# Supplementary material for: Transcriptomic meta‐analysis of disuse muscle atrophy vs. resistance exercise‐induced hypertrophy in young and older humans
Source: J Cachexia Sarcopenia Muscle. 2021 May 5;12(3):629–45. doi: 10.1002/jcsm.12706 (PMC8200445; doi:10.1002/jcsm.12706)
Supplement: Supplementary file 1 — Table S1. Supporting information [file JCSM-12-629-s001.xlsx]

## Sheet: Meta gene DE - disuse
Entrez ID	Gene Symbol	LFC: GSE14901B	LFC: GSE24215	LFC: GSE104999	LFC: mean	Stouffer P-value: raw	Stouffer P-value: FDR
Upregulated:
2820	GPD2	0.731528	0.831155	0.683998	0.748894	1.40626e-16	2.31865e-13
64061	TSPYL2	0.885797	0.648927	0.965624	0.833449	1.97209e-15	2.33728e-12
10602	CDC42EP3	0.695096	0.843466	0.462535	0.667033	2.18723e-13	1.06068e-10
11339	OIP5	0.693195	0.960185	0.295486	0.649622	5.60067e-13	2.19866e-10
51678	MPP6	1.16752	0.890968	0.7242	0.927562	1.62214e-12	5.14344e-10
10477	UBE2E3	0.402348	0.530102	0.319894	0.417448	5.39635e-12	1.43508e-09
2660	MSTN	0.821309	0.827313	0.745759	0.798127	6.67433e-12	1.64231e-09
23461	ABCA5	0.668004	0.419217	0.708731	0.598651	1.09914e-11	2.24965e-09
5730	PTGDS	0.486316	0.718332	0.545328	0.583325	6.71873e-11	1.02573e-08
2745	GLRX	0.909586	0.574505	0.300512	0.594868	7.73694e-11	1.13899e-08
1285	COL4A3	0.423911	1.02161	0.889277	0.778267	1.28087e-10	1.73107e-08
1101	CHAD	1.41476	1.09098	1.23916	1.2483	2.12384e-10	2.73577e-08
8626	TP63	0.377209	0.53917	0.852887	0.589755	4.42674e-10	5.06862e-08
9057	SLC7A6	0.451089	0.445906	1.05326	0.650085	4.50249e-10	5.08473e-08
1144	CHRND	1.84909	1.53101	1.36068	1.58026	6.92896e-10	6.97365e-08
4673	NAP1L1	0.505793	0.249593	0.428118	0.394501	7.75171e-10	7.60775e-08
9886	RHOBTB1	0.309205	0.705662	0.507784	0.50755	1.14111e-09	1.04526e-07
51196	PLCE1	0.40095	1.66049	1.16179	1.07441	1.37907e-09	1.19674e-07
1134	CHRNA1	1.49953	1.65537	1.26104	1.47198	4.75248e-09	3.73482e-07
6236	RRAD	0.681653	1.45979	0.996512	1.04598	5.54117e-09	4.26929e-07
901	CCNG2	0.860409	0.556397	0.495702	0.637503	7.49254e-09	5.37118e-07
29799	YPEL1	0.650085	0.644397	0.635436	0.643306	8.81008e-09	6.0025e-07
10768	AHCYL1	0.153096	0.504308	0.373376	0.343594	1.26231e-08	8.06706e-07
5660	PSAP	0.643285	0.399312	0.440881	0.494493	1.28947e-08	8.17722e-07
5573	PRKAR1A	0.541039	0.337032	0.448313	0.442128	1.3244e-08	8.33461e-07
1647	GADD45A	1.27754	1.14317	0.952133	1.12428	1.35057e-08	8.43494e-07
4086	SMAD1	0.241434	0.33532	0.352853	0.309869	1.58717e-08	9.69232e-07
1950	EGF	0.509198	0.587306	0.19602	0.430841	2.24804e-08	1.32378e-06
10614	HEXIM1	0.295219	0.458974	0.121947	0.292046	3.13722e-08	1.79606e-06
4618	MYF6	0.410996	0.496518	0.414747	0.440754	5.12635e-08	2.78143e-06
716	C1S	0.832709	0.679953	0.420869	0.644511	8.21396e-08	4.28582e-06
5058	PAK1	0.120198	0.545801	0.421006	0.362335	9.00685e-08	4.58349e-06
140885	SIRPA	0.372207	0.360901	0.316789	0.349966	1.06488e-07	5.28848e-06
4233	MET	0.205719	0.399912	0.328628	0.31142	1.05996e-07	5.28848e-06
51526	OSER1	0.291527	0.243035	0.328171	0.287577	1.32067e-07	6.44236e-06
90	ACVR1	0.234482	0.673734	0.269329	0.392515	1.37898e-07	6.64813e-06
6091	ROBO1	0.478404	0.444277	0.257655	0.393445	1.8827e-07	8.86915e-06
9905	SGSM2	0.45688	0.407296	0.573619	0.479265	2.04765e-07	9.53717e-06
2734	GLG1	0.30809	0.417309	0.294262	0.339887	2.1807e-07	9.93243e-06
4008	LMO7	0.362195	0.344039	0.354421	0.353552	2.37406e-07	1.05793e-05
9129	PRPF3	0.272715	0.248469	0.371196	0.29746	2.4703e-07	1.0949e-05
950	SCARB2	0.170162	0.280473	0.317295	0.255977	2.64748e-07	1.16095e-05
56061	UBFD1	0.238455	0.24307	0.167652	0.216393	2.71878e-07	1.18591e-05
6095	RORA	0.294936	0.406151	0.334662	0.34525	2.79199e-07	1.21143e-05
8804	CREG1	0.393261	0.20269	0.358428	0.318126	3.25262e-07	1.37511e-05
54386	TERF2IP	0.214604	0.207878	0.321172	0.247884	3.31384e-07	1.39384e-05
5621	PRNP	0.348142	0.368808	0.316148	0.344366	3.63221e-07	1.4972e-05
10468	FST	0.750508	1.27668	0.52426	0.850482	4.00479e-07	1.61051e-05
23253	ANKRD12	0.376716	0.245373	0.342555	0.321548	4.45604e-07	1.75768e-05
3782	KCNN3	1.00234	0.493715	0.139431	0.54516	4.93016e-07	1.89593e-05
5052	PRDX1	0.475566	0.277938	0.163675	0.305726	4.94634e-07	1.89593e-05
10724	OGA	0.283133	0.0432085	0.297135	0.207826	4.95037e-07	1.89593e-05
4205	MEF2A	0.175474	0.221803	0.253115	0.216797	5.23798e-07	1.98944e-05
10659	CELF2	0.352904	0.334519	0.320953	0.336125	5.67165e-07	2.1059e-05
3122	HLA-DRA	0.426418	0.405507	0.366241	0.399389	6.00782e-07	2.20127e-05
1819	DRG2	0.685031	0.243462	0.124436	0.350976	6.08925e-07	2.22123e-05
10955	SERINC3	0.368986	0.167701	0.139431	0.225373	6.13266e-07	2.22721e-05
7103	TSPAN8	0.431012	0.836244	0.491356	0.586204	6.83578e-07	2.46088e-05
25875	LETMD1	0.391672	0.222682	0.25298	0.289111	6.93015e-07	2.48401e-05
3725	JUN	0.145877	0.558601	0.563391	0.422623	8.28223e-07	2.93042e-05
51780	KDM3B	0.268478	0.1683	0.233163	0.223314	8.70607e-07	3.05275e-05
801	CALM1	0.397926	0.371919	0.450374	0.40674	8.9792e-07	3.1234e-05
10904	BLCAP	0.46214	0.28779	0.405117	0.385015	9.34057e-07	3.22191e-05
4942	OAT	0.221006	0.295702	0.263668	0.260126	9.44456e-07	3.24421e-05
4176	MCM7	0.432694	0.336916	0.278621	0.34941	9.97093e-07	3.4108e-05
51635	DHRS7	0.549569	0.314838	0.309162	0.39119	1.05159e-06	3.55299e-05
9179	AP4M1	0.854211	0.348881	0.221504	0.474865	1.15841e-06	3.88207e-05
22902	RUFY3	0.202945	0.292082	0.331226	0.275418	1.26522e-06	4.18895e-05
6500	SKP1	0.204901	0.144354	0.258419	0.202558	1.33639e-06	4.33683e-05
4626	MYH8	1.11437	1.56754	2.0743	1.5854	1.53514e-06	4.86756e-05
7515	XRCC1	0.231836	0.322993	0.273599	0.276143	1.66429e-06	5.19713e-05
665	BNIP3L	0.34238	0.182533	0.332421	0.285778	1.73975e-06	5.3956e-05
6599	SMARCC1	0.191068	0.309551	0.20117	0.233929	1.81341e-06	5.59917e-05
27303	RBMS3	0.23102	0.302233	0.329212	0.287488	1.90207e-06	5.75253e-05
5090	PBX3	0.319842	0.483812	0.344087	0.38258	1.92865e-06	5.78174e-05
23167	EFR3A	0.176283	0.343016	0.167964	0.229088	2.17289e-06	6.42053e-05
23460	ABCA6	0.681695	0.321779	0.435021	0.479498	2.4142e-06	6.92694e-05
10521	DDX17	0.305915	0.256353	0.159675	0.240648	2.51038e-06	7.13641e-05
49855	SCAPER	0.158234	0.156724	0.306578	0.207179	2.65875e-06	7.50643e-05
51421	AMOTL2	0.480772	0.247046	0.569744	0.432521	2.75321e-06	7.72022e-05
3162	HMOX1	0.673271	0.417409	0.96454	0.685073	3.00905e-06	8.32437e-05
1774	DNASE1L1	0.268464	0.247073	0.189993	0.235177	3.26034e-06	8.90009e-05
688	KLF5	0.308351	0.663646	0.320784	0.430927	3.31179e-06	9.01069e-05
9727	RAB11FIP3	0.590707	0.409904	0.106761	0.369124	3.44465e-06	9.31073e-05
6001	RGS10	0.369142	0.697164	0.571223	0.545843	3.46692e-06	9.34029e-05
8661	EIF3A	0.252399	0.254977	0.168085	0.225153	3.60258e-06	9.61154e-05
1540	CYLD	0.527726	0.369287	0.199841	0.365618	3.70398e-06	9.85018e-05
4925	NUCB2	0.514286	0.491315	0.18445	0.396683	3.72105e-06	9.86377e-05
384	ARG2	0.369175	0.341068	0.803862	0.504702	3.96329e-06	0.000104055
23392	ECPAS	0.221297	0.164419	0.166891	0.184202	3.99472e-06	0.000104547
223	ALDH9A1	0.158736	0.249929	0.190204	0.199623	4.01879e-06	0.000104845
8027	STAM	0.224181	0.201778	0.269522	0.231827	4.10932e-06	0.000106868
5007	OSBP	0.216756	0.253729	0.204059	0.224848	4.31793e-06	0.000110207
1778	DYNC1H1	0.201079	0.431508	0.240746	0.291111	4.35103e-06	0.00011071
5214	PFKP	0.711265	0.547839	0.348913	0.536006	4.67109e-06	0.000117763
10257	ABCC4	0.294159	0.355518	0.579961	0.409879	4.69865e-06	0.000118097
23142	DCUN1D4	0.401377	0.161571	0.284334	0.282427	5.21048e-06	0.000130563
26137	ZBTB20	0.218118	0.355022	0.158056	0.243732	5.27979e-06	0.000131899
4267	CD99	0.193065	0.450747	0.268941	0.304251	5.61647e-06	0.000139046
57498	KIDINS220	0.266474	0.148934	0.205603	0.207004	5.91293e-06	0.000144647
5108	PCM1	0.190128	0.235568	0.164584	0.19676	6.48636e-06	0.0001559
341	APOC1	0.446637	0.788059	0.133769	0.456155	7.00159e-06	0.000166824
10957	PNRC1	0.28796	0.280267	0.150778	0.239668	7.1835e-06	0.00017018
50717	DCAF8	0.116714	0.209831	0.40352	0.243355	7.36745e-06	0.000173535
10616	RBCK1	0.291924	0.224796	0.289083	0.268601	7.39135e-06	0.000173602
868	CBLB	0.493317	0.242362	0.419467	0.385049	7.85447e-06	0.000183434
1051	CEBPB	0.111971	0.237445	0.533433	0.294283	8.06084e-06	0.000187193
8502	PKP4	0.299591	0.138779	0.226319	0.221563	8.15905e-06	0.000188597
8030	CCDC6	0.269499	0.215035	0.178546	0.221027	8.2213e-06	0.000188913
9788	MTSS1	0.275127	0.343823	0.409453	0.342801	8.31363e-06	0.000190382
3920	LAMP2	0.220466	0.172404	0.296307	0.229726	8.40625e-06	0.00019197
5478	PPIA	0.257081	0.266897	0.249606	0.257861	9.29847e-06	0.00020718
23328	SASH1	0.163079	0.266657	0.250561	0.226765	1.0018e-05	0.000222611
23327	NEDD4L	0.103635	0.392143	0.214758	0.236845	1.05255e-05	0.000232368
9619	ABCG1	0.151093	0.707324	0.646631	0.501683	1.0865e-05	0.000238857
9454	HOMER3	0.439554	0.472691	0.178066	0.363437	1.14469e-05	0.000250314
259230	SGMS1	0.398931	0.181782	0.165696	0.248803	1.21759e-05	0.000265552
3665	IRF7	0.528535	0.659813	0.505056	0.564468	1.25407e-05	0.000270643
127544	RNF19B	0.397058	0.386337	0.3213	0.368232	1.45165e-05	0.000307646
54361	WNT4	0.105714	0.833402	0.292643	0.410587	1.51248e-05	0.000317275
5908	RAP1B	0.303109	0.171518	0.226345	0.233657	1.65397e-05	0.000341738
4282	MIF	0.401385	0.29298	0.133626	0.275997	1.66074e-05	0.000342279
6772	STAT1	0.242855	0.290466	0.185237	0.239519	1.70932e-05	0.000350538
3995	FADS3	0.625763	0.29899	0.323787	0.41618	1.73757e-05	0.000355448
158471	PRUNE2	0.647253	0.706942	0.851032	0.735076	1.78874e-05	0.000364107
133	ADM	0.57088	0.18042	0.131122	0.294141	1.81333e-05	0.000367301
2690	GHR	0.255015	0.240958	0.254873	0.250282	1.8099e-05	0.000367301
78987	CRELD1	0.254343	0.189674	0.375964	0.273327	1.83356e-05	0.000370132
7398	USP1	0.259609	0.148593	0.153615	0.187272	1.89884e-05	0.000379952
10507	SEMA4D	0.246965	0.390536	0.256105	0.297868	1.97596e-05	0.000393648
8988	HSPB3	0.379842	0.350719	0.326628	0.352397	2.05348e-05	0.000407925
2512	FTL	0.368857	0.0831574	0.254399	0.235471	2.16222e-05	0.000423406
1013	CDH15	0.296608	0.309089	0.264734	0.290144	2.29952e-05	0.000449225
9445	ITM2B	0.1804	0.511751	0.258992	0.317048	2.39715e-05	0.000464991
710	SERPING1	0.210338	0.250396	0.300921	0.253885	2.4387e-05	0.000469735
51747	LUC7L3	0.210466	0.208399	0.263617	0.227494	2.5116e-05	0.000481526
715	C1R	0.283005	0.616909	0.408843	0.436252	2.58053e-05	0.000492451
51366	UBR5	0.167	0.332688	0.13896	0.212883	2.59608e-05	0.000494274
10518	CIB2	0.280077	0.39651	0.266777	0.314455	2.62547e-05	0.000497572
580	BARD1	0.296317	0.284265	0.33676	0.305781	2.67832e-05	0.000506424
11188	NISCH	0.621414	0.143581	0.218848	0.327948	2.75435e-05	0.000518422
1140	CHRNB1	0.27762	0.305921	0.335713	0.306418	2.79405e-05	0.000523503
6625	SNRNP70	0.419593	0.134836	0.297685	0.284038	2.79345e-05	0.000523503
4926	NUMA1	0.318708	0.239466	0.238061	0.265412	2.83584e-05	0.00052893
217	ALDH2	0.351632	0.212078	0.385061	0.316257	2.88012e-05	0.000534811
6430	SRSF5	0.237794	0.279317	0.273075	0.263395	3.04596e-05	0.000559263
25901	CCDC28A	0.234491	0.168264	0.293238	0.231998	3.1309e-05	0.000571499
27063	ANKRD1	1.65717	1.50705	0.155636	1.10662	3.2635e-05	0.000591399
4814	NINJ1	0.462956	0.400347	0.435675	0.432992	3.26403e-05	0.000591399
4149	MAX	0.277878	0.262795	0.237609	0.259427	3.36943e-05	0.000606498
80853	KDM7A	0.318087	0.424917	0.566307	0.436437	3.43003e-05	0.00061606
6284	S100A13	0.517313	1.04281	0.0838133	0.547978	3.77806e-05	0.000671257
27314	RAB30	0.403329	0.358345	0.120226	0.293967	3.85553e-05	0.000682081
8347	H2BC4	0.470975	0.445586	0.426474	0.447678	3.92829e-05	0.000691984
8839	CCN5	0.570476	0.515316	0.349563	0.478452	4.20231e-05	0.000735539
9231	DLG5	0.302419	0.212396	0.268416	0.261077	4.27898e-05	0.000747371
55719	SLF2	0.119206	0.240732	0.203081	0.187673	4.41383e-05	0.000766056
10099	TSPAN3	0.189052	0.256831	0.127217	0.191033	4.44681e-05	0.000768543
829	CAPZA1	0.366837	0.272948	0.205971	0.281919	4.54244e-05	0.000783428
6310	ATXN1	0.143511	0.265076	0.221561	0.210049	4.6893e-05	0.000802045
9652	TTC37	0.209824	0.121455	0.196269	0.175849	4.944e-05	0.000840378
1316	KLF6	0.264849	0.181351	0.281558	0.242586	5.05943e-05	0.000856467
23452	ANGPTL2	0.428477	0.90367	0.350817	0.560988	5.10619e-05	0.000861006
1992	SERPINB1	0.255742	0.281698	0.158583	0.232008	5.28575e-05	0.000885685
7458	EIF4H	0.102886	0.190344	0.286613	0.193281	5.30651e-05	0.00088736
7593	MZF1	0.335871	0.288677	0.11402	0.24619	5.43113e-05	0.000904045
112950	MED8	0.476877	0.0535109	0.20084	0.243743	5.43918e-05	0.000904045
4306	NR3C2	0.418312	0.16934	0.248126	0.278593	5.47396e-05	0.000906171
865	CBFB	0.438125	0.245889	0.180857	0.28829	5.68868e-05	0.000932577
1286	COL4A4	0.353899	1.04895	0.0212501	0.474698	5.77923e-05	0.000945317
58487	CREBZF	0.282144	0.201344	0.339926	0.274471	5.86721e-05	0.000957808
5209	PFKFB3	0.661125	0.576855	0.862	0.699993	6.14427e-05	0.000995155
6261	RYR1	0.211456	0.249055	0.170626	0.210379	6.84757e-05	0.0010919
22920	KIFAP3	0.266693	0.332191	0.267521	0.288802	6.88304e-05	0.00109333
7414	VCL	0.311483	0.193968	0.0765763	0.194009	6.87588e-05	0.00109333
27309	ZNF330	0.337197	0.0404977	0.170071	0.182588	6.89744e-05	0.00109351
9991	PTBP3	0.235201	0.194486	0.318743	0.249477	7.18498e-05	0.0011304
10516	FBLN5	0.640982	0.251639	0.227089	0.373237	7.21248e-05	0.00113257
5708	PSMD2	0.265413	0.168325	0.115465	0.183067	7.38321e-05	0.00115497
1915	EEF1A1	0.341238	0.298352	0.210189	0.28326	7.45939e-05	0.00116248
1663	DDX11	0.425127	0.123161	0.426741	0.325009	7.53073e-05	0.00117138
23635	SSBP2	0.253019	0.312156	0.153019	0.239398	7.66939e-05	0.00118624
10559	SLC35A1	0.210949	0.25608	0.174215	0.213748	7.66644e-05	0.00118624
10966	RAB40B	0.315247	0.334085	0.15206	0.267131	7.79323e-05	0.00120313
4609	MYC	0.769214	0.375531	0.356174	0.500306	7.86329e-05	0.00121168
586	BCAT1	0.222139	0.360492	0.317382	0.300004	8.00655e-05	0.00122839
3936	LCP1	0.647654	0.184621	0.217676	0.349984	8.75351e-05	0.00133885
22903	BTBD3	0.285182	0.0870333	0.11226	0.161492	8.81602e-05	0.00134398
3488	IGFBP5	0.162155	0.365932	0.306131	0.278073	8.8978e-05	0.00135089
9839	ZEB2	0.197459	0.347588	0.142877	0.229308	9.04592e-05	0.00136583
5360	PLTP	0.323857	0.849206	0.530097	0.56772	9.09492e-05	0.0013702
5977	DPF2	0.614091	0.166566	0.119054	0.299904	9.1081e-05	0.0013702
3298	HSF2	0.160908	0.272947	0.295547	0.243134	0.000100251	0.00148379
8826	IQGAP1	0.251441	0.113124	0.347066	0.23721	0.000100019	0.00148379
9043	SPAG9	0.2396	0.202113	0.0809198	0.174211	0.000101064	0.00149047
10781	ZNF266	0.276539	0.120829	0.176793	0.191387	0.000102465	0.00150823
253725	WASHC2C	0.236935	0.160501	0.11285	0.170095	0.000102634	0.00150823
7430	EZR	0.562505	0.395418	0.374055	0.443993	0.0001048	0.00153732
152185	SPICE1	0.407225	0.105799	0.311986	0.275003	0.000105918	0.00154547
929	CD14	1.04351	0.212536	0.29876	0.51827	0.00010698	0.0015582
5980	REV3L	0.236968	0.193949	0.20195	0.210956	0.000109288	0.00158621
24148	PRPF6	0.234545	0.162614	0.185365	0.194175	0.000114402	0.00165171
22808	MRAS	0.791446	0.66662	0.327178	0.595081	0.000117381	0.00168881
6594	SMARCA1	0.19824	0.135548	0.202521	0.17877	0.00011874	0.00170539
6872	TAF1	0.139385	0.257859	0.345062	0.247435	0.000119973	0.00171712
9470	EIF4E2	0.12241	0.520236	0.229506	0.290717	0.000120872	0.00172698
10250	SRRM1	0.144484	0.222495	0.219686	0.195555	0.000122373	0.0017454
3749	KCNC4	0.570478	0.315509	0.106236	0.330741	0.000129408	0.00183217
26108	PYGO1	0.134508	0.235186	0.252136	0.207277	0.000133205	0.00187076
5641	LGMN	0.35194	0.375514	0.207405	0.31162	0.000134329	0.00188016
9871	SEC24D	0.287309	0.320565	0.30698	0.304952	0.000134294	0.00188016
1513	CTSK	0.16957	1.05314	0.529523	0.584076	0.000136991	0.00190448
5295	PIK3R1	0.322225	0.100352	0.15588	0.192819	0.000138602	0.00192363
10142	AKAP9	0.344674	0.0343877	0.202328	0.193797	0.000152611	0.00208299
51592	TRIM33	0.160072	0.256466	0.409846	0.275462	0.000155798	0.00211947
1277	COL1A1	0.482906	2.1576	0.71473	1.11841	0.000156962	0.00212828
1387	CREBBP	0.269941	0.29347	0.230438	0.264616	0.000160135	0.00216774
8567	MADD	0.282317	0.162499	0.186371	0.210396	0.000165345	0.00222004
51100	SH3GLB1	0.166202	0.189568	0.0687471	0.141506	0.000165302	0.00222004
7389	UROD	0.241729	0.113436	0.199763	0.184976	0.000167225	0.00223774
10123	ARL4C	0.367219	0.49203	0.174489	0.344579	0.000171186	0.00228359
10236	HNRNPR	0.196761	0.0805332	0.216122	0.164472	0.000178425	0.00236911
2162	F13A1	0.25377	0.684426	0.508724	0.482307	0.000180901	0.00239766
171023	ASXL1	0.217898	0.172376	0.120488	0.170254	0.000181723	0.00240083
23023	TMCC1	0.179304	0.0509256	0.236382	0.155537	0.000182262	0.00240411
9467	SH3BP5	0.370599	0.365719	0.223926	0.320081	0.00018621	0.00243282
5077	PAX3	0.306744	0.235784	0.235189	0.259239	0.000185062	0.00243282
8773	SNAP23	0.424681	0.0162028	0.20412	0.215001	0.000186056	0.00243282
81553	FAM49A	0.342023	0.112419	0.156286	0.203576	0.000186194	0.00243282
7637	ZNF84	0.208328	0.158118	0.193155	0.186533	0.000184969	0.00243282
7071	KLF10	0.228236	0.653262	0.539471	0.473656	0.00019563	0.00254381
58517	RBM25	0.181752	0.119454	0.125982	0.142396	0.000202003	0.0026143
55854	ZC3H15	0.325039	0.139171	0.140857	0.201689	0.00020333	0.00262736
5445	PON2	0.346093	0.248987	0.160721	0.251934	0.000206358	0.00265815
10982	MAPRE2	0.210104	0.466715	0.168949	0.281922	0.000207443	0.0026638
8864	PER2	0.113312	0.241777	0.40565	0.25358	0.000207197	0.0026638
9520	NPEPPS	0.177434	0.219288	0.118925	0.171882	0.000209345	0.00268405
7111	TMOD1	0.151401	0.266879	0.0596366	0.159306	0.000214719	0.00274868
2124	EVI2B	0.267054	0.434977	0.290009	0.33068	0.00021831	0.00277907
22924	MAPRE3	0.305336	0.312701	0.294714	0.304251	0.000222647	0.00282819
1060	CENPC	0.397034	0.23921	0.358179	0.331474	0.00022344	0.00283391
7741	ZSCAN26	0.313184	0.152314	0.122818	0.196105	0.000224484	0.00284277
2774	GNAL	0.382983	0.082173	0.222224	0.229127	0.000224903	0.00284371
6373	CXCL11	0.857324	0.331011	0.154566	0.447633	0.000240019	0.00300717
7132	TNFRSF1A	0.116975	0.297393	0.231299	0.215222	0.000243141	0.00303705
1153	CIRBP	0.216033	0.208622	0.26626	0.230305	0.000245968	0.0030606
2896	GRN	0.193376	0.175627	0.241518	0.203507	0.000247009	0.00306678
387	RHOA	0.40209	0.41329	0.0465351	0.287305	0.000254546	0.00314143
3183	HNRNPC	0.21831	0.118667	0.150335	0.162437	0.00025409	0.00314143
5705	PSMC5	0.199097	0.0686011	0.269619	0.179106	0.000255139	0.00314405
94134	ARHGAP12	0.507555	0.145353	0.00048686	0.217798	0.000260448	0.0031999
10725	NFAT5	0.183597	0.230733	0.20457	0.2063	0.000266654	0.00326157
22887	FOXJ3	0.120182	0.19806	0.145351	0.154531	0.00027983	0.00338754
4734	NEDD4	0.109982	0.228685	0.18886	0.175842	0.00028085	0.00338994
8554	PIAS1	0.10125	0.20412	0.138413	0.147928	0.000294236	0.00353598
6294	SAFB	0.162093	0.259781	0.21939	0.213755	0.000299016	0.00357777
23139	MAST2	0.182764	0.29353	0.153622	0.209972	0.000299717	0.00358096
9413	FAM189A2	0.195403	0.329127	0.0878283	0.204119	0.000301498	0.00359704
23166	STAB1	0.199438	0.186331	0.285199	0.223656	0.000304297	0.00361473
23604	DAPK2	0.314402	0.446737	0.197228	0.319456	0.000306581	0.00363444
8202	NCOA3	0.119841	0.205157	0.414542	0.246513	0.000312858	0.00368368
8242	KDM5C	0.148319	0.253908	0.337006	0.246411	0.000312432	0.00368368
10776	ARPP19	0.248933	0.164215	0.179866	0.197672	0.000313676	0.00368368
146057	TTBK2	0.274443	0.174165	0.110355	0.186321	0.000312412	0.00368368
3275	PRMT2	0.340737	0.2311	0.112728	0.228188	0.000326335	0.00382145
1497	CTNS	0.413809	0.260914	0.185502	0.286742	0.000335885	0.0039166
5816	PVALB	1.39747	1.66684	0.267258	1.11052	0.000338816	0.00394322
57447	NDRG2	0.181317	0.436532	0.0925519	0.2368	0.000339603	0.00394322
7508	XPC	0.178992	0.171128	0.2722	0.20744	0.000339183	0.00394322
4283	CXCL9	0.578187	0.755437	0.640803	0.658142	0.000350024	0.0040585
1105	CHD1	0.318588	0.0121029	0.251825	0.194172	0.000353636	0.00409462
6903	TBCC	0.191661	0.307669	0.185792	0.228374	0.000363519	0.0041914
7884	SLBP	0.349178	0.195604	0.0731351	0.205972	0.000365311	0.00420618
2634	GBP2	0.402202	0.475601	0.0953263	0.324377	0.000372455	0.00427649
9588	PRDX6	0.12777	0.18833	0.171409	0.162503	0.000384664	0.0043983
23380	SRGAP2	0.618721	0.250579	0.127286	0.332195	0.000393542	0.00447631
27295	PDLIM3	0.32514	0.223502	0.0647797	0.204474	0.000394109	0.00447631
3815	KIT	0.208786	0.398286	0.370043	0.325705	0.000399837	0.00452782
4656	MYOG	0.295896	0.586735	0.344996	0.409209	0.000407035	0.00458414
5702	PSMC3	0.227005	0.176316	0.131303	0.178208	0.000408604	0.00459554
23136	EPB41L3	0.34352	0.393361	0.523906	0.420262	0.000411402	0.00461792
3983	ABLIM1	0.109061	0.379508	0.340067	0.276212	0.000412565	0.00462118
10769	PLK2	0.259937	0.27805	0.268761	0.268916	0.000422604	0.00470902
7328	UBE2H	0.199688	0.0905856	0.168249	0.152841	0.000427584	0.00475708
6421	SFPQ	0.142977	0.0823043	0.195243	0.140175	0.000435476	0.00482536
26118	WSB1	0.238663	0.468917	0.191067	0.299549	0.000440993	0.00486686
6590	SLPI	0.294325	0.673876	0.7995	0.589234	0.000448243	0.00494027
5654	HTRA1	0.297606	0.478311	0.366458	0.380792	0.000449267	0.00494494
79586	CHPF	0.417481	0.235414	0.206704	0.286533	0.000456171	0.00500756
6136	RPL12	0.221653	0.175179	0.171255	0.189363	0.000462523	0.0050638
2152	F3	0.551379	0.120853	0.429428	0.36722	0.000466665	0.00510237
3796	KIF2A	0.635546	0.207083	0.0943819	0.312337	0.000468199	0.00511236
10735	STAG2	0.132887	0.167306	0.137892	0.146028	0.000471923	0.00513263
405	ARNT	0.351463	0.129067	0.100072	0.193534	0.000475564	0.00516541
7539	ZFP37	1.11143	0.0810865	0.218402	0.470307	0.000483366	0.00522949
4175	MCM6	0.143599	0.247749	0.265251	0.218866	0.000485718	0.00524118
56950	SMYD2	0.26682	0.191768	0.0308813	0.163156	0.000486415	0.00524183
10782	ZNF274	0.199769	0.102604	0.431508	0.244627	0.000494463	0.00530085
5584	PRKCI	0.317599	0.187097	0.121772	0.208822	0.000494387	0.00530085
23012	STK38L	0.264034	0.150375	0.179239	0.197883	0.00049591	0.00530946
22998	LIMCH1	0.109733	0.232282	0.208332	0.183449	0.000496931	0.00531348
3073	HEXA	0.217304	0.233414	0.200187	0.216969	0.000510774	0.00545443
3134	HLA-F	0.193895	0.240266	0.060497	0.164886	0.000531968	0.0056442
10427	SEC24B	0.155643	0.0803598	0.195666	0.14389	0.000539405	0.00570841
57515	SERINC1	0.183357	0.120143	0.0834812	0.128994	0.000549123	0.00578896
23295	MGRN1	0.151918	0.267349	0.0964019	0.171889	0.000554169	0.00582726
6303	SAT1	0.531389	0.211036	0.272923	0.338449	0.00057822	0.00606469
10061	ABCF2	0.275954	0.144513	0.171589	0.197352	0.000588293	0.00616249
6885	MAP3K7	0.101746	0.258465	0.0798602	0.14669	0.000597923	0.0062475
6122	RPL3	0.299399	0.247623	0.186189	0.244404	0.000610201	0.00632767
23265	EXOC7	0.36755	0.184769	0.0450888	0.199136	0.000620234	0.00639994
9857	CEP350	0.228341	0.139245	0.135428	0.167671	0.000620187	0.00639994
9373	PLAA	0.109824	0.138372	0.168417	0.138871	0.000630181	0.00648591
4360	MRC1	0.168051	0.355173	0.482408	0.33521	0.000649746	0.00665405
7538	ZFP36	0.0609306	0.142872	0.866195	0.356666	0.00065345	0.00667539
7289	TULP3	0.0667869	0.199879	0.416028	0.227565	0.000662516	0.00674294
24149	ZNF318	0.385933	0.130086	0.100479	0.205499	0.00067987	0.00689816
30836	DNTTIP2	0.121703	0.167401	0.13939	0.142831	0.000680277	0.00689816
2878	GPX3	0.617528	0.111891	0.172742	0.30072	0.000689945	0.00697047
1728	NQO1	0.483419	0.0934658	0.267683	0.281523	0.000689556	0.00697047
5707	PSMD1	0.215676	0.121255	0.14098	0.159304	0.000689537	0.00697047
2145	EZH1	0.109615	0.129114	0.251834	0.163521	0.000699718	0.00705193
1459	CSNK2A2	0.0978227	0.232065	0.169209	0.166365	0.000716356	0.00717034
90410	IFT20	0.571702	0.121664	0.0988135	0.26406	0.000717987	0.00717465
23309	SIN3B	0.114525	0.252582	0.307966	0.225024	0.000722721	0.00719579
221981	THSD7A	0.255539	0.306656	0.279494	0.280563	0.000726591	0.00722559
5178	PEG3	0.348271	0.387857	0.126879	0.287669	0.000729719	0.00723094
10656	KHDRBS3	0.159678	0.337386	0.0622132	0.186426	0.00072976	0.00723094
10276	NET1	0.183882	0.133145	0.176753	0.164593	0.000752253	0.00743594
8408	ULK1	0.0706692	0.262173	0.350554	0.227798	0.000756592	0.00746094
6840	SVIL	0.202552	0.20876	0.125518	0.178943	0.000765958	0.00751733
9748	SLK	0.238693	0.114798	0.131318	0.161603	0.000772056	0.00756817
1195	CLK1	0.250329	0.0756224	0.240801	0.188917	0.000797935	0.00780329
5700	PSMC1	0.112818	0.218285	0.0931864	0.14143	0.000800959	0.00782358
26235	FBXL4	0.124619	0.259937	0.252925	0.212494	0.000813787	0.00791743
1616	DAXX	0.357651	0.255568	0.165464	0.259561	0.00082308	0.00796714
22954	TRIM32	0.179014	0.221851	0.285713	0.228859	0.000824426	0.00796714
5025	P2RX4	0.638607	0.236326	0.259711	0.378215	0.000835323	0.00804823
57326	PBXIP1	0.357127	0.306396	0.124187	0.26257	0.000836941	0.00804823
23191	CYFIP1	0.193044	0.196822	0.14445	0.178105	0.000836693	0.00804823
25957	PNISR	0.11919	0.235455	0.151014	0.168553	0.000837625	0.00804823
5931	RBBP7	0.191229	0.0853939	0.124514	0.133712	0.000848967	0.00811935
4841	NONO	0.11882	0.139787	0.102832	0.12048	0.000868875	0.00828093
9360	PPIG	0.162516	0.146075	0.142058	0.150216	0.000880119	0.0083591
5594	MAPK1	0.133018	0.223702	0.130765	0.162495	0.000884146	0.00838705
3491	CCN1	0.533432	0.864776	0.380021	0.592743	0.000894192	0.00844413
10109	ARPC2	0.106595	0.267534	0.129319	0.167816	0.000903865	0.0085257
9924	PAN2	0.320707	0.180414	0.299664	0.266928	0.000925755	0.00871224
7307	U2AF1	0.125831	0.0942162	0.33328	0.184443	0.00093137	0.0087524
4905	NSF	0.370122	0.174229	0.215619	0.253324	0.000951826	0.00891688
11345	GABARAPL2	0.220577	0.198417	0.0318352	0.150277	0.000953882	0.00892599
585	BBS4	0.312086	0.098449	0.165003	0.191846	0.000969849	0.00904944
334	APLP2	0.119824	0.28875	0.162665	0.190413	0.000969489	0.00904944
7644	ZNF91	0.138499	0.338878	0.195446	0.224274	0.000976323	0.0090947
1452	CSNK1A1	0.150301	0.245569	0.106185	0.167352	0.000991814	0.00919743
6263	RYR3	0.592736	0.0889062	0.472867	0.384836	0.000997436	0.0092312
90806	ANGEL2	0.245726	0.218198	0.0877955	0.183907	0.000999508	0.00923761
966	CD59	0.137115	0.0667905	0.109861	0.104589	0.00102346	0.00942728
3075	CFH	0.768214	0.311571	0.300945	0.460243	0.00103114	0.00948739
535	ATP6V0A1	0.173882	0.166474	0.283805	0.208054	0.00103706	0.00951468
8464	SUPT3H	0.308357	0.310485	0.175089	0.264643	0.00104053	0.0095207
55794	DDX28	0.24012	0.146019	0.173797	0.186645	0.00105552	0.00962243
9295	SRSF11	0.234187	0.264495	0.182171	0.226951	0.00105774	0.00962473
23092	ARHGAP26	0.107573	0.200573	0.268806	0.192318	0.00106229	0.00964488
4691	NCL	0.255895	0.13719	0.173159	0.188748	0.00108017	0.00977488
6811	STX5	0.351388	0.143451	0.211771	0.235537	0.00108182	0.00977908
23382	AHCYL2	0.254227	0.163708	0.0909214	0.169619	0.00109923	0.0099039
10898	CPSF4	0.188088	0.0879594	0.173942	0.149996	0.00110312	0.00992804
9686	VGLL4	0.18487	0.173797	0.145019	0.167895	0.00110914	0.00994971
5706	PSMC6	0.168752	0.0759324	0.147881	0.130855	0.00110905	0.00994971
604	BCL6	0.191282	0.292358	0.13014	0.204593	0.00111275	0.0099712
8766	RAB11A	0.233309	0.0523805	0.0992381	0.128309	0.00113237	0.0101031
1116	CHI3L1	0.117493	0.588405	0.775258	0.493719	0.00113992	0.0101376
3985	LIMK2	0.378762	0.345175	0.258651	0.327529	0.00116895	0.0103621
50628	GEMIN4	0.239135	0.210352	0.270203	0.239897	0.00116783	0.0103621
5636	PRPSAP2	0.223068	0.0978069	0.170196	0.16369	0.00117419	0.0103974
3570	IL6R	0.239009	0.30543	0.253587	0.266009	0.00117993	0.0104371
4093	SMAD9	0.627782	0.431388	0.310751	0.45664	0.00118257	0.0104388
1660	DHX9	0.180387	0.101429	0.18259	0.154802	0.00118266	0.0104388
6678	SPARC	0.42299	0.657083	0.0765912	0.385555	0.00118747	0.0104477
57658	CALCOCO1	0.0420106	0.258697	0.313915	0.204874	0.00119606	0.010512
1756	DMD	0.0617898	0.236475	0.292421	0.196895	0.00120486	0.0105781
29894	CPSF1	0.708924	0.121897	0.247373	0.359398	0.00121671	0.0106708
94239	H2AZ2	0.167968	0.0255162	0.174977	0.12282	0.00122259	0.0106996
2355	FOSL2	0.0951084	0.212704	0.38499	0.230934	0.00125184	0.0109379
9146	HGS	0.239862	0.132348	0.279661	0.21729	0.00125418	0.0109379
9743	ARHGAP32	0.176972	0.177315	0.214616	0.189635	0.00125443	0.0109379
10181	RBM5	0.0938159	0.207115	0.229218	0.176716	0.00126185	0.0109387
5073	PARN	0.149417	0.173602	0.142952	0.155324	0.00125854	0.0109387
4123	MAN2C1	0.189322	0.0646107	0.265661	0.173198	0.00128238	0.0110933
4957	ODF2	0.0992429	0.207454	0.298798	0.201832	0.00129277	0.0111612
7756	ZNF207	0.0903813	0.14352	0.153681	0.129194	0.00129293	0.0111612
1278	COL1A2	0.588963	0.925853	0.306775	0.607197	0.00130942	0.01128
3117	HLA-DQA1	0.331234	0.0696139	0.194436	0.198428	0.00131464	0.011313
3113	HLA-DPA1	0.172815	0.309126	0.22967	0.237204	0.00131771	0.0113276
51031	GLOD4	0.184267	0.121451	0.189288	0.165002	0.0013197	0.0113329
2119	ETV5	0.406538	0.224421	0.14488	0.258613	0.00132176	0.0113385
9201	DCLK1	0.598405	0.226274	0.501888	0.442189	0.00132483	0.0113415
26005	C2CD3	0.378306	0.0946312	0.194017	0.222318	0.00133543	0.0114204
7305	TYROBP	0.230103	0.487707	0.522727	0.413512	0.00134895	0.0114982
8658	TNKS	0.151359	0.186615	0.170205	0.169393	0.00135659	0.0115296
23132	RAD54L2	0.15096	0.26119	0.238384	0.216844	0.00137334	0.01166
2879	GPX4	0.333152	0.188282	0.132675	0.218037	0.00137622	0.0116724
6498	SKIL	0.0302629	0.386169	0.24674	0.221057	0.00139475	0.0117932
3730	ANOS1	0.142414	0.28037	0.245687	0.222824	0.00139791	0.0117999
9448	MAP4K4	0.369089	0.129011	0.074018	0.190706	0.00139841	0.0117999
5962	RDX	0.236818	0.141815	0.120279	0.166304	0.00140549	0.0118354
6138	RPL15	0.0864798	0.18869	0.115515	0.130228	0.00141408	0.0118956
2213	FCGR2B	0.956658	0.353141	0.0671602	0.458986	0.00141653	0.0119041
9759	HDAC4	0.533696	0.169219	0.412295	0.371737	0.0014336	0.012023
8675	STX16	0.213896	0.152492	0.128595	0.164995	0.00145011	0.0121367
5320	PLA2G2A	0.197238	0.45426	0.978855	0.543451	0.00145546	0.0121691
23190	UBXN4	0.125767	0.0739044	0.126793	0.108822	0.00145849	0.0121698
5635	PRPSAP1	0.213531	0.175417	0.107556	0.165501	0.00146364	0.0121963
22992	KDM2A	0.149528	0.229813	0.100465	0.159935	0.00146882	0.0122066
972	CD74	0.196002	0.133292	0.252652	0.193982	0.00147601	0.0122417
4647	MYO7A	0.0843467	0.146841	0.349027	0.193405	0.00147896	0.0122538
10866	HCP5	0.77904	0.104412	0.116207	0.33322	0.00148104	0.0122587
1176	AP3S1	0.103184	0.26923	0.15387	0.175428	0.00148327	0.0122648
1211	CLTA	0.119383	0.114804	0.236116	0.156768	0.00150382	0.0124223
4200	ME2	0.192204	0.0783195	0.234247	0.168257	0.00151162	0.0124618
51582	AZIN1	0.290504	0.200828	0.0707226	0.187352	0.00152485	0.0125349
7465	WEE1	0.584457	0.129428	0.149507	0.287798	0.0015293	0.0125449
114882	OSBPL8	0.282934	0.262794	0.342078	0.295935	0.00153399	0.0125708
4869	NPM1	0.105194	0.145466	0.173604	0.141421	0.00154603	0.0126569
5252	PHF1	0.223178	0.165127	0.160659	0.182988	0.0015785	0.0128826
11215	AKAP11	0.0609065	0.253126	0.225858	0.179964	0.00159002	0.0129527
9961	MVP	0.399788	0.176697	0.310647	0.295711	0.001593	0.0129641
5066	PAM	0.281782	0.151376	0.0679342	0.16703	0.00164296	0.0133051
2065	ERBB3	0.135655	0.43581	0.529971	0.367145	0.00164798	0.0133196
3516	RBPJ	0.0526988	0.260569	0.141784	0.151684	0.0016843	0.0135732
4799	NFX1	0.150336	0.0237277	0.228844	0.134302	0.0016988	0.0136633
7157	TP53	0.586443	0.195092	0.0485374	0.276691	0.0017133	0.0137531
9263	STK17A	0.482982	0.215583	0.0777533	0.258773	0.00181678	0.0144772
8654	PDE5A	0.435609	0.188902	0.14278	0.255764	0.00181695	0.0144772
11335	CBX3	0.155143	0.0775614	0.206241	0.146315	0.00182058	0.0144873
9988	DMTF1	0.283874	0.121424	0.165253	0.190184	0.00185077	0.014685
6988	TCTA	0.222989	0.18924	0.155441	0.189223	0.00186386	0.0147322
23469	PHF3	0.219597	0.170513	0.171456	0.187188	0.00186331	0.0147322
9249	DHRS3	0.0222114	0.123169	0.497109	0.214163	0.00186911	0.0147595
10548	TM9SF1	0.173166	0.213248	0.183713	0.190042	0.00187188	0.0147673
1760	DMPK	0.315952	0.574491	0.254899	0.38178	0.00188037	0.0147691
6659	SOX4	0.233644	0.474446	0.222006	0.310032	0.00188107	0.0147691
3151	HMGN2	0.141297	0.125556	0.292636	0.186496	0.00188028	0.0147691
8079	MLF2	0.197706	0.139478	0.129155	0.155446	0.00187526	0.0147691
10492	SYNCRIP	0.112099	0.145744	0.114749	0.124197	0.00197297	0.015359
2207	FCER1G	0.33384	0.0812515	0.317463	0.244185	0.00199199	0.0154487
3074	HEXB	0.208861	0.0947695	0.115998	0.139876	0.0019908	0.0154487
7317	UBA1	0.121258	0.194619	0.212686	0.176187	0.00199689	0.0154722
84140	FAM161A	0.164609	0.303109	0.172236	0.213318	0.00200285	0.0155038
9092	SART1	0.189342	0.227457	0.156506	0.191102	0.00202009	0.0156225
8483	CILP	0.182353	0.433859	0.217087	0.277766	0.00203681	0.0157076
5290	PIK3CA	0.11153	0.136247	0.212108	0.153295	0.00205742	0.0158354
9919	SEC16A	0.186708	0.0554239	0.237371	0.159834	0.00207761	0.0159477
6005	RHAG	0.270314	0.612012	0.163549	0.348625	0.00208247	0.0159702
7832	BTG2	0.0830859	0.171931	0.803977	0.352998	0.00209212	0.0160286
23035	PHLPP2	0.123891	0.234399	0.302279	0.22019	0.00209398	0.0160286
7326	UBE2G1	0.0344805	0.213284	0.23113	0.159631	0.00210582	0.0161043
7692	ZNF133	0.278578	0.0955607	0.148204	0.174114	0.00211395	0.0161365
5494	PPM1A	0.165214	0.0356693	0.220019	0.140301	0.00215164	0.0163939
29889	GNL2	0.193627	0.175406	0.133394	0.167476	0.00215627	0.0164139
989	SEPTIN7	0.104541	0.200115	0.155083	0.153246	0.00216995	0.0165029
1509	CTSD	0.376772	0.0310521	0.34642	0.251415	0.00221092	0.0166912
6523	SLC5A1	0.753746	0.322293	0.209841	0.428627	0.00221663	0.0167191
310	ANXA7	0.193509	0.0777515	0.0964837	0.122582	0.00223038	0.016792
9654	TTLL4	0.253669	0.161909	0.188583	0.201387	0.00224009	0.016819
3627	CXCL10	0.40284	0.378486	0.468632	0.416653	0.00227328	0.0169909
5048	PAFAH1B1	0.185407	0.130751	0.0565751	0.124244	0.00229992	0.0171588
9044	BTAF1	0.104784	0.126142	0.261188	0.164038	0.00231115	0.017227
5717	PSMD11	0.124962	0.210004	0.132855	0.15594	0.00231331	0.0172276
4237	MFAP2	0.692188	0.487387	0.117723	0.432433	0.0023306	0.0173094
10042	HMGXB4	0.0765811	0.208184	0.243087	0.175951	0.00240035	0.0177635
6405	SEMA3F	0.245087	0.326319	0.160762	0.244056	0.00240674	0.0177948
7265	TTC1	0.0769687	0.195542	0.170604	0.147705	0.0024117	0.0177995
915	CD3D	0.51141	0.323427	0.139263	0.3247	0.00242143	0.0178389
6397	SEC14L1	0.28778	0.22373	0.0224058	0.177972	0.00242454	0.0178389
9338	TCEAL1	0.216735	0.178809	0.0177101	0.137751	0.00242598	0.0178389
23075	SWAP70	0.271009	0.15502	0.202269	0.209433	0.00243235	0.017856
23473	CAPN7	0.137553	0.0167589	0.305422	0.153245	0.0024868	0.0181587
70	ACTC1	0.713023	0.84686	0.285063	0.614982	0.00250065	0.018192
10043	TOM1	0.0501662	0.29682	0.298661	0.215215	0.00249976	0.018192
3267	AGFG1	0.138101	0.101051	0.229966	0.156373	0.00250756	0.0182135
6830	SUPT6H	0.213281	0.0951567	0.280322	0.196253	0.0025106	0.0182195
546	ATRX	0.223135	0.0479745	0.092168	0.121093	0.00251828	0.0182592
9869	SETDB1	0.267163	0.196169	0.0400166	0.167783	0.00254965	0.0184704
29855	UBN1	0.0829342	0.261067	0.273991	0.205998	0.00259727	0.0187823
10628	TXNIP	0.409147	0.0928403	0.272712	0.258233	0.00266307	0.0191908
57403	RAB22A	0.162058	0.0960599	0.105898	0.121339	0.00267475	0.0192246
10299	MARCHF6	0.0497444	0.269418	0.155191	0.158118	0.00270854	0.0194505
967	CD63	0.180412	0.266534	0.0931783	0.180041	0.00274763	0.019697
8623	ASMTL	0.182691	0.174711	0.148368	0.16859	0.00275303	0.0197185
10327	AKR1A1	0.21139	0.0745909	0.182677	0.156219	0.00277004	0.0198059
4853	NOTCH2	0.223789	0.172707	0.258715	0.218404	0.00281149	0.0200328
7112	TMPO	0.149508	0.129333	0.127491	0.135444	0.00283398	0.0201756
10155	TRIM28	0.153463	0.128723	0.23052	0.170902	0.00284799	0.0202579
6253	RTN2	0.0763759	0.178988	0.134605	0.12999	0.00289422	0.0205335
10945	KDELR1	0.135249	0.450686	0.064674	0.21687	0.00291195	0.0206238
960	CD44	0.201921	0.356597	0.201944	0.253487	0.00293526	0.0207711
3146	HMGB1	0.121726	0.0911165	0.111498	0.108114	0.00295682	0.0208535
26133	TRPC4AP	0.116478	0.14197	0.137769	0.132072	0.00307665	0.0216047
51375	SNX7	0.442017	0.447552	0.40715	0.43224	0.0030884	0.0216687
2969	GTF2I	0.353858	0.118776	0.14544	0.206025	0.00310712	0.0217815
79026	AHNAK	0.19068	0.0716583	0.266561	0.1763	0.00314324	0.0219787
9785	DHX38	0.161963	0.240111	0.139141	0.180405	0.00319195	0.022225
4038	LRP4	0.311285	0.258678	0.257046	0.275669	0.00328413	0.0227707
7802	DNALI1	0.126842	0.377246	0.220804	0.24163	0.00331672	0.0229388
50804	MYEF2	0.25238	0.289708	0.186585	0.242891	0.00334201	0.0230943
4299	AFF1	0.0601472	0.252764	0.179146	0.164019	0.00337634	0.0232925
596	BCL2	0.0769231	0.454867	0.218945	0.250245	0.00338869	0.0233387
3148	HMGB2	0.227948	0.0126297	0.393993	0.211524	0.0034182	0.0235026
2332	FMR1	0.359651	0.104586	0.0748558	0.179698	0.003445	0.0236081
5993	RFX5	0.288788	0.117042	0.159873	0.188567	0.00347896	0.0238013
4837	NNMT	0.40421	1.33314	0.46896	0.735437	0.00350308	0.0239464
8644	AKR1C3	0.852429	0.252764	0.0296241	0.378272	0.00352235	0.0240383
22938	SNW1	0.0319526	0.115317	0.256546	0.134605	0.00353677	0.0240968
5292	PIM1	0.113771	0.314556	0.42447	0.284266	0.00355633	0.0242101
6347	CCL2	0.646199	0.493011	0.0966066	0.411939	0.00356149	0.0242114
11319	ECD	0.0799699	0.178074	0.141202	0.133082	0.0035754	0.0242597
5034	P4HB	0.204346	0.161421	0.0390143	0.134927	0.00360125	0.024395
800	CALD1	0.287559	0.0682555	0.0828268	0.146214	0.00366323	0.0247944
348	APOE	0.149045	0.452406	0.109781	0.237077	0.00371264	0.0250262
9764	KIAA0513	0.183294	0.203272	0.213327	0.199964	0.0037112	0.0250262
5118	PCOLCE	0.381378	0.626218	0.204872	0.404156	0.0037402	0.0251708
65117	RSRC2	0.189664	0.103376	0.048853	0.113964	0.00382403	0.0255887
7091	TLE4	0.023509	0.247275	0.192793	0.154525	0.00383568	0.025625
9925	ZBTB5	0.106212	0.115557	0.179187	0.133652	0.00387178	0.0258035
145389	SLC38A6	0.845874	0.037449	0.156387	0.34657	0.00391844	0.0260303
2186	BPTF	0.112412	0.161637	0.140897	0.138315	0.00399038	0.0264231
23270	TSPYL4	0.252823	0.212391	0.0747249	0.17998	0.00400568	0.0265031
9702	CEP57	0.172417	0.0494787	0.15744	0.126445	0.00401598	0.0265499
1665	DHX15	0.170949	0.0345184	0.113614	0.10636	0.00402178	0.026567
4671	NAIP	0.360369	0.072208	0.12779	0.186789	0.00409233	0.0270112
84679	SLC9A7	0.173388	0.224762	0.239837	0.212663	0.00414047	0.0272636
3001	GZMA	0.849729	0.216663	0.154301	0.406898	0.00416386	0.0273739
10494	STK25	0.161167	0.165333	0.0973268	0.141276	0.00418124	0.0274662
8295	TRRAP	0.269675	0.0758834	0.0819748	0.142511	0.00420132	0.0275762
54788	DNAJB12	0.0710337	0.145386	0.180522	0.132314	0.00421108	0.0276183
5971	RELB	0.299473	0.469442	0.0119736	0.260296	0.00432257	0.0282649
133619	PRRC1	0.284062	0.137383	0.02829	0.149912	0.00432339	0.0282649
11231	SEC63	0.185	0.14868	0.0312643	0.121648	0.00436617	0.0284993
6829	SUPT5H	0.170037	0.111989	0.140772	0.140933	0.00444111	0.0288515
26056	RAB11FIP5	0.111003	0.303483	0.190385	0.201624	0.00445509	0.0288795
1460	CSNK2B	0.152273	0.110467	0.116754	0.126498	0.00446322	0.028904
9473	THEMIS2	0.37382	0.250296	0.136905	0.253674	0.00452495	0.0292808
3006	H1-2	0.132236	0.231412	0.180745	0.181464	0.00457013	0.0295268
219	ALDH1B1	0.290265	0.361374	0.283537	0.311725	0.00458014	0.0295451
526	ATP6V1B2	0.159493	0.0521288	0.177554	0.129725	0.00460757	0.0296756
9674	KIAA0040	0.335208	0.236336	0.122155	0.231233	0.00461609	0.0297073
272	AMPD3	0.521571	0.155829	0.210068	0.295823	0.00465925	0.029915
23363	OBSL1	0.115134	0.266889	0.105167	0.162397	0.00465739	0.029915
4542	MYO1F	0.514903	0.146218	0.310658	0.323926	0.00470328	0.0301282
5862	RAB2A	0.120045	0.0193625	0.168068	0.102492	0.00470342	0.0301282
7011	TEP1	0.571052	0.503482	0.00303412	0.359189	0.00472229	0.0302114
84942	WDR73	0.118409	0.181288	0.131215	0.143637	0.00472374	0.0302114
7175	TPR	0.0865708	0.182589	0.114616	0.127925	0.00475808	0.0303839
2665	GDI2	0.216402	0.0974315	0.0476049	0.120479	0.0047826	0.0304654
1520	CTSS	0.224674	0.230556	0.411426	0.288885	0.00480314	0.0305533
54475	NLE1	0.444159	0.0813802	0.167602	0.231047	0.00482399	0.0305915
10180	RBM6	0.17488	0.143618	0.109777	0.142758	0.00481676	0.0305915
6773	STAT2	0.133674	0.0353116	0.241621	0.136869	0.00483389	0.0306307
10856	RUVBL2	0.143952	0.13216	0.281306	0.185806	0.00487615	0.0308038
26091	HERC4	0.133572	0.0995763	0.160478	0.131209	0.00487466	0.0308038
7572	ZNF24	0.110577	0.069925	0.2117	0.130734	0.00487004	0.0308038
4053	LTBP2	0.198489	0.0770923	0.155337	0.14364	0.00489218	0.0308106
8553	BHLHE40	0.248326	0.273444	0.118047	0.213272	0.00494341	0.0310666
10613	ERLIN1	0.147872	0.0277427	0.314578	0.163398	0.00494413	0.0310666
8087	FXR1	0.100548	0.172864	0.0405512	0.104654	0.00501046	0.0314116
7707	ZNF148	0.177452	0.169241	0.0531174	0.13327	0.00502415	0.0314735
5652	PRSS8	0.757197	0.0426573	0.18018	0.326678	0.00507811	0.0317392
26020	LRP10	0.266161	0.0801139	0.152957	0.166411	0.00510416	0.0318255
3111	HLA-DOA	0.0391719	0.244216	0.192077	0.158488	0.00511607	0.0318255
2059	EPS8	0.256456	0.17982	0.0139995	0.150092	0.00510943	0.0318255
8878	SQSTM1	0.195706	0.0246561	0.227612	0.149325	0.00511068	0.0318255
2962	GTF2F1	0.153174	0.201619	0.0568185	0.137204	0.00510357	0.0318255
678	ZFP36L2	0.00548252	0.283287	0.459154	0.249308	0.00515836	0.0320222
7873	MANF	0.465137	0.261752	0.185527	0.304138	0.0051883	0.0321838
23398	PPWD1	0.113714	0.15302	0.277593	0.181443	0.005196	0.0322074
54468	MIOS	0.0918806	0.0233147	0.251401	0.122199	0.00526708	0.032599
388	RHOB	0.154065	0.148829	0.426974	0.243289	0.0052821	0.03264
10985	GCN1	0.081924	0.144443	0.183865	0.136744	0.00528931	0.03264
6744	ITPRID2	0.166787	0.152651	0.122859	0.147433	0.00530132	0.0326637
5685	PSMA4	0.0854915	0.154345	0.0833801	0.107739	0.00529737	0.0326637
11057	ABHD2	0.235798	0.210435	0.167682	0.204638	0.00532287	0.032772
6118	RPA2	0.139818	0.0860827	0.183788	0.136563	0.00538292	0.0330677
1290	COL5A2	0.40489	0.707579	0.172211	0.428227	0.00543024	0.0333335
3838	KPNA2	0.318251	0.215845	0.0303244	0.18814	0.00545315	0.0334492
6883	TAF12	0.782264	0.11987	0.0594659	0.320533	0.005497	0.0336181
283212	KLHL35	0.0683969	0.346553	0.212181	0.209044	0.00549562	0.0336181
7050	TGIF1	0.23535	0.0938479	0.210959	0.180052	0.00550214	0.0336247
836	CASP3	0.387813	0.328892	0.203062	0.306589	0.00552197	0.0337044
9180	OSMR	0.240053	0.239293	0.357486	0.278944	0.0056185	0.0341585
444	ASPH	0.185737	0.017905	0.109994	0.104545	0.00561501	0.0341585
92346	C1orf105	0.163808	0.968163	0.104321	0.412097	0.0056273	0.0341868
23001	WDFY3	0.188518	0.246187	0.0482125	0.160972	0.00563829	0.0342031
288	ANK3	0.0822088	0.213094	0.164186	0.153163	0.00567834	0.0343702
9114	ATP6V0D1	0.24684	0.0454807	0.147768	0.146696	0.00568971	0.0343886
3067	HDC	0.119845	0.508349	0.249755	0.29265	0.00574179	0.0346272
23499	MACF1	0.156417	0.137634	0.0859186	0.126656	0.00574873	0.0346437
23303	KIF13B	0.513161	0.111563	0.174993	0.266573	0.00581249	0.0349512
4239	MFAP4	0.671471	0.207059	0.133804	0.337444	0.00583568	0.0350651
56288	PARD3	0.243616	0.343974	0.0331326	0.206907	0.00587736	0.0352759
9127	P2RX6	0.166264	0.274199	0.270998	0.237154	0.00591166	0.0354184
23215	PRRC2C	0.128471	0.158996	0.0519621	0.113143	0.00590912	0.0354184
10531	PITRM1	0.180796	0.162814	0.134604	0.159405	0.00595649	0.0356094
1436	CSF1R	0.35383	0.479824	0.173183	0.335613	0.00597217	0.0356772
3059	HCLS1	0.328573	0.204361	0.205936	0.24629	0.0060057	0.0358256
6376	CX3CL1	0.377701	0.0522887	0.256465	0.228818	0.00604584	0.036039
7840	ALMS1	0.138521	0.0384907	0.284883	0.153965	0.00606231	0.0360726
4659	PPP1R12A	0.229251	0.0626436	0.0637476	0.118547	0.00609445	0.036224
9669	EIF5B	0.198633	0.108347	0.0921177	0.133033	0.00615498	0.0365048
9584	RBM39	0.104257	0.213403	0.126442	0.148034	0.00618539	0.0366324
4193	MDM2	0.0632192	0.181216	0.229236	0.15789	0.00620114	0.036673
8344	H2BC6	0.445718	0.0817816	0.200935	0.242811	0.00622158	0.0367675
81688	C6orf62	0.320197	0.0733163	0.179755	0.191089	0.00624989	0.0369084
23760	PITPNB	0.112862	0.141601	0.105925	0.12013	0.00625777	0.0369285
275	AMT	0.143527	0.0996437	0.200505	0.147892	0.00629149	0.0370744
7110	TMF1	0.278198	0.0213302	0.0996261	0.133052	0.00632966	0.0372195
29896	TRA2A	0.140184	0.021792	0.266775	0.142917	0.00636336	0.0373568
5961	PRPH2	0.0991556	0.233606	0.131491	0.154751	0.00640812	0.0374936
2017	CTTN	0.362736	0.0459508	0.0509019	0.153196	0.00645417	0.0376562
25924	MYRIP	0.170393	0.353768	0.172946	0.232369	0.00646552	0.0376736
10457	GPNMB	0.369029	0.197648	0.436896	0.334524	0.00647303	0.0376862
8733	GPAA1	0.172436	0.0661831	0.161397	0.133339	0.00652349	0.0378997
9369	NRXN3	0.231578	0.817815	0.0547476	0.368047	0.00654063	0.0379725
9354	UBE4A	0.110411	0.197768	0.105691	0.137957	0.00661181	0.0382588
6279	S100A8	0.185354	0.632347	0.522143	0.446615	0.00670896	0.0387316
23774	BRD1	0.0758082	0.214468	0.211287	0.167188	0.00676297	0.0389888
8615	USO1	0.12348	0.19283	0.0539728	0.123428	0.00677404	0.0390253
1974	EIF4A2	0.360277	0.0677965	0.277221	0.235098	0.00679719	0.0391156
8239	USP9X	0.134243	0.231451	0.0384351	0.13471	0.00681442	0.0391758
740	MRPL49	0.208017	0.0676619	0.0841597	0.119946	0.00683748	0.039281
677	ZFP36L1	0.131805	0.0839906	0.212572	0.142789	0.00689775	0.039572
8890	EIF2B4	0.109313	0.121446	0.137764	0.122841	0.00692192	0.0396831
79143	MBOAT7	0.291699	0.0988234	0.130154	0.173559	0.00693246	0.0397159
4849	CNOT3	0.370077	0.110938	0.147734	0.209583	0.0069759	0.0398817
571	BACH1	0.0355317	0.164919	0.251093	0.150514	0.00699695	0.0399466
9910	RABGAP1L	0.127578	0.231655	0.201436	0.18689	0.00700837	0.0399841
1639	DCTN1	0.241988	0.0987866	0.0249746	0.121917	0.00702861	0.0400441
58503	OPRPN	0.1784	0.44836	0.144872	0.257211	0.00705331	0.0401571
23112	TNRC6B	0.126048	0.0493727	0.136124	0.103848	0.00711924	0.0404486
4608	MYBPH	1.41503	1.42797	0.398447	1.08048	0.00716574	0.0406289
25836	NIPBL	0.282129	0.0516744	0.0559609	0.129922	0.00717528	0.040655
55623	THUMPD1	0.164526	0.0941759	0.0885945	0.115765	0.00720331	0.0407858
653	BMP5	0.112024	0.229598	0.139948	0.160523	0.00721513	0.0408247
10981	RAB32	0.105039	0.155962	0.260087	0.173696	0.00722416	0.0408253
5757	PTMA	0.105627	0.128741	0.102008	0.112125	0.00723684	0.0408634
84901	NFATC2IP	0.123259	0.321103	0.0936711	0.179344	0.00725615	0.0409443
60436	TGIF2	0.252661	0.190829	0.0860634	0.176518	0.00726133	0.0409455
412	STS	0.110725	0.379338	0.333926	0.274663	0.00729898	0.0410975
9768	PCLAF	0.231505	0.140504	0.0447118	0.138907	0.00733965	0.0412743
9653	HS2ST1	0.204158	0.19639	0.0316096	0.144052	0.00736335	0.0413511
4635	MYL4	0.0251955	0.440129	0.254228	0.239851	0.00749659	0.041985
5530	PPP3CA	0.0288646	0.217886	0.230336	0.159029	0.00760965	0.0424739
8411	EEA1	0.268085	0.184329	0.00632216	0.152912	0.00788403	0.0438273
9931	HELZ	0.062497	0.198319	0.170381	0.143732	0.00791563	0.0439437
9352	TXNL1	0.193443	0.102252	0.00750219	0.101066	0.00793544	0.044024
7805	LAPTM5	0.434898	0.051367	0.365206	0.283824	0.00796411	0.0441534
51752	ERAP1	0.24631	0.14424	0.0639113	0.151487	0.00798449	0.0442069
1069	CETN2	0.332191	0.0233563	0.0825704	0.146039	0.00807043	0.0445929
9656	MDC1	0.0234934	0.122072	0.297533	0.147699	0.00812468	0.0448626
4134	MAP4	0.170237	0.183911	0.0667541	0.140301	0.00823498	0.0453199
6198	RPS6KB1	0.0241083	0.149074	0.155762	0.109648	0.0082753	0.0455114
25792	CIZ1	0.282951	0.125185	0.0692176	0.159118	0.00833148	0.0457898
5616	PRKY	0.364845	0.138058	0.233195	0.245366	0.00845851	0.0463952
7994	KAT6A	0.132103	0.17598	0.115406	0.141163	0.00849528	0.046504
115426	UHRF2	0.1732	0.0178385	0.172164	0.121068	0.00849481	0.046504
10462	CLEC10A	0.352075	0.198525	0.148685	0.233095	0.0085212	0.0465532
7520	XRCC5	0.221029	0.0248458	0.112753	0.119542	0.00851678	0.0465532
358	AQP1	0.184786	0.0581236	0.110859	0.117923	0.00853007	0.0465708
5356	PLRG1	0.0711785	0.139619	0.177552	0.12945	0.00855539	0.0466472
523	ATP6V1A	0.128602	0.139953	0.112958	0.127171	0.0086346	0.0470169
9844	ELMO1	0.057413	0.173032	0.26742	0.165955	0.00864593	0.047026
54674	LRRN3	0.146898	0.429645	0.212223	0.262922	0.0086691	0.0470494
3394	IRF8	0.364605	0.196203	0.221223	0.260677	0.00879443	0.047573
7043	TGFB3	0.266376	0.655522	0.189904	0.370601	0.00899533	0.0485006
7412	VCAM1	0.0770704	0.603019	0.2237	0.301263	0.00906769	0.048795
9733	SART3	0.157444	0.141906	0.0660698	0.121807	0.0090674	0.048795
9580	SOX13	0.2072	0.0235685	0.312154	0.180974	0.00907845	0.0488211
9682	KDM4A	0.16667	0.128253	0.13807	0.144331	0.00916943	0.0492461
6320	CLEC11A	0.362546	0.387628	0.11021	0.286795	0.00921897	0.0494477
1871	E2F3	0.175828	0.231058	0.0538915	0.153592	0.00933057	0.0498941
5093	PCBP1	0.0538693	0.187801	0.178509	0.14006	0.00934151	0.0499102
5226	PGD	0.110598	0.23358	0.11651	0.153563	0.00942311	0.0503135
196	AHR	0.432493	0.0238	0.26733	0.241208	0.00946528	0.050506
302	ANXA2	0.20724	0.249324	0.333065	0.26321	0.0094803	0.0505534
3178	HNRNPA1	0.0224517	0.0704333	0.327277	0.140054	0.00949168	0.0505814
221037	JMJD1C	0.0883095	0.107157	0.170329	0.121932	0.0095365	0.0507219
10905	MAN1A2	0.143343	0.186983	0.0502501	0.126859	0.00963447	0.0511769
27242	TNFRSF21	0.452907	0.251834	0.0773274	0.260689	0.00977078	0.0517676
4820	NKTR	0.0155785	0.194176	0.240969	0.150241	0.00981626	0.0519418
2309	FOXO3	0.0115661	0.221186	0.50076	0.244504	0.00982731	0.0519668
6731	SRP72	0.0666471	0.0970941	0.146585	0.103442	0.00989499	0.0522577
3020	H3-3A	0.123495	0.194343	0.174666	0.164168	0.0099522	0.052392
80055	PGAP1	0.234452	0.157205	0.0824378	0.158031	0.00994391	0.052392
8544	PIR	0.508371	0.122632	0.180433	0.270479	0.00997312	0.0524352
10594	PRPF8	0.165323	0.0866531	0.0610608	0.104346	0.00997003	0.0524352
1030	CDKN2B	0.507345	0.143983	0.358159	0.336496	0.0100895	0.0529458
977	CD151	0.479226	0.0645527	0.0518445	0.198541	0.0101294	0.0531058
4256	MGP	0.385275	0.538438	0.206883	0.376865	0.0101671	0.0532173
10262	SF3B4	0.135043	0.291172	0.0808541	0.169023	0.0102061	0.0533432
9807	IP6K1	0.243408	0.0654367	0.305207	0.204684	0.010235	0.0533944
1503	CTPS1	0.268675	0.0350349	0.16988	0.157863	0.0102398	0.0533944
10291	SF3A1	0.128933	0.190813	0.112538	0.144095	0.0102729	0.0534745
2219	FCN1	0.254505	0.177183	0.214336	0.215341	0.0103057	0.0535393
169522	KCNV2	1.11247	0.0564973	0.0811962	0.416722	0.0103764	0.0538007
7543	ZFX	0.174987	0.0597763	0.1771	0.137288	0.010478	0.0542253
9097	USP14	0.0833135	0.242266	0.0541763	0.126585	0.0107394	0.0555085
23126	POGZ	0.146737	0.0958006	0.245248	0.162595	0.0107582	0.0555705
1601	DAB2	0.27324	0.422681	0.1734	0.289774	0.0107832	0.055595
5330	PLCB2	0.216402	0.261942	0.144809	0.207717	0.0108629	0.0558135
9730	DCAF1	0.184142	0.151424	0.0910032	0.14219	0.0108968	0.0559011
23450	SF3B3	0.201072	0.0283766	0.145119	0.124856	0.0109361	0.0560681
23085	ERC1	0.10627	0.229416	0.12047	0.152052	0.0109587	0.0560792
26058	GIGYF2	0.0738237	0.13034	0.154751	0.119638	0.010954	0.0560792
6455	SH3GL1	0.223196	0.171803	0.456856	0.283952	0.0109736	0.0561011
5740	PTGIS	0.0873399	0.139156	0.417527	0.214674	0.0109834	0.0561011
10771	ZMYND11	0.157019	0.120144	0.0886877	0.12195	0.0109781	0.0561011
1642	DDB1	0.122716	0.0587212	0.163654	0.11503	0.0110722	0.0564496
23195	MDN1	0.197785	0.00741643	0.232282	0.145828	0.0110901	0.0564712
23503	ZFYVE26	0.143595	0.0329849	0.151465	0.109348	0.0111268	0.0566229
8507	ENC1	0.72854	0.243043	0.0313636	0.334316	0.0112267	0.057026
7155	TOP2B	0.230735	0.0253414	0.0780954	0.111391	0.0112407	0.0570267
4122	MAN2A2	0.0858774	0.168077	0.169603	0.141186	0.0113476	0.057445
11142	PKIG	0.182096	0.148454	0.0785727	0.136374	0.011351	0.057445
1960	EGR3	0.408881	0.658247	0.0476266	0.371585	0.0113789	0.0575506
10524	KAT5	0.109257	0.0610123	0.140859	0.103709	0.0114108	0.0576767
2308	FOXO1	0.0864646	0.24909	0.28541	0.206988	0.011587	0.0583172
1945	EFNA4	0.577912	0.305669	0.0253357	0.302972	0.0115955	0.0583244
5709	PSMD3	0.152151	0.124578	0.176486	0.151072	0.0116999	0.0587418
55832	CAND1	0.234433	0.0526874	0.0851882	0.124103	0.011752	0.0589316
6429	SRSF4	0.206486	0.0907566	0.0788433	0.125362	0.0118404	0.0593029
1975	EIF4B	0.0775249	0.139573	0.0992577	0.105452	0.0118486	0.0593075
11044	TENT4A	0.0697358	0.0844009	0.216635	0.12359	0.0119971	0.0599055
55556	ENOSF1	0.0179017	0.0609001	0.30951	0.129437	0.0120337	0.0600522
167227	DCP2	0.102027	0.156781	0.341655	0.200154	0.0120879	0.0602129
7122	CLDN5	0.309381	0.0663134	0.21111	0.195601	0.0121034	0.0602537
8745	ADAM23	0.125143	0.326877	0.0630635	0.171695	0.0121464	0.0603948
8850	KAT2B	0.182597	0.0474078	0.090613	0.106872	0.0122885	0.0609911
5713	PSMD7	0.0861807	0.156223	0.0689476	0.103784	0.0123798	0.0612967
55361	PI4K2A	0.152322	0.11533	0.0926944	0.120115	0.0123894	0.0613077
23168	RTF1	0.0941678	0.0728361	0.149582	0.105529	0.0124465	0.0615163
5764	PTN	0.102549	0.48322	0.0456169	0.210462	0.0125384	0.0618592
7852	CXCR4	0.217177	0.218659	0.152181	0.196006	0.0128145	0.0631081
4800	NFYA	0.377185	0.0705622	0.0889636	0.178904	0.0128625	0.0633064
220594	USP32P2	0.143581	0.163069	0.185394	0.164015	0.0129087	0.063496
23151	GRAMD4	0.11328	0.135885	0.265868	0.171678	0.0129433	0.0635901
11177	BAZ1A	0.189384	0.103973	0.10116	0.131506	0.0130131	0.0638191
10618	TGOLN2	0.221286	0.112509	0.0114523	0.115082	0.0131392	0.0642539
1102	RCBTB2	0.129183	0.308381	0.288315	0.24196	0.0132498	0.0646723
3575	IL7R	0.42346	0.0642776	0.2676	0.251779	0.0133538	0.0651413
6935	ZEB1	0.185241	0.193757	0.0244009	0.134466	0.0133912	0.0652849
9879	DDX46	0.178414	0.0132297	0.145216	0.112287	0.0134643	0.0655251
713	C1QB	0.139138	0.348302	0.173227	0.220222	0.0135583	0.0658576
140890	SREK1	0.0522183	0.189743	0.109555	0.117172	0.0136591	0.0661997
6280	S100A9	0.211555	0.361252	0.388812	0.32054	0.0137823	0.0666792
1215	CMA1	0.751366	0.028038	0.242127	0.34051	0.0138224	0.0668337
4915	NTRK2	0.331874	0.00210328	0.279634	0.204537	0.0139175	0.0671756
3482	IGF2R	0.2261	0.04379	0.0552811	0.10839	0.0139132	0.0671756
2232	FDXR	0.627697	0.328979	0.0313519	0.329342	0.0139374	0.0672323
4481	MSR1	0.159113	0.00744698	0.330244	0.165601	0.0141112	0.0677534
2648	KAT2A	0.299544	0.306136	0.0673316	0.224337	0.0142051	0.0680138
10226	PLIN3	0.148553	0.363729	0.0913786	0.20122	0.0142067	0.0680138
10260	DENND4A	0.312724	0.0677619	0.0830385	0.154508	0.0142375	0.0680752
2551	GABPA	0.513741	0.0257715	0.126404	0.221972	0.0142867	0.0681338
2296	FOXC1	0.050326	0.253123	0.194613	0.166021	0.0142896	0.0681338
1474	CST6	0.0839318	0.565346	0.295029	0.314769	0.0143363	0.0682771
9144	SYNGR2	0.250449	0.0994796	0.126781	0.158903	0.0144158	0.0684978
5332	PLCB4	0.302955	0.184334	0.0486743	0.178654	0.0144512	0.0686202
10075	HUWE1	0.137499	0.137362	0.171193	0.148685	0.0146513	0.069457
8078	USP5	0.298884	0.0738689	0.0509169	0.141223	0.0147362	0.0697389
5016	OVGP1	0.485387	0.158275	0.0695205	0.237728	0.0148805	0.0702204
114034	TOE1	0.170196	0.271923	0.139603	0.193908	0.0150286	0.0708784
51460	SFMBT1	0.147998	0.0552045	0.106124	0.103109	0.0150703	0.0709536
161	AP2A2	0.191804	0.050185	0.0976058	0.113198	0.0150968	0.0710376
5426	POLE	0.393172	0.00386695	0.144789	0.180609	0.0151466	0.0711887
3600	IL15	0.133222	0.229335	0.0606152	0.141057	0.015349	0.0719781
9657	IQCB1	0.16087	0.0767856	0.0953167	0.110991	0.0154144	0.0722434
81578	COL21A1	0.645274	0.173024	0.103088	0.307129	0.0155566	0.072786
4756	NEO1	0.235043	0.33224	0.0167271	0.19467	0.0155722	0.0728175
9975	NR1D2	0.177101	0.177234	0.0211494	0.125162	0.0156	0.072906
81887	LAS1L	0.347821	0.201567	0.0251121	0.1915	0.0157513	0.0734049
3611	ILK	0.117271	0.2024	0.100982	0.140218	0.0157629	0.0734178
3010	H1-6	0.291026	0.455206	0.0451076	0.26378	0.0158732	0.0737292
8707	B3GALT2	0.194969	0.206936	0.220954	0.20762	0.0162031	0.0750864
4000	LMNA	0.116269	0.102566	0.125674	0.114837	0.0162358	0.0751868
55957	LIN37	0.0522399	0.226717	0.128349	0.135768	0.0163438	0.0756109
10993	SDS	0.240991	0.075728	0.225877	0.180865	0.0164891	0.0761909
5610	EIF2AK2	0.153721	0.232138	0.0128227	0.132894	0.0166971	0.0769429
199870	FAM76A	0.000987036	0.0749216	0.477443	0.184451	0.0167732	0.0772503
10765	KDM5B	0.161027	0.128524	0.0457186	0.111757	0.0168637	0.0775374
760	CA2	0.280889	0.0365122	0.0415797	0.11966	0.0170038	0.0781379
26509	MYOF	0.145346	0.310034	0.558621	0.338	0.0170261	0.078171
11240	PADI2	0.521435	0.0229872	0.165155	0.236526	0.01703	0.078171
64285	RHBDF1	0.418787	0.13881	0.082587	0.213395	0.0170948	0.0783075
57608	JCAD	0.154285	0.043453	0.247841	0.148526	0.0170977	0.0783075
22897	CEP164	0.389849	0.0585114	0.0939771	0.180779	0.017163	0.0785102
2073	ERCC5	0.101441	0.0707002	0.17347	0.115204	0.0173604	0.0791152
4927	NUP88	0.226723	0.0234536	0.139186	0.129788	0.0174378	0.0793539
3428	IFI16	0.21934	0.23676	0.0727877	0.176296	0.0174728	0.0794516
4621	MYH3	0.962727	0.877925	0.410104	0.750252	0.0174975	0.0795201
25900	IFFO1	0.196443	0.249349	0.129093	0.191628	0.017988	0.0814798
7556	ZNF10	0.159668	0.0270395	0.387315	0.191341	0.0179824	0.0814798
2237	FEN1	0.138179	0.0278465	0.252655	0.13956	0.0180797	0.0817604
23213	SULF1	0.0829395	0.558164	0.258161	0.299755	0.0183535	0.0828168
23170	TTLL12	0.0611428	0.169887	0.211221	0.147417	0.0184375	0.0831048
84271	POLDIP3	0.0517568	0.143546	0.140252	0.111852	0.0184669	0.083192
3956	LGALS1	0.0871567	0.257986	0.0125864	0.119243	0.0186599	0.0839238
9111	NMI	0.164169	0.327057	0.0202241	0.170484	0.0186755	0.0839481
4780	NFE2L2	0.0691071	0.0754711	0.186587	0.110388	0.0187079	0.0840479
10536	P3H3	0.490994	0.354112	0.0413093	0.295472	0.0187208	0.0840601
5927	KDM5A	0.120117	0.0663852	0.114779	0.100427	0.0187573	0.0841336
5891	MOK	0.263612	0.261083	0.209504	0.244733	0.0189945	0.0849653
4758	NEU1	0.38041	0.271726	0.0142869	0.222141	0.0190789	0.0852129
2123	EVI2A	0.213966	0.422027	0.0104138	0.215469	0.0191011	0.0852129
22877	MLXIP	0.198736	0.131977	0.135776	0.155496	0.0191094	0.0852129
8519	IFITM1	0.0270395	0.168481	0.312711	0.16941	0.0191593	0.0853317
4678	NASP	0.130633	0.166237	0.128613	0.141828	0.0192602	0.0855501
284119	CAVIN1	0.152886	0.128077	0.0400125	0.106992	0.0193037	0.0856085
2581	GALC	0.156646	0.07626	0.0837699	0.105559	0.0194178	0.0860182
5918	RARRES1	0.360255	0.0789306	0.178054	0.205747	0.0195694	0.0863188
3426	CFI	0.132181	0.140731	0.176893	0.149935	0.0195691	0.0863188
6778	STAT6	0.186719	0.60288	0.172138	0.320579	0.0195974	0.0863963
6461	SHB	0.0925662	0.336179	0.220123	0.216289	0.0196469	0.086421
3112	HLA-DOB	0.00280441	0.255803	0.210516	0.156374	0.0196498	0.086421
5253	PHF2	0.172889	0.135794	0.155403	0.154696	0.0196385	0.086421
9221	NOLC1	0.0425952	0.0427493	0.220905	0.102083	0.0196185	0.086421
23423	TMED3	0.17725	0.357931	0.210213	0.248465	0.0197146	0.0865886
1655	DDX5	0.0506828	0.274447	0.19957	0.1749	0.0197414	0.0866604
2107	ETF1	0.168823	0.0386965	0.124357	0.110625	0.0199618	0.0874882
28952	CCDC22	0.131457	0.230185	0.0858384	0.14916	0.0201078	0.0878479
1183	CLCN4	0.16897	0.0354874	0.195212	0.133223	0.0201907	0.0880232
7270	TTF1	0.0744658	0.173137	0.151845	0.133149	0.0201727	0.0880232
50618	ITSN2	0.0464066	0.103803	0.158919	0.103043	0.0201701	0.0880232
10000	AKT3	0.0812522	0.230854	0.0778325	0.12998	0.0204036	0.0888573
3161	HMMR	0.19487	0.351589	0.142583	0.229681	0.0205341	0.0893785
114088	TRIM9	0.402202	0.0915464	0.373961	0.289237	0.0207575	0.0901346
83988	NCALD	0.113748	0.173834	0.134338	0.14064	0.0207624	0.0901346
6293	VPS52	0.108982	0.0897044	0.152922	0.117203	0.0207509	0.0901346
6499	SKIV2L	0.428482	0.0984575	0.0743801	0.20044	0.0208156	0.0903176
3326	HSP90AB1	0.162591	0.101306	0.0688189	0.110906	0.0209642	0.0908191
7534	YWHAZ	0.185921	0.0621371	0.100848	0.116302	0.0210989	0.091259
5744	PTHLH	0.0729139	0.322592	0.229748	0.208418	0.0211308	0.091349
9829	DNAJC6	0.530243	0.0547473	0.160539	0.24851	0.0211915	0.0915154
3383	ICAM1	0.120432	0.173542	0.161437	0.151803	0.0213388	0.0920067
1968	EIF2S3	0.205769	0.063601	0.0584633	0.109278	0.0213289	0.0920067
5768	QSOX1	0.00955862	0.250069	0.11625	0.125293	0.0213897	0.092178
8880	FUBP1	0.142819	0.058699	0.14654	0.116019	0.0214229	0.0922729
10578	GNLY	0.288828	0.454392	0.0873931	0.276871	0.0217118	0.0932989
8310	ACOX3	0.0685061	0.269512	0.218917	0.185645	0.0216969	0.0932989
9841	ZBTB24	0.0421969	0.235738	0.124771	0.134235	0.0217219	0.0932989
55968	NSFL1C	0.00597818	0.122499	0.249955	0.126144	0.021729	0.0932989
200081	TXLNA	0.391783	0.0783463	0.0437363	0.171289	0.0217813	0.0933776
1781	DYNC1I2	0.0503305	0.208867	0.0719857	0.110394	0.0218186	0.0934405
7173	TPO	0.170231	0.010318	0.448263	0.209604	0.0219047	0.0935173
1407	CRY1	0.191526	0.0153843	0.209333	0.138748	0.021871	0.0935173
8406	SRPX	0.444409	0.214028	0.0157662	0.224734	0.0221332	0.0942003
6403	SELP	0.126382	0.233797	0.165357	0.175179	0.0221261	0.0942003
5098	PCDHGC3	0.138408	0.10797	0.254597	0.166992	0.0221757	0.0943325
64795	RMND5A	0.156475	0.0469176	0.197087	0.133493	0.0222146	0.0943518
23285	KIAA1107	0.183544	0.109846	0.322979	0.205456	0.0223653	0.0948942
79053	ALG8	0.114251	0.0124209	0.174969	0.100547	0.0223779	0.0948989
22898	DENND3	0.10537	0.0997807	0.321059	0.175403	0.0224186	0.0949736
3097	HIVEP2	0.099553	0.156619	0.102189	0.119454	0.0224565	0.0950365
4137	MAPT	0.225933	0.109982	0.12196	0.152625	0.0225168	0.0951941
27306	HPGDS	0.471999	0.303406	0.0601195	0.278508	0.0228427	0.0963265
2192	FBLN1	0.125629	0.123303	0.269358	0.172763	0.0229649	0.0967413
2049	EPHB3	0.0897276	0.665829	0.139834	0.298464	0.023046	0.097009
22927	HABP4	0.188331	0.227042	0.139274	0.184882	0.023052	0.097009
5689	PSMB1	0.187997	0.0213575	0.165929	0.125094	0.0230892	0.0970666
10541	ANP32B	0.246608	0.0489449	0.0548987	0.116817	0.0230788	0.0970666
2898	GRIK2	0.0928694	0.190292	0.181603	0.154921	0.0231794	0.0973463
169611	OLFML2A	0.0831604	0.134571	0.307791	0.175174	0.0232079	0.0974165
8233	ZRSR2	0.00862663	0.157714	0.193181	0.11984	0.0232634	0.0975985
6734	SRPRA	0.083042	0.0970861	0.129507	0.103212	0.023275	0.0975985
10048	RANBP9	0.103879	0.12638	0.163337	0.131198	0.0233699	0.0978474
11047	ADRM1	0.23843	0.0886015	0.0252205	0.117417	0.0234995	0.0981906
10432	RBM14	0.0501933	0.0635489	0.209513	0.107752	0.0235406	0.0983124
23312	DMXL2	0.181986	0.171104	0.169445	0.174178	0.0236305	0.098578
1519	CTSO	0.219154	0.0143844	0.0693242	0.100954	0.023652	0.098578
6642	SNX1	0.196786	0.0748757	0.0979606	0.123208	0.0240555	0.0999563
9962	SLC23A2	0.304195	0.00208368	0.0841029	0.130127	0.0240934	0.100013
6601	SMARCC2	0.0454531	0.167944	0.176887	0.130095	0.0242338	0.100444
10693	CCT6B	0.147558	0.0524708	0.199969	0.133333	0.0244158	0.101046
5364	PLXNB1	0.140298	0.249443	0.111954	0.167232	0.0244758	0.101193
26747	NUFIP1	0.0498004	0.0739014	0.273956	0.132553	0.0245308	0.101359
4212	MEIS2	0.410132	0.281339	0.0373325	0.242935	0.0246036	0.101365
1207	CLNS1A	0.187174	0.0194283	0.17792	0.128174	0.0245548	0.101365
6672	SP100	0.115135	0.123375	0.10848	0.115663	0.0245964	0.101365
2074	ERCC6	0.0965919	0.0760538	0.165206	0.112617	0.0245951	0.101365
26608	TBL2	0.00624736	0.12603	0.261938	0.131405	0.0247302	0.101735
3958	LGALS3	0.43646	0.125098	0.116243	0.225934	0.0249473	0.102389
1466	CSRP2	0.0918389	0.0965488	0.246117	0.144835	0.0249364	0.102389
1318	SLC31A2	0.154171	0.130041	0.188283	0.157498	0.0250034	0.1025
6275	S100A4	0.19403	0.532637	0.126998	0.284555	0.0254569	0.104049
3835	KIF22	0.0133842	0.239755	0.148579	0.133906	0.025502	0.104182
7468	NSD2	0.146494	0.112121	0.106795	0.121804	0.0256911	0.104747
4077	NBR1	0.0703431	0.11583	0.133308	0.106494	0.0257074	0.104761
7059	THBS3	0.239934	0.327137	0.223358	0.263476	0.0257324	0.104811
Downregulated:
1160	CKMT2	-0.636561	-0.738184	-0.507622	-0.627456	3.85073e-19	3.17455e-15
88	ACTN2	-0.519011	-0.434289	-0.603993	-0.519098	1.70766e-17	7.03898e-14
8048	CSRP3	-0.602226	-0.720573	-1.3241	-0.882301	5.54714e-17	1.38372e-13
6566	SLC16A1	-0.588393	-0.82777	-0.634978	-0.683714	6.71384e-17	1.38372e-13
516	ATP5MC1	-0.625119	-0.732878	-0.470588	-0.609528	1.98459e-15	2.33728e-12
1537	CYC1	-0.515052	-0.443654	-0.539532	-0.499413	2.27173e-15	2.34102e-12
1347	COX7A2	-0.510781	-0.598955	-0.356452	-0.488729	2.73494e-15	2.50521e-12
4190	MDH1	-0.531487	-0.617911	-0.518722	-0.55604	5.27715e-15	4.35048e-12
2805	GOT1	-0.64627	-0.54802	-0.495843	-0.563377	9.70039e-15	6.66417e-12
10105	PPIF	-0.551258	-0.457668	-0.457922	-0.48895	9.18585e-15	6.66417e-12
11344	TWF2	-0.352245	-0.67443	-0.916048	-0.647574	1.09173e-14	6.92324e-12
518	ATP5MC3	-0.481272	-0.651522	-0.482697	-0.538497	1.72385e-14	1.0151e-11
8292	COLQ	-0.683643	-0.770778	-1.3544	-0.936273	8.23e-14	4.52321e-11
2021	ENDOG	-0.611487	-0.505919	-0.628366	-0.581924	1.4992e-13	7.72463e-11
4722	NDUFS3	-0.507784	-0.443011	-0.286451	-0.412415	4.0017e-13	1.83278e-10
2110	ETFDH	-0.35673	-0.487437	-0.426784	-0.42365	4.30337e-13	1.86721e-10
2109	ETFB	-0.382598	-0.510729	-0.361979	-0.418436	4.83414e-13	1.99263e-10
4706	NDUFAB1	-0.374098	-0.454034	-0.34007	-0.389401	8.07475e-13	3.02583e-10
55062	WIPI1	-0.492727	-0.439619	-0.423712	-0.45202	9.27801e-13	3.32556e-10
522	ATP5PF	-0.351741	-0.403091	-0.289571	-0.348134	1.43158e-12	4.72079e-10
506	ATP5F1B	-0.307434	-0.396197	-0.23226	-0.311964	1.42536e-12	4.72079e-10
10580	SORBS1	-0.4239	-0.661317	-0.553579	-0.546265	1.81305e-12	5.53585e-10
8209	GATD3A	-0.432003	-0.40032	-0.443627	-0.425317	1.99359e-12	5.86969e-10
1678	TIMM8A	-0.522568	-0.917922	-0.626805	-0.689098	3.46637e-12	9.85405e-10
1351	COX8A	-0.400654	-0.424309	-0.399426	-0.40813	3.96353e-12	1.08918e-09
2170	FABP3	-0.699286	-0.441949	-0.80326	-0.648165	6.97246e-12	1.64231e-09
291	SLC25A4	-0.427429	-0.641782	-0.34383	-0.471014	6.95047e-12	1.64231e-09
1329	COX5B	-0.446122	-0.355114	-0.28378	-0.361672	6.83854e-12	1.64231e-09
2134	EXTL1	-1.07906	-1.08281	-0.697978	-0.953282	7.85557e-12	1.75196e-09
1891	ECH1	-0.356195	-0.492542	-0.308098	-0.385612	7.86301e-12	1.75196e-09
1327	COX4I1	-0.61936	-0.40162	-0.306297	-0.442426	1.02086e-11	2.15793e-09
4714	NDUFB8	-0.368994	-0.361038	-0.285326	-0.338453	9.99476e-12	2.15793e-09
10989	IMMT	-0.309501	-0.334074	-0.253019	-0.298865	1.11882e-11	2.24965e-09
7422	VEGFA	-0.472869	-0.746783	-0.629021	-0.616224	1.16056e-11	2.27801e-09
3422	IDI1	-0.283258	-0.848068	-0.534352	-0.555226	1.31382e-11	2.51886e-09
3032	HADHB	-0.284011	-0.468133	-0.316976	-0.356373	1.6575e-11	3.10555e-09
55353	LAPTM4B	-0.424299	-0.386109	-0.523078	-0.444495	1.73918e-11	3.18618e-09
6183	MRPS12	-0.679359	-0.672534	-0.472899	-0.608264	2.99133e-11	5.13176e-09
23171	GPD1L	-0.609484	-0.601635	-0.597131	-0.60275	2.94059e-11	5.13176e-09
57538	ALPK3	-0.424996	-0.583871	-0.587349	-0.532072	3.02042e-11	5.13176e-09
54205	CYCS	-0.342762	-0.515228	-0.281412	-0.379801	3.05018e-11	5.13176e-09
4634	MYL3	-0.500835	-0.97812	-0.921354	-0.800103	3.18386e-11	5.24956e-09
6182	MRPL12	-0.492488	-0.628828	-0.431937	-0.517751	4.41794e-11	7.1363e-09
7384	UQCRC1	-0.360381	-0.293215	-0.251632	-0.301743	4.50131e-11	7.1363e-09
1349	COX7B	-0.442608	-0.519499	-0.256887	-0.406331	5.94816e-11	9.2522e-09
3099	HK2	-0.538922	-1.30092	-0.605842	-0.815229	7.65881e-11	1.13899e-08
622	BDH1	-0.415251	-1.29565	-0.463141	-0.724679	8.3426e-11	1.2066e-08
8165	AKAP1	-0.468452	-0.507278	-0.418984	-0.464905	8.76867e-11	1.24636e-08
8402	SLC25A11	-0.481324	-0.464732	-0.31724	-0.421099	1.064e-10	1.48671e-08
211	ALAS1	-0.644349	-0.420494	-0.56642	-0.543754	1.12189e-10	1.54148e-08
9377	COX5A	-0.395743	-0.434394	-0.32657	-0.385569	1.32631e-10	1.76357e-08
845	CASQ2	-0.543824	-0.997506	-1.19397	-0.911766	1.40304e-10	1.83597e-08
5465	PPARA	-0.309905	-0.51898	-0.436524	-0.421803	2.42897e-10	3.08068e-08
443	ASPA	-0.426115	-0.496907	-0.51072	-0.477914	2.50068e-10	3.12357e-08
26027	ACOT11	-0.450781	-1.33746	-1.06697	-0.951737	2.98816e-10	3.57012e-08
3945	LDHB	-0.4095	-0.783282	-0.577487	-0.59009	3.01456e-10	3.57012e-08
2180	ACSL1	-0.414456	-0.655582	-0.571033	-0.547024	2.94934e-10	3.57012e-08
2806	GOT2	-0.663611	-0.460601	-0.439407	-0.521206	3.0314e-10	3.57012e-08
5350	PLN	-0.344326	-0.573278	-0.51073	-0.476111	3.53228e-10	4.10143e-08
8604	SLC25A12	-0.444124	-0.217352	-0.259242	-0.306906	4.84872e-10	5.40173e-08
7386	UQCRFS1	-0.291675	-0.346363	-0.219182	-0.28574	5.0913e-10	5.59635e-08
1340	COX6B1	-0.438406	-0.320973	-0.234288	-0.331223	5.18529e-10	5.62468e-08
9750	RIPOR2	-0.266804	-0.51087	-0.74167	-0.506448	5.36533e-10	5.65203e-08
171546	SPTSSA	-0.342712	-0.687291	-0.458146	-0.49605	5.41618e-10	5.65203e-08
4700	NDUFA6	-0.276698	-0.379248	-0.261597	-0.305848	5.29826e-10	5.65203e-08
3420	IDH3B	-0.370225	-0.395938	-0.291147	-0.352437	6.05426e-10	6.23891e-08
9459	ARHGEF6	-0.457224	-0.552835	-0.430495	-0.480185	6.93643e-10	6.97365e-08
84263	HSDL2	-0.372875	-0.530704	-0.41339	-0.438989	7.07891e-10	7.03115e-08
2875	GPT	-0.320469	-1.00098	-0.418327	-0.579924	8.80784e-10	8.54257e-08
7423	VEGFB	-0.466679	-0.369553	-0.480795	-0.439009	9.15555e-10	8.77655e-08
38	ACAT1	-0.418527	-0.586179	-0.39057	-0.465092	9.51138e-10	9.01285e-08
126393	HSPB6	-0.545713	-0.668813	-0.824896	-0.679807	1.04406e-09	9.78097e-08
4694	NDUFA1	-0.403219	-0.275669	-0.281329	-0.320072	1.1e-09	1.01892e-07
1666	DECR1	-0.367992	-0.274926	-0.288817	-0.310578	1.21812e-09	1.10163e-07
25874	MPC2	-0.192825	-0.425867	-0.244693	-0.287795	1.22938e-09	1.10163e-07
7167	TPI1	-0.726247	-0.535119	-0.16393	-0.475099	1.29354e-09	1.14614e-07
27335	EIF3K	-0.324315	-0.285346	-0.207668	-0.272443	1.30686e-09	1.14614e-07
3052	HCCS	-0.341392	-0.400268	-0.283508	-0.341723	1.42616e-09	1.22472e-07
8803	SUCLA2	-0.31514	-0.373024	-0.23533	-0.307831	1.56239e-09	1.32787e-07
10647	SCGB1D2	-1.71511	-1.24406	-0.775001	-1.24472	1.70749e-09	1.43638e-07
9556	ATP5MPL	-0.305936	-0.411752	-0.313503	-0.34373	1.93741e-09	1.61334e-07
140465	MYL6B	-0.619326	-0.509958	-1.18547	-0.771586	2.15292e-09	1.77487e-07
509	ATP5F1C	-0.229575	-0.380529	-0.219769	-0.276624	2.97165e-09	2.42557e-07
1737	DLAT	-0.338912	-0.366383	-0.349271	-0.351522	3.32567e-09	2.68793e-07
2997	GYS1	-0.335771	-0.502879	-0.394061	-0.410903	3.88369e-09	3.10846e-07
515	ATP5PB	-0.313547	-0.337782	-0.201986	-0.284438	4.75687e-09	3.73482e-07
4704	NDUFA9	-0.382764	-0.297857	-0.286651	-0.322424	4.99237e-09	3.88275e-07
4713	NDUFB7	-0.259606	-0.424379	-0.3085	-0.330828	5.80879e-09	4.43404e-07
2108	ETFA	-0.210193	-0.400693	-0.224422	-0.278436	6.10063e-09	4.61409e-07
1339	COX6A2	-0.579028	-0.343231	-0.448247	-0.456835	6.27178e-09	4.70042e-07
55816	DOK5	-0.471898	-0.37688	-0.495476	-0.448085	6.52459e-09	4.76007e-07
11138	TBC1D8	-0.381284	-0.388158	-0.420394	-0.396612	6.46884e-09	4.76007e-07
4719	NDUFS1	-0.258203	-0.243969	-0.255755	-0.252642	6.4153e-09	4.76007e-07
28955	DEXI	-0.355149	-0.473938	-0.250846	-0.359978	7.10659e-09	5.13918e-07
5224	PGAM2	-1.17081	-0.582148	-0.834926	-0.862629	7.80129e-09	5.45839e-07
284403	WDR62	-0.298098	-0.505863	-0.418788	-0.407583	7.81283e-09	5.45839e-07
4259	MGST3	-0.180426	-0.464793	-0.387924	-0.344381	7.79638e-09	5.45839e-07
539	ATP5PO	-0.41627	-0.38554	-0.245508	-0.349106	8.20193e-09	5.68208e-07
6482	ST3GAL1	-0.428779	-0.319448	-0.388349	-0.378858	8.64623e-09	5.93996e-07
3418	IDH2	-0.419275	-0.31586	-0.272791	-0.335976	9.87836e-09	6.67518e-07
9673	SLC25A44	-0.292725	-0.178472	-0.499746	-0.323648	1.02226e-08	6.85162e-07
1152	CKB	-0.325569	-0.584995	-0.641947	-0.517503	1.08611e-08	7.22087e-07
57017	COQ9	-0.286215	-0.312859	-0.192026	-0.2637	1.14536e-08	7.55388e-07
9455	HOMER2	-0.276147	-0.486314	-0.658878	-0.47378	1.16887e-08	7.64778e-07
1622	DBI	-0.572885	-0.372497	-0.374701	-0.440028	1.20605e-08	7.82888e-07
5160	PDHA1	-0.421856	-0.230742	-0.212206	-0.288268	1.26056e-08	8.06706e-07
28973	MRPS18B	-0.355304	-0.467283	-0.256919	-0.359835	1.40154e-08	8.68741e-07
5018	OXA1L	-0.382017	-0.208492	-0.203303	-0.264604	1.41293e-08	8.69267e-07
2662	GDF10	-0.428943	-0.629529	-0.419825	-0.492766	1.90432e-08	1.15436e-06
3033	HADH	-0.404933	-0.407016	-0.321716	-0.377888	1.97602e-08	1.18907e-06
51020	HDDC2	-0.226919	-0.280357	-0.341023	-0.282766	2.13873e-08	1.27766e-06
513	ATP5F1D	-0.632427	-0.33941	-0.251911	-0.407916	2.19085e-08	1.29938e-06
11156	PTP4A3	-0.339049	-0.625915	-0.458196	-0.474386	2.34412e-08	1.37056e-06
5495	PPM1B	-0.312778	-0.369464	-0.346479	-0.342907	2.81537e-08	1.6345e-06
4329	ALDH6A1	-0.207225	-0.484457	-0.367977	-0.35322	3.03471e-08	1.74952e-06
8557	TCAP	-0.632991	-0.168748	-0.641592	-0.481111	3.2647e-08	1.85615e-06
4004	LMO1	-0.413453	-0.368398	-0.614149	-0.465334	3.90613e-08	2.20562e-06
7803	PTP4A1	-0.37748	-0.399885	-0.334024	-0.370463	4.25977e-08	2.38895e-06
7135	TNNI1	-0.173872	-0.466305	-0.7832	-0.474459	4.81785e-08	2.68367e-06
8789	FBP2	-0.944898	-0.686489	-0.941166	-0.857518	4.93298e-08	2.7225e-06
2821	GPI	-0.363971	-0.198882	-0.305797	-0.28955	4.95361e-08	2.7225e-06
4729	NDUFV2	-0.309223	-0.208682	-0.160834	-0.226246	5.12831e-08	2.78143e-06
4711	NDUFB5	-0.343609	-0.268052	-0.158433	-0.256698	6.16438e-08	3.29994e-06
6327	SCN2B	-0.496514	-0.960393	-0.427671	-0.628193	6.56858e-08	3.49364e-06
80852	GRIP2	-0.371424	-0.490005	-0.681823	-0.514417	7.58384e-08	4.00777e-06
81689	ISCA1	-0.321541	-0.375929	-0.297438	-0.331636	8.14731e-08	4.27812e-06
6575	SLC20A2	-0.196231	-0.382134	-0.311418	-0.296594	8.44118e-08	4.37667e-06
7436	VLDLR	-0.374408	-0.276471	-0.820952	-0.49061	8.9408e-08	4.58349e-06
669	BPGM	-0.348294	-0.31729	-0.348394	-0.337993	8.98062e-08	4.58349e-06
6640	SNTA1	-0.514399	-0.392661	-0.461596	-0.456219	9.28888e-08	4.69801e-06
284439	SLC25A42	-0.225264	-0.427054	-0.734511	-0.462276	9.41595e-08	4.73324e-06
10160	FARP1	-0.450258	-0.380662	-0.420537	-0.417152	1.10815e-07	5.47039e-06
5699	PSMB10	-0.520223	-0.365021	-0.28398	-0.389741	1.22731e-07	6.02261e-06
8834	TMEM11	-0.511213	-0.21436	-0.364322	-0.363298	1.36414e-07	6.61527e-06
4528	MTIF2	-0.334072	-0.352917	-0.255899	-0.314296	1.41211e-07	6.76829e-06
10422	UBAC1	-0.289637	-0.144428	-0.218281	-0.217449	1.82003e-07	8.67303e-06
27333	GOLIM4	-0.153305	-0.215399	-0.449848	-0.272851	1.86808e-07	8.85083e-06
1350	COX7C	-0.316536	-0.175398	-0.157877	-0.216604	1.90669e-07	8.93113e-06
4709	NDUFB3	-0.309357	-0.544872	-0.178998	-0.344409	2.07228e-07	9.54406e-06
1345	COX6C	-0.27482	-0.388627	-0.221236	-0.294895	2.06685e-07	9.54406e-06
6901	TAZ	-0.428897	-0.311135	-0.228961	-0.322998	2.09706e-07	9.60454e-06
1809	DPYSL3	-0.244095	-0.472417	-0.522768	-0.413093	2.26989e-07	1.02819e-05
521	ATP5ME	-0.305602	-0.293065	-0.238676	-0.279115	2.28774e-07	1.03061e-05
1352	COX10	-0.222802	-0.490823	-0.456622	-0.390083	2.36479e-07	1.05793e-05
5523	PPP2R3A	-0.405819	-0.321675	-0.395413	-0.374302	2.60932e-07	1.15033e-05
1632	ECI1	-0.33668	-0.285225	-0.242935	-0.28828	2.85587e-07	1.23266e-05
57146	TMEM159	-0.544507	-0.431325	-0.627255	-0.534362	3.19474e-07	1.36569e-05
57149	LYRM1	-0.304999	-0.403159	-0.248388	-0.318849	3.19722e-07	1.36569e-05
154796	AMOT	-0.119975	-0.731983	-0.601244	-0.484401	3.22931e-07	1.37229e-05
1232	CCR3	-0.618175	-0.190739	-1.31023	-0.706382	3.36442e-07	1.40655e-05
6391	SDHC	-0.209422	-0.805902	-0.227303	-0.414209	3.37818e-07	1.40655e-05
7263	TST	-0.368359	-0.363523	-0.304389	-0.345424	3.42968e-07	1.42082e-05
5998	RGS3	-0.17621	-0.590641	-0.69509	-0.487314	3.89015e-07	1.57208e-05
7134	TNNC1	-0.142658	-0.526786	-0.383383	-0.350942	3.8624e-07	1.57208e-05
10424	PGRMC2	-0.274652	-0.295125	-0.19855	-0.256109	3.88609e-07	1.57208e-05
1717	DHCR7	-0.138853	-0.571375	-0.333242	-0.347823	4.10925e-07	1.6445e-05
9208	LRRFIP1	-0.198605	-0.201217	-0.380319	-0.260047	4.14939e-07	1.65254e-05
3158	HMGCS2	-0.495802	-1.81288	-0.744392	-1.01769	4.32791e-07	1.71535e-05
3612	IMPA1	-0.167356	-0.450116	-0.271539	-0.296337	4.68405e-07	1.83882e-05
22979	EFR3B	-0.0752785	-0.913735	-0.864231	-0.617748	4.82409e-07	1.88482e-05
1259	CNGA1	-0.494547	-0.409862	-0.446312	-0.45024	4.96749e-07	1.89593e-05
1738	DLD	-0.201831	-0.266546	-0.212182	-0.226853	4.95613e-07	1.89593e-05
6832	SUPV3L1	-0.296924	-0.263749	-0.184209	-0.248294	5.26076e-07	1.98944e-05
10439	OLFM1	-0.459946	-0.510329	-0.331607	-0.433961	5.28715e-07	1.99029e-05
2103	ESRRB	-0.292851	-0.27896	-0.430053	-0.333955	5.51572e-07	2.06689e-05
2230	FDX1	-0.257398	-0.277091	-0.12669	-0.220393	5.62322e-07	2.09764e-05
2653	GCSH	-0.24713	-0.270711	-0.12266	-0.2135	5.69646e-07	2.1059e-05
1346	COX7A1	-0.463714	-0.177498	-0.148111	-0.263107	5.80762e-07	2.13741e-05
286	ANK1	-0.261601	-0.226856	-0.369009	-0.285822	6.78063e-07	2.45173e-05
5774	PTPN3	-0.455794	-0.537662	-0.465394	-0.486283	7.1621e-07	2.55603e-05
6390	SDHB	-0.286921	-0.4828	-0.234116	-0.334612	7.30857e-07	2.59706e-05
4633	MYL2	-0.113907	-0.495802	-0.551702	-0.387137	8.49094e-07	2.99142e-05
29906	ST8SIA5	-0.314594	-0.450041	-0.593833	-0.452823	8.73907e-07	3.05275e-05
201191	SAMD14	-0.299597	-0.372788	-0.352842	-0.341743	9.07664e-07	3.14402e-05
10434	LYPLA1	-0.321471	-0.250145	-0.142877	-0.238165	1.02372e-06	3.4874e-05
126208	ZNF787	-0.332025	-0.351619	-0.349813	-0.344486	1.04688e-06	3.55163e-05
4285	MIPEP	-0.223824	-0.362767	-0.179141	-0.255244	1.12904e-06	3.7991e-05
5164	PDK2	-0.383145	-0.488152	-0.254064	-0.37512	1.22132e-06	4.07634e-05
8228	PNPLA4	-0.263467	-0.354151	-0.274444	-0.297354	1.25546e-06	4.17339e-05
23401	FRAT2	-0.442977	-0.415547	-0.231178	-0.363234	1.27982e-06	4.22033e-05
28996	HIPK2	-0.306672	-0.241111	-0.247766	-0.265183	1.31229e-06	4.31016e-05
2787	GNG5	-0.320096	-0.584241	-0.0793357	-0.327891	1.32183e-06	4.32427e-05
948	CD36	-0.123338	-0.615298	-0.422106	-0.386914	1.33928e-06	4.33683e-05
323	APBB2	-0.180141	-0.528696	-0.267989	-0.325609	1.34145e-06	4.33683e-05
10162	LPCAT3	-0.244252	-0.472249	-0.469886	-0.395462	1.40221e-06	4.51554e-05
27089	UQCRQ	-0.163903	-0.225465	-0.272629	-0.220666	1.42736e-06	4.57865e-05
10140	TOB1	-0.298403	-0.647988	-0.144836	-0.363742	1.45862e-06	4.6608e-05
10651	MTX2	-0.173003	-0.271954	-0.189826	-0.211594	1.50939e-06	4.8044e-05
3682	ITGAE	-0.343609	-0.462091	-0.195402	-0.333701	1.55249e-06	4.90374e-05
1802	DPH2	-0.197704	-0.47044	-0.310234	-0.326126	1.66209e-06	5.19713e-05
1031	CDKN2C	-0.265405	-0.380362	-0.297342	-0.31437	1.74094e-06	5.3956e-05
7138	TNNT1	-0.194025	-0.151782	-0.581305	-0.309037	1.83925e-06	5.64213e-05
8669	EIF3J	-0.16615	-0.255473	-0.182928	-0.201517	1.84102e-06	5.64213e-05
8736	MYOM1	-0.415157	-0.253553	-0.376842	-0.348517	1.85266e-06	5.65677e-05
9927	MFN2	-0.217553	-0.510292	-0.291147	-0.339664	1.89014e-06	5.74994e-05
10440	TIMM17A	-0.135495	-0.33005	-0.285077	-0.250207	1.90495e-06	5.75253e-05
3145	HMBS	-0.24098	-0.38683	-0.152765	-0.260192	1.92709e-06	5.78174e-05
23399	CTDNEP1	-0.610479	-0.219273	-0.300633	-0.376795	2.0327e-06	6.07158e-05
3991	LIPE	-0.760184	-1.51867	-0.352302	-0.877052	2.14018e-06	6.36954e-05
6596	HLTF	-0.310128	-0.116811	-0.34949	-0.25881	2.15025e-06	6.37649e-05
22906	TRAK1	-0.164903	-0.195417	-0.322334	-0.227551	2.21872e-06	6.53253e-05
6196	RPS6KA2	-0.284402	-0.475374	-0.134026	-0.297934	2.24646e-06	6.59068e-05
8412	BCAR3	-0.148058	-0.726774	-0.401207	-0.425346	2.25714e-06	6.59854e-05
9261	MAPKAPK2	-0.253182	-0.177406	-0.437602	-0.289396	2.2822e-06	6.64179e-05
3030	HADHA	-0.169264	-0.431578	-0.197833	-0.266225	2.28805e-06	6.64179e-05
2027	ENO3	-0.459855	-0.163552	-0.453139	-0.358849	2.33582e-06	6.75668e-05
34	ACADM	-0.281929	-0.418872	-0.229186	-0.309996	2.37457e-06	6.84475e-05
81605	URM1	-0.29544	-0.284771	-0.233072	-0.271095	2.41989e-06	6.92694e-05
5648	MASP1	-0.395936	-0.238882	-0.320972	-0.318597	2.50528e-06	7.13641e-05
7417	VDAC2	-0.305175	-0.167886	-0.060366	-0.177809	2.64487e-06	7.49288e-05
7381	UQCRB	-0.326453	-0.354986	-0.192115	-0.291184	2.73684e-06	7.70053e-05
124222	PAQR4	-1.14541	-0.761275	-0.438972	-0.781886	2.84851e-06	7.96039e-05
3385	ICAM3	-0.403758	-0.573856	-0.27959	-0.419068	2.93458e-06	8.14568e-05
2319	FLOT2	-0.254269	-0.171984	-0.33823	-0.254828	2.9249e-06	8.14568e-05
10542	LAMTOR5	-0.143359	-0.333808	-0.147456	-0.208208	3.06798e-06	8.45902e-05
361	AQP4	-1.08254	-0.940678	-1.01353	-1.01225	3.1868e-06	8.73439e-05
2101	ESRRA	-0.331154	-0.270422	-0.258759	-0.286778	3.18905e-06	8.73439e-05
5502	PPP1R1A	-0.539981	-0.385462	-0.419141	-0.448194	3.39976e-06	9.21961e-05
11019	LIAS	-0.417852	-0.406557	-0.100078	-0.308162	3.50762e-06	9.41915e-05
6446	SGK1	-0.237374	-0.706977	-0.618507	-0.520953	3.58653e-06	9.59979e-05
9275	BCL7B	-0.223613	-0.20503	-0.274487	-0.234377	3.76605e-06	9.95107e-05
10449	ACAA2	-0.0978732	-0.404146	-0.454718	-0.318912	3.92538e-06	0.000103389
51778	MYOZ2	-0.0415595	-0.900492	-1.34282	-0.761623	4.15547e-06	0.000107611
9553	MRPL33	-0.405813	-0.218845	-0.121022	-0.24856	4.164e-06	0.000107611
1384	CRAT	-0.228407	-0.2821	-0.326125	-0.278877	4.19343e-06	0.000108033
7137	TNNI3	-0.120763	-1.01305	-0.266662	-0.466825	4.21098e-06	0.000108147
928	CD9	-0.167836	-0.386982	-0.203128	-0.252649	4.28549e-06	0.000109719
7306	TYRP1	-0.0660536	-1.28519	-0.775315	-0.708853	4.44664e-06	0.000112794
80273	GRPEL1	-0.220587	-0.254162	-0.1559	-0.210216	4.61479e-06	0.0001167
5864	RAB3A	-0.561134	-0.350473	-0.340397	-0.417335	5.43287e-06	0.000135313
4625	MYH7	-0.270521	-0.0294327	-0.380059	-0.226671	5.59393e-06	0.000138905
3939	LDHA	-0.449139	-0.084035	-0.283676	-0.272283	5.74104e-06	0.000141704
4258	MGST2	-0.167971	-0.3046	-0.26073	-0.244434	5.8381e-06	0.00014367
5629	PROX1	-0.12096	-0.424504	-0.681085	-0.40885	5.91153e-06	0.000144647
10975	UQCR11	-0.363802	-0.328333	-0.128819	-0.273651	5.95394e-06	0.00014522
116138	KLHDC3	-0.509821	-0.370849	-0.44378	-0.441483	5.99043e-06	0.000145679
5127	CDK16	-0.255165	-0.034586	-0.255373	-0.181708	6.09941e-06	0.000147893
23530	NNT	-0.204166	-0.314188	-0.275766	-0.264706	6.13645e-06	0.000147921
29780	PARVB	-0.249082	-0.253473	-0.285582	-0.262713	6.13109e-06	0.000147921
6723	SRM	-0.187351	-0.179836	-0.297175	-0.221454	6.56382e-06	0.000157303
23180	RFTN1	-0.378311	-0.459829	-0.138972	-0.325704	6.6055e-06	0.000157843
4023	LPL	-0.265643	-0.972626	-0.45571	-0.56466	7.18374e-06	0.00017018
1431	CS	-0.248642	-0.238014	-0.0967939	-0.194483	7.31136e-06	0.000172707
26112	CCDC69	-0.546748	-0.226847	-0.488142	-0.420579	7.77438e-06	0.00018208
10469	TIMM44	-0.330978	-0.29069	-0.204553	-0.275407	8.02089e-06	0.000186791
2271	FH	-0.2439	-0.196993	-0.156243	-0.199045	8.16706e-06	0.000188597
9761	MLEC	-0.499369	-0.266083	-0.254182	-0.339878	8.22656e-06	0.000188913
3419	IDH3A	-0.157324	-0.265212	-0.258172	-0.226903	8.43948e-06	0.000192196
27069	GHITM	-0.136507	-0.287478	-0.106031	-0.176672	8.74879e-06	0.000198692
7434	VIPR2	-0.348972	-0.544858	-0.542821	-0.478884	8.8603e-06	0.000200671
26095	PTPN20	-0.296	-0.698394	-0.151295	-0.381896	8.98223e-06	0.000202875
4330	MN1	-0.390205	-0.379495	-0.403181	-0.39096	9.11653e-06	0.000205346
549	AUH	-0.321234	-0.308776	-0.0445286	-0.224846	9.19562e-06	0.000206563
23261	CAMTA1	-0.295308	-0.197581	-0.23672	-0.243203	9.27419e-06	0.00020718
132	ADK	-0.234777	-0.187145	-0.259455	-0.227126	9.27214e-06	0.00020718
883	KYAT1	-0.39468	-0.34816	-0.220555	-0.321132	1.02033e-05	0.000226119
7867	MAPKAPK3	-0.330414	-0.110972	-0.27175	-0.237712	1.05417e-05	0.000232368
8997	KALRN	-0.124703	-0.555794	-0.285866	-0.322121	1.09619e-05	0.000240346
488	ATP2A2	-0.182941	-0.383325	-0.296055	-0.28744	1.2274e-05	0.000266984
6048	RNF5	-0.107141	-0.383334	-0.293171	-0.261215	1.25172e-05	0.000270643
10654	PMVK	-0.196168	-0.264973	-0.225693	-0.228945	1.25357e-05	0.000270643
11278	KLF12	-0.148534	-0.251621	-0.525727	-0.308627	1.29255e-05	0.000278219
3858	KRT10	-0.196588	-0.348939	-0.178864	-0.241464	1.32124e-05	0.000283595
4723	NDUFV1	-0.152676	-0.18749	-0.260722	-0.200296	1.32441e-05	0.000283595
27124	INPP5J	-0.127142	-0.552002	-0.541602	-0.406915	1.33047e-05	0.000284155
10445	MCRS1	-0.276045	-0.276469	-0.301475	-0.284663	1.40564e-05	0.000299433
9131	AIFM1	-0.193038	-0.188346	-0.208793	-0.196726	1.42642e-05	0.000303078
10555	AGPAT2	-0.304396	-0.632449	-0.0771916	-0.338012	1.49023e-05	0.000315012
1718	DHCR24	-0.16545	-0.324143	-0.835841	-0.441811	1.50223e-05	0.000316737
9666	DZIP3	-0.264838	-0.280069	-0.279437	-0.274782	1.50982e-05	0.000317275
4712	NDUFB6	-0.22284	-0.325601	-0.214729	-0.25439	1.52047e-05	0.000318142
79017	GGCT	-0.32133	-0.21316	-0.213592	-0.24936	1.54243e-05	0.00032192
2030	SLC29A1	-0.368864	-0.377475	-0.118153	-0.288164	1.58608e-05	0.000330193
9853	RUSC2	-0.159136	-0.31	-0.640924	-0.37002	1.60887e-05	0.000333598
139322	APOOL	-0.185123	-0.209917	-0.255076	-0.216705	1.61053e-05	0.000333598
7419	VDAC3	-0.138123	-0.262218	-0.152643	-0.184328	1.69054e-05	0.000347552
23500	DAAM2	-0.551836	-0.229784	-0.201292	-0.327637	1.77255e-05	0.000361706
411	ARSB	-0.388457	-0.176979	-0.536335	-0.367257	1.83629e-05	0.000370132
10603	SH2B2	-0.308211	-0.396711	-0.372908	-0.359277	1.84326e-05	0.00037063
7416	VDAC1	-0.180592	-0.328642	-0.196479	-0.235238	1.86236e-05	0.00037356
471	ATIC	-0.224956	-0.0271597	-0.370767	-0.207628	1.97683e-05	0.000393648
5979	RET	-0.402833	-0.225249	-0.28979	-0.305957	2.07354e-05	0.000409934
11193	WBP4	-0.0856092	-0.323133	-0.278495	-0.229079	2.07205e-05	0.000409934
3588	IL10RB	-0.193631	-0.1159	-0.48643	-0.265321	2.08109e-05	0.000410443
4695	NDUFA2	-0.282961	-0.29848	-0.194853	-0.258765	2.08971e-05	0.000411158
5315	PKM	-0.520227	-0.199832	-0.19278	-0.30428	2.13768e-05	0.000419596
5592	PRKG1	-0.182384	-0.247644	-0.485268	-0.305099	2.32593e-05	0.000453309
4129	MAOB	-0.243871	-0.455296	-0.290332	-0.329833	2.34758e-05	0.000456448
1839	HBEGF	-0.335572	-0.171765	-0.339383	-0.28224	2.42422e-05	0.000468039
1054	CEBPG	-0.293505	-0.107288	-0.252	-0.217598	2.42329e-05	0.000468039
26175	TMEM251	-0.133713	-0.370285	-0.373753	-0.292584	2.47785e-05	0.000476162
9211	LGI1	-0.00722647	-1.10444	-0.778948	-0.630206	2.553e-05	0.000488327
10922	FASTK	-0.272018	-0.255133	-0.11312	-0.213424	2.61272e-05	0.000496296
10476	ATP5PD	-0.111135	-0.330012	-0.208689	-0.216612	2.72382e-05	0.000513849
5933	RBL1	-0.13887	-0.306139	-0.613914	-0.352974	2.80454e-05	0.000524277
6517	SLC2A4	-0.605572	-0.459507	-0.227703	-0.430928	2.88035e-05	0.000534811
2952	GSTT1	-0.202282	-0.333427	-0.348004	-0.294571	2.9091e-05	0.000538936
2028	ENPEP	-0.243232	-0.283057	-0.373909	-0.300066	2.98958e-05	0.000552602
23580	CDC42EP4	-0.193068	-0.188408	-0.228743	-0.203406	2.9987e-05	0.000553049
311	ANXA11	-0.218921	-0.283058	-0.244247	-0.248742	3.02637e-05	0.000556907
25828	TXN2	-0.148133	-0.291531	-0.166669	-0.202111	3.07835e-05	0.000563953
3417	IDH1	-0.125738	-0.436146	-0.219445	-0.260443	3.1334e-05	0.000571499
10939	AFG3L2	-0.328024	-0.293444	-0.0912559	-0.237575	3.15056e-05	0.00057336
9732	DOCK4	-0.219174	-0.367906	-0.168384	-0.251821	3.33101e-05	0.000602211
4682	NUBP1	-0.177087	-0.165554	-0.314991	-0.219211	3.35482e-05	0.000605189
4007	PRICKLE3	-0.281479	-0.26911	-0.261951	-0.270847	3.47235e-05	0.000622305
3290	HSD11B1	-0.232069	-0.90607	-0.32354	-0.487226	3.48067e-05	0.000622444
51491	NOP16	-0.334225	-0.340966	-0.144062	-0.273084	3.71754e-05	0.000663364
9125	CNOT9	-0.257496	-0.415891	-0.132056	-0.268481	3.73276e-05	0.000664641
4720	NDUFS2	-0.239596	-0.344144	-0.0992243	-0.227655	3.89952e-05	0.000688387
706	TSPO	-0.26512	-0.288855	-0.060619	-0.204865	3.9969e-05	0.000702568
54963	UCKL1	-0.338804	-0.274158	-0.262187	-0.291716	4.07612e-05	0.000714969
5162	PDHB	-0.193023	-0.197536	-0.116649	-0.169069	4.32852e-05	0.000754424
10907	TXNL4A	-0.273625	-0.27774	-0.196185	-0.249183	4.34787e-05	0.0007562
5244	ABCB4	-0.242667	-0.546724	-0.623222	-0.470871	4.43276e-05	0.000767725
4191	MDH2	-0.41969	-0.00849657	-0.150622	-0.192936	4.57926e-05	0.00078813
3329	HSPD1	-0.226122	-0.361682	-0.18619	-0.257998	4.629e-05	0.000795031
3818	KLKB1	-0.0758751	-0.597289	-0.671188	-0.448117	4.82611e-05	0.000823736
7385	UQCRC2	-0.281027	-0.135954	-0.155581	-0.190854	4.92958e-05	0.000839658
1629	DBT	-0.22992	-0.232632	-0.199887	-0.220813	4.99415e-05	0.000847156
374977	MROH7	-0.349707	-0.945666	-0.469339	-0.588238	5.10713e-05	0.000861006
147339	C18orf25	-0.0410699	-0.294818	-0.379078	-0.238322	5.1365e-05	0.00086419
9781	RNF144A	-0.390563	-0.192804	-0.315411	-0.299593	5.1962e-05	0.000872453
2876	GPX1	-0.391357	-0.195527	-0.0614288	-0.216104	5.3183e-05	0.000887532
9380	GRHPR	-0.238885	-0.149709	-0.101555	-0.163383	5.45053e-05	0.000904107
2620	GAS2	-0.0938795	-0.453593	-0.330181	-0.292551	5.54115e-05	0.000915455
23463	ICMT	-0.116189	-0.183166	-0.556249	-0.285201	5.5792e-05	0.000919899
8425	LTBP4	-0.317574	-0.152556	-0.256789	-0.242306	5.65716e-05	0.000930891
4783	NFIL3	-0.208961	-0.249567	-0.43031	-0.296279	5.69003e-05	0.000932577
3212	HOXB2	-0.292246	-0.274388	-0.152796	-0.23981	5.89057e-05	0.000959721
22934	RPIA	-0.203408	-0.302086	-0.113218	-0.206237	6.0013e-05	0.000975833
5250	SLC25A3	-0.159782	-0.247963	-0.199019	-0.202255	6.13449e-05	0.000995155
7277	TUBA4A	-0.417331	-0.18508	-0.331735	-0.311382	6.16415e-05	0.000996417
3373	HYAL1	-0.44248	-0.397162	-0.249077	-0.362906	6.19439e-05	0.000997393
4552	MTRR	-0.251404	-0.318793	-0.0868451	-0.219014	6.18986e-05	0.000997393
22824	HSPA4L	-0.446637	-0.540463	-0.304551	-0.43055	6.35627e-05	0.00102146
37	ACADVL	-0.0585571	-0.266235	-0.327008	-0.217267	6.5104e-05	0.0010442
25974	MMACHC	-0.188637	-0.43197	-0.265118	-0.295241	6.77357e-05	0.0010843
10102	TSFM	-0.256085	-0.222062	-0.1097	-0.195949	6.83337e-05	0.00109175
4856	CCN3	-0.556687	-0.247134	-0.508961	-0.437594	6.95229e-05	0.00110009
2909	ARHGAP35	-0.172572	-0.220697	-0.325832	-0.2397	7.01205e-05	0.00110742
64149	C17orf75	-0.331913	-0.266375	-0.127797	-0.242028	7.04958e-05	0.00111122
498	ATP5F1A	-0.0657864	-0.339577	-0.218224	-0.207863	7.29978e-05	0.00114409
6993	DYNLT1	-0.206098	-0.117262	-0.264758	-0.196039	7.43645e-05	0.0011611
10059	DNM1L	-0.284861	-0.278509	-0.199444	-0.254271	7.64409e-05	0.00118624
5481	PPID	-0.19046	-0.1998	-0.176619	-0.18896	7.91522e-05	0.00121741
95	ACY1	-0.166787	-0.420459	-0.153192	-0.246813	8.01643e-05	0.00122839
7248	TSC1	-0.237804	-0.150788	-0.169009	-0.185867	8.81967e-05	0.00134398
26240	FAM50B	-0.199159	-0.416561	-0.143022	-0.252914	8.86281e-05	0.00134806
9145	SYNGR1	-0.224944	-0.284234	-0.281434	-0.263537	8.96466e-05	0.00135854
6548	SLC9A1	-0.229594	-0.33392	-0.401365	-0.321626	8.98564e-05	0.00135922
11102	RPP14	-0.379186	-0.303979	-0.159046	-0.280737	9.15459e-05	0.00137425
65258	MPPE1	-0.106751	-0.231316	-0.433375	-0.257147	9.16834e-05	0.00137425
107	ADCY1	-0.280619	-0.0715712	-0.56108	-0.304423	9.53024e-05	0.0014259
5313	PKLR	-0.228443	-0.337577	-0.290614	-0.285545	9.59573e-05	0.0014331
3155	HMGCL	-0.123265	-0.297902	-0.0925251	-0.171231	9.85435e-05	0.00146906
5141	PDE4A	-0.27824	-0.318575	-0.457285	-0.351367	9.90313e-05	0.00147367
1855	DVL1	-0.184244	-0.179734	-0.260428	-0.208136	0.000100084	0.00148379
57060	PCBP4	-0.0640321	-0.198057	-0.443531	-0.235207	0.000100639	0.00148686
50999	TMED5	-0.261966	-0.244956	-0.172745	-0.226556	0.000105225	0.00154081
10500	SEMA6C	-0.188129	-0.204093	-0.469738	-0.28732	0.000105647	0.00154424
573	BAG1	-0.295963	-0.152468	-0.292024	-0.246818	0.000108935	0.00158388
166	TLE5	-0.255967	-0.235746	-0.229607	-0.24044	0.000111182	0.00161087
6509	SLC1A4	-0.285233	-0.161137	-0.443533	-0.296635	0.000113074	0.00163541
23395	LARS2	-0.297468	-0.222748	-0.155475	-0.22523	0.000114706	0.0016532
81563	C1orf21	-0.216276	-0.29475	-0.124931	-0.211986	0.000119046	0.00170681
25822	DNAJB5	-0.589903	-0.13867	-0.344603	-0.357725	0.000122775	0.00174811
5438	POLR2I	-0.185192	-0.346843	-0.264144	-0.265393	0.000123387	0.00175379
27235	COQ2	-0.20323	-0.10715	-0.212538	-0.174306	0.000124737	0.00176994
22928	SEPHS2	-0.21804	-0.149217	-0.165995	-0.177751	0.000129567	0.00183217
9497	SLC4A7	-0.214667	-0.36223	-0.185824	-0.25424	0.000130389	0.00184063
9587	MAD2L1BP	-0.209871	-0.283541	-0.0622817	-0.185231	0.000132133	0.00186206
51141	INSIG2	-0.233243	-0.258919	-0.104317	-0.198826	0.000132967	0.00187062
4842	NOS1	-0.394792	-0.20049	-0.60387	-0.399717	0.00013456	0.00188019
7079	TIMP4	-0.253024	-0.642913	-0.190797	-0.362245	0.000136111	0.00189544
3948	LDHC	-0.761994	-0.229226	-0.220725	-0.403982	0.000139144	0.0019279
9315	NREP	-0.432087	-0.288341	-0.534696	-0.418375	0.000139981	0.00193624
1847	DUSP5	-0.210069	-0.250616	-0.286142	-0.248942	0.000143819	0.00198601
9446	GSTO1	-0.159553	-0.426066	-0.120682	-0.235434	0.000145391	0.00200436
26128	KIFBP	-0.104029	-0.244075	-0.132186	-0.160097	0.000147195	0.00202583
2767	GNA11	-0.195836	-0.121192	-0.292242	-0.20309	0.000147886	0.00203195
30	ACAA1	-0.243768	-0.291731	-0.140079	-0.225193	0.000148305	0.00203432
8905	AP1S2	-0.186219	-0.325018	-0.259547	-0.256928	0.000150289	0.00205811
369	ARAF	-0.494858	-0.408727	-0.195807	-0.366464	0.00015156	0.00207208
23464	GCAT	-0.360184	-0.431709	-0.218195	-0.336696	0.000156634	0.00212734
1353	COX11	-0.146973	-0.0957633	-0.25024	-0.164326	0.000161628	0.00218437
1837	DTNA	-0.269026	-0.20386	-0.159316	-0.210734	0.000163768	0.00220966
2631	NIPSNAP2	-0.135777	-0.205565	-0.15221	-0.164517	0.000164555	0.00221666
8634	RTCA	-0.210279	-0.109825	-0.270864	-0.196989	0.000166311	0.00222938
8192	CLPP	-0.217084	-0.0505332	-0.183598	-0.150405	0.000167478	0.00223774
6392	SDHD	-0.272852	-0.241743	-0.155855	-0.223483	0.000174029	0.00231776
11155	LDB3	-0.127055	-0.180279	-0.248518	-0.185284	0.000178459	0.00236911
9104	RGN	-0.227093	-0.192271	-0.228333	-0.215899	0.00018163	0.00240083
3752	KCND3	-0.2276	-0.293333	-0.496552	-0.339162	0.000185891	0.00243282
9921	RNF10	-0.208942	-0.073799	-0.194173	-0.158971	0.000188214	0.00245512
7380	UPK3A	-0.668342	-0.507752	-0.232109	-0.469401	0.000195222	0.00254251
10991	SLC38A3	-0.755237	-0.470363	-0.194781	-0.47346	0.000196547	0.00255171
65125	WNK1	-0.0999292	-0.238127	-0.314621	-0.217559	0.00020171	0.0026143
8893	EIF2B5	-0.26797	-0.223562	-0.0325839	-0.174705	0.000204278	0.00263547
7089	TLE2	-0.245417	-0.17404	-0.23156	-0.217005	0.000215753	0.00275763
25841	ABTB2	-0.180005	-0.403747	-0.616515	-0.400089	0.000218442	0.00277907
6132	RPL8	-0.234333	-0.153274	-0.0659821	-0.151196	0.000217807	0.00277907
6652	SORD	-0.344376	-0.224618	-0.188633	-0.252542	0.000230985	0.00291614
57380	MRS2	-0.0866871	-0.293036	-0.33809	-0.239271	0.000233314	0.00294104
3396	MRPL58	-0.150075	-0.12157	-0.174924	-0.148856	0.000234412	0.00294588
91977	MYOZ3	-0.217498	-0.237006	-0.176146	-0.210217	0.000240907	0.00301371
6675	UAP1	-0.338002	-0.159812	-0.143158	-0.213657	0.000244764	0.0030527
22913	RALY	-0.183566	-0.257565	-0.115488	-0.18554	0.00024614	0.0030606
6123	RPL3L	-0.391044	-0.221949	-0.137786	-0.25026	0.000253316	0.00314036
15	AANAT	-0.528264	-0.247305	-0.322175	-0.365915	0.000254537	0.00314143
10899	JTB	-0.150871	-0.212429	-0.0823916	-0.148564	0.000261256	0.00320505
2621	GAS6	-0.128263	-0.198995	-0.196769	-0.174676	0.000262407	0.00321439
7283	TUBG1	-0.323074	-0.138572	-0.336392	-0.266013	0.00026766	0.00326901
10652	YKT6	-0.352405	-0.268699	-0.125774	-0.248959	0.000268161	0.0032703
23640	HSPBP1	-0.181887	-0.331034	-0.230305	-0.247742	0.000270047	0.00328843
1978	EIF4EBP1	-0.645245	-0.471761	-0.174675	-0.43056	0.000276516	0.00336224
7003	TEAD1	-0.361565	-0.164162	-0.2801	-0.268609	0.000278934	0.00338664
23016	EXOSC7	-0.229895	-0.159291	-0.171488	-0.186892	0.000279766	0.00338754
9474	ATG5	-0.154806	-0.207663	-0.0920087	-0.151493	0.000280362	0.00338901
80344	DCAF11	-0.146834	-0.394015	-0.205328	-0.248726	0.000287886	0.00346978
57019	CIAPIN1	-0.0740518	-0.259722	-0.295877	-0.209883	0.00029259	0.00352133
22884	WDR37	-0.199079	-0.337202	-0.122838	-0.219706	0.000298366	0.00357528
2067	ERCC1	-0.0957902	-0.159116	-0.232299	-0.162402	0.000303424	0.00360957
7411	VBP1	-0.095319	-0.327406	-0.0806733	-0.1678	0.000306838	0.00363444
7172	TPMT	-0.137616	-0.253874	-0.31073	-0.234074	0.000313649	0.00368368
2992	GYG1	-0.191688	-0.0653239	-0.268087	-0.175033	0.000312673	0.00368368
50	ACO2	-0.171505	-0.187475	-0.136192	-0.165057	0.000324944	0.00381058
5515	PPP2CA	-0.268537	-0.251427	-0.0292201	-0.183062	0.000327099	0.00382497
2995	GYPC	-0.478274	-0.181271	-0.294277	-0.317941	0.000335861	0.0039166
84302	PGAP4	-0.137657	-0.176299	-0.272094	-0.19535	0.000356736	0.00412473
9172	MYOM2	-0.223495	-0.0965748	-0.286648	-0.202239	0.00035781	0.00413135
4350	MPG	-0.353663	-0.345945	-0.0365625	-0.24539	0.000368625	0.00423841
7869	SEMA3B	-0.371859	-0.448762	-0.139559	-0.32006	0.000376697	0.00431918
26284	ERAL1	-0.132807	-0.164134	-0.160038	-0.152326	0.000378438	0.00433311
6581	SLC22A3	-0.00552335	-0.427908	-0.598025	-0.343819	0.00038596	0.004407
481	ATP1B1	-0.177709	-0.258353	-0.0672573	-0.167773	0.000386925	0.00441191
81614	NIPA2	-0.156765	-0.24366	-0.25769	-0.219372	0.000394202	0.00447631
2173	FABP7	-0.14882	-0.645345	-0.19395	-0.329372	0.000398825	0.00452257
5889	RAD51C	-0.15587	-0.102375	-0.210229	-0.156158	0.000400944	0.00453413
8547	FCN3	-0.246104	-0.338556	-0.380375	-0.321679	0.000402316	0.00454341
5142	PDE4B	-0.329996	-0.39124	-0.132117	-0.284451	0.000406771	0.00458414
2639	GCDH	-0.138345	-0.387625	-0.188504	-0.238158	0.000411714	0.00461792
25804	LSM4	-0.134877	-0.286237	-0.246115	-0.22241	0.000413824	0.00462899
5281	PIGF	-0.0644812	-0.327945	-0.265399	-0.219275	0.000421077	0.00470373
4653	MYOC	-0.15698	-0.755795	-0.337351	-0.416709	0.000422693	0.00470902
8800	PEX11A	-0.160683	-0.356641	-0.187546	-0.234957	0.000433268	0.00481383
595	CCND1	-0.312283	-0.443295	-0.32373	-0.359769	0.000434341	0.00481926
26053	AUTS2	-0.170691	-0.100021	-0.365641	-0.212117	0.000439802	0.00486675
2766	GMPR	-0.354585	-0.135905	-0.158293	-0.216261	0.000440413	0.00486686
55884	WSB2	-0.0940755	-0.0986769	-0.266187	-0.15298	0.000456023	0.00500756
7447	VSNL1	-0.285957	-0.678915	-0.110002	-0.358291	0.000457919	0.00502006
5104	SERPINA5	-0.524729	-0.134432	-0.532861	-0.397341	0.000469003	0.00511436
5051	PAFAH2	-0.0146926	-0.205955	-0.35845	-0.193032	0.000471095	0.0051304
10129	FRY	-0.238598	-0.316925	-0.346977	-0.300833	0.000477645	0.00518119
9948	WDR1	-0.101875	-0.176533	-0.406262	-0.228223	0.000479618	0.00519575
84804	MFSD9	-0.165701	-0.391344	-0.299271	-0.285439	0.000484604	0.00523601
7036	TFR2	-0.270508	-0.344338	-0.272614	-0.29582	0.000487658	0.00524837
8225	GTPBP6	-0.227846	-0.168879	-0.225152	-0.207292	0.000513578	0.00547728
3455	IFNAR2	-0.0816103	-0.15386	-0.444322	-0.226597	0.000520459	0.00554349
5578	PRKCA	-0.288466	-0.179463	-0.428464	-0.298798	0.000525022	0.00557954
4717	NDUFC1	-0.310205	-0.0791566	-0.494098	-0.294486	0.000525196	0.00557954
4217	MAP3K5	-0.0749197	-0.459722	-0.257789	-0.264144	0.000533549	0.00565369
1390	CREM	-0.12004	-0.353525	-0.119201	-0.197589	0.000545627	0.00576685
22800	RRAS2	-0.151152	-0.250803	-0.184631	-0.195529	0.000548946	0.00578896
4594	MMUT	-0.150794	-0.230755	-0.0502104	-0.14392	0.000551848	0.00581027
55972	SLC25A40	-0.0950736	-0.409313	-0.235734	-0.246707	0.000570531	0.00599166
6301	SARS1	-0.319735	-0.0978611	-0.0743236	-0.163973	0.000591156	0.00618463
682	BSG	-0.208392	-0.359567	-0.144635	-0.237531	0.000600861	0.00627025
9223	MAGI1	-0.163443	-0.168029	-0.309399	-0.213624	0.000602285	0.00627524
4354	MPP1	-0.163707	-0.122649	-0.185393	-0.15725	0.000602861	0.00627524
7957	EPM2A	-0.211691	-0.27781	-0.217428	-0.235643	0.000609612	0.00632767
5810	RAD1	-0.266074	-0.0820054	-0.0701747	-0.139418	0.000610119	0.00632767
9912	ARHGAP44	-0.308114	-0.233853	-0.199109	-0.247026	0.000615625	0.00637589
10019	SH2B3	-0.111038	-0.319852	-0.202213	-0.211034	0.000620275	0.00639994
11222	MRPL3	-0.103791	-0.150197	-0.141158	-0.131715	0.00062952	0.00648591
5443	POMC	-0.381066	-0.434065	-0.153082	-0.322738	0.000636941	0.00654731
4919	ROR1	-0.205586	-0.0993107	-0.426718	-0.243872	0.000644298	0.00660859
6309	SC5D	-0.0714174	-0.350504	-0.279573	-0.233832	0.000644506	0.00660859
10930	APOBEC2	-0.152813	-0.0523031	-0.244396	-0.149837	0.000653163	0.00667539
23480	SEC61G	-0.132867	-0.295882	-0.0946799	-0.174476	0.000654778	0.00668068
4793	NFKBIB	-0.0443853	-0.303164	-0.260271	-0.202607	0.000659702	0.0067226
9848	MFAP3L	-0.160365	-0.33058	-0.212816	-0.234587	0.00069373	0.00700014
5536	PPP5C	-0.036353	-0.281829	-0.299994	-0.206059	0.000702342	0.00706973
5193	PEX12	-0.080209	-0.205434	-0.23623	-0.173958	0.000707628	0.00711425
9166	EBAG9	-0.196446	-0.280542	-0.0877192	-0.188236	0.000709035	0.00711971
3281	HSBP1	-0.0812226	-0.134865	-0.2592	-0.158429	0.000716686	0.00717034
4976	OPA1	-0.0432586	-0.226207	-0.172656	-0.147374	0.000716285	0.00717034
5608	MAP2K6	-0.252615	-0.452702	-0.283706	-0.329675	0.000722162	0.00719579
10269	ZMPSTE24	-0.032683	-0.168006	-0.364807	-0.188499	0.000721783	0.00719579
5155	PDGFB	-0.119705	-0.159937	-0.365515	-0.215052	0.00072748	0.00722571
92689	FAM114A1	-0.227368	-0.099679	-0.290011	-0.205686	0.000751663	0.00743594
6187	RPS2	-0.18076	-0.0851111	-0.0994492	-0.121774	0.000753991	0.00744419
25842	ASF1A	-0.172805	-0.156727	-0.161013	-0.163515	0.000758301	0.00746288
11145	PLAAT3	-0.141382	-0.118526	-0.215862	-0.15859	0.000758599	0.00746288
9612	NCOR2	-0.281689	-0.276481	-0.105615	-0.221262	0.00076245	0.00749182
11043	MID2	-0.108896	-0.144062	-0.249408	-0.167455	0.00078559	0.00769169
813	CALU	-0.0878072	-0.175702	-0.32888	-0.197463	0.000809585	0.00788914
51573	GDE1	-0.0985303	-0.121639	-0.259119	-0.159763	0.000814408	0.00791743
262	AMD1	-0.196913	-0.291445	-0.120203	-0.202853	0.000818833	0.00795107
8671	SLC4A4	-0.0969659	-0.219754	-0.61376	-0.31016	0.00082532	0.00796714
6586	SLIT3	-0.4158	-0.164076	-0.221599	-0.267158	0.000823449	0.00796714
23658	LSM5	-0.131345	-0.295063	-0.113772	-0.18006	0.000847043	0.00811935
56650	CLDND1	-0.131696	-0.114745	-0.189114	-0.145185	0.000848118	0.00811935
10682	EBP	-0.139325	-0.54537	-0.147264	-0.27732	0.000850327	0.00812294
23034	SAMD4A	-0.329732	-0.250118	-0.192874	-0.257575	0.000864658	0.00825028
55937	APOM	-0.237865	-0.282992	-0.083777	-0.201545	0.000871453	0.00829591
64963	MRPS11	-0.110303	-0.160815	-0.215287	-0.162135	0.000878092	0.00834947
4037	LRP3	-0.250392	-0.136745	-0.259115	-0.215417	0.000885096	0.00838705
7284	TUFM	-0.110938	-0.145012	-0.166454	-0.140802	0.000886702	0.00839262
1979	EIF4EBP2	-0.174057	-0.199141	-0.159069	-0.177422	0.000890327	0.00841727
226	ALDOA	-0.248256	-0.0966785	-0.0616944	-0.135543	0.000921343	0.00868063
5569	PKIA	-0.146879	-0.270384	-0.126932	-0.181398	0.000932146	0.0087524
3202	HOXA5	-0.283016	-0.221247	-0.0355784	-0.179947	0.000951158	0.00891688
4041	LRP5	-0.304016	-0.315002	-0.0874559	-0.235491	0.000970367	0.00904944
8505	PARG	-0.204449	-0.320208	-0.113975	-0.212877	0.000978245	0.00910232
6049	RNF6	-0.219109	-0.166215	-0.256992	-0.214105	0.000986393	0.00915746
468	ATF4	-0.376739	-0.0645719	-0.0739742	-0.171762	0.000997695	0.0092312
9194	SLC16A7	-0.187854	-0.46705	-0.11146	-0.255455	0.00101213	0.0093438
23078	VWA8	-0.12909	-0.252471	-0.17776	-0.18644	0.00101682	0.00937659
9600	PITPNM1	-0.195107	-0.759017	-0.162087	-0.37207	0.00103481	0.0095106
25956	SEC31B	-0.443946	-0.321599	-0.267199	-0.344248	0.00103757	0.00951468
57142	RTN4	-0.110717	-0.254028	-0.221391	-0.195379	0.00103961	0.0095207
43	ACHE	-0.163972	-0.25513	-0.221824	-0.213642	0.00104547	0.00955523
5532	PPP3CB	-0.266239	-0.100955	-0.116315	-0.16117	0.00104962	0.00958256
6535	SLC6A8	-0.393266	-0.292596	-0.145657	-0.277173	0.00105632	0.00962243
2318	FLNC	-0.143767	-0.141089	-0.36743	-0.217429	0.00106196	0.00964488
5147	PDE6D	-0.125529	-0.226514	-0.158952	-0.170332	0.00106754	0.00968188
5255	PHKA1	-0.366499	-0.111502	-0.219487	-0.232496	0.00109918	0.0099039
8050	PDHX	-0.228942	-0.103255	-0.0725072	-0.134901	0.00109908	0.0099039
2760	GM2A	-0.207485	-0.141474	-0.145927	-0.164962	0.0011083	0.00994971
55735	DNAJC11	-0.0372519	-0.329511	-0.245833	-0.204199	0.00111749	0.0100028
3746	KCNC1	-1.05134	-0.55006	-0.020268	-0.540557	0.00112737	0.0100803
36	ACADSB	-0.130214	-0.193312	-0.223212	-0.182246	0.00113174	0.0101031
5500	PPP1CB	-0.141362	-0.2398	-0.172121	-0.184427	0.00113685	0.0101271
5245	PHB	-0.116404	-0.279933	-0.0717085	-0.156015	0.00113752	0.0101271
7481	WNT11	-0.237431	-0.306038	-0.194345	-0.245938	0.00115912	0.0102972
10636	RGS14	-0.309116	-0.0788406	-0.177395	-0.18845	0.0011869	0.0104477
2688	GH1	-0.393822	-0.13106	-0.165286	-0.230056	0.0012195	0.0106839
25780	RASGRP3	-0.182632	-0.295801	-0.43169	-0.303374	0.00125513	0.0109379
6518	SLC2A5	-0.132978	-0.0561907	-0.411029	-0.200066	0.00126061	0.0109387
439921	MXRA7	-0.155221	-0.182163	-0.169741	-0.169042	0.00125951	0.0109387
6201	RPS7	-0.219407	-0.0845886	-0.000972502	-0.101656	0.00125986	0.0109387
10128	LRPPRC	-0.232501	-0.103815	-0.0566766	-0.130998	0.00126951	0.0109935
4781	NFIB	-0.137796	-0.101466	-0.226196	-0.155153	0.00130944	0.01128
4901	NRL	-0.370003	-0.585678	-0.0594687	-0.338383	0.0013231	0.0113385
4363	ABCC1	-0.182351	-0.160904	-0.253321	-0.198858	0.00134301	0.0114734
1908	EDN3	-0.242043	-0.117092	-0.311934	-0.223689	0.00134512	0.0114794
1573	CYP2J2	-0.175842	-0.307714	-0.664373	-0.382643	0.0013501	0.0114982
10669	CGREF1	-0.18851	-0.523861	-0.127936	-0.280102	0.0013947	0.0117932
2523	FUT1	-0.13584	-0.185049	-0.29653	-0.205806	0.00139359	0.0117932
708	C1QBP	-0.108774	-0.110225	-0.131044	-0.116681	0.00140401	0.011835
29902	FAM216A	-0.185665	-0.222301	-0.127164	-0.178376	0.001418	0.0119043
29	ABR	-0.151283	-0.26546	-0.225631	-0.214124	0.00144725	0.0121252
3198	HOXA1	-0.397364	-0.0166132	-0.269337	-0.227771	0.00145813	0.0121698
7015	TERT	-0.526823	-0.311259	-0.00330314	-0.280462	0.00146462	0.0121963
2254	FGF9	-0.20408	-0.502307	-0.312118	-0.339501	0.00147599	0.0122417
7169	TPM2	-0.198459	-0.105126	-0.119168	-0.140918	0.00150655	0.0124324
4358	MPV17	-0.335623	-0.284214	-0.107382	-0.242407	0.00151841	0.0125052
7005	TEAD3	-0.19876	-0.108591	-0.322669	-0.210007	0.00152505	0.0125349
10289	EIF1B	-0.311754	-0.293273	-0.109143	-0.238056	0.0015489	0.0126678
5529	PPP2R5E	-0.0927629	-0.145973	-0.242378	-0.160371	0.00155829	0.012732
22864	R3HDM2	-0.192418	-0.0212498	-0.197993	-0.13722	0.00157986	0.0128826
4908	NTF3	-0.105302	-0.466812	-0.221989	-0.264701	0.00159837	0.0129926
5439	POLR2J	-0.00221533	-0.190674	-0.447295	-0.213395	0.00159964	0.0129926
4846	NOS3	-0.455558	-0.328236	-0.20446	-0.329418	0.00162282	0.0131679
23509	POFUT1	-0.220235	-0.115072	-0.338273	-0.224527	0.00162881	0.0132035
8724	SNX3	-0.12435	-0.185393	-0.0393834	-0.116375	0.00164759	0.0133196
9093	DNAJA3	-0.148068	-0.238877	-0.0623421	-0.149762	0.00167323	0.0135104
10666	CD226	-0.525306	-0.288485	-0.166639	-0.32681	0.00168122	0.0135616
479	ATP12A	-0.612023	-0.301808	-0.0853459	-0.333059	0.00169459	0.0136428
5188	GATB	-0.20841	-0.15857	-0.158037	-0.175006	0.00170891	0.0137312
1571	CYP2E1	-0.276513	-0.310758	-0.141952	-0.243074	0.0017338	0.0138906
23633	KPNA6	-0.17375	-0.0900168	-0.0998903	-0.121219	0.00173712	0.0139037
8871	SYNJ2	-0.228239	-0.0428757	-0.336764	-0.202626	0.00175786	0.014056
7075	TIE1	-0.337714	-0.312849	-0.131719	-0.260761	0.00176487	0.0140985
4707	NDUFB1	-0.0928012	-0.320936	-0.150499	-0.188079	0.00181756	0.0144772
274	BIN1	-0.120825	-0.091775	-0.126763	-0.113121	0.00182885	0.0145391
23277	CLUH	-0.126588	-0.268366	-0.274507	-0.223154	0.00184509	0.014654
9649	RALGPS1	-0.067037	-0.212076	-0.374359	-0.217824	0.00185433	0.0146992
10295	BCKDK	-0.21807	-0.102967	-0.225049	-0.182029	0.00186244	0.0147322
51029	DESI2	-0.211055	-0.0354678	-0.308871	-0.185131	0.00187976	0.0147691
92856	IMP4	-0.0990624	-0.0752326	-0.213951	-0.129415	0.00188777	0.0148076
11257	TP53TG1	-0.0936418	-0.180314	-0.194322	-0.156093	0.0018961	0.0148588
1374	CPT1A	-0.196615	-0.197924	-0.277088	-0.223875	0.00189999	0.0148751
29105	CFAP20	-0.140011	-0.147983	-0.18305	-0.157014	0.00190334	0.0148872
2617	GARS1	-0.186502	-0.0510097	-0.0969858	-0.111499	0.00191511	0.0149651
9868	TOMM70	-0.0987624	-0.289708	-0.0798168	-0.156096	0.00192277	0.0150107
11230	PRAF2	-0.437717	-0.380477	-0.206669	-0.341621	0.00193592	0.0150991
4771	NF2	-0.171336	-0.125016	-0.210047	-0.1688	0.00193989	0.0151157
23225	NUP210	-0.145927	-0.2138	-0.320576	-0.226768	0.00198543	0.0154414
427	ASAH1	-0.142155	-0.243858	-0.150389	-0.178801	0.00199187	0.0154487
547	KIF1A	-0.226198	-0.221215	-0.131943	-0.193119	0.00202451	0.015642
25843	MOB4	-0.128712	-0.111516	-0.128811	-0.123013	0.002031	0.0156775
10395	DLC1	-0.0991399	-0.0600013	-0.310043	-0.156395	0.00205277	0.0158159
6533	SLC6A6	-0.120609	-0.0993993	-0.389987	-0.203332	0.00205914	0.0158354
23223	RRP12	-0.121463	-0.41767	-0.346723	-0.295286	0.00210989	0.0161204
9827	RGP1	-0.129714	-0.591713	-0.122629	-0.281352	0.00217735	0.0165286
5797	PTPRM	-0.0182746	-0.175756	-0.22948	-0.14117	0.00217697	0.0165286
2321	FLT1	-0.221644	-0.327059	-0.0311394	-0.193281	0.00218245	0.0165368
23433	RHOQ	-0.134497	-0.227407	-0.154524	-0.172143	0.00218231	0.0165368
5681	PSKH1	-0.254304	-0.393515	-0.0136838	-0.220501	0.00220071	0.0166591
10490	VTI1B	-0.0707708	-0.379461	-0.0481658	-0.166132	0.00220403	0.0166591
292	SLC25A5	-0.194247	-0.253415	-0.0392178	-0.162293	0.00220464	0.0166591
7425	VGF	-0.272063	-0.216621	-0.130347	-0.206344	0.00222382	0.0167579
6493	SIM2	-0.121926	-0.172084	-0.275891	-0.189967	0.00223947	0.016819
476	ATP1A1	-0.288177	-0.296356	-0.367129	-0.317221	0.00225327	0.0168872
10202	DHRS2	-0.562836	-0.189067	-0.135578	-0.295827	0.00225279	0.0168872
83660	TLN2	-0.331498	-0.0600933	-0.200858	-0.197483	0.0022682	0.0169733
56941	HMCES	-0.175315	-0.143076	-0.0833672	-0.13392	0.00229796	0.0171588
10454	TAB1	-0.204972	-0.173734	-0.169666	-0.182791	0.00232365	0.017289
5571	PRKAG1	-0.14088	-0.223614	-0.0590746	-0.141189	0.00232862	0.0173094
4351	MPI	-0.0583623	-0.375688	-0.196411	-0.210154	0.0023885	0.0176917
6442	SGCA	-0.258331	-0.109985	-0.0810214	-0.149779	0.00241078	0.0177995
54516	MTRF1L	-0.0556659	-0.303629	-0.178875	-0.17939	0.00244113	0.0179045
8813	DPM1	-0.139579	-0.170568	-0.0488308	-0.119659	0.00244405	0.01791
9858	PPP1R26	-0.378041	-0.225734	-0.0966399	-0.233472	0.00244901	0.0179145
5715	PSMD9	-0.158921	-0.179251	-0.233119	-0.19043	0.00244869	0.0179145
23474	ETHE1	-0.169274	-0.220233	-0.075038	-0.154848	0.00245485	0.0179413
4173	MCM4	-0.223602	-0.142897	-0.0896988	-0.152066	0.00249009	0.0181666
178	AGL	-0.186763	-0.169921	-0.250572	-0.202419	0.00249574	0.0181918
1476	CSTB	-0.320737	-0.270273	-0.083383	-0.224798	0.00250239	0.018192
6188	RPS3	-0.262852	-0.0063634	-0.0701825	-0.113133	0.00255479	0.0184914
10133	OPTN	-0.218694	-0.200929	-0.115372	-0.178332	0.00261423	0.0188719
3624	INHBA	-0.389652	-0.219774	-0.121665	-0.243697	0.00263548	0.0190086
3778	KCNMA1	-0.175819	-0.219529	-0.390229	-0.261859	0.00267013	0.0192082
23198	PSME4	-0.111941	-0.178482	-0.0991674	-0.129863	0.00266923	0.0192082
4113	MAGEB2	-0.196257	-0.326723	-0.0852407	-0.202741	0.00274752	0.019697
6945	MLX	-0.163768	-0.180149	-0.117708	-0.153875	0.00276103	0.0197586
2628	GATM	-0.245968	-0.248533	-0.145276	-0.213259	0.00278993	0.0199309
3065	HDAC1	-0.155423	-0.155318	-0.122335	-0.144358	0.00279325	0.0199372
9690	UBE3C	-0.268791	-0.209905	-0.215579	-0.231425	0.00279917	0.0199623
6884	TAF13	-0.0388267	-0.271776	-0.255208	-0.188604	0.00285296	0.0202757
5094	PCBP2	-0.186731	-0.0802888	-0.105408	-0.124143	0.00291109	0.0206238
9811	CTIF	-0.117944	-0.363204	-0.281366	-0.254171	0.00294913	0.0208513
2010	EMD	-0.126596	-0.305036	-0.147084	-0.192905	0.00295636	0.0208535
57215	THAP11	-0.167483	-0.122243	-0.14556	-0.145095	0.00295703	0.0208535
2246	FGF1	-0.196984	-0.249965	-0.124171	-0.190373	0.00298463	0.0210301
10308	ZNF267	-0.127535	-0.263865	-0.292781	-0.22806	0.00300839	0.0211795
3313	HSPA9	-0.173482	-0.247364	-0.0153401	-0.145395	0.00304442	0.0214148
2788	GNG7	-0.235509	-0.234023	-0.0868479	-0.18546	0.00312403	0.0218815
3028	HSD17B10	-0.089347	-0.278375	-0.0858107	-0.151178	0.00313992	0.0219741
2099	ESR1	-0.125564	-0.158333	-0.246424	-0.176774	0.00315196	0.022021
5588	PRKCQ	-0.142592	-0.151724	-0.111965	-0.135427	0.0031623	0.0220745
10253	SPRY2	-0.0722954	-0.123094	-0.327263	-0.174217	0.00317262	0.0221278
2651	GCNT2	-0.23298	-0.332499	-0.266667	-0.277382	0.00317597	0.0221325
4292	MLH1	-0.135809	-0.117862	-0.0894887	-0.114387	0.00320077	0.0222676
8013	NR4A3	-0.49534	-0.529688	-0.096485	-0.373838	0.00322614	0.0224252
725	C4BPB	-0.205348	-0.268682	-0.132529	-0.202186	0.00327155	0.0227026
322	APBB1	-0.263289	-0.171744	-0.203371	-0.212801	0.00329233	0.0228084
2743	GLRB	-0.315893	-0.344733	-0.0532064	-0.237944	0.00331287	0.0229314
25880	TMEM186	-0.159257	-0.224861	-0.101336	-0.161818	0.00334492	0.0230951
6300	MAPK12	-0.127089	-0.186806	-0.201679	-0.171858	0.00338109	0.0233058
4802	NFYC	-0.0720444	-0.1385	-0.244788	-0.151777	0.00341781	0.0235026
9917	FAM20B	-0.078316	-0.143197	-0.182786	-0.134766	0.00342482	0.0235191
23241	PACS2	-0.108379	-0.112396	-0.167543	-0.129439	0.0034263	0.0235191
3795	KHK	-0.143247	-0.117232	-0.324659	-0.195046	0.00343606	0.0235665
1603	DAD1	-0.114979	-0.140553	-0.0909886	-0.115507	0.0034733	0.0237823
26999	CYFIP2	-0.322689	-0.288192	-0.151139	-0.254007	0.00352554	0.0240402
4597	MVD	-0.476265	-0.245676	-0.120905	-0.280949	0.0035624	0.0242114
27229	TUBGCP4	-0.142358	-0.242147	-0.189244	-0.19125	0.00357101	0.0242499
6019	RLN2	-0.156464	-0.434582	-0.163397	-0.251481	0.00358759	0.0243225
5210	PFKFB4	-0.264747	-0.402187	-0.148359	-0.271764	0.00367486	0.0248528
4632	MYL1	-0.164483	-0.122402	-0.201462	-0.162782	0.00368903	0.0249077
58528	RRAGD	-0.232132	-0.0800473	-0.127598	-0.146593	0.00368883	0.0249077
4321	MMP12	-0.330769	-0.253979	-0.0395994	-0.208116	0.00374946	0.0252125
2137	EXTL3	-0.0710307	-0.261764	-0.227094	-0.186629	0.00376098	0.0252694
253782	CERS6	-0.0116196	-0.155363	-0.359032	-0.175338	0.00376526	0.0252775
175	AGA	-0.0114906	-0.251429	-0.210629	-0.157849	0.0038182	0.0255704
5026	P2RX5	-0.0843766	-0.0919346	-0.354143	-0.176818	0.00382827	0.0255963
8729	GBF1	-0.341655	-0.0989599	-0.113853	-0.184823	0.00384631	0.0256753
1012	CDH13	-0.241469	-0.0684808	-0.289538	-0.199829	0.00385319	0.0257004
6342	SCP2	-0.0469913	-0.149248	-0.204664	-0.133634	0.00392351	0.026043
142	PARP1	-0.154086	-0.0721825	-0.0882647	-0.104844	0.0039373	0.0260925
8435	SOAT2	-0.30601	-0.197296	-0.161038	-0.221448	0.00409558	0.0270112
9692	PRORP	-0.537999	-0.27504	-0.0508087	-0.287949	0.0041109	0.0270906
5824	PEX19	-0.03743	-0.22615	-0.146631	-0.136737	0.00414413	0.0272659
2104	ESRRG	-0.1606	-0.257166	-0.367225	-0.261664	0.00424268	0.0278034
5669	PSG1	-0.735627	-0.0291843	-0.0444367	-0.269749	0.00427916	0.0280202
3551	IKBKB	-0.108354	-0.0511144	-0.518576	-0.226015	0.00437376	0.0285263
6258	RXRG	-0.218204	-0.184156	-0.452795	-0.285051	0.00438773	0.0285948
23144	ZC3H3	-0.307999	-0.249511	-0.139859	-0.232456	0.00440809	0.0286822
9100	USP10	-0.103591	-0.2563	-0.125338	-0.161743	0.00444666	0.0288648
27161	AGO2	-0.257118	-0.0845243	-0.111674	-0.151105	0.0045684	0.0295268
4862	NPAS2	-0.341082	-0.0761883	-0.23129	-0.216187	0.0045748	0.0295338
1543	CYP1A1	-0.386467	-0.721906	-0.147991	-0.418788	0.00460479	0.0296756
26135	SERBP1	-0.0668164	-0.104006	-0.185088	-0.118637	0.00462091	0.0297151
8821	INPP4B	-0.0398379	-0.192677	-0.470969	-0.234494	0.00477925	0.0304654
8815	BANF1	-0.114923	-0.254058	-0.0222677	-0.130416	0.00478562	0.0304654
10152	ABI2	-0.199735	-0.116256	-0.148596	-0.154862	0.00482126	0.0305915
10240	MRPS31	-0.143797	-0.270169	-0.0442333	-0.152733	0.00481321	0.0305915
10076	PTPRU	-0.320094	-0.373136	-0.144836	-0.279355	0.00488229	0.0308106
6662	SOX9	-0.0840745	-0.11225	-0.382178	-0.192834	0.00488601	0.0308106
6722	SRF	-0.221816	-0.16359	-0.141027	-0.175478	0.00489198	0.0308106
11346	SYNPO	-0.148462	-0.211765	-0.274822	-0.211683	0.00490383	0.0308604
55559	HAUS7	-0.21363	-0.14956	-0.0776243	-0.146938	0.00496645	0.0311831
5480	PPIC	-0.176451	-0.0829404	-0.177485	-0.145625	0.00499803	0.0313575
6795	AURKC	-0.297067	-0.241315	-0.140349	-0.226244	0.00511784	0.0318255
10943	MSL3	-0.113651	-0.0750259	-0.391564	-0.193414	0.005139	0.0319261
10402	ST3GAL6	-0.174799	-0.386863	-0.0908857	-0.217516	0.00527567	0.0326276
554	AVPR2	-0.348708	-0.326712	-0.0796339	-0.251685	0.00528955	0.03264
5116	PCNT	-0.313412	-0.141894	-0.0418453	-0.165717	0.00533255	0.0328071
1365	CLDN3	-0.384953	-0.195419	-0.163706	-0.248026	0.0053452	0.0328605
3249	HPN	-0.169545	-0.553178	-0.0395255	-0.254083	0.00547782	0.0335756
6732	SRPK1	-0.0549504	-0.190068	-0.112496	-0.119172	0.00548316	0.0335833
8898	MTMR2	-0.185547	-0.262357	-0.110859	-0.186254	0.00555786	0.0338898
23305	ACSL6	-0.0795667	-0.42166	-0.247445	-0.249557	0.00556971	0.0339369
9542	NRG2	-0.32512	-0.0640696	-0.135524	-0.174905	0.00559859	0.0340877
9025	RNF8	-0.263506	-0.057426	-0.143993	-0.154975	0.00563522	0.0342031
8723	SNX4	-0.0635622	-0.130249	-0.170236	-0.121349	0.00567499	0.0343702
8659	ALDH4A1	-0.00709757	-0.373876	-0.173288	-0.184754	0.005689	0.0343886
5526	PPP2R5B	-0.276384	-0.174144	-0.0432897	-0.164606	0.00572032	0.0345482
3177	SLC29A2	-0.226808	-0.14036	-0.0680738	-0.14508	0.00576338	0.0347066
1070	CETN3	-0.00087035	-0.232058	-0.246629	-0.159852	0.00579318	0.0348606
11076	TPPP	-0.229328	-0.150326	-0.273002	-0.217552	0.00587932	0.0352759
10322	SMYD5	-0.24049	-0.112962	-0.0843979	-0.14595	0.00592575	0.035477
8528	DDO	-0.0239605	-0.286734	-0.252298	-0.187664	0.00595369	0.0356094
3949	LDLR	-0.194567	-0.0525257	-0.294146	-0.180413	0.00600267	0.0358256
1024	CDK8	-0.105455	-0.138591	-0.131091	-0.125046	0.00605412	0.0360622
4607	MYBPC3	-0.0625002	-0.455461	-0.241677	-0.253213	0.0060646	0.0360726
3206	HOXA10	-0.273647	-0.067625	-0.0215933	-0.120955	0.00615308	0.0365048
27293	SMPDL3B	-0.136308	-0.062713	-0.243975	-0.147665	0.00619175	0.0366438
51304	ZDHHC3	-0.0648118	-0.238127	-0.152256	-0.151731	0.00628169	0.0370431
8226	PUDP	-0.0787706	-0.253939	-0.102818	-0.145176	0.00630478	0.0371262
63941	NECAB3	-0.0738877	-0.192102	-0.240432	-0.168807	0.00631632	0.0371676
818	CAMK2G	-0.15857	-0.0826349	-0.300687	-0.180631	0.0063666	0.0373568
57188	ADAMTSL3	-0.194685	-0.0728818	-0.25381	-0.173792	0.00636092	0.0373568
3798	KIF5A	-0.164304	-0.156158	-0.16957	-0.163344	0.00638391	0.0373811
5433	POLR2D	-0.113134	-0.0444652	-0.208531	-0.122043	0.006434	0.0376184
10893	MMP24	-0.265357	-0.247127	-0.228775	-0.247086	0.00645334	0.0376562
3640	INSL3	-0.0376107	-0.465889	-0.139683	-0.214394	0.00645107	0.0376562
2593	GAMT	-0.219539	-0.0555018	-0.127113	-0.134051	0.0064663	0.0376736
11062	DUS4L	-0.139997	-0.202216	-0.127245	-0.156486	0.00649302	0.0377759
6234	RPS28	-0.268423	-0.140685	-0.0440532	-0.151054	0.00650131	0.0377975
4947	OAZ2	-0.0833049	-0.101072	-0.330901	-0.171759	0.00656502	0.0380873
2517	FUCA1	-0.372498	-0.138183	-0.0948659	-0.201849	0.00658335	0.0381668
1006	CDH8	-0.275454	-0.093956	-0.182982	-0.184131	0.00662282	0.0382879
4651	MYO10	-0.220679	-0.190759	-0.152383	-0.18794	0.00669252	0.0386637
2395	FXN	-0.155176	-0.164489	-0.0983267	-0.139331	0.00675453	0.0389673
3305	HSPA1L	-0.227111	-0.116093	-0.0604501	-0.134551	0.0067992	0.0391156
10994	ILVBL	-0.0573983	-0.413142	-0.112237	-0.194259	0.00689152	0.0395639
161291	TMEM30B	-0.167175	-0.20756	-0.00893993	-0.127892	0.00694202	0.039743
3338	DNAJC4	-0.108731	-0.0929936	-0.192011	-0.131245	0.0069592	0.0398138
4698	NDUFA5	-0.04382	-0.30543	-0.128229	-0.15916	0.00698986	0.0399338
9980	DOP1B	-0.296872	-0.36659	-0.277779	-0.313747	0.00701926	0.0400185
63931	MRPS14	-0.0528474	-0.168346	-0.160389	-0.127194	0.00711249	0.0404382
7266	DNAJC7	-0.0439653	-0.2447	-0.163309	-0.150658	0.00712783	0.0404696
7903	ST8SIA4	-0.172606	-0.211393	-0.226833	-0.20361	0.00716279	0.0406289
79602	ADIPOR2	-0.0820863	-0.129226	-0.304724	-0.172012	0.00722514	0.0408253
1446	CSN1S1	-0.805227	-0.292696	-0.0167409	-0.371554	0.00728889	0.0410729
7978	MTERF1	-0.0420627	-0.310023	-0.283293	-0.211793	0.00730324	0.0410975
4701	NDUFA7	-0.210127	-0.209348	-0.0618771	-0.160451	0.00735179	0.0413143
148229	ATP8B3	-0.257561	-0.225151	-0.193883	-0.225532	0.00737853	0.0414082
1734	DIO2	-0.213274	-0.190543	-0.132572	-0.178796	0.00747793	0.041909
10512	SEMA3C	-0.08406	-0.0535649	-0.456574	-0.198066	0.00756551	0.0422561
734	OSGIN2	-0.115015	-0.255644	-0.134674	-0.168444	0.00756503	0.0422561
7570	ZNF22	-0.129475	-0.0793671	-0.124504	-0.111115	0.00762738	0.042544
433	ASGR2	-0.326753	-0.08579	-0.267937	-0.226827	0.00779084	0.0433867
9586	CREB5	-0.0787869	-0.0863827	-0.405218	-0.190129	0.00782695	0.0435394
146542	ZNF688	-0.177541	-0.187291	-0.143449	-0.169427	0.00789209	0.0438426
552	AVPR1A	-0.0623624	-0.2865	-0.369832	-0.239565	0.00797081	0.0441609
5287	PIK3C2B	-0.359519	-0.0435111	-0.289638	-0.230889	0.00799282	0.0442234
203	AK1	-0.316683	-0.00892528	-0.137148	-0.154252	0.00806583	0.0445929
1948	EFNB2	-0.0808779	-0.257028	-0.189559	-0.175821	0.00813708	0.044901
5537	PPP6C	-0.114889	-0.0702574	-0.170714	-0.11862	0.00816335	0.0450158
9650	MTFR1	-0.174928	-0.301647	-0.0857422	-0.187439	0.00821347	0.0452619
7392	USF2	-0.22036	-0.0831783	-0.0399643	-0.114501	0.00835829	0.0459066
3846	KRTAP5-9	-0.243692	-0.184704	-0.143134	-0.19051	0.00840808	0.0461493
9758	FRMPD4	-0.152966	-0.29564	-0.192939	-0.213848	0.00847674	0.0464643
6790	AURKA	-0.229026	-0.434665	-0.0289586	-0.230883	0.00850517	0.0465273
753	LDLRAD4	-0.19889	-0.120275	-0.231201	-0.183455	0.00853825	0.0465846
6514	SLC2A2	-0.455673	-0.111094	-0.14593	-0.237566	0.00861248	0.0469275
6632	SNRPD1	-0.0733962	-0.116428	-0.158329	-0.116051	0.00865195	0.047026
617	BCS1L	-0.0822755	-0.106599	-0.14599	-0.111622	0.00865337	0.047026
6470	SHMT1	-0.0883188	-0.197739	-0.211025	-0.165694	0.00866275	0.0470459
4751	NEK2	-0.585232	-0.274358	-0.0308533	-0.296814	0.00870474	0.0471807
10733	PLK4	-0.484772	-0.180062	-0.0779971	-0.24761	0.00872187	0.0472425
9086	EIF1AY	-0.0408054	-0.141949	-0.278175	-0.153643	0.00879236	0.047573
9970	NR1I3	-0.244801	-0.306933	-0.0550398	-0.202258	0.00882598	0.0477124
9922	IQSEC1	-0.118991	-0.0995594	-0.212203	-0.143585	0.00890783	0.0481233
5008	OSM	-0.677883	-0.172694	-0.0427048	-0.29776	0.00892041	0.0481597
5029	P2RY2	-0.0062269	-0.143596	-0.490579	-0.213467	0.00897761	0.0484368
8496	PPFIBP1	-0.0757412	-0.166676	-0.0949726	-0.112463	0.00914249	0.0491334
56269	IRGC	-0.489332	-0.169501	-0.180226	-0.279687	0.00920072	0.049382
1508	CTSB	-0.068664	-0.142377	-0.228043	-0.146361	0.00923377	0.0494949
27257	LSM1	-0.21967	-0.0666617	-0.111441	-0.132591	0.00925744	0.0495896
372	ARCN1	-0.148546	-0.084644	-0.12687	-0.12002	0.00933245	0.0498941
552900	BOLA2	-0.119396	-0.180839	-0.136837	-0.145691	0.00952525	0.0506947
4616	GADD45B	-0.075782	-0.828776	-0.134431	-0.34633	0.00962393	0.0511539
8933	RTL8C	-0.208263	-0.176733	-0.0412518	-0.142082	0.00965159	0.0512348
467	ATF3	-0.225482	-0.068269	-0.477482	-0.257078	0.0096906	0.0514088
83475	DOHH	-0.066633	-0.234316	-0.261512	-0.187487	0.00978345	0.0518014
2922	GRP	-0.296442	-0.170912	-0.0487099	-0.172022	0.00991166	0.0523123
9887	SMG7	-0.177873	-0.13313	-0.0935225	-0.134842	0.00994608	0.052392
6415	SELENOW	-0.199475	-0.0746963	-0.0457035	-0.106625	0.0100746	0.0529011
6338	SCNN1B	-0.576888	-0.176702	-0.038486	-0.264025	0.0101329	0.0531058
10648	SCGB1D1	-0.475156	-1.24385	-0.055323	-0.591444	0.0101927	0.0533175
197	AHSG	-0.188223	-0.167187	-0.162085	-0.172498	0.0102343	0.0533944
10231	RCAN2	-0.0278233	-0.0484914	-0.33428	-0.136865	0.0102803	0.0534745
285148	IAH1	-0.0141828	-0.179285	-0.162357	-0.118608	0.0102811	0.0534745
84991	RBM17	-0.130469	-0.144621	-0.0472807	-0.107457	0.0102669	0.0534745
10566	AKAP3	-0.0585423	-0.298729	-0.290082	-0.215785	0.0103251	0.0536023
23518	R3HDM1	-0.0312703	-0.10493	-0.308863	-0.148355	0.0103928	0.053852
2120	ETV6	-0.138879	-0.152545	-0.252751	-0.181392	0.010434	0.0540315
416	ARSF	-0.240009	-0.177489	-0.142387	-0.186629	0.0107671	0.0555819
35	ACADS	-0.0520974	-0.434287	-0.116599	-0.200994	0.010777	0.055595
23479	ISCU	-0.116689	-0.219956	-0.0599977	-0.132214	0.0108132	0.0556804
4891	SLC11A2	-0.118914	-0.170759	-0.180371	-0.156681	0.0108286	0.0557245
6193	RPS5	-0.155303	-0.061254	-0.1113	-0.109286	0.0108511	0.0558054
9789	SPCS2	-0.0899541	-0.111085	-0.099838	-0.100292	0.0108713	0.0558135
1716	DGUOK	-0.210421	-0.172489	-0.114264	-0.165725	0.0109562	0.0560792
2184	FAH	-0.170534	-0.395257	-0.0682335	-0.211341	0.010994	0.0561205
6636	SNRPF	-0.0820448	-0.172346	-0.1155	-0.123297	0.0110603	0.0564239
22839	DLGAP4	-0.130229	-0.039129	-0.260184	-0.143181	0.0110809	0.0564591
8819	SAP30	-0.266395	-0.0494286	-0.12082	-0.145548	0.0112362	0.0570267
32	ACACB	-0.142671	-0.215347	-0.0861253	-0.148048	0.0112649	0.0571144
7204	TRIO	-0.0737074	-0.0748973	-0.260795	-0.136467	0.0113335	0.0574266
5697	PYY	-0.368745	-0.349508	-0.0510094	-0.256421	0.0114281	0.0577288
57150	SMIM8	-0.0742017	-0.280474	-0.135925	-0.163534	0.0114483	0.0577954
4833	NME4	-0.108607	-0.117548	-0.137735	-0.121297	0.0115423	0.0581632
123	PLIN2	-0.190121	-0.337882	-0.119967	-0.21599	0.011577	0.0583024
80303	EFHD1	-0.0545648	-0.295259	-0.146695	-0.165506	0.0116295	0.0584595
5357	PLS1	-0.38412	-0.26344	-0.120451	-0.256004	0.0118009	0.0591408
5723	PSPH	-0.11707	-0.153058	-0.159009	-0.143046	0.0119609	0.0598333
65018	PINK1	-0.089921	-0.0606514	-0.203883	-0.118152	0.0119728	0.0598565
1909	EDNRA	-0.0115577	-0.207033	-0.319817	-0.179469	0.012069	0.0601555
8349	H2BC21	-0.0107357	-0.134259	-0.35079	-0.165262	0.0121409	0.0603948
9755	TBKBP1	-0.139966	-0.178085	-0.319902	-0.212651	0.0122095	0.0606721
10456	HAX1	-0.0261301	-0.218075	-0.166603	-0.136936	0.0122431	0.0608023
5501	PPP1CC	-0.199043	-0.0432824	-0.0587558	-0.10036	0.01231	0.0610614
7360	UGP2	-0.0760898	-0.164739	-0.14406	-0.128296	0.0124052	0.0613486
466	ATF1	-0.0567584	-0.166911	-0.156261	-0.126644	0.0124902	0.0616954
651	BMP3	-0.214905	-0.102539	-0.33193	-0.216458	0.0127433	0.0628324
2786	GNG4	-0.153704	-0.162637	-0.104777	-0.140373	0.0127913	0.0630313
645	BLVRB	-0.0917646	-0.22058	-0.0306239	-0.114323	0.0129284	0.0635551
9754	STARD8	-0.10413	-0.251767	-0.100913	-0.15227	0.0129607	0.0636379
7592	ZNF41	-0.0586764	-0.231008	-0.199345	-0.16301	0.0131132	0.0642334
5002	SLC22A18	-0.430173	-0.0648966	-0.191424	-0.228831	0.0131247	0.0642518
2994	GYPB	-0.193416	-0.156945	-0.114155	-0.154839	0.013199	0.0645004
4913	NTHL1	-0.110823	-0.163939	-0.172991	-0.149251	0.0134912	0.0656174
7126	TNFAIP1	-0.110065	-0.0566214	-0.165269	-0.110652	0.0140257	0.0675508
2118	ETV4	-0.44236	-0.120653	-0.171153	-0.244722	0.0140409	0.0675515
2830	GPR6	-0.247014	-0.141908	-0.190034	-0.192985	0.0140527	0.0675515
1147	CHUK	-0.146328	-0.145691	-0.144391	-0.14547	0.0140498	0.0675515
56926	NCLN	-0.187369	-0.166433	-0.199411	-0.184404	0.0141332	0.0678197
7064	THOP1	-0.117138	-0.156557	-0.176742	-0.150145	0.014157	0.0678941
4322	MMP13	-0.259697	-0.0691019	-0.207454	-0.178751	0.0142443	0.0680752
5828	PEX2	-0.262424	-0.216787	-0.0782942	-0.185835	0.0142579	0.0680868
2060	EPS15	-0.146222	-0.106939	-0.191431	-0.148197	0.0143591	0.0683072
1605	DAG1	-0.0446141	-0.233186	-0.157705	-0.145169	0.0144582	0.0686202
1081	CGA	-0.0936865	-0.614076	-0.518526	-0.408763	0.0146148	0.0693235
79109	MAPKAP1	-0.137542	-0.176554	-0.0959903	-0.136696	0.0147282	0.0697389
2543	GAGE1	-0.260333	-0.166254	-0.204984	-0.210524	0.0147786	0.0698595
22982	DIP2C	-0.271592	-0.0831157	-0.139251	-0.164653	0.0147713	0.0698595
1514	CTSL	-0.0596439	-0.198766	-0.188203	-0.148871	0.0150689	0.0709536
10671	DCTN6	-0.146841	-0.0320949	-0.125111	-0.101349	0.0151548	0.0711887
6495	SIX1	-0.177281	-0.035454	-0.168194	-0.126976	0.0152398	0.0715472
6480	ST6GAL1	-0.102338	-0.116601	-0.266242	-0.161727	0.0152547	0.0715765
58500	ZNF250	-0.277325	-0.208776	-0.0522354	-0.179446	0.0155391	0.0727454
8407	TAGLN2	-0.275727	-0.191715	-0.0294046	-0.165616	0.0157373	0.0734034
1208	CLPS	-0.557289	-0.127795	-0.0763141	-0.253799	0.0158745	0.0737292
10311	VPS26C	-0.079061	-0.242633	-0.180029	-0.167241	0.0159043	0.0738261
9791	PTDSS1	-0.0189961	-0.0419207	-0.305462	-0.122126	0.0164499	0.076059
3316	HSPB2	-0.320216	-0.00565099	-0.146183	-0.15735	0.0164969	0.0761909
5955	RCN2	-0.0822119	-0.130221	-0.0898449	-0.100759	0.0165257	0.0762812
5915	RARB	-0.135658	-0.0159394	-0.273353	-0.14165	0.0165853	0.076513
23434	LINC01565	-0.412361	-0.0920295	-0.0546986	-0.186363	0.0166081	0.0765757
6820	SULT2B1	-0.389138	-0.179717	-0.10771	-0.225522	0.016832	0.0774615
6876	TAGLN	-0.00701262	-0.444336	-0.410391	-0.287246	0.0172405	0.0787426
3381	IBSP	-0.248487	-0.190203	-0.0937185	-0.177469	0.0173292	0.0790605
9034	CCRL2	-0.689084	-0.131424	-0.103892	-0.308133	0.0173452	0.0790893
53	ACP2	-0.0864069	-0.240614	-0.153879	-0.1603	0.0173885	0.0791993
57007	ACKR3	-0.124073	-0.256819	-0.12787	-0.169587	0.0174417	0.0793539
126353	MISP	-0.170929	-0.264175	-0.0949393	-0.176681	0.0177117	0.0804492
8772	FADD	-0.318147	-0.0919246	-0.13444	-0.181504	0.0178107	0.0808544
6698	SPRR1A	-0.104963	-0.21254	-0.171895	-0.163133	0.0178214	0.0808586
80256	FAM214B	-0.0796747	-0.182936	-0.188003	-0.150205	0.0180033	0.0815042
9182	RASSF9	-0.0898525	-0.278349	-0.0974906	-0.155231	0.0181128	0.0818649
5775	PTPN4	-0.0830825	-0.108588	-0.204147	-0.131939	0.0181371	0.0819299
8694	DGAT1	-0.0640356	-0.286955	-0.125048	-0.15868	0.0183666	0.0828304
115	ADCY9	-0.233188	-0.221464	-0.120439	-0.191697	0.0184823	0.0832156
2273	FHL1	-0.0713828	-0.159146	-0.0883091	-0.106279	0.0187576	0.0841336
1670	DEFA5	-0.35852	-0.0514149	-0.132582	-0.180839	0.0188953	0.0846593
815	CAMK2A	-0.20119	-0.218061	-0.274793	-0.231348	0.0189159	0.0846644
10463	SLC30A9	-0.106319	-0.145542	-0.130009	-0.12729	0.018917	0.0846644
1604	CD55	-0.140908	-0.126194	-0.0477972	-0.104966	0.0190222	0.0850429
57418	WDR18	-0.115084	-0.131746	-0.118852	-0.121894	0.019106	0.0852129
6251	RSU1	-0.0529833	-0.132997	-0.171176	-0.119052	0.0191119	0.0852129
5163	PDK1	-0.234501	-0.167112	-0.0194689	-0.140361	0.0191375	0.0852807
309	ANXA6	-0.0561506	-0.362862	-0.0949909	-0.171335	0.0191713	0.0853392
1977	EIF4E	-0.155883	-0.138146	-0.070261	-0.12143	0.0192384	0.0855454
30849	PIK3R4	-0.340043	-0.0709194	-0.0814121	-0.164125	0.0192535	0.0855501
1723	DHODH	-0.0816318	-0.366039	-0.00617338	-0.151281	0.0193045	0.0856085
6285	S100B	-0.602234	-0.374315	-0.274991	-0.41718	0.0195492	0.0863188
732	C8B	-0.262513	-0.193857	-0.105802	-0.187391	0.0195364	0.0863188
9687	GREB1	-0.12274	-0.0453083	-0.336512	-0.168187	0.0195337	0.0863188
2705	GJB1	-0.30532	-0.0992215	-0.126563	-0.177035	0.0196554	0.086421
2330	FMO5	-0.170895	-0.241739	-0.0670306	-0.159888	0.0199242	0.0874161
7156	TOP3A	-0.202988	-0.187928	-0.0629477	-0.151288	0.0199897	0.087564
146	ADRA1D	-0.0852904	-0.130694	-0.251608	-0.155864	0.0200599	0.0877008
84549	MAK16	-0.0667848	-0.131032	-0.204915	-0.134244	0.0202311	0.0881527
1264	CNN1	-0.22485	-0.616123	-0.254297	-0.36509	0.0206208	0.0897087
5028	P2RY1	-0.296104	-0.200585	-0.296348	-0.264345	0.0210104	0.0909239
9865	TRIL	-0.120623	-0.0240117	-0.376225	-0.17362	0.0210087	0.0909239
9282	MED14	-0.107745	-0.244313	-0.159355	-0.170471	0.0211736	0.0914858
10791	VAMP5	-0.413544	-0.085056	-0.105186	-0.201262	0.0215833	0.0928667
1528	CYB5A	-0.113548	-0.195595	-0.118033	-0.142392	0.0217767	0.0933776
23212	RRS1	-0.256057	-0.257704	-0.00820369	-0.173988	0.0217975	0.0933985
3741	KCNA5	-0.621794	-0.103322	-0.14934	-0.291485	0.0218487	0.0935173
6611	SMS	-0.0737378	-0.110416	-0.156311	-0.113488	0.0218936	0.0935173
2993	GYPA	-0.220853	-0.146217	-0.136555	-0.167875	0.0222012	0.0943518
4580	MTX1	-0.14558	-0.0823119	-0.144358	-0.124083	0.0222057	0.0943518
8728	ADAM19	-0.159943	-0.0716241	-0.298875	-0.176814	0.0223577	0.0948942
55312	RFK	-0.09702	-0.06821	-0.198614	-0.121281	0.0228431	0.0963265
3632	INPP5A	-0.0752477	-0.0160374	-0.229415	-0.1069	0.0229119	0.0965674
5799	PTPRN2	-0.227416	-0.0869979	-0.136603	-0.150339	0.0233948	0.0979017
9745	ZNF536	-0.257237	-0.152079	-0.116811	-0.175376	0.0235532	0.0983153
3679	ITGA7	-0.093922	-0.0652235	-0.299836	-0.152994	0.0236857	0.0986187
574	BAGE	-0.323064	-0.090857	-0.22581	-0.213244	0.0238908	0.0993721
2036	EPB41L1	-0.213323	-0.191421	-0.0225114	-0.142418	0.023926	0.0994686
5207	PFKFB1	-0.165864	-0.0890982	-0.311089	-0.188684	0.0241693	0.100278
3242	HPD	-0.201904	-0.235528	-0.168483	-0.201972	0.0243789	0.100944
2958	GTF2A2	-0.0244408	-0.240717	-0.0784294	-0.114529	0.0244485	0.101131
22798	LAMB4	-0.354155	-0.0411463	-0.139421	-0.178241	0.0245405	0.101359
9562	MINPP1	-0.10804	-0.159423	-0.0601049	-0.109189	0.0247132	0.101715
4326	MMP17	-0.40772	-0.238875	-0.0818452	-0.242814	0.0248911	0.102294
4772	NFATC1	-0.0536687	-0.230664	-0.161055	-0.148463	0.0250419	0.102607
7008	TEF	-0.108551	-0.177414	-0.189875	-0.158613	0.0251201	0.102876
1656	DDX6	-0.030219	-0.220076	-0.108825	-0.119707	0.0252073	0.103182
23235	SIK2	-0.0269474	-0.260893	-0.178071	-0.155304	0.0252916	0.103476
5339	PLEC	-0.0905105	-0.0394311	-0.230521	-0.120154	0.025533	0.104257
29903	CCDC106	-0.113389	-0.226817	-0.0243124	-0.121506	0.0256049	0.104447
8462	KLF11	-0.0741686	-0.107896	-0.167199	-0.116421	0.0257912	0.104947

## Sheet: Meta gene DE - Y RET
Entrez ID	Gene Symbol	LFC: GSE28422A	LFC: GSE47881A	LFC: GSE106865	LFC: mean	Stouffer P-value: raw	Stouffer P-value: FDR
Upregulated:
25878	MXRA5	1.18469	1.24808	0.650322	1.02769	9.23818e-11	5.03729e-07
7837	PXDN	0.747171	0.535149	0.845845	0.709388	1.22205e-10	5.03729e-07
1282	COL4A1	0.953886	0.645696	1.04713	0.882239	2.51273e-10	6.01582e-07
1281	COL3A1	0.392967	0.853775	0.649374	0.632039	2.91889e-10	6.01582e-07
1290	COL5A2	0.637283	0.626572	0.870098	0.711318	4.03903e-10	6.65955e-07
7060	THBS4	0.694403	0.663214	1.23332	0.863647	5.98519e-10	8.22365e-07
6624	FSCN1	0.680886	0.229213	0.855263	0.588454	8.39442e-10	9.88623e-07
22918	CD93	0.41619	0.445911	0.56456	0.475554	1.78873e-09	1.84329e-06
10019	SH2B3	0.549825	0.390526	0.464013	0.468121	2.45945e-09	2.25286e-06
1278	COL1A2	0.438272	0.829497	1.03786	0.768543	3.45824e-09	2.85097e-06
6678	SPARC	0.459502	0.455231	0.553001	0.489245	5.02591e-09	3.76669e-06
1284	COL4A2	0.771899	0.476448	0.820184	0.68951	5.90663e-09	4.05786e-06
1277	COL1A1	0.45414	0.75583	1.1379	0.782623	1.12463e-08	7.13185e-06
65108	MARCKSL1	0.729021	0.484019	0.5461	0.58638	1.28555e-08	7.57007e-06
1728	NQO1	0.348786	0.160283	0.460423	0.323164	2.84639e-08	1.56438e-05
22795	NID2	0.607487	0.531588	0.553816	0.564297	3.51046e-08	1.72468e-05
1910	EDNRB	0.791274	0.421053	0.0865777	0.432968	3.55648e-08	1.72468e-05
219	ALDH1B1	0.34363	0.227513	0.469293	0.346812	4.97954e-08	2.28063e-05
5947	RBP1	0.248581	0.350813	0.705644	0.435013	5.85373e-08	2.5399e-05
2113	ETS1	0.358703	0.247494	0.350625	0.318941	8.41996e-08	3.31126e-05
2149	F2R	0.273778	0.249122	0.327633	0.283511	8.4348e-08	3.31126e-05
6659	SOX4	0.254452	0.33149	0.411641	0.332528	1.32089e-07	4.94975e-05
2697	GJA1	0.320547	0.811686	0.696441	0.609558	1.81237e-07	5.15213e-05
187	APLNR	0.583193	0.441987	0.385076	0.470085	1.74226e-07	5.15213e-05
4430	MYO1B	0.521477	0.310444	0.443475	0.425132	1.8004e-07	5.15213e-05
5872	RAB13	0.262032	0.148661	0.304678	0.238457	1.67282e-07	5.15213e-05
947	CD34	0.303978	0.20966	0.161473	0.225037	1.74184e-07	5.15213e-05
2746	GLUD1	0.209403	0.13625	0.219439	0.188364	1.50371e-07	5.15213e-05
5730	PTGDS	0.348788	0.349234	0.79217	0.496731	2.72202e-07	6.8001e-05
7980	TFPI2	0.703382	0.431975	0.291674	0.475677	2.64483e-07	6.8001e-05
25903	OLFML2B	0.309683	0.534429	0.668878	0.50433	2.85332e-07	6.91845e-05
7852	CXCR4	0.61788	0.383315	0.157141	0.386112	3.11709e-07	7.34208e-05
1293	COL6A3	0.171146	0.557663	0.618799	0.449202	3.47108e-07	7.94878e-05
3988	LIPA	0.232761	0.221965	0.32888	0.261202	4.24563e-07	9.45972e-05
27253	PCDH17	0.626492	0.500302	0.330961	0.485918	7.05989e-07	0.000153162
7070	THY1	0.685879	0.254218	0.72442	0.554839	9.37813e-07	0.000179427
3912	LAMB1	0.472403	0.325563	0.814665	0.537543	9.18343e-07	0.000179427
2791	GNG11	0.330923	0.356537	0.506351	0.397937	9.32531e-07	0.000179427
3764	KCNJ8	0.442934	0.256582	0.443743	0.381086	9.16549e-07	0.000179427
6591	SNAI2	0.468187	0.385746	0.288802	0.380912	8.87662e-07	0.000179427
26578	OSTF1	0.269789	0.131924	0.315507	0.239073	9.5764e-07	0.000179427
9828	ARHGEF17	0.340267	0.111836	0.183219	0.211774	1.06367e-06	0.000194864
3915	LAMC1	0.170403	0.192183	0.311277	0.224621	1.14546e-06	0.000205287
81621	KAZALD1	0.358176	0.178506	0.342827	0.29317	1.26155e-06	0.000221281
27242	TNFRSF21	0.298305	0.331759	0.482434	0.370832	1.41856e-06	0.000243637
7991	TUSC3	0.304312	0.191201	0.171444	0.222319	1.51618e-06	0.000249988
633	BGN	0.565895	0.186987	0.75354	0.502141	1.56556e-06	0.000251634
1306	COL15A1	0.277597	0.484489	0.586755	0.449614	1.61773e-06	0.000251634
22822	PHLDA1	0.416349	0.378755	0.219082	0.338062	1.59467e-06	0.000251634
7114	TMSB4X	0.136733	0.334304	0.312265	0.261101	1.69503e-06	0.000258774
8682	PEA15	0.269568	0.31772	0.295828	0.294372	2.1335e-06	0.000319792
706	TSPO	0.0921746	0.219376	0.328676	0.213409	2.41404e-06	0.000355381
57608	JCAD	0.4313	0.314994	0.179577	0.308624	2.65783e-06	0.000380343
7456	WIPF1	0.194937	0.212855	0.19934	0.202378	2.67587e-06	0.000380343
857	CAV1	0.240158	0.272384	0.49419	0.335577	2.95759e-06	0.00041061
8209	GATD3A	0.120752	0.207962	0.273864	0.200859	2.98843e-06	0.00041061
9168	TMSB10	0.17928	0.421903	0.415006	0.33873	3.30396e-06	0.000432346
11261	CHP1	0.256691	0.170226	0.100562	0.175826	3.25995e-06	0.000432346
873	CBR1	0.450789	0.267876	0.271436	0.330034	3.59801e-06	0.000463469
1842	ECM2	0.301291	0.303108	0.33059	0.311663	3.76245e-06	0.000477194
6303	SAT1	0.156276	0.531003	0.308362	0.331881	4.02706e-06	0.000503016
3815	KIT	0.426017	0.342111	0.268587	0.345572	4.35219e-06	0.000535515
3910	LAMA4	0.216687	0.139448	0.668604	0.341579	4.6942e-06	0.000560855
1003	CDH5	0.397898	0.287883	0.353735	0.346505	5.24497e-06	0.00060777
23191	CYFIP1	0.25112	0.283562	0.160308	0.231663	5.41682e-06	0.00060777
4067	LYN	0.381472	0.35639	0.347153	0.361671	6.0495e-06	0.000656212
4860	PNP	0.505412	0.783788	0.133744	0.474315	6.73828e-06	0.000721434
5336	PLCG2	0.300151	0.050051	0.751256	0.367153	6.84288e-06	0.000723239
7122	CLDN5	0.328495	0.189848	0.347158	0.2885	7.42084e-06	0.000764717
8761	PABPC4	0.228911	0.117388	0.224422	0.190241	7.33739e-06	0.000764717
5358	PLS3	0.232659	0.34769	0.337566	0.305972	7.76711e-06	0.000790519
871	SERPINH1	0.506925	0.238921	0.509158	0.418335	8.15861e-06	0.000820239
9619	ABCG1	0.315609	0.289168	0.138395	0.247724	8.60564e-06	0.000854758
9535	GMFG	0.247558	0.169501	0.624573	0.347211	9.17543e-06	0.000900503
25932	CLIC4	0.226787	0.357237	0.170427	0.251484	1.01554e-05	0.000973504
55884	WSB2	0.130897	0.152433	0.182781	0.15537	1.04217e-05	0.00098755
4200	ME2	0.0875484	0.142475	0.186958	0.138994	1.12359e-05	0.0010526
5159	PDGFRB	0.279081	0.189432	0.406476	0.291663	1.14198e-05	0.0010578
4015	LOX	0.383752	0.17878	0.0466156	0.203049	1.16687e-05	0.00106885
23231	SEL1L3	0.309053	0.0909275	0.307133	0.235705	1.3242e-05	0.00119964
1192	CLIC1	0.243409	0.352116	0.228986	0.274837	1.38912e-05	0.00124478
6611	SMS	0.25715	0.109116	0.281886	0.216051	1.48213e-05	0.00129986
9636	ISG15	0.632818	0.320385	0.418445	0.457216	1.52747e-05	0.00132553
7076	TIMP1	0.171419	0.777772	0.479492	0.476227	1.62756e-05	0.00138537
8099	CDK2AP1	0.148759	0.214774	0.263961	0.209164	1.64685e-05	0.00138537
2167	FABP4	0.31208	0.286314	0.455114	0.35117	1.89451e-05	0.00156184
4628	MYH10	0.190376	0.259386	0.415272	0.288345	1.9904e-05	0.00162464
9246	UBE2L6	0.223402	0.325009	0.125495	0.224636	2.0126e-05	0.00162666
3398	ID2	0.349373	0.642674	0.251929	0.414658	2.12629e-05	0.00170186
4053	LTBP2	0.199099	0.245443	0.306686	0.25041	2.18496e-05	0.00171551
219699	UNC5B	0.267499	0.123567	0.107351	0.166139	2.21642e-05	0.00172379
1513	CTSK	0.22985	0.352024	0.558234	0.380036	2.31547e-05	0.00178233
11082	ESM1	0.46444	0.0509178	0.306836	0.274065	2.33493e-05	0.00178233
23452	ANGPTL2	0.176694	0.295122	0.529676	0.333831	2.57039e-05	0.00192639
126393	HSPB6	0.0777979	0.278226	0.564267	0.306764	2.54846e-05	0.00192639
23643	LY96	0.26635	0.444675	0.534185	0.41507	2.68093e-05	0.00199114
3059	HCLS1	0.372125	0.422255	0.190953	0.328444	2.86536e-05	0.00210911
6347	CCL2	0.291807	1.45621	0.698281	0.815432	3.15328e-05	0.00226049
827	CAPN6	0.413372	0.302169	0.208294	0.307945	3.15104e-05	0.00226049
6049	RNF6	0.336516	0.176969	0.149955	0.221147	3.10253e-05	0.00226049
5175	PECAM1	0.343848	0.257937	0.372058	0.324615	3.287e-05	0.00231934
57228	SMAGP	0.552647	0.20864	0.0351599	0.265482	3.29164e-05	0.00231934
8434	RECK	0.0945885	0.123894	0.169173	0.129219	3.49075e-05	0.00243879
5168	ENPP2	0.213515	0.369135	0.499364	0.360672	3.52105e-05	0.00243929
2205	FCER1A	0.238296	0.109819	0.907797	0.418637	3.56608e-05	0.00244096
199	AIF1	0.112539	0.10986	0.330519	0.184306	3.79208e-05	0.00256245
56998	CTNNBIP1	0.365953	0.160905	0.197596	0.241485	4.05171e-05	0.00271563
9865	TRIL	0.258864	0.266843	0.40077	0.308826	4.47482e-05	0.00297504
2195	FAT1	0.131687	0.537565	0.250245	0.306499	4.5995e-05	0.00303346
11065	UBE2C	0.512575	0.0754752	0.0929089	0.226986	4.66171e-05	0.00305009
26275	HIBCH	0.204845	0.150694	0.320243	0.225261	5.23353e-05	0.00337072
1123	CHN1	0.350699	0.145371	0.0849447	0.193672	5.44217e-05	0.00342483
9823	ARMCX2	0.167545	0.128797	0.298976	0.198439	5.49405e-05	0.00343128
3490	IGFBP7	0.18044	0.255024	0.476502	0.303988	5.81831e-05	0.00360648
10314	LANCL1	0.23451	0.0392864	0.188879	0.154225	6.52127e-05	0.00398232
6451	SH3BGRL	0.229668	0.36545	0.156448	0.250522	6.65498e-05	0.00398454
80781	COL18A1	0.27774	0.258733	0.181798	0.239424	6.66248e-05	0.00398454
5317	PKP1	0.278942	0.107826	0.0691532	0.151974	6.66991e-05	0.00398454
754	PTTG1IP	0.137886	0.243707	0.101612	0.161068	6.87201e-05	0.00407574
341	APOC1	0.255405	0.12114	0.587136	0.321227	7.00132e-05	0.00409579
10346	TRIM22	0.224278	0.345162	0.249672	0.273037	7.15422e-05	0.00409579
23194	FBXL7	0.37045	0.230319	0.136748	0.245839	7.14497e-05	0.00409579
7043	TGFB3	0.163951	0.115632	0.405298	0.228294	7.11913e-05	0.00409579
2280	FKBP1A	0.18376	0.277839	0.193911	0.218503	7.14576e-05	0.00409579
552900	BOLA2	0.151828	0.115782	0.211559	0.159723	7.58824e-05	0.00431431
8444	DYRK3	0.20999	0.0363385	0.137255	0.127861	7.68915e-05	0.00434174
2537	IFI6	0.42579	0.314799	0.287701	0.342763	7.89075e-05	0.00442526
7351	UCP2	0.363147	0.0920036	1.14184	0.532332	8.13812e-05	0.00450273
1160	CKMT2	0.104665	0.128682	0.275349	0.169565	8.29059e-05	0.00455651
27122	DKK3	0.287002	0.186015	0.0733937	0.182137	8.35728e-05	0.00456275
5696	PSMB8	0.244913	0.280367	0.126035	0.217105	8.4268e-05	0.00457043
2171	FABP5	0.271896	0.20217	0.152674	0.208913	8.72826e-05	0.00467246
5414	SEPTIN4	0.32404	0.0915196	0.0812408	0.1656	8.7193e-05	0.00467246
3428	IFI16	0.279616	0.747086	0.403324	0.476675	9.44108e-05	0.00498925
10745	PHTF1	0.114999	0.141213	0.443603	0.233272	9.77947e-05	0.00510265
8534	CHST1	0.380174	0.0180384	0.122298	0.173504	9.74075e-05	0.00510265
8642	DCHS1	0.328241	0.184662	0.13872	0.217208	0.000100415	0.0052064
3429	IFI27	0.344764	0.248961	0.165416	0.253047	0.000103755	0.00534596
79095	C9orf16	0.279469	0.0622039	0.238574	0.193416	0.000105819	0.00541848
10211	FLOT1	0.203223	0.0594936	0.315589	0.192768	0.000110807	0.0055701
637	BID	0.230415	0.206084	0.0919121	0.176137	0.000110717	0.0055701
3150	HMGN1	0.14282	0.119348	0.114891	0.125686	0.000114562	0.00572394
4060	LUM	0.118735	0.524461	0.783684	0.475627	0.000119743	0.00591115
56548	CHST7	0.186568	0.109936	0.339895	0.212133	0.000125502	0.0061221
9899	SV2B	0.155993	0.0687829	0.184447	0.136408	0.000125309	0.0061221
9770	RASSF2	0.339419	0.472882	0.181507	0.33127	0.000130296	0.00623825
5764	PTN	0.174074	0.276045	0.100574	0.183564	0.000130255	0.00623825
10990	LILRB5	0.201886	0.211063	0.129822	0.180924	0.000129174	0.00623825
10301	DLEU1	0.342499	0.247628	0.108143	0.232757	0.000137029	0.00641858
2534	FYN	0.190036	0.295855	0.113953	0.199948	0.000144027	0.00670825
23623	RUSC1	0.217213	0.215262	0.0978774	0.176784	0.000151614	0.00694392
4118	MAL	0.197341	0.258728	0.409099	0.288389	0.000155434	0.00707955
2184	FAH	0.226328	0.0578295	0.264422	0.18286	0.00015691	0.00709198
11031	RAB31	0.108011	0.414174	0.173068	0.231751	0.000159587	0.00712095
25875	LETMD1	0.204961	0.137598	0.199666	0.180742	0.000160613	0.00712095
292	SLC25A5	0.124018	0.254267	0.0893423	0.155876	0.000160662	0.00712095
29902	FAM216A	0.246825	0.226539	0.289413	0.254259	0.000162368	0.00713603
7305	TYROBP	0.180744	0.578703	0.603093	0.45418	0.000166145	0.00717999
1436	CSF1R	0.171718	0.111642	0.567813	0.283724	0.000168671	0.00717999
1021	CDK6	0.10134	0.137951	0.31511	0.1848	0.000168298	0.00717999
397	ARHGDIB	0.140497	0.106707	0.289915	0.17904	0.000168962	0.00717999
27089	UQCRQ	0.0866655	0.0716007	0.143697	0.100654	0.000167659	0.00717999
3373	HYAL1	0.379321	0.171836	0.146047	0.232401	0.000169948	0.00718488
2014	EMP3	0.063734	0.275765	0.343476	0.227658	0.000182228	0.0074408
1520	CTSS	0.197172	0.364903	0.0747013	0.212259	0.00018232	0.0074408
3956	LGALS1	0.0452722	0.101885	0.395052	0.180737	0.000179993	0.0074408
65018	PINK1	0.129408	0.133317	0.245901	0.169542	0.000181762	0.0074408
26011	TENM4	0.198359	0.183338	0.11554	0.165746	0.000177837	0.0074408
6988	TCTA	0.261569	0.0889757	0.261098	0.203881	0.000193338	0.00781313
9750	RIPOR2	0.203194	0.129751	0.337129	0.223358	0.000196488	0.00790032
5547	PRCP	0.136503	0.0336223	0.299481	0.156535	0.000207308	0.00825628
3791	KDR	0.537603	0.299108	0.0780231	0.304912	0.000214726	0.00846984
9540	TP53I3	0.380017	0.364647	0.137522	0.294062	0.000217716	0.00847008
9600	PITPNM1	0.360041	0.00503856	0.442236	0.269105	0.000215805	0.00847008
23255	MTCL1	0.332878	0.333085	0.0608446	0.242269	0.000219273	0.00847008
5179	PENK	0.144788	0.22062	0.329278	0.231562	0.000220539	0.00847008
22881	ANKRD6	0.152898	0.201315	0.110111	0.154774	0.000218861	0.00847008
2588	GALNS	0.323296	0.138924	0.0988016	0.187007	0.00023403	0.00885021
9308	CD83	0.258962	0.418461	0.153686	0.277036	0.000236702	0.00887925
5366	PMAIP1	0.354161	0.463531	0.237002	0.351565	0.000250815	0.0093562
81689	ISCA1	0.192547	0.0311237	0.113756	0.112476	0.000253588	0.00941701
8910	SGCE	0.0257098	0.324207	0.280507	0.210141	0.000257336	0.00951336
7850	IL1R2	0.303941	0.220598	0.116352	0.213631	0.000259285	0.0095426
351	APP	0.08922	0.243573	0.191817	0.17487	0.000267642	0.00980641
9181	ARHGEF2	0.139929	0.0952958	0.252213	0.162479	0.000274247	0.0100039
66008	TRAK2	0.199498	0.0593379	0.202119	0.153652	0.00027618	0.010008
10946	SF3A3	0.383994	0.102192	0.708196	0.398127	0.000291202	0.0103925
914	CD2	0.282676	0.133315	0.0476814	0.154557	0.000290631	0.0103925
6281	S100A10	0.0586354	0.301494	0.405628	0.255253	0.000309047	0.0106602
567	B2M	0.112707	0.19032	0.221012	0.17468	0.000307636	0.0106602
5899	RALB	0.192101	0.0636437	0.241115	0.16562	0.000308661	0.0106602
5800	PTPRO	0.300479	0.0648637	0.0581201	0.141154	0.00030849	0.0106602
7374	UNG	0.132847	0.135795	0.106065	0.124902	0.000308091	0.0106602
5780	PTPN9	0.151062	0.0467056	0.186822	0.128197	0.000312321	0.0107282
4642	MYO1D	0.164292	0.151994	0.139322	0.151869	0.000315884	0.0108056
6039	RNASE6	0.318285	0.405137	0.0684983	0.263973	0.000330287	0.0110686
375449	MAST4	0.140191	0.257311	0.227332	0.208278	0.000326536	0.0110686
10801	SEPTIN9	0.0888264	0.144844	0.136563	0.123411	0.000329221	0.0110686
3627	CXCL10	0.502681	0.718343	0.178918	0.466647	0.00034561	0.0112777
10875	FGL2	0.10036	0.385732	0.344854	0.276982	0.000345193	0.0112777
1601	DAB2	0.0823914	0.340409	0.380563	0.267788	0.000345434	0.0112777
684	BST2	0.317888	0.0949218	0.283094	0.231968	0.000347469	0.0112777
1407	CRY1	0.133928	0.308152	0.151829	0.19797	0.000343898	0.0112777
3241	HPCAL1	0.0894345	0.180016	0.122459	0.130636	0.000343382	0.0112777
1602	DACH1	0.197964	0.360129	0.250433	0.269509	0.000351964	0.0113788
4615	MYD88	0.41398	0.186136	0.0484171	0.216178	0.000356957	0.0114951
8853	ASAP2	0.263111	0.523874	0.237657	0.341548	0.000365425	0.011722
6424	SFRP4	0.100861	0.681616	0.341898	0.374792	0.000376245	0.0119299
25797	QPCT	0.681538	0.161079	0.0924942	0.311704	0.000388723	0.0122285
7805	LAPTM5	0.285544	0.368844	0.18875	0.281046	0.000390113	0.0122285
4082	MARCKS	0.0869755	0.355737	0.23939	0.227368	0.000388303	0.0122285
2770	GNAI1	0.363785	0.264069	0.0842714	0.237375	0.000394683	0.0122784
85236	H2BC12	0.266006	0.0822294	0.180858	0.176364	0.00039367	0.0122784
6275	S100A4	0.0657537	0.727705	0.630058	0.474505	0.000399884	0.0123934
6558	SLC12A2	0.150304	0.143439	0.364428	0.21939	0.000420311	0.0128812
23158	TBC1D9	0.124627	0.194815	0.320273	0.213238	0.000432837	0.0131672
9452	ITM2A	0.115274	0.257333	0.317064	0.22989	0.000460472	0.0137491
8407	TAGLN2	0.184318	0.279128	0.215049	0.226165	0.000461572	0.0137491
22846	VASH1	0.19436	0.00239125	0.445231	0.213994	0.000465446	0.0137491
7075	TIE1	0.254122	0.0261939	0.275721	0.185346	0.000466364	0.0137491
8840	CCN4	0.386336	0.147665	0.019081	0.184361	0.000455073	0.0137491
834	CASP1	0.0522184	0.287425	0.170845	0.170163	0.000457212	0.0137491
4957	ODF2	0.205268	0.210266	0.0731774	0.162904	0.00046404	0.0137491
977	CD151	0.0891479	0.116138	0.257655	0.154314	0.000466976	0.0137491
9537	TP53I11	0.181995	0.0634529	0.173615	0.139688	0.000481957	0.0140896
9938	ARHGAP25	0.163222	0.053639	0.124299	0.11372	0.000491605	0.0143208
158471	PRUNE2	0.0566537	0.435604	0.413873	0.302044	0.000513969	0.0147543
1647	GADD45A	0.303377	1.03397	0.307973	0.548441	0.000525013	0.0149765
2020	EN2	0.461499	0.151584	0.0250754	0.212719	0.000532672	0.0151426
7128	TNFAIP3	0.201222	0.374565	0.139972	0.238587	0.000548734	0.0154987
7100	TLR5	0.253984	0.119915	0.106018	0.159972	0.000550676	0.0154987
22906	TRAK1	0.123504	0.084097	0.241477	0.149692	0.00055084	0.0154987
4282	MIF	0.110578	0.268833	0.326464	0.235292	0.000562573	0.015775
3654	IRAK1	0.143976	0.071129	0.34468	0.186595	0.000568539	0.0158346
5162	PDHB	0.0854358	0.0615786	0.165461	0.104159	0.000568395	0.0158346
2982	GUCY1A1	0.154665	0.331428	0.253019	0.246371	0.000575192	0.0159123
784	CACNB3	0.303318	0.079099	0.318229	0.233549	0.000588697	0.0161774
241	ALOX5AP	0.058265	0.183806	0.52857	0.25688	0.000594445	0.0161802
23516	SLC39A14	0.114979	0.193085	0.170921	0.159662	0.000591546	0.0161802
9771	RAPGEF5	0.218857	0.167709	0.0814127	0.155993	0.000594917	0.0161802
3655	ITGA6	0.186294	0.165054	0.0789777	0.143442	0.000600397	0.0162284
302	ANXA2	0.00234936	0.285344	0.237781	0.175158	0.000616639	0.0165438
5698	PSMB9	0.187235	0.154394	0.148212	0.163281	0.000618084	0.0165438
8788	DLK1	0.274242	0.116539	0.286352	0.225711	0.000627395	0.0166364
23109	DDN	0.285184	0.268681	0.501559	0.351808	0.000655089	0.0172355
83700	JAM3	0.0740031	0.118266	0.322262	0.17151	0.000656472	0.0172355
4706	NDUFAB1	0.0510776	0.0667697	0.219174	0.11234	0.000654375	0.0172355
7345	UCHL1	0.0643802	0.129933	0.996624	0.396979	0.000660565	0.0172808
2191	FAP	0.154903	0.34747	0.29996	0.267444	0.000665436	0.0172808
7188	TRAF5	0.09041	0.257782	0.0530421	0.133745	0.00066829	0.0172808
10184	LHFPL2	0.244724	0.23376	0.145602	0.208029	0.00067534	0.0173985
3316	HSPB2	0.118227	0.11524	0.220957	0.151475	0.000693681	0.0178153
5565	PRKAB2	0.202115	0.0321214	0.233826	0.156021	0.000703312	0.0179508
9258	MFHAS1	0.190211	0.23845	0.0549847	0.161215	0.000708504	0.0179832
23180	RFTN1	0.187204	0.0990222	0.1877	0.157975	0.000712765	0.0180246
202	CRYBG1	0.293754	0.451942	0.0552748	0.26699	0.000715902	0.0180486
5791	PTPRE	0.127029	0.144244	0.103327	0.124867	0.000718116	0.0180492
55619	DOCK10	0.120414	0.177252	0.311899	0.203188	0.000732027	0.0182346
51020	HDDC2	0.215697	0.0130605	0.126483	0.118413	0.000732128	0.0182346
9377	COX5A	0.17324	0.040343	0.195584	0.136389	0.000734583	0.0182407
2207	FCER1G	0.0835671	0.272788	0.309949	0.222101	0.00073696	0.0182447
595	CCND1	0.204877	0.241727	0.374751	0.273785	0.000750379	0.0185213
3017	H2BC5	0.177079	0.0393426	0.325206	0.180543	0.000760781	0.018722
79090	TRAPPC6A	0.18797	0.0643898	0.207671	0.153344	0.000768669	0.0187483
483	ATP1B3	0.0807153	0.110986	0.202553	0.131418	0.000765652	0.0187483
23328	SASH1	0.133191	0.154225	0.230052	0.172489	0.000777976	0.0189193
5654	HTRA1	0.103671	0.457426	0.448539	0.336545	0.000795753	0.0191259
1397	CRIP2	0.165849	0.172612	0.291877	0.210113	0.000815708	0.0195047
8406	SRPX	0.186265	0.547166	0.197262	0.310231	0.000832078	0.0197685
7402	UTRN	0.125551	0.106146	0.219173	0.15029	0.00084452	0.0199655
5274	SERPINI1	0.135347	0.40374	0.127402	0.222163	0.000860472	0.0201777
6512	SLC1A7	0.0328965	0.0759785	0.378648	0.162508	0.000863804	0.0201777
54453	RIN2	0.162706	0.159004	0.154337	0.158682	0.000861155	0.0201777
109	ADCY3	0.182753	0.142047	0.140408	0.155069	0.000863991	0.0201777
7423	VEGFB	0.19251	0.059699	0.121882	0.124697	0.000873644	0.0203456
313	AOAH	0.292379	0.123855	0.0301357	0.14879	0.000911322	0.0210446
3689	ITGB2	0.0659364	0.115899	0.460714	0.214183	0.000941418	0.0215585
140462	ASB9	0.252135	0.139074	0.0832204	0.158143	0.000962404	0.021978
1901	S1PR1	0.238905	0.304292	0.0696489	0.204282	0.000966046	0.0220002
4232	MEST	0.362155	0.692682	0.0208174	0.358551	0.000974251	0.022126
1612	DAPK1	0.274626	0.186665	0.0440873	0.16846	0.00101798	0.022867
10962	MLLT11	0.0823578	0.390075	0.776256	0.41623	0.00104606	0.0232445
2122	MECOM	0.183936	0.145758	0.0803074	0.136667	0.00104431	0.0232445
4071	TM4SF1	0.11524	0.257497	0.148289	0.173675	0.00108651	0.0239496
4191	MDH2	0.15358	0.0368431	0.174998	0.121807	0.0010843	0.0239496
3486	IGFBP3	0.26195	0.287781	0.42686	0.32553	0.00109345	0.0240384
301	ANXA1	0.0737264	0.311144	0.433751	0.272874	0.00110696	0.0242062
7171	TPM4	0.192879	0.117998	0.10839	0.139756	0.00110585	0.0242062
2701	GJA4	0.348447	0.260314	0.0489263	0.219229	0.00111806	0.0243244
2331	FMOD	0.12711	0.143711	0.282601	0.184474	0.00111826	0.0243244
6793	STK10	0.309892	0.0722238	0.151418	0.177844	0.00113532	0.0244537
203	AK1	0.155478	0.145397	0.212003	0.170959	0.00113067	0.0244537
307	ANXA4	0.121383	0.157882	0.213739	0.164335	0.00113587	0.0244537
22902	RUFY3	0.163989	0.155888	0.135045	0.151641	0.0011534	0.0246978
5328	PLAU	0.0643751	0.705671	0.273767	0.347938	0.00116931	0.0249735
1327	COX4I1	0.103466	0.0855336	0.122651	0.103884	0.0011763	0.0250579
10410	IFITM3	0.157305	0.327365	0.103607	0.196092	0.00119844	0.0254046
8673	VAMP8	0.149882	0.168484	0.237954	0.18544	0.00119874	0.0254046
3091	HIF1A	0.0432384	0.486679	0.148805	0.226241	0.00120661	0.025506
3700	ITIH4	0.135046	0.13653	0.52629	0.265956	0.00123155	0.0256971
1915	EEF1A1	0.0509848	0.321738	0.241707	0.20481	0.00123353	0.0256971
23089	PEG10	0.190068	0.230669	0.182079	0.200939	0.00124995	0.0256971
3708	ITPR1	0.200925	0.304039	0.0848984	0.196621	0.00124585	0.0256971
894	CCND2	0.0691706	0.140845	0.353058	0.187691	0.00124229	0.0256971
23421	ITGB3BP	0.178873	0.0864928	0.125117	0.130161	0.00124809	0.0256971
4093	SMAD9	0.537152	0.277129	0.0447546	0.286345	0.00126368	0.0258505
3838	KPNA2	0.270364	0.371102	0.0438184	0.228428	0.00126071	0.0258505
6282	S100A11	0.0844295	0.378661	0.200368	0.221153	0.00128765	0.0261462
6352	CCL5	0.265231	0.153279	0.231283	0.216598	0.00128704	0.0261462
694	BTG1	0.11897	0.157207	0.253452	0.176543	0.00128222	0.0261462
1292	COL6A2	0.14276	0.151367	0.239472	0.177866	0.00130245	0.0263819
9871	SEC24D	0.0510734	0.206092	0.171315	0.142827	0.00131911	0.0266083
11067	DEPP1	0.0125351	0.214409	0.575487	0.267477	0.00133575	0.0267319
7153	TOP2A	0.372658	0.119619	0.0721627	0.188147	0.00133551	0.0267319
9365	KL	0.369889	0.114879	0.157924	0.214231	0.00134616	0.0268711
23179	RGL1	0.0970213	0.326724	0.305814	0.243186	0.00140506	0.0275436
3001	GZMA	0.258793	0.11485	0.286655	0.220099	0.00139492	0.0275436
10095	ARPC1B	0.236465	0.26116	0.119617	0.205747	0.00140167	0.0275436
942	CD86	0.249949	0.0617703	0.0660633	0.125928	0.00139299	0.0275436
55384	MEG3	0.0991968	0.137013	0.12415	0.12012	0.00140658	0.0275436
1942	EFNA1	0.234523	0.107981	0.191877	0.178127	0.00142869	0.0277786
2313	FLI1	0.0785502	0.229361	0.157858	0.155256	0.00143426	0.0277892
57460	PPM1H	0.16294	0.141366	0.100439	0.134915	0.00144035	0.0277892
4811	NID1	0.361988	0.184271	0.00878096	0.185013	0.00147996	0.0282952
10581	IFITM2	0.119513	0.324977	0.154597	0.199695	0.00149893	0.0285167
4627	MYH9	0.296121	0.217241	0.204641	0.239334	0.00153589	0.0289746
54739	XAF1	0.284008	0.202904	0.155497	0.214136	0.00153577	0.0289746
5480	PPIC	0.195184	0.0301784	0.106982	0.110782	0.00160876	0.0300059
4345	CD200	0.505442	0.126185	0.0259929	0.219207	0.00162305	0.0302041
5160	PDHA1	0.0733532	0.111306	0.262551	0.14907	0.001627	0.0302095
3087	HHEX	0.337254	0.20444	0.112165	0.217953	0.00167808	0.0305388
10867	TSPAN9	0.141324	0.0898778	0.174174	0.135125	0.00166552	0.0305388
334	APLP2	0.0943936	0.122598	0.123786	0.113593	0.0016751	0.0305388
391	RHOG	0.109776	0.0914467	0.28144	0.160888	0.00169335	0.0307489
460	ASTN1	0.345586	0.0952552	0.125411	0.188751	0.0017047	0.0308869
348	APOE	0.097681	0.0175028	0.711777	0.275654	0.00172989	0.0312745
4285	MIPEP	0.104225	0.0680213	0.300701	0.157649	0.00175981	0.0315389
639	PRDM1	0.215558	0.0658524	0.10368	0.128363	0.00175636	0.0315389
4487	MSX1	0.0352559	0.213025	0.324551	0.190944	0.00181712	0.0324249
29799	YPEL1	0.391317	0.145429	0.0729605	0.203235	0.00183244	0.0325574
23129	PLXND1	0.230529	0.100068	0.141855	0.157484	0.00182905	0.0325574
1793	DOCK1	0.105438	0.0182469	0.349739	0.157808	0.00184334	0.0326806
1871	E2F3	0.214835	0.103756	0.168473	0.162355	0.00185725	0.0328565
2038	EPB42	0.116533	0.165844	0.0742777	0.118885	0.00188094	0.0330628
2782	GNB1	0.109286	0.135752	0.114964	0.120001	0.0019076	0.0333891
858	CAV2	0.166091	0.202237	0.202187	0.190172	0.00191863	0.0335111
11343	MGLL	0.145392	0.119624	0.154869	0.139962	0.00195199	0.0338784
5294	PIK3CG	0.194297	0.0747429	0.0767283	0.115256	0.00195786	0.0339088
4924	NUCB1	0.20986	0.00171998	0.184396	0.131992	0.00200841	0.0344123
7347	UCHL3	0.0932214	0.128498	0.110647	0.110789	0.00200762	0.0344123
83989	FAM172A	0.0138789	0.126326	0.175758	0.105321	0.00200806	0.0344123
3936	LCP1	0.0382283	0.279133	0.615682	0.311015	0.00204539	0.0344975
5801	PTPRR	0.656607	0.0847661	0.0598013	0.267058	0.0020588	0.0344975
3479	IGF1	0.0107054	0.192654	0.344554	0.182638	0.00205162	0.0344975
10491	CRTAP	0.215932	0.0718082	0.252004	0.179915	0.00205375	0.0344975
5351	PLOD1	0.239666	0.0680512	0.2045	0.170739	0.00203417	0.0344975
10970	CKAP4	0.0633327	0.135872	0.265521	0.154909	0.00205549	0.0344975
221061	FAM171A1	0.121335	0.127502	0.167878	0.138905	0.00205708	0.0344975
26051	PPP1R16B	0.330184	0.0838254	0.160223	0.191411	0.00206739	0.0345012
2131	EXT1	0.0898391	0.140767	0.187772	0.139459	0.00206739	0.0345012
3927	LASP1	0.18995	0.323943	0.082626	0.19884	0.00210445	0.0350486
3625	INHBB	0.31233	0.246596	0.0795216	0.212816	0.00211437	0.0351387
6675	UAP1	0.0195631	0.189413	0.176294	0.128423	0.00211838	0.0351387
8323	FZD6	0.21346	0.352013	0.184095	0.249856	0.00218295	0.0360646
26064	RAI14	0.163838	0.459577	0.173531	0.265649	0.00220642	0.0363069
4720	NDUFS2	0.0632424	0.119602	0.301083	0.161309	0.00222365	0.0365175
3460	IFNGR2	0.0802371	0.158852	0.182807	0.140632	0.00223717	0.0365383
34	ACADM	0.131448	0.0654232	0.166366	0.121079	0.00223447	0.0365383
9467	SH3BP5	0.402719	0.165878	0.0147986	0.194465	0.00225091	0.0366089
6708	SPTA1	0.377601	0.0499154	0.101048	0.176188	0.00225142	0.0366089
8743	TNFSF10	0.190821	0.145728	0.312126	0.216225	0.00229442	0.0371615
641	BLM	0.338048	0.082844	0.0605737	0.160489	0.00229371	0.0371615
6472	SHMT2	0.179468	0.0389678	0.214617	0.144351	0.002299	0.0371627
1909	EDNRA	0.166938	0.270893	0.207327	0.215053	0.00230705	0.0372198
1786	DNMT1	0.173731	0.265605	0.140228	0.193188	0.00231715	0.0373097
2017	CTTN	0.165828	0.103229	0.0646835	0.111247	0.00234751	0.0377092
5272	SERPINB9	0.139652	0.397903	0.0141624	0.183906	0.0023874	0.0381428
9844	ELMO1	0.342103	0.156322	0.0393613	0.179262	0.00238601	0.0381428
24145	PANX1	0.242411	0.317638	0.342065	0.300705	0.00240386	0.0382575
6720	SREBF1	0.0055788	0.142388	0.227887	0.125285	0.00242968	0.0384683
3959	LGALS3BP	0.244245	0.141076	0.23219	0.205837	0.00244738	0.0386517
5352	PLOD2	0.01385	0.379026	0.136764	0.176547	0.00245885	0.0387358
9448	MAP4K4	0.135836	0.120728	0.158938	0.1385	0.00251432	0.0392964
23258	DENND5A	0.111092	0.165705	0.0995395	0.125445	0.00252319	0.0392964
8718	TNFRSF25	0.0610124	0.0834225	0.209063	0.117833	0.002518	0.0392964
8483	CILP	0.0359369	0.405323	0.403066	0.281442	0.00262793	0.0401198
7431	VIM	0.219202	0.241021	0.370192	0.276805	0.00261794	0.0401198
8835	SOCS2	0.330271	0.15709	0.196219	0.22786	0.00260552	0.0401198
7465	WEE1	0.213167	0.25185	0.13664	0.200552	0.0026254	0.0401198
10135	NAMPT	0.219442	0.24217	0.132134	0.197915	0.00260558	0.0401198
377	ARF3	0.23781	0.184676	0.050879	0.157788	0.0026031	0.0401198
54726	OTUD4	0.162314	0.139823	0.0596454	0.120594	0.00261252	0.0401198
47	ACLY	0.0684939	0.140037	0.150971	0.119834	0.00262275	0.0401198
3563	IL3RA	0.216305	0.16605	0.0757376	0.152698	0.00268732	0.0408751
10788	IQGAP2	0.081519	0.129815	0.195492	0.135609	0.00269296	0.0408787
1666	DECR1	0.0814596	0.103855	0.187606	0.124307	0.0026995	0.0408787
3113	HLA-DPA1	0.182071	0.194259	0.249952	0.208761	0.00275885	0.0414279
3614	IMPDH1	0.166276	0.220303	0.0504046	0.145661	0.00275402	0.0414279
7940	LST1	0.189056	0.173247	0.0640211	0.142108	0.00278128	0.0416888
2254	FGF9	0.0470357	0.431715	0.164635	0.214462	0.00280821	0.0418641
5230	PGK1	0.21206	0.073636	0.141622	0.142439	0.00283839	0.0421616
5577	PRKAR2B	0.118535	0.325115	0.072977	0.172209	0.00286927	0.0425436
58473	PLEKHB1	0.277279	0.00973653	0.317953	0.201656	0.00289747	0.0428078
56271	BEX4	0.081123	0.349021	0.227053	0.219066	0.00292029	0.0429163
867	CBL	0.157248	0.0647191	0.127013	0.116327	0.00294661	0.0431472
7077	TIMP2	0.0977461	0.320267	0.105787	0.1746	0.00296216	0.043298
25948	KBTBD2	0.120384	0.103148	0.22112	0.148217	0.00297883	0.0434646
2023	ENO1	0.0749863	0.156041	0.0965347	0.109187	0.00298911	0.0434681
2806	GOT2	0.128165	0.0430318	0.134826	0.102007	0.00298962	0.0434681
9450	LY86	0.424629	0.102529	0.0595805	0.195579	0.00302331	0.0435237
6284	S100A13	0.070808	0.0576142	0.287967	0.138796	0.00302512	0.0435237
3693	ITGB5	0.144204	0.0782055	0.136828	0.119746	0.00301949	0.0435237
1102	RCBTB2	0.131108	0.0490049	0.12916	0.103091	0.00301224	0.0435237
100	ADA	0.130713	0.225298	0.100872	0.152294	0.00304924	0.0436422
23266	ADGRL2	0.0798019	0.0977098	0.268601	0.148704	0.00308582	0.044013
6713	SQLE	0.229229	0.0561024	0.0444298	0.10992	0.00309175	0.0440214
26585	GREM1	0.324143	0.440361	0.0644822	0.276329	0.00312617	0.0444348
22800	RRAS2	0.0809873	0.181098	0.114098	0.125394	0.00315118	0.0447132
6541	SLC7A1	0.134288	0.120613	0.198503	0.151135	0.00319662	0.0451249
3682	ITGAE	0.174055	0.0677536	0.125788	0.122532	0.00321909	0.0453644
7525	YES1	0.078852	0.225869	0.089477	0.131399	0.00322948	0.0454043
8795	TNFRSF10B	0.0867059	0.108435	0.200443	0.131861	0.00332479	0.046144
4939	OAS2	0.400079	0.0461352	0.081924	0.176046	0.00333707	0.0462367
57188	ADAMTSL3	0.193981	0.103109	0.210993	0.169361	0.00337756	0.0465629
963	CD53	0.0868055	0.195455	0.0724323	0.118231	0.0033749	0.0465629
3913	LAMB2	0.189084	0.185349	0.169918	0.181451	0.00359464	0.0490632
1439	CSF2RB	0.149648	0.846487	0.104943	0.367026	0.00363012	0.0492435
10434	LYPLA1	0.203482	0.16156	0.0755715	0.146871	0.00368094	0.049747
7798	LUZP1	0.143163	0.109264	0.136924	0.129784	0.00367515	0.049747
10092	ARPC5	0.0183546	0.165329	0.267668	0.150451	0.00385028	0.0514453
5478	PPIA	0.0273874	0.115552	0.240376	0.127772	0.00384964	0.0514453
24138	IFIT5	0.351988	0.193697	0.0717003	0.205795	0.00388204	0.0516378
4618	MYF6	0.213401	0.139672	0.251046	0.201373	0.00388348	0.0516378
4608	MYBPH	0.35467	0.60183	1.31693	0.757811	0.00391123	0.0517563
4283	CXCL9	0.564187	0.143229	0.133249	0.280221	0.0039051	0.0517563
590	BCHE	0.189312	0.283481	0.171419	0.214738	0.00393072	0.0517978
5954	RCN1	0.120239	0.113502	0.0915319	0.108424	0.00392682	0.0517978
5445	PON2	0.165496	0.0534892	0.151414	0.123466	0.00396793	0.0520058
5224	PGAM2	0.0941754	0.00356492	0.20673	0.10149	0.00400093	0.0523551
23012	STK38L	0.132858	0.102536	0.318087	0.184494	0.00405319	0.0525492
7453	WARS1	0.207036	0.175192	0.141447	0.174558	0.00405235	0.0525492
4651	MYO10	0.0664327	0.121464	0.245904	0.1446	0.00404537	0.0525492
23271	CAMSAP2	0.101666	0.118179	0.20744	0.142428	0.00406563	0.0526046
55742	PARVA	0.110675	0.179651	0.10144	0.130589	0.00407105	0.0526046
6744	ITPRID2	0.181952	0.102854	0.0854228	0.123409	0.00407965	0.0526332
994	CDC25B	0.326856	0.0796587	0.142021	0.182845	0.00410632	0.052812
10578	GNLY	0.222548	0.188779	0.0661492	0.159159	0.00416032	0.0530479
3142	HLX	0.125919	0.119218	0.186539	0.143892	0.00413679	0.0530479
7284	TUFM	0.119554	0.0714444	0.214434	0.135144	0.00415111	0.0530479
962	CD48	0.134166	0.174854	0.174035	0.161018	0.00417685	0.0530569
6016	RIT1	0.141373	0.115902	0.109835	0.12237	0.00417525	0.0530569
10413	YAP1	0.192732	0.141599	0.090265	0.141532	0.00419277	0.0530955
4254	KITLG	0.0852367	0.126181	0.16249	0.124636	0.00418993	0.0530955
7042	TGFB2	0.0145929	0.36238	0.0965858	0.157853	0.0042109	0.0532434
3339	HSPG2	0.251983	0.161702	0.0516782	0.155121	0.00427573	0.0535728
79084	WDR77	0.0841282	0.0110246	0.305303	0.133485	0.00431193	0.0538599
60436	TGIF2	0.282841	0.119326	0.0770607	0.159743	0.00432208	0.0539051
5026	P2RX5	0.0838619	0.276385	0.0683492	0.142865	0.00438031	0.0544665
2021	ENDOG	0.132705	0.1283	0.258096	0.173034	0.00438795	0.0544793
412	STS	0.174753	0.144709	0.0269817	0.115481	0.00442948	0.0549123
1808	DPYSL2	0.123067	0.114262	0.177017	0.138115	0.00454292	0.0558317
2012	EMP1	0.105704	0.4374	0.218444	0.25385	0.00455877	0.0558433
7162	TPBG	0.190968	0.243777	0.0570063	0.163917	0.00460172	0.0561192
6122	RPL3	0.0482214	0.245356	0.10656	0.133379	0.00463631	0.0562912
2054	STX2	0.142214	0.137349	0.0622075	0.113923	0.00472258	0.0570662
22797	TFEC	0.208609	0.110062	0.0226863	0.113786	0.00472783	0.0570662
3217	HOXB7	0.227072	0.0665909	0.115452	0.136371	0.00477884	0.0575976
8639	AOC3	0.328298	0.31842	0.0411318	0.229283	0.00484014	0.0582513
8560	DEGS1	0.107326	0.110485	0.132147	0.116653	0.00485164	0.0583046
929	CD14	0.00484306	0.478365	0.391767	0.291658	0.00490098	0.058777
10799	RPP40	0.28621	0.0583131	0.140722	0.161749	0.00491234	0.058777
6925	TCF4	0.105316	0.218881	0.189051	0.171083	0.00493732	0.0589903
10123	ARL4C	0.123755	0.272007	0.0220599	0.139274	0.00503161	0.0600298
79161	TMEM243	0.0687375	0.233082	0.219218	0.173679	0.00508414	0.0604815
3433	IFIT2	0.302417	0.139999	0.279603	0.240673	0.00510586	0.060565
5216	PFN1	0.0615525	0.0860688	0.152717	0.100113	0.00520059	0.0615117
761	CA3	0.0898736	0.0967355	0.293927	0.160179	0.00524785	0.0618931
6594	SMARCA1	0.0577406	0.0701039	0.32667	0.151505	0.00540475	0.0633808
3384	ICAM2	0.210187	0.188087	0.138551	0.178942	0.00545963	0.0636588
56829	ZC3HAV1	0.15096	0.176966	0.0720196	0.133315	0.00545906	0.0636588
81544	GDPD5	0.19252	0.0149549	0.133739	0.113738	0.00545415	0.0636588
6237	RRAS	0.155506	0.00283075	0.346872	0.168403	0.00552857	0.0641937
5118	PCOLCE	0.122007	0.273143	0.265591	0.220247	0.00555834	0.0643581
3707	ITPKB	0.147206	0.0303544	0.1858	0.12112	0.00559426	0.0645926
6320	CLEC11A	0.234184	0.101767	0.0611961	0.132382	0.0056677	0.0652577
4222	MEOX1	0.425505	0.0786209	0.137503	0.213876	0.00570923	0.0653185
1291	COL6A1	0.0341191	0.0991484	0.506114	0.213127	0.0056978	0.0653185
4855	NOTCH4	0.135463	0.0226107	0.24827	0.135448	0.00572844	0.0653185
840	CASP7	0.267616	0.0586253	0.0532471	0.126496	0.00572432	0.0653185
4854	NOTCH3	0.120298	0.0368972	0.216982	0.124726	0.00571557	0.0653185
26115	TANC2	0.173379	0.0862917	0.071331	0.110334	0.0057185	0.0653185
6035	RNASE1	0.0356052	0.0970283	0.263121	0.131918	0.00583922	0.0661243
23530	NNT	0.134056	0.0521173	0.150039	0.112071	0.00581909	0.0661243
7105	TSPAN6	0.182132	0.13203	0.14088	0.151681	0.0059014	0.0663726
7126	TNFAIP1	0.104046	0.0743626	0.136015	0.104808	0.00598447	0.0670326
2268	FGR	0.259855	0.252857	0.13121	0.21464	0.00599701	0.0670819
975	CD81	0.105598	0.258304	0.101719	0.155207	0.00613132	0.0681221
3134	HLA-F	0.120251	0.142281	0.185505	0.149345	0.00617465	0.0682759
2272	FHIT	0.378563	0.118021	0.0343281	0.176971	0.00625873	0.068796
5125	PCSK5	0.28422	0.372648	0.118568	0.258478	0.0063892	0.0695112
3485	IGFBP2	0.457993	0.0433395	0.143274	0.214869	0.00639569	0.0695112
27347	STK39	0.350088	0.212887	0.059249	0.207408	0.00636189	0.0695112
2040	STOM	0.105986	0.21318	0.059898	0.126355	0.00639969	0.0695112
10096	ACTR3	0.0214166	0.111157	0.21282	0.115131	0.00646136	0.0699967
23037	PDZD2	0.241583	0.0999042	0.10009	0.147192	0.00653303	0.0705876
27292	DIMT1	0.0900159	0.0622844	0.196591	0.116297	0.00652755	0.0705876
6355	CCL8	0.488919	1.30562	0.0696217	0.621386	0.0065931	0.071139
283298	OLFML1	0.0713797	0.202228	0.204424	0.159344	0.00666661	0.0715619
9768	PCLAF	0.527975	0.153665	0.0164447	0.232695	0.00672784	0.07188
9843	HEPH	0.255246	0.111678	0.0413625	0.136095	0.00678063	0.0721284
8404	SPARCL1	0.0873502	0.0846838	0.223669	0.131901	0.00687093	0.0727136
8829	NRP1	0.141101	0.0513864	0.139464	0.11065	0.00696066	0.073287
4478	MSN	0.0571568	0.143055	0.203988	0.134733	0.0069882	0.0734831
2669	GEM	0.0821686	1.30869	0.0798856	0.490249	0.00700638	0.0735803
10403	NDC80	0.431478	0.0207788	0.163958	0.205405	0.0070156	0.0735834
114908	TMEM123	0.157295	0.0814076	0.157101	0.131935	0.007086	0.0739456
63931	MRPS14	0.104673	0.0564546	0.181542	0.114223	0.00707806	0.0739456
1266	CNN3	0.0740957	0.37558	0.170485	0.20672	0.00711785	0.0741136
10866	HCP5	0.210881	0.173587	0.122958	0.169142	0.00712008	0.0741136
23229	ARHGEF9	0.234678	0.0764531	0.0101692	0.1071	0.0072312	0.074892
10235	RASGRP2	0.374072	0.0130522	0.0588275	0.14865	0.00732229	0.0753454
22885	ABLIM3	0.261972	0.0672692	0.0995082	0.142916	0.00732519	0.0753454
30008	EFEMP2	0.0895864	0.122001	0.114469	0.108685	0.00738771	0.0757516
11339	OIP5	0.214545	0.101357	0.235039	0.183647	0.00741768	0.0757762
10395	DLC1	0.106841	0.156648	0.10055	0.121346	0.0074052	0.0757762
1464	CSPG4	0.297325	0.0051294	0.242249	0.181568	0.00748768	0.0759267
5610	EIF2AK2	0.211178	0.082914	0.117364	0.137152	0.0075318	0.0760633
4600	MX2	0.356925	0.226734	0.1076	0.230419	0.0076425	0.0766518
256987	SERINC5	0.174193	0.304755	0.00854753	0.162499	0.00764286	0.0766518
1719	DHFR	0.227	0.0682519	0.115873	0.137042	0.00763119	0.0766518
23208	SYT11	0.318292	0.049412	0.0873281	0.151677	0.0076606	0.0767364
11309	SLCO2B1	0.0293554	0.0402871	0.366646	0.145429	0.0076928	0.076872
8826	IQGAP1	0.0899471	0.146526	0.247766	0.161413	0.00776313	0.0771076
2999	GZMH	0.390754	0.0311045	0.111377	0.177745	0.0078287	0.0776652
117178	SSX2IP	0.0649816	0.130179	0.138597	0.111253	0.00792585	0.0781588
4818	NKG7	0.284804	0.0330578	0.252688	0.190183	0.00817551	0.0796044
5509	PPP1R3D	0.240128	0.03357	0.253022	0.175573	0.00822505	0.0798673
476	ATP1A1	0.0473145	0.144301	0.156384	0.116	0.00831098	0.0802292
10507	SEMA4D	0.133554	0.0927467	0.0952183	0.107173	0.00830632	0.0802292
3487	IGFBP4	0.155808	0.195876	0.37857	0.243418	0.00836551	0.0805669
3638	INSIG1	0.154987	0.490173	0.0191528	0.221438	0.00844807	0.0810371
10261	IGSF6	0.160489	0.14406	0.0191266	0.107892	0.00845365	0.0810371
4033	LRMP	0.145368	0.0251595	0.17101	0.113846	0.0085998	0.0816909
3620	IDO1	0.362642	0.0691349	0.333801	0.255192	0.00864834	0.0818993
80301	PLEKHO2	0.203471	0.186529	0.144133	0.178044	0.00866583	0.0818993
1363	CPE	0.2557	0.184035	0.0478358	0.162523	0.00869291	0.0818993
51668	HSPB11	0.06824	0.160078	0.140053	0.12279	0.00866083	0.0818993
10610	ST6GALNAC2	0.202501	0.0249368	0.195901	0.141113	0.00877919	0.0823387
3958	LGALS3	0.127928	0.136046	0.0378917	0.100622	0.00884661	0.0828223
2217	FCGRT	0.0421309	0.0548499	0.307655	0.134878	0.0089304	0.0831185
3684	ITGAM	0.0468805	0.212901	0.0800213	0.113267	0.008943	0.0831185
4256	MGP	0.141746	0.312567	0.392919	0.282411	0.0090549	0.0837899
1184	CLCN5	0.0911899	0.05281	0.169083	0.104361	0.00909223	0.0839485
4599	MX1	0.370391	0.323548	0.146758	0.280233	0.0091954	0.0843236
3109	HLA-DMB	0.0976698	0.0718189	0.33381	0.167766	0.00927256	0.084714
28951	TRIB2	0.252467	0.142012	0.0374358	0.143972	0.00925163	0.084714
3437	IFIT3	0.519003	0.295054	0.0580637	0.290707	0.00929128	0.0847316
719	C3AR1	0.0930651	0.28079	0.0692215	0.147692	0.00933903	0.0850729
1627	DBN1	0.1445	0.266452	0.0276864	0.146213	0.00943512	0.0857129
8803	SUCLA2	0.0991617	0.0693013	0.179639	0.116034	0.00946127	0.0857129
65012	SLC26A10	0.3255	0.132391	0.0136512	0.157181	0.0095495	0.0864172
7436	VLDLR	0.23543	0.0545606	0.0744643	0.121485	0.0095986	0.0866712
2359	FPR3	0.178674	0.0255111	0.139336	0.114507	0.00965542	0.0869938
5787	PTPRB	0.246767	0.153931	0.0953258	0.165341	0.00971924	0.0872025
4125	MAN2B1	0.25994	0.128165	0.0403674	0.142824	0.00972707	0.0872025
5468	PPARG	0.148726	0.0678308	0.116719	0.111092	0.00973147	0.0872025
7041	TGFB1I1	0.259616	0.472635	0.00944471	0.247232	0.00979302	0.0874087
3820	KLRB1	0.24495	0.0741958	0.155727	0.158291	0.00985106	0.0874087
8692	HYAL2	0.331895	0.060634	0.0464965	0.146342	0.00985794	0.0874087
4004	LMO1	0.150197	0.0447499	0.238327	0.144424	0.00983172	0.0874087
3310	HSPA6	0.260808	0.11069	0.025397	0.132298	0.00978734	0.0874087
2120	ETV6	0.144336	0.135908	0.0673342	0.115859	0.00994967	0.0879822
26986	PABPC1	0.0356746	0.157966	0.141484	0.111708	0.0100458	0.0884805
100128124	HGC6.3	0.109326	0.110985	0.0890676	0.103126	0.0100629	0.088536
7086	TKT	0.0552768	0.101659	0.256858	0.137931	0.0100953	0.0886389
63923	TNN	0.219329	0.0398523	0.116276	0.125152	0.0102086	0.0894363
2152	F3	0.179442	0.370947	0.096156	0.215515	0.0103432	0.0904236
5911	RAP2A	0.0755136	0.0782977	0.187962	0.113924	0.0105514	0.0916603
9079	LDB2	0.0865101	0.141323	0.12925	0.119028	0.0105634	0.091668
9697	TRAM2	0.180457	0.102592	0.110144	0.131064	0.0108187	0.0934899
836	CASP3	0.0473002	0.132223	0.146933	0.108819	0.010896	0.0939605
653	BMP5	0.10285	0.264094	0.152376	0.173107	0.0109375	0.0941442
3156	HMGCR	0.167211	0.127221	0.0732736	0.122568	0.0110323	0.0946416
27350	APOBEC3C	0.108029	0.102599	0.112324	0.107651	0.011067	0.0947804
25891	PAMR1	0.530487	0.0627206	0.187469	0.260225	0.0112044	0.0956203
3068	HDGF	0.0200888	0.0857433	0.238695	0.114842	0.0113248	0.0963486
10252	SPRY1	0.150345	0.18075	0.0435231	0.124873	0.0114473	0.0969477
9813	EFCAB14	0.249945	0.0362292	0.0420287	0.109401	0.0114301	0.0969477
7059	THBS3	0.0842785	0.101733	0.250993	0.145668	0.0115315	0.0973036
670	BPHL	0.0434672	0.147048	0.134755	0.108424	0.0115658	0.0973183
813	CALU	0.0527305	0.154918	0.109931	0.10586	0.0115686	0.0973183
10712	FAM189B	0.173511	0.0849675	0.0510431	0.103174	0.0115495	0.0973183
10487	CAP1	0.104143	0.144416	0.083487	0.110682	0.0115887	0.0973876
9278	ZBTB22	0.253661	0.0648395	0.0245154	0.114339	0.011633	0.0976608
1445	CSK	0.162254	0.119111	0.132761	0.138042	0.0118298	0.0991258
6778	STAT6	0.196335	0.0587888	0.0987687	0.117964	0.0119143	0.0995179
10217	CTDSPL	0.274729	0.0258902	0.15536	0.151993	0.0120495	0.100137
3726	JUNB	0.113393	0.809173	0.0677928	0.330119	0.012221	0.100349
6376	CX3CL1	0.174131	0.302829	0.0930503	0.190003	0.0122135	0.100349
4016	LOXL1	0.0239595	0.376872	0.0682967	0.156376	0.0121635	0.100349
3566	IL4R	0.0596854	0.285829	0.0651677	0.136894	0.012216	0.100349
6652	SORD	0.208228	0.040116	0.0717696	0.106705	0.0121841	0.100349
22866	CNKSR2	0.258856	0.0227881	0.061828	0.114491	0.0123782	0.10143
2977	GUCY1A2	0.206591	0.17251	0.029527	0.136209	0.0125387	0.102149
6497	SKI	0.146854	0.176517	0.0323944	0.118588	0.0126163	0.102573
10561	IFI44	0.315492	0.248191	0.161927	0.24187	0.0126786	0.102775
57804	POLD4	0.219308	0.0230517	0.177574	0.139978	0.0127962	0.103221
11177	BAZ1A	0.114457	0.263158	0.112292	0.163303	0.0129068	0.10391
3434	IFIT1	0.313453	0.231175	0.0395761	0.194735	0.0129746	0.104088
837	CASP4	0.068695	0.340529	0.0478946	0.152373	0.012992	0.104088
10362	HMG20B	0.0646761	0.036692	0.253818	0.118395	0.0129683	0.104088
1519	CTSO	0.0807512	0.134754	0.208032	0.141179	0.0131229	0.104527
3371	TNC	0.0154594	0.557839	0.184298	0.252532	0.0131791	0.10479
Downregulated:
25802	LMOD1	-0.276461	-0.395188	-0.511678	-0.394442	1.50865e-07	5.15213e-05
5432	POLR2C	-0.133975	-0.164685	-0.27746	-0.19204	1.90313e-07	5.22981e-05
1580	CYP4B1	-0.671371	-0.594427	-0.112003	-0.459267	2.37346e-07	6.31187e-05
11340	EXOSC8	-0.160687	-0.140859	-0.369732	-0.223759	1.49338e-06	0.000249988
89	ACTN3	-0.239066	-0.282256	-0.483462	-0.334928	3.12523e-06	0.000422367
3290	HSD11B1	-0.525221	-0.218787	-0.0971554	-0.280388	4.69365e-06	0.000560855
8615	USO1	-0.293614	-0.293279	-0.273225	-0.286706	5.45548e-06	0.00060777
419	ART3	-0.0656064	-0.22902	-0.278255	-0.19096	5.39757e-06	0.00060777
5283	PIGH	-0.0131194	-0.232981	-0.260633	-0.168911	5.30461e-06	0.00060777
22978	NT5C2	-0.17121	-0.128933	-0.360473	-0.220205	5.54526e-06	0.000609535
9645	MICAL2	-0.361666	-0.106938	-0.23279	-0.233798	9.92007e-06	0.000962131
786	CACNG1	-0.127785	-0.0997944	-0.340128	-0.189236	1.40936e-05	0.00124933
7320	UBE2B	-0.0934741	-0.134722	-0.324169	-0.184122	1.64394e-05	0.00138537
51778	MYOZ2	-0.23297	-0.332548	-0.45819	-0.341236	1.81418e-05	0.00151071
9789	SPCS2	-0.186938	-0.159204	-0.0940821	-0.146741	2.16879e-05	0.00171551
8218	CLTCL1	-0.197892	-0.234781	-0.215661	-0.216111	3.58268e-05	0.00244096
7571	ZNF23	-0.213402	-0.230271	-0.23057	-0.224748	5.09942e-05	0.00331021
3929	LBP	-0.518516	-0.142144	-0.114316	-0.258326	5.32564e-05	0.00337727
4775	NFATC3	-0.174571	-0.187771	-0.0720638	-0.144802	5.29435e-05	0.00337727
5571	PRKAG1	-0.0602157	-0.13989	-0.315346	-0.171817	6.29801e-05	0.00387469
51460	SFMBT1	-0.101828	-0.165744	-0.112899	-0.126823	8.07222e-05	0.00449644
9211	LGI1	-0.797082	-0.357318	-0.120561	-0.424987	8.83308e-05	0.00469806
2047	EPHB1	-0.184038	-0.132514	-0.362379	-0.22631	0.000107482	0.00546963
23144	ZC3H3	-0.16734	-0.140716	-0.31828	-0.208779	0.000119201	0.00591115
10951	CBX1	-0.119842	-0.117241	-0.226301	-0.154461	0.000130909	0.00623825
8848	TSC22D1	-0.131311	-0.0684746	-0.275875	-0.158553	0.000134348	0.00636529
6123	RPL3L	-0.0959073	-0.165677	-0.155431	-0.139005	0.000136319	0.00641858
3615	IMPDH2	-0.0716068	-0.239562	-0.275405	-0.195525	0.000146225	0.00677236
2308	FOXO1	-0.0931945	-0.258358	-0.341384	-0.230979	0.000149678	0.00689356
16	AARS1	-0.233255	-0.106711	-0.245448	-0.195138	0.000157428	0.00709198
23392	ECPAS	-0.0705032	-0.211883	-0.118712	-0.1337	0.000162733	0.00713603
10566	AKAP3	-0.0864527	-0.198212	-0.0959213	-0.126862	0.000164621	0.00717999
1153	CIRBP	-0.180898	-0.179535	-0.0988909	-0.153108	0.000171238	0.00720248
1936	EEF1D	-0.0376603	-0.117376	-0.18953	-0.114855	0.000181817	0.0074408
6300	MAPK12	-0.296003	-0.0605479	-0.190404	-0.182318	0.000188457	0.00765338
4189	DNAJB9	-0.113776	-0.100022	-0.348415	-0.187404	0.000197412	0.00790032
55023	PHIP	-0.182288	-0.0917493	-0.231153	-0.168397	0.000208915	0.00828028
5439	POLR2J	-0.0452913	-0.116145	-0.454393	-0.205276	0.000220896	0.00847008
6671	SP4	-0.162233	-0.0997968	-0.198623	-0.153551	0.000227562	0.0086853
6240	RRM1	-0.123908	-0.0753154	-0.171779	-0.123667	0.00023355	0.00885021
5208	PFKFB2	-0.249314	-0.117873	-0.171064	-0.179417	0.000236952	0.00887925
8208	CHAF1B	-0.144448	-0.134575	-0.503414	-0.260812	0.000276787	0.010008
11316	COPE	-0.161123	-0.0751939	-0.112494	-0.11627	0.000282355	0.0101648
1434	CSE1L	-0.134664	-0.0468701	-0.149566	-0.110367	0.000293399	0.0104258
10782	ZNF274	-0.186566	-0.115546	-0.168467	-0.15686	0.00030107	0.0106525
9563	H6PD	-0.130016	-0.0597399	-0.1694	-0.119719	0.000307685	0.0106602
23338	JADE2	-0.131041	-0.149729	-0.254129	-0.1783	0.000327732	0.0110686
5510	PPP1R7	-0.110149	-0.0797718	-0.190388	-0.12677	0.000329129	0.0110686
1725	DHPS	-0.137753	-0.164106	-0.094405	-0.132088	0.000347122	0.0112777
10181	RBM5	-0.0993118	-0.0720968	-0.165549	-0.112319	0.000371058	0.0118566
1956	EGFR	-0.175487	-0.106574	-0.0527144	-0.111592	0.00037522	0.0119299
5034	P4HB	-0.094629	-0.104114	-0.274942	-0.157895	0.000402024	0.012413
6443	SGCB	-0.0377344	-0.127454	-0.209152	-0.12478	0.000406033	0.0124901
25957	PNISR	-0.208564	-0.107092	-0.159919	-0.158525	0.000425648	0.0129964
9987	HNRNPDL	-0.06855	-0.105741	-0.258693	-0.144328	0.000458288	0.0137491
9698	PUM1	-0.0468223	-0.163466	-0.156836	-0.122375	0.00046875	0.0137522
23350	U2SURP	-0.213917	-0.142644	-0.159843	-0.172135	0.000503649	0.01462
4653	MYOC	-0.627787	-0.26914	-0.292004	-0.39631	0.000509592	0.0146891
491	ATP2B2	-0.153227	-0.0878981	-0.222971	-0.154699	0.000508965	0.0146891
2309	FOXO3	-0.155295	-0.242677	-0.1187	-0.172224	0.000515433	0.0147543
9057	SLC7A6	-0.169119	-0.13726	-0.172086	-0.159488	0.000573229	0.0159114
23595	ORC3	-0.186684	-0.171924	-0.126807	-0.161805	0.000588494	0.0161774
23014	FBXO21	-0.190878	-0.0969191	-0.0664274	-0.118075	0.000596651	0.0161802
23095	KIF1B	-0.0784151	-0.142527	-0.238932	-0.153291	0.00062234	0.0166038
2660	MSTN	-0.370644	-0.326911	-0.450011	-0.382522	0.000627597	0.0166364
7539	ZFP37	-0.331719	-0.173008	-0.181227	-0.228651	0.000662504	0.0172808
11193	WBP4	-0.161853	-0.117299	-0.176042	-0.151731	0.000668678	0.0172808
10479	SLC9A6	-0.149827	-0.186523	-0.0587283	-0.131692	0.000702623	0.0179508
5638	PRRG1	-0.23895	-0.17465	-0.115849	-0.176483	0.000708945	0.0179832
25978	CHMP2B	-0.132305	-0.166606	-0.16768	-0.15553	0.000720885	0.0180638
26121	PRPF31	-0.0720306	-0.0818328	-0.161064	-0.104976	0.000768416	0.0187483
5090	PBX3	-0.193647	-0.144564	-0.23368	-0.19063	0.000780697	0.0189215
3550	IK	-0.113795	-0.0632337	-0.156907	-0.111312	0.000782658	0.0189215
361	AQP4	-0.369223	-0.208636	-0.283601	-0.287153	0.000793937	0.0191259
23283	CSTF2T	-0.131302	-0.125721	-0.327696	-0.194906	0.000818613	0.0195047
26135	SERBP1	-0.0701668	-0.0773619	-0.258626	-0.135385	0.000818609	0.0195047
2197	FAU	-0.0203768	-0.128762	-0.214668	-0.121269	0.000845216	0.0199655
51601	LIPT1	-0.147722	-0.173126	-0.0725852	-0.131144	0.000879404	0.020422
8452	CUL3	-0.166771	-0.150309	-0.35089	-0.222657	0.000936455	0.0215472
7529	YWHAB	-0.0507976	-0.0278512	-0.230923	-0.103191	0.000985549	0.0223211
55623	THUMPD1	-0.211449	-0.228037	-0.0961267	-0.178538	0.000994958	0.0224724
6665	SOX15	-0.225996	-0.07084	-0.210926	-0.169254	0.00100149	0.0225581
11041	B4GAT1	-0.0628571	-0.0573421	-0.275307	-0.131835	0.00103899	0.0232126
4836	NMT1	-0.0648593	-0.124423	-0.326491	-0.171925	0.00106257	0.0235478
10057	ABCC5	-0.0278438	-0.150929	-0.194252	-0.124342	0.00113607	0.0244537
7704	ZBTB16	-0.0846458	-0.328959	-0.213539	-0.209048	0.00122157	0.0256971
10274	STAG1	-0.131357	-0.139308	-0.127395	-0.132687	0.00124837	0.0256971
5523	PPP2R3A	-0.0846216	-0.1139	-0.1819	-0.126807	0.0012359	0.0256971
23185	LARP4B	-0.103234	-0.0617827	-0.195417	-0.120144	0.00123607	0.0256971
5438	POLR2I	-0.0520975	-0.120007	-0.147628	-0.106577	0.00132009	0.0266083
4289	MKLN1	-0.146451	-0.0900713	-0.150302	-0.128941	0.00133595	0.0267319
5260	PHKG1	-0.0784467	-0.276248	-0.169111	-0.174602	0.00136438	0.027169
57538	ALPK3	-0.210829	-0.24437	-0.201764	-0.218988	0.0013995	0.0275436
51747	LUC7L3	-0.175696	-0.110773	-0.0934163	-0.126628	0.00139521	0.0275436
23253	ANKRD12	-0.42554	-0.126162	-0.167795	-0.239833	0.00141521	0.0276469
9235	IL32	-0.595004	-0.0118822	-0.753775	-0.453554	0.00142144	0.0277029
26065	LSM14A	-0.0465593	-0.153155	-0.188558	-0.129424	0.00144272	0.0277892
23534	TNPO3	-0.00655264	-0.137561	-0.206097	-0.116737	0.00143607	0.0277892
5376	PMP22	-0.127207	-0.175855	-0.27217	-0.191744	0.0014571	0.0280007
3344	FOXN2	-0.150275	-0.0645064	-0.268705	-0.161162	0.00148272	0.0282952
740	MRPL49	-0.0582614	-0.130009	-0.224901	-0.137724	0.00150202	0.0285167
9659	PDE4DIP	-0.152367	-0.0487254	-0.120014	-0.107035	0.0015047	0.0285167
4026	LPP	-0.112556	-0.0802443	-0.28449	-0.159097	0.00154877	0.0291508
6590	SLPI	-0.79654	-0.192143	-0.0339205	-0.340868	0.00156765	0.0294389
6261	RYR1	-0.0430607	-0.120731	-0.192287	-0.118693	0.00158235	0.0295935
6881	TAF10	-0.166213	-0.049957	-0.0843081	-0.100159	0.00158306	0.0295935
8841	HDAC3	-0.0765575	-0.070638	-0.192969	-0.113388	0.00164374	0.0304516
5961	PRPH2	-0.123486	-0.223713	-0.179184	-0.175461	0.00166728	0.0305388
23034	SAMD4A	-0.0375034	-0.140551	-0.347055	-0.175037	0.00167317	0.0305388
54665	RSBN1	-0.0929955	-0.125431	-0.222015	-0.146814	0.00167227	0.0305388
26092	TOR1AIP1	-0.0417897	-0.152145	-0.216854	-0.13693	0.00166817	0.0305388
23016	EXOSC7	-0.15974	-0.135426	-0.211529	-0.168898	0.00174929	0.0314872
3661	IRF3	-0.0310151	-0.0898673	-0.236453	-0.119112	0.0018011	0.0322088
26097	CHTOP	-0.113064	-0.10068	-0.183878	-0.132541	0.00186904	0.0329944
815	CAMK2A	-0.222866	-0.0472525	-0.259131	-0.176417	0.00187309	0.0329953
90121	TSR2	-0.0550206	-0.0993964	-0.297801	-0.150739	0.00188839	0.0331232
54623	PAF1	-0.109328	-0.101786	-0.129668	-0.113594	0.00193302	0.0336909
779	CACNA1S	-0.0608326	-0.150698	-0.236815	-0.149448	0.00193988	0.0337392
10046	MAMLD1	-0.1099	-0.161677	-0.254933	-0.175503	0.00198413	0.0342917
25983	NGDN	-0.102071	-0.15606	-0.0868061	-0.114979	0.0019933	0.0343783
23315	SLC9A8	-0.0920453	-0.123713	-0.364046	-0.193268	0.00202032	0.0344123
9528	TMEM59	-0.174145	-0.0408914	-0.105444	-0.106827	0.00203331	0.0344975
8260	NAA10	-0.0913284	-0.125617	-0.265117	-0.160687	0.00213829	0.0353977
23305	ACSL6	-0.27011	-0.0594576	-0.0448416	-0.124803	0.00219236	0.0361476
9924	PAN2	-0.124429	-0.110756	-0.212575	-0.149253	0.00223822	0.0365383
5702	PSMC3	-0.139637	-0.12556	-0.104379	-0.123192	0.00235111	0.0377092
310	ANXA7	-0.0514807	-0.132083	-0.129351	-0.104305	0.00240103	0.0382575
84364	ARFGAP2	-0.112402	-0.0717262	-0.240142	-0.141424	0.0024311	0.0384683
8675	STX16	-0.105714	-0.104335	-0.102964	-0.104338	0.0024301	0.0384683
7175	TPR	-0.224336	-0.144156	-0.117576	-0.162023	0.0024621	0.0387358
5816	PVALB	-0.853806	-0.0693819	-1.25859	-0.727259	0.00252633	0.0392964
10157	AASS	-0.203975	-0.0319487	-0.342867	-0.19293	0.00252486	0.0392964
65110	UPF3A	-0.13058	-0.0437457	-0.175812	-0.116713	0.00264299	0.0402751
51362	CDC40	-0.142186	-0.128516	-0.122282	-0.130995	0.00270244	0.0408787
6883	TAF12	-0.148392	-0.141364	-0.0446252	-0.11146	0.00275384	0.0414279
10562	OLFM4	-0.212862	-0.242387	-0.126504	-0.193918	0.00279337	0.0417941
5433	POLR2D	-0.0431701	-0.122858	-0.178906	-0.114978	0.0028341	0.0421616
5116	PCNT	-0.0613819	-0.115109	-0.244131	-0.140207	0.00288574	0.0427111
25949	SYF2	-0.070992	-0.109338	-0.138497	-0.106276	0.00290995	0.0429152
5316	PKNOX1	-0.0370274	-0.0767345	-0.18645	-0.100071	0.00292043	0.0429163
2060	EPS15	-0.0515396	-0.166645	-0.233845	-0.150676	0.00294545	0.0431472
585	BBS4	-0.086121	-0.140043	-0.215609	-0.147258	0.00300092	0.043479
23492	CBX7	-0.150022	-0.113587	-0.139504	-0.134371	0.00304056	0.0435937
57213	SPRYD7	-0.0564055	-0.16693	-0.130894	-0.118076	0.00307382	0.0439178
7629	ZNF76	-0.117143	-0.122758	-0.129425	-0.123108	0.00316397	0.0448175
8082	SSPN	-0.0888421	-0.110499	-0.161241	-0.120194	0.00317605	0.0449114
6729	SRP54	-0.086502	-0.12212	-0.102414	-0.103679	0.00323293	0.0454043
26240	FAM50B	-0.123847	-0.178823	-0.172056	-0.158242	0.0032794	0.0458436
6117	RPA1	-0.0644046	-0.182797	-0.0872534	-0.111485	0.0032809	0.0458436
7637	ZNF84	-0.0923103	-0.0883677	-0.176507	-0.119062	0.00331252	0.0461291
8899	PRPF4B	-0.100697	-0.0440348	-0.160908	-0.10188	0.00330909	0.0461291
5024	P2RX3	-0.0512035	-0.249972	-0.0704668	-0.123881	0.003344	0.046255
23438	HARS2	-0.128545	-0.106639	-0.126113	-0.120432	0.00347152	0.0476987
23543	RBFOX2	-0.156302	-0.0515187	-0.216714	-0.141511	0.00351746	0.0482494
10892	MALT1	-0.171141	-0.0739702	-0.139652	-0.128255	0.00352591	0.048285
7789	ZXDA	-0.137799	-0.136734	-0.0713972	-0.11531	0.00363174	0.0492435
6445	SGCG	-0.0166447	-0.202929	-0.172614	-0.130729	0.00369518	0.0498577
2166	FAAH	-0.141781	-0.0869483	-0.136529	-0.121753	0.00374871	0.0504973
1408	CRY2	-0.254334	-0.0785645	-0.0755467	-0.136149	0.00375921	0.0505561
5394	EXOSC10	-0.0854822	-0.0882787	-0.149203	-0.107655	0.00382489	0.0513557
10572	SIVA1	-0.150287	-0.130996	-0.0392902	-0.106858	0.0038748	0.0516378
9656	MDC1	-0.0733604	-0.0532203	-0.355519	-0.1607	0.00394808	0.0518279
23235	SIK2	-0.0614414	-0.182482	-0.148448	-0.13079	0.00402972	0.0525492
3752	KCND3	-0.163009	-0.0649159	-0.135159	-0.121028	0.0041504	0.0530479
92856	IMP4	-0.0722958	-0.118313	-0.218386	-0.136331	0.00424548	0.0533726
9923	ZBTB40	-0.0192467	-0.0669118	-0.263938	-0.116699	0.00424702	0.0533726
10766	TOB2	-0.0939108	-0.169939	-0.232646	-0.165499	0.00448034	0.0553762
11146	GLMN	-0.163583	-0.128903	-0.0873059	-0.126597	0.00455105	0.0558317
7181	NR2C1	-0.0856657	-0.0798383	-0.175714	-0.113739	0.00458167	0.0560404
4952	OCRL	-0.0651616	-0.0458512	-0.201692	-0.104235	0.00459589	0.0561192
5813	PURA	-0.165123	-0.0810909	-0.080068	-0.108761	0.00464602	0.0563261
8161	COIL	-0.0860636	-0.140709	-0.108171	-0.111648	0.00468033	0.0566588
9532	BAG2	-0.137122	-0.136152	-0.133258	-0.135511	0.00510081	0.060565
81887	LAS1L	-0.0654599	-0.0706578	-0.22885	-0.121656	0.00518298	0.0613915
9666	DZIP3	-0.138397	-0.191362	-0.174952	-0.168237	0.00526424	0.0619575
10084	PQBP1	-0.0709744	-0.0456258	-0.189691	-0.102097	0.00526834	0.0619575
2517	FUCA1	-0.118024	-0.0730459	-0.226233	-0.139101	0.00542943	0.0635798
23443	SLC35A3	-0.10491	-0.147117	-0.14234	-0.131456	0.00548376	0.0637632
50999	TMED5	-0.121615	-0.0495975	-0.136795	-0.102669	0.00554376	0.0642795
4850	CNOT4	-0.153599	-0.123933	-0.0333866	-0.103639	0.00556932	0.0643948
10726	NUDC	-0.0908608	-0.098653	-0.180388	-0.123301	0.00565087	0.0651549
7520	XRCC5	-0.047342	-0.130599	-0.152736	-0.110226	0.00583079	0.0661243
51367	POP5	-0.115053	-0.0615136	-0.297185	-0.157917	0.00584744	0.0661266
3249	HPN	-0.231479	-0.0673586	-0.0881186	-0.128985	0.00602475	0.0673008
5714	PSMD8	-0.0499812	-0.164401	-0.140725	-0.118369	0.00612628	0.0681221
9737	GPRASP1	-0.17558	-0.170769	-0.0445774	-0.130309	0.0061518	0.0682576
9110	MTMR4	-0.135108	-0.0645369	-0.210208	-0.136618	0.00625696	0.068796
246126	TXLNGY	-0.15763	-0.0095403	-0.231444	-0.132872	0.00629624	0.0690866
88	ACTN2	-0.0185208	-0.107259	-0.230779	-0.118853	0.00631031	0.0690866
1735	DIO3	-0.335428	-0.0729537	-0.0162307	-0.141538	0.00639231	0.0695112
29978	UBQLN2	-0.00221174	-0.153216	-0.167558	-0.107662	0.00642419	0.0696856
11336	EXOC3	-0.0449835	-0.159225	-0.157964	-0.120724	0.0066658	0.0715619
90634	N4BP2L1	-0.193137	-0.0528579	-0.107492	-0.117829	0.00668923	0.0717114
6879	TAF7	-0.0739191	-0.125335	-0.111891	-0.103715	0.00674223	0.0719055
7728	ZNF175	-0.0811066	-0.110485	-0.160734	-0.117442	0.0067513	0.0719092
1180	CLCN1	-0.107028	-0.0857893	-0.180669	-0.124496	0.00679599	0.0721987
2941	GSTA4	-0.0770635	-0.107655	-0.130906	-0.105208	0.00692464	0.0730009
6430	SRSF5	-0.0350859	-0.0700002	-0.28978	-0.131622	0.00704743	0.0737297
10497	UNC13B	-0.139544	-0.0559429	-0.332146	-0.175878	0.00715705	0.0744044
55109	AGGF1	-0.16318	-0.110562	-0.140633	-0.138125	0.00718917	0.0745503
9463	PICK1	-0.0640744	-0.117922	-0.150307	-0.110768	0.00732981	0.0753454
1113	CHGA	-0.210169	-0.05798	-0.0447141	-0.104288	0.00737576	0.0757233
9901	SRGAP3	-0.209218	-0.0412046	-0.0518568	-0.10076	0.00741342	0.0757762
8930	MBD4	-0.115692	-0.0707214	-0.162872	-0.116429	0.00746399	0.0759267
26009	ZZZ3	-0.155295	-0.1272	-0.060078	-0.114191	0.00746135	0.0759267
25898	RCHY1	-0.106923	-0.152951	-0.0592332	-0.106369	0.00745305	0.0759267
6432	SRSF7	-0.0912203	-0.0621691	-0.371366	-0.174919	0.00753803	0.0760633
384	ARG2	-0.301476	-0.0161996	-0.191494	-0.169723	0.00753967	0.0760633
84864	RIOX2	-0.0236708	-0.227601	-0.0526368	-0.101303	0.00763915	0.0766518
10014	HDAC5	-0.18857	-0.0580546	-0.164663	-0.137096	0.00768988	0.076872
64795	RMND5A	-0.0801755	-0.11892	-0.134196	-0.111097	0.00771772	0.0770277
829	CAPZA1	-0.24837	-0.0384733	-0.1259	-0.137581	0.00788658	0.0780516
1373	CPS1	-0.0512082	-0.126502	-0.184726	-0.120812	0.008088	0.0790954
5454	POU3F2	-0.256517	-0.0469013	-0.0348944	-0.112771	0.00808315	0.0790954
51141	INSIG2	-0.0545455	-0.167718	-0.132087	-0.118117	0.00810538	0.0791715
1066	CES1	-0.69175	-0.0269702	-0.0319996	-0.25024	0.00814891	0.0795025
10520	ZNF211	-0.0753802	-0.103886	-0.196625	-0.125297	0.00818832	0.0796044
5612	THAP12	-0.13421	-0.0981989	-0.0899555	-0.107455	0.00823884	0.079907
3177	SLC29A2	-0.0561984	-0.0633893	-0.197614	-0.105734	0.0084973	0.0813609
1138	CHRNA5	-0.186486	-0.178649	-0.0627853	-0.14264	0.0085876	0.0816909
1730	DIAPH2	-0.114175	-0.157946	-0.0703928	-0.114171	0.00870255	0.0818993
23635	SSBP2	-0.193157	-0.0709206	-0.0765095	-0.113529	0.00869984	0.0818993
83939	EIF2A	-0.0393107	-0.118604	-0.158578	-0.105498	0.0086787	0.0818993
22982	DIP2C	-0.0344635	-0.127468	-0.167234	-0.109722	0.00874428	0.0821982
5100	PCDH8	-0.472477	-0.441609	-0.0313255	-0.315137	0.00886283	0.0828403
29937	NENF	-0.131605	-0.0566712	-0.249488	-0.145921	0.00901821	0.0837231
25842	ASF1A	-0.0693135	-0.119035	-0.162503	-0.116951	0.00902942	0.0837329
25849	PARM1	-0.0379073	-0.0564678	-0.3202	-0.138192	0.00910771	0.0839865
3192	HNRNPU	-0.0849021	-0.0533417	-0.177868	-0.105371	0.00914513	0.0841864
10439	OLFM1	-0.166527	-0.0144131	-0.335694	-0.172211	0.00918066	0.0842821
7596	ZNF45	-0.0927438	-0.0716936	-0.157173	-0.107203	0.00927908	0.084714
8880	FUBP1	-0.169222	-0.115201	-0.0486291	-0.111017	0.00936919	0.0852535
6192	RPS4Y1	-0.223642	-0.0873415	-0.0456077	-0.118864	0.00958201	0.0866163
23355	VPS8	-0.151447	-0.0829224	-0.191339	-0.141903	0.00967637	0.0870873
8739	HRK	-0.203724	-0.101653	-0.0339064	-0.113094	0.00970583	0.0872025
463	ZFHX3	-0.12602	-0.0598461	-0.246331	-0.144066	0.0098378	0.0874087
81563	C1orf21	-0.041433	-0.105142	-0.196611	-0.114396	0.00984859	0.0874087
3730	ANOS1	-0.166446	-0.0512955	-0.200691	-0.139477	0.0101103	0.0886691
5318	PKP2	-0.117073	-0.0905609	-0.216412	-0.141349	0.0102466	0.0896739
9908	G3BP2	-0.164494	-0.157482	-0.0223603	-0.114779	0.0105269	0.0915438
8425	LTBP4	-0.249324	-0.027191	-0.10555	-0.127355	0.0106787	0.0924784
9130	FAM50A	-0.054599	-0.0950312	-0.170591	-0.10674	0.0110228	0.0946416
6150	MRPL23	-0.0990537	-0.0354891	-0.190541	-0.108361	0.011277	0.0961402
6327	SCN2B	-0.173151	-0.0703411	-0.222592	-0.155362	0.0114459	0.0969477
8065	CUL5	-0.094331	-0.0376551	-0.186098	-0.106028	0.0114658	0.0969477
55937	APOM	-0.183143	-0.100392	-0.0470259	-0.110187	0.0118436	0.0991258
4253	MIA2	-0.0426587	-0.264481	-0.0608448	-0.122661	0.0119146	0.0995179
57171	DOLPP1	-0.110445	-0.0980356	-0.135174	-0.114552	0.0120619	0.100139
9472	AKAP6	-0.209128	-0.0947188	-0.0842297	-0.129359	0.0122082	0.100349
5563	PRKAA2	-0.120694	-0.169724	-0.09209	-0.127503	0.0121105	0.100349
221443	OARD1	-0.0852886	-0.20537	-0.0540569	-0.114905	0.0121581	0.100349
1030	CDKN2B	-0.245653	-0.00109465	-0.108956	-0.118568	0.0124421	0.101658
7913	DEK	-0.145068	-0.145982	-0.136841	-0.14263	0.0126492	0.102739
5495	PPM1B	-0.0986303	-0.0422986	-0.17759	-0.106173	0.0126778	0.102775
9453	GGPS1	-0.126188	-0.120386	-0.0595821	-0.102052	0.0127344	0.103025
859	CAV3	-0.0637479	-0.134481	-0.10461	-0.100947	0.0129862	0.104088
5029	P2RY2	-0.288985	-0.0114913	-0.0839133	-0.12813	0.0131813	0.10479

## Sheet: Meta gene DE - O RET
Entrez ID	Gene Symbol	LFC: GSE8479	LFC: GSE28422B	LFC: GSE47881B	LFC: GSE117525	LFC: MEXP740	LFC: mean	Stouffer P-value: raw	Stouffer P-value: FDR
Upregulated:
6678	SPARC	0.370323	0.64407	0.198316	0.526778	0.422888	0.432475	2.27807e-22	1.87804e-18
1282	COL4A1	0.362188	1.27787	0.329106	0.564617	0.379458	0.582648	1.64098e-20	6.76413e-17
1284	COL4A2	0.485217	1.10138	0.264959	0.447052	0.383183	0.536358	7.60673e-20	2.09033e-16
7837	PXDN	0.365352	0.867278	0.202737	0.462062	0.102334	0.399953	1.03253e-17	2.12803e-14
1281	COL3A1	0.709577	0.775235	0.191417	0.766328	0.583507	0.605213	7.86416e-17	1.29664e-13
1003	CDH5	0.225771	0.658571	0.163667	0.343317	0.0872823	0.295722	1.04215e-15	1.43191e-12
1306	COL15A1	0.304514	0.481277	0.211715	0.437356	0.247049	0.336382	5.88429e-15	6.93002e-12
25878	MXRA5	0.860828	1.32239	0.245413	0.571033	0.268768	0.653686	8.19259e-15	8.44247e-12
3910	LAMA4	0.277712	0.419677	0.0538133	0.467547	0.189044	0.281558	7.30234e-14	6.68894e-11
22795	NID2	0.100215	0.911184	0.319874	0.410977	0.105704	0.369591	1.94375e-13	1.45676e-10
3912	LAMB1	0.376589	0.759789	0.185789	0.358142	0.180774	0.372217	4.93992e-13	3.13267e-10
22918	CD93	0.055909	0.763012	0.231044	0.35526	0.0481255	0.29067	4.78714e-13	3.13267e-10
7060	THBS4	0.529621	0.776464	0.195946	0.704745	0.306365	0.502628	1.03567e-12	6.09864e-10
5947	RBP1	0.618072	0.306667	0.121441	0.241657	0.173078	0.292183	3.12233e-12	1.60878e-09
6624	FSCN1	0.133141	0.701327	0.111225	0.319585	0.18971	0.290998	3.12062e-12	1.60878e-09
1602	DACH1	0.190285	0.705186	0.205568	0.220323	0.0903195	0.282336	4.62697e-12	2.24381e-09
5159	PDGFRB	0.350744	0.456516	0.0407132	0.237209	0.118202	0.240677	6.7228e-12	3.07904e-09
2791	GNG11	0.293663	0.573237	0.232057	0.329873	0.0406873	0.293903	9.13184e-12	3.96226e-09
2113	ETS1	0.14768	0.411536	0.117091	0.257888	0.0176559	0.19037	1.35118e-11	5.30436e-09
26051	PPP1R16B	0.37534	0.584606	0.0962721	0.235659	0.0471854	0.267813	1.75426e-11	6.57371e-09
5547	PRCP	0.256863	0.152489	0.0295494	0.200234	0.200106	0.167848	2.24796e-11	8.05745e-09
1293	COL6A3	0.318783	0.314231	0.0148963	0.350781	0.308715	0.261481	3.47424e-11	1.1934e-08
1290	COL5A2	0.315565	0.802001	0.0981921	0.357853	0.175155	0.349753	3.95193e-11	1.30319e-08
7351	UCP2	0.576045	0.235276	0.0251243	0.283807	0.346214	0.293293	5.34873e-11	1.69596e-08
5445	PON2	0.124212	0.371784	0.0689658	0.219971	0.0946104	0.175909	1.10992e-10	3.15525e-08
5730	PTGDS	0.442734	0.52273	0.254547	0.24783	0.103132	0.314195	1.1814e-10	3.24648e-08
1278	COL1A2	0.39114	0.776881	0.0904692	0.522063	0.277187	0.411548	1.36983e-10	3.64287e-08
2167	FABP4	0.476051	0.589707	0.0549799	0.393613	0.29395	0.36166	1.70339e-10	4.25537e-08
5175	PECAM1	0.087049	0.492552	0.11548	0.504644	0.13573	0.267091	2.14409e-10	5.19879e-08
25903	OLFML2B	0.450905	0.532424	0.178693	0.361088	0.041758	0.312974	2.36808e-10	5.57785e-08
5168	ENPP2	0.15611	0.442411	0.0566665	0.410952	0.105779	0.234384	6.64462e-10	1.36946e-07
7122	CLDN5	0.600484	0.440825	0.0834888	0.18877	0.0795388	0.278621	8.12025e-10	1.58213e-07
1728	NQO1	0.25031	0.388432	0.154311	0.352608	0.0220266	0.233537	8.25227e-10	1.58213e-07
7991	TUSC3	0.0255772	0.585369	0.181437	0.347451	0.012358	0.230439	8.06343e-10	1.58213e-07
3384	ICAM2	0.333694	0.317675	0.0776036	0.18198	0.0498841	0.192167	1.86569e-09	3.34364e-07
10314	LANCL1	0.138163	0.213496	0.0931578	0.110492	0.114888	0.134039	2.73915e-09	4.60847e-07
858	CAV2	0.00374648	0.579281	0.104133	0.246477	0.0738289	0.201493	3.03157e-09	4.79664e-07
5335	PLCG1	0.445487	0.173868	0.0294568	0.128168	0.0740069	0.170197	3.04112e-09	4.79664e-07
4811	NID1	0.144329	0.494287	0.0334525	0.320217	0.0678126	0.21202	3.18117e-09	4.85658e-07
23194	FBXL7	0.198956	0.571975	0.0250725	0.205843	0.0415818	0.208686	3.7308e-09	5.39591e-07
9079	LDB2	0.157996	0.305196	0.0736717	0.212365	0.128349	0.175515	4.04423e-09	5.65095e-07
23328	SASH1	0.00396451	0.45397	0.0414072	0.253394	0.07699	0.165945	4.54296e-09	6.1397e-07
871	SERPINH1	0.35157	0.595596	0.00276185	0.189323	0.0376694	0.235384	5.55022e-09	7.26286e-07
7070	THY1	0.0842227	1.13021	0.0495579	0.498463	0.067454	0.365982	5.98625e-09	7.59241e-07
3339	HSPG2	0.137582	0.372293	0.0244492	0.291523	0.147781	0.194726	6.94496e-09	8.59329e-07
7075	TIE1	0.285932	0.483436	0.0410956	0.232072	0.0581888	0.220145	8.89772e-09	1.0479e-06
493	ATP2B4	0.0729296	0.323971	0.060204	0.146155	0.055059	0.131664	1.17769e-08	1.34846e-06
3490	IGFBP7	0.0609548	0.48076	0.194574	0.228775	0.123842	0.217781	1.4463e-08	1.61126e-06
827	CAPN6	0.18451	0.479049	0.162152	0.48929	0.0551056	0.274021	1.68638e-08	1.85367e-06
3485	IGFBP2	0.193511	0.525657	0.000731493	0.154985	0.144186	0.203814	2.09792e-08	2.21861e-06
4017	LOXL2	0.502874	0.136722	0.0393223	0.285415	0.156155	0.224098	2.16913e-08	2.23528e-06
117	ADCYAP1R1	0.193775	0.501549	0.019116	0.226865	0.0598299	0.200227	2.88685e-08	2.86737e-06
3429	IFI27	0.443268	0.401926	0.0368172	0.192833	0.0412892	0.223227	3.11914e-08	3.0252e-06
9619	ABCG1	0.497035	0.187597	0.00382437	0.230636	0.0945366	0.202726	3.56318e-08	3.26387e-06
2977	GUCY1A2	0.042908	0.582622	0.0724955	0.139529	0.0169936	0.17091	3.51527e-08	3.26387e-06
4086	SMAD1	0.0192813	0.243271	0.126911	0.163989	0.0689081	0.124472	3.56259e-08	3.26387e-06
639	PRDM1	0.109117	0.29298	0.0866422	0.222829	0.0697112	0.156256	4.1172e-08	3.61087e-06
9899	SV2B	0.465207	0.183702	0.0342778	0.171563	0.0557221	0.182094	4.21052e-08	3.65385e-06
5819	NECTIN2	0.589441	0.103039	0.0671164	0.113543	0.0598812	0.186604	5.43158e-08	4.56802e-06
4939	OAS2	0.127118	0.282245	0.0355908	0.180907	0.0600215	0.137176	5.86743e-08	4.83711e-06
27253	PCDH17	0.00925398	1.0415	0.272684	0.213641	0.00416978	0.30825	1.00277e-07	7.58423e-06
397	ARHGDIB	0.165912	0.336197	0.0574325	0.156517	0.0803587	0.159283	1.00248e-07	7.58423e-06
22861	NLRP1	0.375908	0.195081	0.0708076	0.127099	0.00742039	0.155263	9.96704e-08	7.58423e-06
10266	RAMP2	0.181971	0.430598	0.0540929	0.190135	0.0873314	0.188826	1.13038e-07	8.28212e-06
7798	LUZP1	0.137281	0.241963	0.000583313	0.188765	0.0302051	0.11976	1.13522e-07	8.28212e-06
3479	IGF1	0.144935	0.531829	0.125674	0.31174	0.0385425	0.230544	1.21309e-07	8.6963e-06
633	BGN	0.523072	0.594692	0.0110674	0.329665	0.107239	0.313147	1.50359e-07	1.03297e-05
8835	SOCS2	0.205809	0.468799	0.0395029	0.200537	0.0737694	0.197683	1.492e-07	1.03297e-05
2195	FAT1	0.204326	0.494586	0.0528168	0.302235	0.100817	0.230956	1.56684e-07	1.06752e-05
23179	RGL1	0.367668	0.259284	0.0124205	0.274539	0.121623	0.207107	1.63528e-07	1.10502e-05
5317	PKP1	0.0560966	0.341334	0.158068	0.144119	0.0301635	0.145956	1.8406e-07	1.21391e-05
1277	COL1A1	0.0624221	0.731063	0.10136	0.763561	0.0358906	0.338859	2.15978e-07	1.35918e-05
66008	TRAK2	0.151299	0.191051	0.0779493	0.127466	0.0840666	0.126366	2.18604e-07	1.36528e-05
22846	VASH1	0.267451	0.201094	0.0282247	0.104391	0.0920076	0.138634	2.26216e-07	1.4022e-05
2157	F8	0.0886048	0.344026	0.0874533	0.15312	0.0171593	0.138073	2.81721e-07	1.68297e-05
10561	IFI44	0.232901	0.687715	0.0594868	0.226875	0.0869205	0.25878	2.95523e-07	1.74093e-05
8828	NRP2	0.0251376	0.285965	0.0527616	0.347929	0.0281374	0.147986	2.95645e-07	1.74093e-05
3486	IGFBP3	0.248422	0.579897	0.132084	0.171378	0.0809254	0.242541	3.03976e-07	1.77729e-05
10152	ABI2	0.355256	0.0862893	0.0365776	0.111045	0.0355985	0.124953	3.0965e-07	1.79771e-05
2550	GABBR1	0.0689554	0.442957	0.0857835	0.164022	0.054147	0.163173	3.2478e-07	1.84005e-05
7456	WIPF1	0.217615	0.336716	0.0298463	0.122122	0.153814	0.172023	4.03149e-07	2.2157e-05
23208	SYT11	0.0972808	0.286565	0.061589	0.158109	0.117378	0.144184	4.08261e-07	2.22894e-05
2257	FGF12	0.075458	0.424585	0.0988712	0.0926533	0.0542725	0.149168	4.76761e-07	2.48761e-05
9509	ADAMTS2	0.293264	0.340913	0.00357876	0.307476	0.0437672	0.1978	5.01826e-07	2.54346e-05
26275	HIBCH	0.101206	0.299741	0.108274	0.121179	0.0773201	0.141544	4.97726e-07	2.54346e-05
115817	DHRS1	0.115112	0.206533	0.0899788	0.173	0.0589779	0.12872	5.00222e-07	2.54346e-05
3915	LAMC1	0.0993772	0.191872	0.0133968	0.160729	0.156425	0.12436	5.02892e-07	2.54346e-05
11082	ESM1	0.177232	0.927166	0.0231894	0.108181	0.0788243	0.262919	5.73554e-07	2.88316e-05
8743	TNFSF10	0.124669	0.305847	0.171686	0.241964	0.125554	0.193944	7.34495e-07	3.56187e-05
9249	DHRS3	0.376047	0.103479	0.0478582	0.132873	0.0102834	0.134108	8.80636e-07	4.16609e-05
10160	FARP1	0.394184	0.106264	0.0403757	0.133953	0.105477	0.156051	9.62814e-07	4.43432e-05
23158	TBC1D9	0.168754	0.192194	0.0664863	0.140273	0.0259968	0.118741	1.05203e-06	4.79169e-05
7188	TRAF5	0.112773	0.297663	0.0583894	0.222596	0.0441656	0.147117	1.23993e-06	5.52541e-05
7225	TRPC6	0.0821197	0.428762	0.0723338	0.0699019	0.151889	0.161001	1.27416e-06	5.6474e-05
3563	IL3RA	0.050085	0.259549	0.0297739	0.241793	0.076091	0.131458	1.32968e-06	5.86197e-05
3003	GZMK	0.291614	0.653285	0.139459	0.159027	0.0589786	0.260473	1.3632e-06	5.97777e-05
100	ADA	0.275479	0.306022	0.0377891	0.115834	0.066228	0.16027	1.42049e-06	6.13115e-05
23143	LRCH1	0.0663965	0.338597	0.0653	0.171082	0.0164554	0.131566	1.56187e-06	6.67153e-05
54898	ELOVL2	0.105436	0.18755	0.0561404	0.116126	0.156402	0.124331	1.67452e-06	7.00749e-05
7453	WARS1	0.333777	0.162733	0.00268341	0.145554	0.0178093	0.132511	1.73965e-06	7.23224e-05
8718	TNFRSF25	0.443501	0.0774599	0.0762221	0.084504	0.028566	0.142051	1.76003e-06	7.25484e-05
5315	PKM	0.112711	0.0821715	0.086946	0.184247	0.17289	0.127793	2.13834e-06	8.4137e-05
3909	LAMA3	0.103916	0.122975	0.0441182	0.243746	0.0261883	0.108189	2.14323e-06	8.4137e-05
10019	SH2B3	0.298286	0.251603	0.116017	0.102405	0.0353455	0.160731	2.26877e-06	8.8225e-05
9672	SDC3	0.318296	0.0561582	0.0440142	0.138725	0.105863	0.132611	2.47552e-06	9.44825e-05
9448	MAP4K4	0.108344	0.188163	0.00310611	0.16066	0.113229	0.1147	2.46549e-06	9.44825e-05
4059	BCAM	0.350463	0.127777	0.0676881	0.129142	0.0724194	0.149498	2.5197e-06	9.57253e-05
23294	ANKS1A	0.0694129	0.198481	0.0555128	0.133335	0.127089	0.116766	2.68152e-06	0.000100484
3927	LASP1	0.0380866	0.36103	0.0545255	0.112698	0.168132	0.146894	2.95153e-06	0.000110101
196740	VSTM4	0.173299	0.106755	0.0193117	0.103657	0.144986	0.109602	4.31919e-06	0.000154144
4232	MEST	0.0670904	0.6124	0.187045	0.360585	0.0245689	0.250338	4.60384e-06	0.000162893
9540	TP53I3	0.195009	0.384849	0.0886973	0.0872581	0.085301	0.168223	4.67795e-06	0.000163411
22838	RNF44	0.313393	0.198674	0.0992625	0.0589757	0.0589973	0.145861	4.71941e-06	0.000164164
1123	CHN1	0.0145422	0.605859	0.110442	0.197044	0.0585531	0.197288	4.92895e-06	0.000170732
1942	EFNA1	0.0743883	0.551822	0.117523	0.0677791	0.0555939	0.173421	4.98828e-06	0.000171347
23166	STAB1	0.627184	0.069528	0.016933	0.144248	0.0729348	0.186165	5.0144e-06	0.00017153
7639	ZNF85	0.206589	0.181264	0.111987	0.0567406	0.0482954	0.120975	5.10866e-06	0.000174032
23089	PEG10	0.235174	0.166106	0.134455	0.270104	0.0423984	0.169647	5.16005e-06	0.000174464
5152	PDE9A	0.184829	0.230208	0.0618863	0.103692	0.0782697	0.131777	5.38838e-06	0.000178401
56998	CTNNBIP1	0.087699	0.366285	0.0748125	0.138526	0.0419667	0.141858	5.95375e-06	0.000196331
2036	EPB41L1	0.247643	0.178956	0.00143088	0.127918	0.0139388	0.113977	6.84002e-06	0.000221134
730092	RRN3P1	0.210513	0.277017	0.0439405	0.0493618	0.0721127	0.130589	7.14793e-06	0.000228401
5351	PLOD1	0.347933	0.119067	0.0383594	0.0983242	0.0775861	0.136254	8.923e-06	0.000273462
393	ARHGAP4	0.622925	0.0414721	0.0226993	0.0852043	0.088127	0.172085	9.63113e-06	0.000289777
2013	EMP2	0.159039	0.181153	0.0512332	0.130708	0.00171413	0.10477	1.0247e-05	0.000305927
80765	STARD5	0.0818445	0.302529	0.0701032	0.1574	0.0220256	0.12678	1.23035e-05	0.000351949
3213	HOXB3	0.245255	0.15372	0.128678	0.0757699	0.042878	0.12926	1.29145e-05	0.000367128
3707	ITPKB	0.206807	0.131865	0.0116937	0.137792	0.116692	0.12097	1.41375e-05	0.000396428
5160	PDHA1	0.205014	0.131702	0.0574331	0.0565355	0.0765408	0.105445	1.55261e-05	0.000420984
9865	TRIL	0.306784	0.419	0.0459097	0.148048	0.048046	0.193557	1.89908e-05	0.000490785
3426	CFI	0.178788	0.415092	0.0103335	0.140252	0.0292608	0.154745	1.98579e-05	0.000505273
873	CBR1	0.119623	0.103694	0.113961	0.194875	0.0848229	0.123395	2.02577e-05	0.000512283
5336	PLCG2	0.111894	0.264273	0.0305956	0.102906	0.0463717	0.111208	2.03357e-05	0.000512684
1291	COL6A1	0.346923	0.0721599	0.0107593	0.238474	0.0690211	0.147467	2.07516e-05	0.000516846
2050	EPHB4	0.235045	0.185131	0.0166342	0.176728	0.0376483	0.130237	2.16447e-05	0.000537467
8534	CHST1	0.0100739	0.396409	0.0927142	0.136639	0.0395413	0.135075	2.29776e-05	0.00056257
1160	CKMT2	0.271982	0.0913686	0.108399	0.0281915	0.0765159	0.115291	2.45389e-05	0.000596751
10388	SYCP2	0.0248385	0.239169	0.057729	0.162317	0.0782709	0.112465	2.65523e-05	0.000638185
9488	PIGB	0.253381	0.224118	0.0360577	0.112985	0.00550701	0.12641	3.07866e-05	0.000721035
81621	KAZALD1	0.438365	0.0828162	0.0420501	0.119843	0.0914949	0.154914	3.0957e-05	0.000722973
10863	ADAM28	0.0393838	0.314884	0.0703356	0.141794	0.0521595	0.123711	3.32729e-05	0.000766206
80781	COL18A1	0.117727	0.527093	0.0305036	0.0681937	0.0541118	0.159526	3.35858e-05	0.000771257
1606	DGKA	0.186586	0.129448	0.0520929	0.0750939	0.0614496	0.100934	3.4503e-05	0.000787931
4242	MFNG	0.238206	0.126051	0.0677215	0.0700159	0.0305431	0.106508	3.67671e-05	0.000830432
85236	H2BC12	0.19501	0.274173	0.0398149	0.222327	0.0356197	0.153389	4.03052e-05	0.00088137
143	PARP4	0.125762	0.259249	0.0615978	0.133526	0.0157347	0.119174	4.26297e-05	0.000915207
26064	RAI14	0.136961	0.709501	0.052315	0.150149	0.0405546	0.217896	4.34665e-05	0.000925937
4046	LSP1	0.195765	0.208129	0.0490142	0.0684974	0.165669	0.137415	4.46743e-05	0.00094008
4281	MID1	0.112034	0.334023	0.0233996	0.21934	0.0329319	0.144346	5.20066e-05	0.00106124
4627	MYH9	0.0695098	0.438528	0.0857188	0.100395	0.0623108	0.151292	6.12797e-05	0.00119713
9871	SEC24D	0.118092	0.293867	5.38727e-05	0.141281	0.0760611	0.125871	6.22904e-05	0.00121171
140462	ASB9	0.306723	0.38356	0.0627117	0.0399439	0.0149243	0.161573	6.61524e-05	0.00126534
2326	FMO1	0.18234	0.387609	0.124316	0.0554231	0.062102	0.162358	6.85733e-05	0.00130258
8789	FBP2	0.118801	0.108557	0.0885399	0.204097	0.331129	0.170225	6.98988e-05	0.0013247
7461	CLIP2	0.156294	0.135157	0.113653	0.0557594	0.0524264	0.102658	7.10561e-05	0.00134047
8682	PEA15	0.1111	0.19396	0.100566	0.0816411	0.0924991	0.115953	8.3405e-05	0.00152817
29799	YPEL1	0.12918	0.0819292	0.0937829	0.244047	0.0360219	0.116992	9.16012e-05	0.0016275
2272	FHIT	0.100334	0.231151	0.151604	0.0598004	0.0639337	0.121365	0.000103274	0.00178864
57824	HMHB1	0.287621	0.236303	0.0284724	0.0372509	0.0122913	0.120388	0.000106945	0.00183677
7043	TGFB3	0.289021	0.107848	0.0111431	0.118459	0.0724089	0.119776	0.000111572	0.00190435
30008	EFEMP2	0.315487	0.106085	0.026302	0.0627856	0.0720302	0.116538	0.000120558	0.0020119
3399	ID3	0.0776368	0.264616	0.0341483	0.231762	0.059716	0.133576	0.000131923	0.00216677
8854	ALDH1A2	0.219835	0.129858	0.0796499	0.125558	0.0369349	0.118367	0.000135526	0.00221243
972	CD74	0.459459	0.102917	0.0141431	0.15996	0.0735966	0.162015	0.000138922	0.00225005
348	APOE	0.380499	0.0371413	0.020109	0.158532	0.033419	0.12594	0.000146291	0.00235092
6799	SULT1A2	0.164553	0.172256	0.0071295	0.0576173	0.139962	0.108303	0.000147044	0.00235842
3109	HLA-DMB	0.516766	0.0585317	0.106718	0.107073	0.0682529	0.171468	0.000148857	0.00237286
2052	EPHX1	0.285469	0.078394	0.0111393	0.101699	0.148107	0.124962	0.000154282	0.00243193
3665	IRF7	0.56627	0.125565	0.0499236	0.0574717	0.0464096	0.169128	0.000178845	0.0027103
2846	LPAR4	0.143947	0.611378	0.0330758	0.168755	0.00729737	0.192891	0.000188096	0.00282968
2687	GGT5	0.126382	0.27024	0.028154	0.11125	0.0439478	0.115995	0.000195185	0.0029056
10875	FGL2	0.2738	0.509056	0.0204263	0.159419	0.0181121	0.196163	0.000197373	0.00293179
23187	PHLDB1	0.409745	0.0705081	0.0102566	0.0250645	0.0687738	0.11687	0.000207576	0.00302878
2487	FRZB	0.0789882	0.0694113	0.169854	0.611527	0.170494	0.220055	0.000221551	0.00317094
5446	PON3	0.166929	0.489735	0.0565906	0.0722262	0.041867	0.16547	0.000223005	0.00318622
3115	HLA-DPB1	0.332059	0.175894	0.000674876	0.201033	0.101058	0.162144	0.000228312	0.00324056
81544	GDPD5	0.221581	0.101193	0.0274353	0.129176	0.0441894	0.104715	0.00025164	0.00350426
6352	CCL5	0.749394	0.372215	0.0606355	0.0411396	0.0538386	0.255445	0.000252332	0.00350797
5230	PGK1	0.0449605	0.119408	0.0872552	0.168379	0.0917491	0.10235	0.000271125	0.00368838
1071	CETP	0.404955	0.187832	0.057127	0.0399403	0.0778777	0.153546	0.000311908	0.00409345
22981	NINL	0.12973	0.244476	0.211263	0.0826745	0.0237846	0.138386	0.000318654	0.00416291
8526	DGKE	0.00492988	0.290387	0.0387409	0.208009	0.0125167	0.110917	0.000332684	0.00430557
6775	STAT4	0.149242	0.399594	0.0965789	0.073382	0.0579243	0.155344	0.000345194	0.00442855
51668	HSPB11	0.389221	0.192874	0.0457008	0.0274235	0.0258057	0.136205	0.000359675	0.00457158
9674	KIAA0040	0.199561	0.174689	0.00502771	0.185902	0.0219936	0.117435	0.000360195	0.00457158
11184	MAP4K1	0.437848	0.111105	0.0127031	0.0408918	0.0871889	0.137947	0.000430438	0.00529631
129642	MBOAT2	0.131018	0.26693	0.00341334	0.135275	0.095486	0.126424	0.000468619	0.00564809
9754	STARD8	0.426237	0.00692155	0.0685132	0.045749	0.0227758	0.114039	0.000562622	0.00648707
3914	LAMB3	0.576593	0.133578	0.0187291	0.0713248	0.126999	0.185445	0.000712868	0.00766217
1471	CST3	0.129835	0.166744	0.0122302	0.122152	0.101914	0.106575	0.000712753	0.00766217
9365	KL	0.0159604	0.41457	0.120591	0.0866579	0.0547593	0.138508	0.000745645	0.00789289
5414	SEPTIN4	0.0196719	0.343126	0.0587898	0.0828091	0.000944564	0.101068	0.0010292	0.0099254
9034	CCRL2	0.345732	0.339214	0.0292704	0.00517739	0.015293	0.146937	0.00109593	0.0103783
1969	EPHA2	0.152996	0.202035	0.100098	0.0588476	0.00647088	0.10409	0.00117884	0.0108319
23262	PPIP5K2	0.0879714	0.339377	0.0910818	0.069517	0.0194116	0.121472	0.00141312	0.0123017
7041	TGFB1I1	0.0476077	0.354735	0.0638107	0.0715294	0.0229393	0.112124	0.00146049	0.0125813
4296	MAP3K11	0.350456	0.0119567	0.0282387	0.0649191	0.0490456	0.100923	0.00149021	0.0127302
4714	NDUFB8	0.428872	0.00907351	0.0137363	0.00757413	0.0682694	0.105505	0.00164973	0.013614
7582	ZNF33B	0.139433	0.113534	0.0373888	0.0392855	0.170886	0.100105	0.00179907	0.0144698
7424	VEGFC	0.112742	0.264318	0.0546784	0.0485375	0.0546532	0.106986	0.00194523	0.0153312
9636	ISG15	0.57589	0.10062	0.0225236	0.0542603	0.0256935	0.155797	0.00206936	0.0159586
4256	MGP	0.173016	0.239689	0.00381901	0.264341	0.0773168	0.151636	0.00229663	0.0171581
7216	TRO	0.42282	0.0830751	0.0082908	0.0521761	0.0342431	0.120121	0.00240402	0.0177747
4621	MYH3	0.598393	0.292221	0.238256	0.242874	0.0727183	0.288893	0.00259483	0.0188058
8287	USP9Y	0.191293	0.325969	0.00567931	0.00975277	0.0602639	0.118592	0.00273981	0.0195389
2335	FN1	0.0516449	0.192382	0.0190647	0.231108	0.138476	0.126535	0.00287594	0.0202297
256987	SERINC5	0.0333101	0.309504	0.0495385	0.0473099	0.0903	0.105993	0.00318599	0.0218921
10866	HCP5	0.258456	0.0898631	0.0976561	0.208103	0.0353458	0.137885	0.00324976	0.0222081
6362	CCL18	0.479917	0.0418663	0.0785819	0.0710208	0.0579191	0.145861	0.00416613	0.0266865
5104	SERPINA5	0.357786	0.036715	0.106418	0.134261	0.0412446	0.135285	0.00489853	0.0301819
6360	CCL16	0.0680959	0.342453	0.139854	0.0129672	0.0314889	0.118972	0.00761061	0.0420804
8038	ADAM12	0.0302145	0.3658	0.00797415	0.0355414	0.0790958	0.103725	0.00842673	0.045584
4283	CXCL9	0.296858	0.555805	0.275089	0.145632	0.0113932	0.256955	0.0092286	0.048895
2633	GBP1	0.06204	0.351464	0.0666389	0.162749	0.0411171	0.136802	0.00974304	0.0509009
3437	IFIT3	0.0527295	0.302231	0.0406341	0.0708418	0.0560994	0.104507	0.0103202	0.0531547
23285	KIAA1107	0.0498768	0.391712	0.0086769	0.080758	0.0425009	0.114705	0.0105843	0.0539624
8483	CILP	0.148192	0.0926076	0.0531434	0.179026	0.0397261	0.102539	0.012864	0.0622
925	CD8A	0.0121943	0.375278	0.070983	0.0610778	0.060345	0.115976	0.0152024	0.070349
4886	NPY1R	0.168307	0.265932	0.014841	0.0852117	0.0681942	0.120497	0.0214342	0.0887067
Downregulated:
27295	PDLIM3	-0.473056	-0.289691	-0.0933585	-0.133892	-0.243223	-0.246644	9.1937e-14	7.57929e-11
51778	MYOZ2	-0.395201	-0.289489	-0.0689974	-0.32698	-0.679797	-0.352093	1.29162e-11	5.30436e-09
5116	PCNT	-0.290307	-0.132455	-0.119467	-0.177284	-0.198357	-0.183574	7.02073e-11	2.14366e-08
57538	ALPK3	-0.177893	-0.389631	-0.208905	-0.258471	-0.105129	-0.228006	1.51532e-10	3.90385e-08
3290	HSD11B1	-0.463846	-0.594793	-0.238324	-0.156469	-0.0270172	-0.29609	5.22824e-10	1.16491e-07
26135	SERBP1	-0.456195	-0.0906868	-0.0543989	-0.0845083	-0.153485	-0.167855	5.82852e-10	1.26448e-07
57146	TMEM159	-0.336974	-0.254358	-0.162611	-0.168812	-0.188546	-0.22226	2.87305e-09	4.73709e-07
375	ARF1	-0.247243	-0.10844	-0.0814008	-0.0477693	-0.108417	-0.118654	3.48872e-09	5.13589e-07
8848	TSC22D1	-0.620902	-0.105086	-0.0341352	-0.141257	-0.423744	-0.265025	4.03269e-09	5.65095e-07
10766	TOB2	-0.31059	-0.224221	-0.0779641	-0.11386	-0.320784	-0.209484	4.67117e-09	6.21114e-07
9659	PDE4DIP	-0.118051	-0.178842	-0.0525295	-0.0708089	-0.222267	-0.1285	5.68117e-09	7.31806e-07
88	ACTN2	-0.370591	-0.101023	-0.0382273	-0.133186	-0.136767	-0.155959	8.23245e-09	9.83599e-07
6449	SGTA	-0.313728	-0.254532	-0.0421851	-0.0967609	-0.10111	-0.161663	1.03795e-08	1.20519e-06
3615	IMPDH2	-0.116845	-0.225313	-0.132589	-0.111212	-0.104571	-0.138106	1.38651e-08	1.56581e-06
5510	PPP1R7	-0.101207	-0.259101	-0.0652292	-0.0802267	-0.14366	-0.129885	2.16358e-08	2.23528e-06
11344	TWF2	-0.339017	-0.511337	-0.123277	-0.165612	-0.134773	-0.254803	2.30238e-08	2.34331e-06
10772	SRSF10	-0.423506	-0.0610777	-0.0556263	-0.123489	-0.146203	-0.16198	2.77493e-08	2.78982e-06
310	ANXA7	-0.55336	-0.100087	-0.0607938	-0.0698326	-0.203297	-0.197474	3.01299e-08	2.95704e-06
4676	NAP1L4	-0.267125	-0.138078	-0.0261237	-0.0845328	-0.142027	-0.131577	3.41714e-08	3.23803e-06
3609	ILF3	-0.269652	-0.118634	-0.0690493	-0.0713053	-0.0874392	-0.123216	3.64227e-08	3.29965e-06
7102	TSPAN7	-0.1254	-0.154121	-0.0876	-0.0954073	-0.16236	-0.124978	3.81493e-08	3.41851e-06
7529	YWHAB	-0.450016	-0.0243403	-0.0952871	-0.0474041	-0.100453	-0.1435	3.85717e-08	3.41919e-06
7290	HIRA	-0.422254	-0.180601	-0.232665	-0.0106879	-0.023816	-0.174005	4.60091e-08	3.95103e-06
5019	OXCT1	-0.0305438	-0.56807	-0.135165	-0.346829	-0.22871	-0.261863	5.48562e-08	4.56802e-06
124801	LSM12	-0.314089	-0.305954	-0.0841655	-0.0517747	-0.0193585	-0.155068	7.77527e-08	6.28424e-06
1573	CYP2J2	-0.42635	-0.524445	-0.0465169	-0.293619	-0.0583784	-0.269862	8.11939e-08	6.43618e-06
3929	LBP	-0.370261	-1.42189	-0.144036	-0.545284	-0.0457498	-0.505444	9.40985e-08	7.38807e-06
23022	PALLD	-0.212151	-0.106535	-0.0424116	-0.177178	-0.115015	-0.130658	9.61333e-08	7.47663e-06
10856	RUVBL2	-0.114631	-0.231891	-0.0762702	-0.0692307	-0.0666746	-0.111739	1.02605e-07	7.68976e-06
23014	FBXO21	-0.0932579	-0.189391	-0.0684232	-0.106194	-0.101549	-0.111763	1.21205e-07	8.6963e-06
3475	IFRD1	-0.481682	-0.0698281	-0.123433	-0.184393	-0.338517	-0.23957	1.23773e-07	8.79644e-06
10486	CAP2	-0.644662	-0.0329922	-0.059893	-0.0464539	-0.240054	-0.204811	1.25968e-07	8.87591e-06
5036	PA2G4	-0.0868036	-0.169617	-0.0454474	-0.0873915	-0.137944	-0.105441	1.68174e-07	1.12718e-05
9908	G3BP2	-0.241005	-0.057948	-0.0825979	-0.135247	-0.418555	-0.187071	1.9231e-07	1.24835e-05
89	ACTN3	-0.399116	-0.189422	-0.250309	-0.59483	-0.365118	-0.359759	2.05752e-07	1.32321e-05
5563	PRKAA2	-1.30446	-0.0376044	-0.051941	-0.102538	-0.0942638	-0.31816	2.07053e-07	1.32321e-05
23144	ZC3H3	-0.15113	-0.323517	-0.0415577	-0.113702	-0.111314	-0.148244	2.13023e-07	1.35089e-05
5710	PSMD4	-0.339197	-0.101974	-0.102734	-0.0183115	-0.150595	-0.142562	2.36594e-07	1.45558e-05
2590	GALNT2	-0.0434349	-0.249378	-0.0778019	-0.101454	-0.0548988	-0.105393	2.53369e-07	1.54724e-05
22978	NT5C2	-0.243574	-0.0913687	-0.0600387	-0.119272	-0.319883	-0.166827	2.64295e-07	1.60209e-05
5432	POLR2C	-0.161227	-0.219285	-0.0459531	-0.113489	-0.0287162	-0.113734	3.53034e-07	1.97987e-05
23645	PPP1R15A	-0.237946	-0.294484	-0.102145	-0.172897	-0.0887618	-0.179247	3.67017e-07	2.04438e-05
2752	GLUL	-0.25015	-0.245499	-0.128198	-0.0621916	-0.472937	-0.231795	4.12667e-07	2.23818e-05
7247	TSN	-0.428431	-0.0897202	-0.0222358	-0.106842	-0.0766423	-0.144774	4.2124e-07	2.26974e-05
183	AGT	-0.142572	-0.130229	-0.112539	-0.134183	-0.135033	-0.130911	4.32058e-07	2.31291e-05
3482	IGF2R	-0.318604	-0.0888386	-0.103948	-0.105953	-0.0473946	-0.132948	4.57287e-07	2.40119e-05
11212	PLPBP	-0.634217	-0.0889382	-0.0489288	-0.086464	-0.0367056	-0.179051	6.24343e-07	3.10065e-05
6445	SGCG	-0.21248	-0.0739383	-0.13016	-0.0639898	-0.154596	-0.127033	6.44901e-07	3.18357e-05
9637	FEZ2	-0.104834	-0.289584	-0.0362479	-0.119586	-0.223639	-0.154778	7.14689e-07	3.50708e-05
8140	SLC7A5	-0.332735	-0.119093	-0.154814	-0.118213	-0.163933	-0.177758	7.20985e-07	3.51704e-05
10668	CGRRF1	-0.30624	-0.151595	-0.0893445	-0.00923767	-0.141805	-0.139644	7.82783e-07	3.7519e-05
10001	MED6	-0.356377	-0.101861	-0.0642631	-0.0664286	-0.0891351	-0.135613	8.8436e-07	4.16609e-05
11047	ADRM1	-0.301479	-0.280491	-0.022377	-0.0476212	-0.095775	-0.149549	9.2222e-07	4.27182e-05
9698	PUM1	-0.348833	-0.0303073	-0.0385717	-0.0461194	-0.178686	-0.128503	1.03489e-06	4.73981e-05
7434	VIPR2	-0.244243	-0.307645	-0.0188401	-0.1769	-0.0308445	-0.155694	1.12329e-06	5.08814e-05
8019	BRD3	-0.334582	-0.0920906	-0.0134013	-0.0852153	-0.121167	-0.129291	1.14347e-06	5.15125e-05
23534	TNPO3	-0.48298	-0.0789375	-0.088486	-0.0844649	-0.00559878	-0.148093	1.20869e-06	5.41546e-05
7037	TFRC	-0.183869	-0.259069	-0.0597105	-0.28392	-0.627395	-0.282793	1.59049e-06	6.75878e-05
6651	SON	-0.374701	-0.0113478	-0.0588573	-0.0884904	-0.0544272	-0.117565	1.61879e-06	6.84375e-05
10284	SAP18	-0.0515017	-0.111706	-0.111137	-0.0779113	-0.151963	-0.100844	1.80872e-06	7.38171e-05
23235	SIK2	-0.231679	-0.125568	-0.162167	-0.0468032	-0.121025	-0.137448	1.98979e-06	8.08071e-05
8405	SPOP	-0.37744	-0.0105358	-0.0406715	-0.0809583	-0.279697	-0.15786	2.07042e-06	8.3261e-05
10782	ZNF274	-0.0395585	-0.280633	-0.10354	-0.11574	-0.0459935	-0.117093	2.09028e-06	8.36517e-05
2104	ESRRG	-0.103894	-0.3141	-0.0471873	-0.216697	-0.310582	-0.198492	2.12169e-06	8.4137e-05
3735	KARS1	-0.264339	-0.0875073	-0.0577549	-0.0364054	-0.124973	-0.114196	2.45079e-06	9.44128e-05
6385	SDC4	-0.33334	-0.21483	-0.0864555	-0.10354	-0.103333	-0.1683	3.00408e-06	0.000111557
1845	DUSP3	-0.256986	-0.139211	-0.0715945	-0.0321564	-0.221409	-0.144271	3.04264e-06	0.000112482
9416	DDX23	-0.138966	-0.186222	-0.0537722	-0.0560453	-0.118395	-0.11068	3.21756e-06	0.000118418
8557	TCAP	-0.283336	-0.0296194	-0.257071	-0.0800145	-0.0602218	-0.142053	3.56526e-06	0.00012948
6710	SPTB	-0.10614	-0.277693	-0.0374469	-0.167094	-0.0420772	-0.12609	3.65737e-06	0.000131665
6835	SURF2	-0.153001	-0.316151	-0.049462	-0.0764903	-0.0595297	-0.130927	3.9964e-06	0.000143245
859	CAV3	-0.355942	-0.107737	-0.0921918	-0.037428	-0.0951387	-0.137687	4.65145e-06	0.000163411
9100	USP10	-0.394032	-0.0739612	-0.0294369	-0.0829852	-0.0727183	-0.130627	4.67502e-06	0.000163411
9221	NOLC1	-0.216534	-0.0695647	-0.111624	-0.101537	-0.0785055	-0.115553	5.25893e-06	0.000176958
79033	ERI3	-0.706553	-0.171364	-0.0357847	-0.0531539	-0.0287738	-0.199126	5.33365e-06	0.000177301
7014	TERF2	-0.29209	-0.14261	-0.0119267	-0.0572124	-0.00478479	-0.101725	5.31937e-06	0.000177301
6662	SOX9	-0.589655	-0.631299	-0.104751	-0.0594012	-0.0830627	-0.293634	6.36373e-06	0.000209014
8668	EIF3I	-0.2082	-0.141024	-0.0097796	-0.0565623	-0.185068	-0.120127	6.45449e-06	0.000211154
10726	NUDC	-0.118974	-0.140148	-0.065872	-0.095123	-0.108235	-0.10567	6.66996e-06	0.000217187
5465	PPARA	-0.0735935	-0.265831	-0.0162886	-0.151364	-0.0933631	-0.120088	7.00685e-06	0.000224764
267	AMFR	-0.300666	-0.286457	-0.0384604	-0.0539509	-0.223193	-0.180545	7.27316e-06	0.000228878
55720	TSR1	-0.370255	-0.0787947	-0.0938463	-0.0411905	-0.0346362	-0.123745	7.36048e-06	0.000229848
10383	TUBB4B	-0.156055	-0.266772	-0.0235103	-0.166311	-0.0754256	-0.137615	8.47564e-06	0.000261697
8623	ASMTL	-0.196507	-0.21645	-0.0450896	-0.093239	-0.0929576	-0.128849	9.45443e-06	0.000286553
8605	PLA2G4C	-0.0648135	-0.276819	-0.0354752	-0.136711	-0.0318609	-0.109136	1.03302e-05	0.00030634
9099	USP2	-0.232003	-0.23246	-0.049288	-0.0526101	-0.269195	-0.167111	1.12941e-05	0.000330171
3727	JUND	-0.16509	-0.179852	-0.0736001	-0.122867	-0.141618	-0.136606	1.21042e-05	0.000347691
55353	LAPTM4B	-0.275225	-0.168167	-0.00146704	-0.07646	-0.101266	-0.124517	1.40951e-05	0.000396428
79026	AHNAK	-0.428602	-0.181485	-0.0853274	-0.0109168	-0.0187305	-0.145012	1.42802e-05	0.00039732
3155	HMGCL	-0.287667	-0.160632	-0.016429	-0.142742	-0.0369862	-0.128891	1.45232e-05	0.000401775
23464	GCAT	-0.236751	-0.348531	-0.0253252	-0.132051	-0.0434683	-0.157225	1.67828e-05	0.000450675
6136	RPL12	-0.183612	-0.0684556	-0.0649795	-0.0603872	-0.188108	-0.113108	1.77687e-05	0.000471013
9789	SPCS2	-0.143395	-0.163811	-0.0194754	-0.0835848	-0.096192	-0.101292	1.8242e-05	0.00047742
5409	PNMT	-0.182026	-0.280008	-0.102196	-0.0752326	-0.0454523	-0.136983	1.89371e-05	0.000490785
54788	DNAJB12	-0.393274	-0.159852	-0.0366876	-0.0510288	-0.0189344	-0.131955	1.95269e-05	0.000499937
8975	USP13	-0.237365	-0.069154	-0.0456395	-0.0788021	-0.180034	-0.122199	2.02115e-05	0.000512283
10897	YIF1A	-0.0453694	-0.262825	-0.0470842	-0.103621	-0.0687698	-0.105534	2.04847e-05	0.000514006
311	ANXA11	-0.0855481	-0.238379	-0.064662	-0.0846521	-0.0735657	-0.109361	2.23529e-05	0.000553385
9043	SPAG9	-0.401087	-0.0943299	-0.0340974	-0.0114525	-0.231637	-0.154521	2.46147e-05	0.000596834
26610	ELP4	-0.23008	-0.0607928	-0.066194	-0.107469	-0.0619624	-0.1053	2.56722e-05	0.000620649
9172	MYOM2	-0.0281533	-0.10795	-0.0290688	-0.135704	-0.235282	-0.107232	2.81661e-05	0.000673048
3097	HIVEP2	-0.177246	-0.00367272	-0.141394	-0.0637595	-0.305147	-0.138244	2.83565e-05	0.000675639
6634	SNRPD3	-0.40662	-0.024614	-0.0621014	-0.0688802	-0.0994394	-0.132331	2.92928e-05	0.000693937
22884	WDR37	-0.0560849	-0.195041	-0.0224808	-0.136334	-0.0925489	-0.100498	3.19908e-05	0.000742907
23492	CBX7	-0.253412	-0.178736	-0.0776198	-0.0556987	-0.0433411	-0.121762	3.46913e-05	0.000790041
4209	MEF2D	-0.15288	-0.107847	-0.0259773	-0.0724862	-0.153033	-0.102445	3.83302e-05	0.000861018
4953	ODC1	-0.184079	-0.146912	-0.0571281	-0.0287527	-0.174723	-0.118319	3.85147e-05	0.000862814
9665	MARF1	-0.310247	-0.123118	-0.00835841	-0.0392367	-0.0207891	-0.10035	3.90454e-05	0.000865296
6272	SORT1	-0.14746	-0.249023	-0.0764851	-0.0716548	-0.0615012	-0.121225	3.93308e-05	0.000869285
3099	HK2	-0.256845	-0.170209	-0.0245916	-0.23606	-0.111053	-0.159752	4.12885e-05	0.000895656
203068	TUBB	-0.281482	-0.149833	-0.0204007	-0.137653	-0.00891198	-0.119656	4.14173e-05	0.000895656
2309	FOXO3	-0.258308	-0.0500831	-0.0882841	-0.16496	-0.121216	-0.13657	4.63967e-05	0.00096834
25820	ARIH1	-0.505202	-0.032115	-0.0275698	-0.0372084	-0.113145	-0.143048	4.66173e-05	0.000970488
1119	CHKA	-0.39877	-0.00959706	-0.0327485	-0.101003	-0.0420895	-0.116842	4.93215e-05	0.00101085
4189	DNAJB9	-0.042816	-0.0878312	-0.0912434	-0.101619	-0.282085	-0.121119	5.26354e-05	0.00106878
7334	UBE2N	-0.368183	-0.0242537	-0.0108244	-0.0954274	-0.0808858	-0.115915	5.3374e-05	0.00107847
9895	TECPR2	-0.337797	-0.00714259	-0.122605	-0.0186685	-0.0873732	-0.114717	5.51693e-05	0.00110931
23304	UBR2	-0.161142	-0.0567048	-0.0425543	-0.0491623	-0.212874	-0.104487	5.58267e-05	0.00111708
23054	NCOA6	-0.289986	-0.127479	-0.0315369	-0.0748611	-0.0485663	-0.114486	5.62038e-05	0.0011219
5708	PSMD2	-0.256351	-0.128477	-0.074251	-0.00181719	-0.089552	-0.11009	5.69844e-05	0.001132
2010	EMD	-0.135009	-0.153049	-0.071117	-0.118543	-0.0285235	-0.101248	5.79189e-05	0.0011478
3422	IDI1	-0.192699	-0.0378276	-0.0125282	-0.0987992	-0.259682	-0.120307	5.83191e-05	0.00114957
6185	RPN2	-0.263635	-0.0938777	-0.023784	-0.0441179	-0.184555	-0.121994	6.26726e-05	0.00121285
65125	WNK1	-0.220579	-0.119047	-0.0421755	-0.0310468	-0.13656	-0.109882	6.60786e-05	0.00126534
3315	HSPB1	-0.44667	-0.0932187	-0.0656855	-0.0737163	-0.00143081	-0.136144	6.81467e-05	0.00129746
9454	HOMER3	-0.504346	-0.160644	-0.0158093	-0.00665071	-0.152218	-0.167934	7.26631e-05	0.00136454
6432	SRSF7	-0.0290582	-0.0782447	-0.121586	-0.06906	-0.245748	-0.108739	7.30237e-05	0.0013682
1965	EIF2S1	-0.615471	-0.00530356	-0.0479896	-0.0339635	-0.0679795	-0.154142	7.61805e-05	0.00142411
5350	PLN	-0.220851	-0.0279377	-0.0328386	-0.0907099	-0.158053	-0.106078	7.73261e-05	0.00144225
4026	LPP	-0.432035	-0.0575697	-0.0196815	-0.133496	-0.0175144	-0.132059	7.97279e-05	0.00148035
123	PLIN2	-0.0973568	-0.104796	-0.0506045	-0.0709006	-0.179749	-0.100681	8.13045e-05	0.00150623
7555	CNBP	-0.431054	-0.0590667	-0.033553	-0.0279952	-0.0932401	-0.128982	8.27647e-05	0.00152592
7137	TNNI3	-0.111145	-0.480388	-0.0438128	-0.129357	-0.105842	-0.174109	8.6296e-05	0.00156016
5434	POLR2E	-0.280289	-0.118451	-0.0563533	-0.0710966	-0.0114077	-0.10752	8.70685e-05	0.00156723
815	CAMK2A	-0.00128311	-0.310728	-0.0371081	-0.133765	-0.123606	-0.121298	9.21258e-05	0.0016333
23095	KIF1B	-0.345293	-0.100314	-0.0705766	-0.0186084	-0.0517434	-0.117307	9.24244e-05	0.00163508
8087	FXR1	-0.194957	-0.0706882	-0.0895308	-0.0169312	-0.234698	-0.121361	9.30843e-05	0.00163972
7360	UGP2	-0.327355	-0.0781134	-0.0479879	-0.0433624	-0.116413	-0.122646	9.53915e-05	0.00167321
51526	OSER1	-0.231715	-0.082687	-0.0637966	-0.029828	-0.207764	-0.123158	0.00010389	0.00179177
1070	CETN3	-0.162091	-0.0246624	-0.0659399	-0.207746	-0.0692086	-0.10593	0.000113089	0.00192227
7704	ZBTB16	-0.263421	-0.142677	-0.0989045	-0.0735035	-0.318665	-0.179434	0.000117934	0.00198823
3306	HSPA2	-0.146804	-0.120423	-0.0213047	-0.0618676	-0.404376	-0.150955	0.00013194	0.00216677
25888	ZNF473	-0.42371	-0.0671178	-0.0160032	-0.050355	-0.0348165	-0.118401	0.00015927	0.00248679
1917	EEF1A2	-0.194402	-0.235739	-0.0575656	-0.047119	-0.094784	-0.125922	0.000169139	0.00260146
1545	CYP1B1	-0.429035	-0.175739	-0.194858	-0.109609	-0.0277693	-0.187402	0.000172586	0.0026397
1977	EIF4E	-0.275121	-0.113995	-0.0201361	-0.0752061	-0.16348	-0.129588	0.000176787	0.00268898
904	CCNT1	-0.372976	-0.121049	-0.0294905	-0.0410544	-0.0436354	-0.121641	0.000180853	0.00273569
6123	RPL3L	-0.103257	-0.112459	-0.0468216	-0.0734678	-0.179078	-0.103017	0.000190245	0.00284642
9414	TJP2	-0.287489	-0.0658115	-0.0371104	-0.0693058	-0.0442572	-0.100795	0.00019323	0.00288585
84901	NFATC2IP	-0.293403	-0.0919805	-0.0174254	-0.0607466	-0.0429047	-0.101292	0.000198901	0.00294387
9939	RBM8A	-0.309423	-0.0584262	-0.0935157	-0.0287104	-0.0234651	-0.102708	0.000200982	0.00296404
6428	SRSF3	-0.200897	-0.072713	-0.0940536	-0.0444262	-0.166381	-0.115694	0.000202057	0.00297457
5229	PGGT1B	-0.243625	-0.0649802	-0.0816889	-0.0707436	-0.0394778	-0.100103	0.000213176	0.00309405
5142	PDE4B	-0.55514	-0.0815765	-0.0250915	-0.118	-0.837307	-0.323423	0.000216223	0.00312179
5292	PIM1	-0.365469	-0.141063	-0.0937503	-0.093743	-0.0569054	-0.150186	0.000217519	0.00312954
5217	PFN2	-0.437521	-0.0399979	-0.0195921	-0.0895308	-0.188337	-0.154996	0.000219419	0.0031481
22948	CCT5	-0.267742	-0.122607	-0.0554552	-0.0454035	-0.0451132	-0.107264	0.000243068	0.00341371
5901	RAN	-0.295964	-0.0962779	-0.0685518	-0.0330312	-0.0676836	-0.112302	0.000273943	0.00370408
55573	CDV3	-0.280894	-0.0628614	-0.124289	-0.0147424	-0.106902	-0.117938	0.000280192	0.00376206
113177	IZUMO4	-0.105028	-0.299147	-0.00183054	-0.078364	-0.0474322	-0.10636	0.000287396	0.00384625
3356	HTR2A	-0.313366	-0.215282	-0.0601746	-0.131155	-0.0208322	-0.148162	0.000305016	0.00402974
10149	ADGRG2	-0.118965	-0.202554	-0.519423	-0.100976	-0.0224997	-0.192884	0.000311517	0.00409345
23392	ECPAS	-0.308701	-0.0641332	-0.0604801	-0.0173594	-0.204776	-0.13109	0.000357371	0.00455358
9194	SLC16A7	-0.113662	-0.190972	-0.152793	-0.226777	-0.0571777	-0.148276	0.000360448	0.00457158
1491	CTH	-0.143296	-0.349652	-0.00959843	-0.171799	-0.00942703	-0.136754	0.000399729	0.00498543
7170	TPM3	-0.00848697	-0.248034	-0.0784077	-0.130582	-0.161494	-0.125401	0.000496088	0.00592718
9338	TCEAL1	-0.163833	-0.108966	-0.00974487	-0.0569137	-0.173914	-0.102674	0.000504201	0.00599802
4780	NFE2L2	-0.199626	-0.0712877	-0.0282371	-0.00603978	-0.335547	-0.128148	0.000551927	0.00639956
6590	SLPI	-0.58421	-0.270546	-0.231344	-0.150795	-0.0573365	-0.258846	0.000594687	0.00669754
7832	BTG2	-0.477194	-0.221634	-0.11005	-0.128754	-0.126014	-0.212729	0.000611891	0.00685966
686	BTD	-0.249672	-0.149778	-0.0365948	-0.0732795	-0.0280726	-0.107479	0.000614863	0.00687778
7874	USP7	-0.295131	-0.0522716	-0.029372	-0.0251086	-0.1881	-0.117997	0.000648764	0.00717805
3624	INHBA	-0.147271	-0.166923	-0.223276	-0.109218	-0.0151813	-0.132374	0.000671457	0.00731562
382	ARF6	-0.211986	-0.037318	-0.0185519	-0.044295	-0.26052	-0.114534	0.000696146	0.00752166
64795	RMND5A	-0.0757826	-0.0827554	-0.0929499	-0.0166603	-0.254904	-0.10461	0.000745822	0.00789289
8685	MARCO	-0.00486502	-0.496313	-0.219618	-0.0656806	-0.0276282	-0.162821	0.000772377	0.00810111
1827	RCAN1	-0.175814	-0.234911	-0.0376674	-0.0904513	-0.185468	-0.144862	0.000802677	0.0083446
53405	CLIC5	-0.626877	-0.0435233	-0.00975344	-0.00472409	-0.129856	-0.162947	0.000821128	0.00849357
5111	PCNA	-0.316953	-0.0729757	-0.0354572	-0.0187059	-0.0603652	-0.100891	0.000864179	0.00877376
10562	OLFM4	-0.302673	-0.336993	-0.114046	-0.0193237	-0.0961762	-0.173842	0.000970833	0.00955915
25802	LMOD1	-0.192137	-0.25624	-0.088951	-0.0891482	-0.0997994	-0.145255	0.000971684	0.00955915
419	ART3	-0.235222	-0.0153611	-0.054719	-0.070542	-0.367815	-0.148732	0.000982409	0.00963886
5862	RAB2A	-0.516527	-0.021131	-0.0261326	-0.0175342	-0.0791392	-0.132093	0.00102613	0.0099254
3843	IPO5	-0.230904	-0.0205125	-0.035984	-0.0408601	-0.202982	-0.106249	0.00111634	0.010458
29978	UBQLN2	-0.227775	-0.058601	-0.0226257	-0.0323309	-0.177266	-0.10372	0.00115517	0.0107123
8266	UBL4A	-0.34808	-0.152895	-0.0345729	-0.0284195	-0.0389257	-0.120579	0.00120929	0.0110203
1509	CTSD	-0.12322	-0.250881	-0.0781629	-0.0503126	-0.0232359	-0.105162	0.00148642	0.0127302
7049	TGFBR3	-0.204169	-0.0620686	-0.276125	-0.0643498	-0.0450965	-0.130362	0.00157915	0.0132034
689	BTF3	-0.351928	-0.0240536	-0.00388348	-0.0425955	-0.117385	-0.107969	0.00165647	0.0136383
8869	ST3GAL5	-0.0711614	-0.15514	-0.0242573	-0.0124598	-0.298336	-0.112271	0.00170588	0.0138555
5781	PTPN11	-0.367367	-0.00993758	-0.0502853	-0.0666198	-0.0478566	-0.108413	0.00175271	0.0141661
10797	MTHFD2	-0.447846	-0.112676	-0.0533249	-0.0507121	-0.0743367	-0.147779	0.00180345	0.0144909
3987	LIMS1	-0.552266	-0.0183886	-0.00376301	-0.0365893	-0.118573	-0.145916	0.00200794	0.0156312
22887	FOXJ3	-0.330151	-0.0116607	-0.0390357	-0.0167183	-0.120197	-0.103553	0.00224819	0.0168645
8804	CREG1	-0.380186	-0.00643463	-0.0229889	-0.0173017	-0.102626	-0.105908	0.00239322	0.0177266
1051	CEBPB	-0.303268	-0.062987	-0.0705313	-0.0749337	-0.0729886	-0.116942	0.00260672	0.0188672
1938	EEF2	-0.360397	-0.0188731	-0.0207849	-0.0190983	-0.0972467	-0.10328	0.00265983	0.0191508
4691	NCL	-0.610795	-0.00265921	-0.0012823	-0.0324802	-0.0619503	-0.141833	0.00284367	0.0201362
8837	CFLAR	-0.343975	-0.100735	-0.00511259	-0.0111943	-0.0941875	-0.111041	0.00319907	0.0219228
7538	ZFP36	-0.311937	-0.29168	-0.102433	-0.0737877	-0.112131	-0.178394	0.00446276	0.0279931
8487	GEMIN2	-0.378281	-0.0517305	-0.057615	-0.0341953	-0.0151713	-0.107399	0.00574407	0.0339943
9731	CEP104	-0.338219	-0.0893459	-0.0357826	-0.0322703	-0.0238228	-0.103888	0.00584198	0.0343896
1264	CNN1	-0.338549	-0.279033	-0.0567469	-0.0430473	-0.0622784	-0.155931	0.00910617	0.0483395
6695	SPOCK1	-0.0977942	-0.335511	-0.0560465	-0.0525154	-0.0307895	-0.114531	0.00942932	0.0497405
9723	SEMA3E	-0.224494	-0.230223	-0.140318	-0.00686637	-0.046133	-0.129607	0.0103077	0.0531435
3037	HAS2	-0.0725652	-0.0498118	-0.256831	-0.181933	-0.0402151	-0.120271	0.0110327	0.0556974
4606	MYBPC2	-0.309877	-0.0443165	-0.0641255	-0.0167848	-0.081047	-0.10323	0.0127825	0.0618782

## Sheet: RRHO - Y RET vs disuse
Entrez ID	Gene Symbol	Concordancy: Y RET	Mean LFC: Y RET	Stouffer FDR: Y RET	Concordancy: disuse	Mean LFC: disuse	Stouffer FDR: disuse
Upregulated Y RET and disuse:
219	ALDH1B1	Concordantly upregulated	0.346812	2.28063e-05	Concordantly upregulated	0.311725	0.0295451
302	ANXA2	Concordantly upregulated	0.175158	0.0165438	Concordantly upregulated	0.26321	0.0505534
334	APLP2	Concordantly upregulated	0.113593	0.0305388	Concordantly upregulated	0.190413	0.00904944
341	APOC1	Concordantly upregulated	0.321227	0.00409579	Concordantly upregulated	0.456155	0.000166824
348	APOE	Concordantly upregulated	0.275654	0.0312745	Concordantly upregulated	0.237077	0.0250262
412	STS	Concordantly upregulated	0.115481	0.0549123	Concordantly upregulated	0.274663	0.0410975
653	BMP5	Concordantly upregulated	0.173107	0.0941442	Concordantly upregulated	0.160523	0.0408247
836	CASP3	Concordantly upregulated	0.108819	0.0939605	Concordantly upregulated	0.306589	0.0337044
929	CD14	Concordantly upregulated	0.291658	0.058777	Concordantly upregulated	0.51827	0.0015582
977	CD151	Concordantly upregulated	0.154314	0.0137491	Concordantly upregulated	0.198541	0.0531058
1102	RCBTB2	Concordantly upregulated	0.103091	0.0435237	Concordantly upregulated	0.24196	0.0646723
1277	COL1A1	Concordantly upregulated	0.782623	7.13185e-06	Concordantly upregulated	1.11841	0.00212828
1278	COL1A2	Concordantly upregulated	0.768543	2.85097e-06	Concordantly upregulated	0.607197	0.01128
1290	COL5A2	Concordantly upregulated	0.711318	6.65955e-07	Concordantly upregulated	0.428227	0.0333335
1407	CRY1	Concordantly upregulated	0.19797	0.0112777	Concordantly upregulated	0.138748	0.0935173
1436	CSF1R	Concordantly upregulated	0.283724	0.00717999	Concordantly upregulated	0.335613	0.0356772
1513	CTSK	Concordantly upregulated	0.380036	0.00178233	Concordantly upregulated	0.584076	0.00190448
1519	CTSO	Concordantly upregulated	0.141179	0.104527	Concordantly upregulated	0.100954	0.098578
1520	CTSS	Concordantly upregulated	0.212259	0.0074408	Concordantly upregulated	0.288885	0.0305533
1601	DAB2	Concordantly upregulated	0.267788	0.0112777	Concordantly upregulated	0.289774	0.055595
1647	GADD45A	Concordantly upregulated	0.548441	0.0149765	Concordantly upregulated	1.12428	8.43494e-07
1728	NQO1	Concordantly upregulated	0.323164	1.56438e-05	Concordantly upregulated	0.281523	0.00697047
1871	E2F3	Concordantly upregulated	0.162355	0.0328565	Concordantly upregulated	0.153592	0.0498941
1915	EEF1A1	Concordantly upregulated	0.20481	0.0256971	Concordantly upregulated	0.28326	0.00116248
2017	CTTN	Concordantly upregulated	0.111247	0.0377092	Concordantly upregulated	0.153196	0.0376562
2152	F3	Concordantly upregulated	0.215515	0.0904236	Concordantly upregulated	0.36722	0.00510237
2207	FCER1G	Concordantly upregulated	0.222101	0.0182447	Concordantly upregulated	0.244185	0.0154487
3001	GZMA	Concordantly upregulated	0.220099	0.0275436	Concordantly upregulated	0.406898	0.0273739
3059	HCLS1	Concordantly upregulated	0.328444	0.00210911	Concordantly upregulated	0.24629	0.0358256
3113	HLA-DPA1	Concordantly upregulated	0.208761	0.0414279	Concordantly upregulated	0.237204	0.0113276
3134	HLA-F	Concordantly upregulated	0.149345	0.0682759	Concordantly upregulated	0.164886	0.0056442
3428	IFI16	Concordantly upregulated	0.476675	0.00498925	Concordantly upregulated	0.176296	0.0794516
3627	CXCL10	Concordantly upregulated	0.466647	0.0112777	Concordantly upregulated	0.416653	0.0169909
3815	KIT	Concordantly upregulated	0.345572	0.000535515	Concordantly upregulated	0.325705	0.00452782
3838	KPNA2	Concordantly upregulated	0.228428	0.0258505	Concordantly upregulated	0.18814	0.0334492
3936	LCP1	Concordantly upregulated	0.311015	0.0344975	Concordantly upregulated	0.349984	0.00133885
3956	LGALS1	Concordantly upregulated	0.180737	0.0074408	Concordantly upregulated	0.119243	0.0839238
3958	LGALS3	Concordantly upregulated	0.100622	0.0828223	Concordantly upregulated	0.225934	0.102389
4053	LTBP2	Concordantly upregulated	0.25041	0.00171551	Concordantly upregulated	0.14364	0.0308106
4093	SMAD9	Concordantly upregulated	0.286345	0.0258505	Concordantly upregulated	0.45664	0.0104388
4200	ME2	Concordantly upregulated	0.138994	0.0010526	Concordantly upregulated	0.168257	0.0124618
4256	MGP	Concordantly upregulated	0.282411	0.0837899	Concordantly upregulated	0.376865	0.0532173
4282	MIF	Concordantly upregulated	0.235292	0.015775	Concordantly upregulated	0.275997	0.000342279
4283	CXCL9	Concordantly upregulated	0.280221	0.0517563	Concordantly upregulated	0.658142	0.0040585
4608	MYBPH	Concordantly upregulated	0.757811	0.0517563	Concordantly upregulated	1.08048	0.0406289
4618	MYF6	Concordantly upregulated	0.201373	0.0516378	Concordantly upregulated	0.440754	2.78143e-06
4957	ODF2	Concordantly upregulated	0.162904	0.0137491	Concordantly upregulated	0.201832	0.0111612
5118	PCOLCE	Concordantly upregulated	0.220247	0.0643581	Concordantly upregulated	0.404156	0.0251708
5445	PON2	Concordantly upregulated	0.123466	0.0520058	Concordantly upregulated	0.251934	0.00265815
5478	PPIA	Concordantly upregulated	0.127772	0.0514453	Concordantly upregulated	0.257861	0.00020718
5610	EIF2AK2	Concordantly upregulated	0.137152	0.0760633	Concordantly upregulated	0.132894	0.0769429
5654	HTRA1	Concordantly upregulated	0.336545	0.0191259	Concordantly upregulated	0.380792	0.00494494
5730	PTGDS	Concordantly upregulated	0.496731	6.8001e-05	Concordantly upregulated	0.583325	1.02573e-08
5764	PTN	Concordantly upregulated	0.183564	0.00623825	Concordantly upregulated	0.210462	0.0618592
6122	RPL3	Concordantly upregulated	0.133379	0.0562912	Concordantly upregulated	0.244404	0.00632767
6275	S100A4	Concordantly upregulated	0.474505	0.0123934	Concordantly upregulated	0.284555	0.104049
6284	S100A13	Concordantly upregulated	0.138796	0.0435237	Concordantly upregulated	0.547978	0.000671257
6303	SAT1	Concordantly upregulated	0.331881	0.000503016	Concordantly upregulated	0.338449	0.00606469
6320	CLEC11A	Concordantly upregulated	0.132382	0.0652577	Concordantly upregulated	0.286795	0.0494477
6347	CCL2	Concordantly upregulated	0.815432	0.00226049	Concordantly upregulated	0.411939	0.0242114
6376	CX3CL1	Concordantly upregulated	0.190003	0.100349	Concordantly upregulated	0.228818	0.036039
6594	SMARCA1	Concordantly upregulated	0.151505	0.0633808	Concordantly upregulated	0.17877	0.00170539
6659	SOX4	Concordantly upregulated	0.332528	4.94975e-05	Concordantly upregulated	0.310032	0.0147691
6678	SPARC	Concordantly upregulated	0.489245	3.76669e-06	Concordantly upregulated	0.385555	0.0104477
6744	ITPRID2	Concordantly upregulated	0.123409	0.0526332	Concordantly upregulated	0.147433	0.0326637
6778	STAT6	Concordantly upregulated	0.117964	0.0995179	Concordantly upregulated	0.320579	0.0863963
6988	TCTA	Concordantly upregulated	0.203881	0.00781313	Concordantly upregulated	0.189223	0.0147322
7043	TGFB3	Concordantly upregulated	0.228294	0.00409579	Concordantly upregulated	0.370601	0.0485006
7059	THBS3	Concordantly upregulated	0.145668	0.0973036	Concordantly upregulated	0.263476	0.104811
7122	CLDN5	Concordantly upregulated	0.2885	0.000764717	Concordantly upregulated	0.195601	0.0602537
7305	TYROBP	Concordantly upregulated	0.45418	0.00717999	Concordantly upregulated	0.413512	0.0114982
7465	WEE1	Concordantly upregulated	0.200552	0.0401198	Concordantly upregulated	0.287798	0.0125449
7805	LAPTM5	Concordantly upregulated	0.281046	0.0122285	Concordantly upregulated	0.283824	0.0441534
7852	CXCR4	Concordantly upregulated	0.386112	7.34208e-05	Concordantly upregulated	0.196006	0.0631081
8406	SRPX	Concordantly upregulated	0.310231	0.0197685	Concordantly upregulated	0.224734	0.0942003
8483	CILP	Concordantly upregulated	0.281442	0.0401198	Concordantly upregulated	0.277766	0.0157076
8826	IQGAP1	Concordantly upregulated	0.161413	0.0771076	Concordantly upregulated	0.23721	0.00148379
9448	MAP4K4	Concordantly upregulated	0.1385	0.0392964	Concordantly upregulated	0.190706	0.0117999
9467	SH3BP5	Concordantly upregulated	0.194465	0.0366089	Concordantly upregulated	0.320081	0.00243282
9619	ABCG1	Concordantly upregulated	0.247724	0.000854758	Concordantly upregulated	0.501683	0.000238857
9768	PCLAF	Concordantly upregulated	0.232695	0.07188	Concordantly upregulated	0.138907	0.0412743
9844	ELMO1	Concordantly upregulated	0.179262	0.0381428	Concordantly upregulated	0.165955	0.047026
9871	SEC24D	Concordantly upregulated	0.142827	0.0266083	Concordantly upregulated	0.304952	0.00188016
10123	ARL4C	Concordantly upregulated	0.139274	0.0600298	Concordantly upregulated	0.344579	0.00228359
10507	SEMA4D	Concordantly upregulated	0.107173	0.0802292	Concordantly upregulated	0.297868	0.000393648
10578	GNLY	Concordantly upregulated	0.159159	0.0530479	Concordantly upregulated	0.276871	0.0932989
10866	HCP5	Concordantly upregulated	0.169142	0.0741136	Concordantly upregulated	0.33322	0.0122587
11177	BAZ1A	Concordantly upregulated	0.163303	0.10391	Concordantly upregulated	0.131506	0.0638191
11339	OIP5	Concordantly upregulated	0.183647	0.0757762	Concordantly upregulated	0.649622	2.19866e-10
22902	RUFY3	Concordantly upregulated	0.151641	0.0246978	Concordantly upregulated	0.275418	4.18895e-05
23012	STK38L	Concordantly upregulated	0.184494	0.0525492	Concordantly upregulated	0.197883	0.00530946
23191	CYFIP1	Concordantly upregulated	0.231663	0.00060777	Concordantly upregulated	0.178105	0.00804823
23328	SASH1	Concordantly upregulated	0.172489	0.0189193	Concordantly upregulated	0.226765	0.000222611
23452	ANGPTL2	Concordantly upregulated	0.333831	0.00192639	Concordantly upregulated	0.560988	0.000861006
25875	LETMD1	Concordantly upregulated	0.180742	0.00712095	Concordantly upregulated	0.289111	2.48401e-05
27242	TNFRSF21	Concordantly upregulated	0.370832	0.000243637	Concordantly upregulated	0.260689	0.0517676
29799	YPEL1	Concordantly upregulated	0.203235	0.0325574	Concordantly upregulated	0.643306	6.0025e-07
57608	JCAD	Concordantly upregulated	0.308624	0.000380343	Concordantly upregulated	0.148526	0.0783075
60436	TGIF2	Concordantly upregulated	0.159743	0.0539051	Concordantly upregulated	0.176518	0.0409455
158471	PRUNE2	Concordantly upregulated	0.302044	0.0147543	Concordantly upregulated	0.735076	0.000364107
Upregulated Y RET only:
47	ACLY	Concordantly upregulated	0.119834	0.0401198	Not concordantly upregulated	0.0766575	0.720143
109	ADCY3	Concordantly upregulated	0.155069	0.0201777	Not concordantly upregulated	0.0405873	0.882376
187	APLNR	Concordantly upregulated	0.470085	5.15213e-05	Not concordantly upregulated	0.1239	0.780707
307	ANXA4	Concordantly upregulated	0.164335	0.0244537	Not concordantly upregulated	0.0383166	0.682073
313	AOAH	Concordantly upregulated	0.14879	0.0210446	Not concordantly upregulated	0.096621	0.640412
351	APP	Concordantly upregulated	0.17487	0.00980641	Not concordantly upregulated	0.0371781	0.707045
397	ARHGDIB	Concordantly upregulated	0.17904	0.00717999	Not concordantly upregulated	-0.0820483	0.650287
590	BCHE	Concordantly upregulated	0.214738	0.0517978	Not concordantly upregulated	0.143193	0.552247
637	BID	Concordantly upregulated	0.176137	0.0055701	Not concordantly upregulated	0.0455566	0.795958
639	PRDM1	Concordantly upregulated	0.128363	0.0315389	Not concordantly upregulated	-0.0307375	0.816486
641	BLM	Concordantly upregulated	0.160489	0.0371615	Not concordantly upregulated	-0.111116	0.590846
670	BPHL	Concordantly upregulated	0.108424	0.0973183	Not concordantly upregulated	0.0668262	0.542465
684	BST2	Concordantly upregulated	0.231968	0.0112777	Not concordantly upregulated	0.0822416	0.520964
754	PTTG1IP	Concordantly upregulated	0.161068	0.00407574	Not concordantly upregulated	-0.102463	0.200933
761	CA3	Concordantly upregulated	0.160179	0.0618931	Not concordantly upregulated	-0.0296772	0.959039
827	CAPN6	Concordantly upregulated	0.307945	0.00226049	Not concordantly upregulated	0.0752795	0.897959
840	CASP7	Concordantly upregulated	0.126496	0.0653185	Not concordantly upregulated	-0.0617119	0.350494
857	CAV1	Concordantly upregulated	0.335577	0.00041061	Not concordantly upregulated	-0.00561701	0.649098
858	CAV2	Concordantly upregulated	0.190172	0.0335111	Not concordantly upregulated	-0.100556	0.551355
871	SERPINH1	Concordantly upregulated	0.418335	0.000820239	Not concordantly upregulated	-0.0211622	0.929052
873	CBR1	Concordantly upregulated	0.330034	0.000463469	Not concordantly upregulated	0.0289198	0.920741
894	CCND2	Concordantly upregulated	0.187691	0.0256971	Not concordantly upregulated	-0.0661262	0.58982
914	CD2	Concordantly upregulated	0.154557	0.0103925	Not concordantly upregulated	0.0527523	0.892288
942	CD86	Concordantly upregulated	0.125928	0.0275436	Not concordantly upregulated	0.0877859	0.520964
947	CD34	Concordantly upregulated	0.225037	5.15213e-05	Not concordantly upregulated	-0.0258087	0.901128
994	CDC25B	Concordantly upregulated	0.182845	0.052812	Not concordantly upregulated	0.0548625	0.670095
1003	CDH5	Concordantly upregulated	0.346505	0.00060777	Not concordantly upregulated	-0.0449164	0.867906
1021	CDK6	Concordantly upregulated	0.1848	0.00717999	Not concordantly upregulated	0.0273013	0.956794
1184	CLCN5	Concordantly upregulated	0.104361	0.0839485	Not concordantly upregulated	0.0054393	0.636703
1282	COL4A1	Concordantly upregulated	0.882239	6.01582e-07	Not concordantly upregulated	-0.0836397	0.390139
1284	COL4A2	Concordantly upregulated	0.68951	4.05786e-06	Not concordantly upregulated	-0.0685311	0.818911
1291	COL6A1	Concordantly upregulated	0.213127	0.0653185	Not concordantly upregulated	0.0267125	0.819716
1292	COL6A2	Concordantly upregulated	0.177866	0.0263819	Not concordantly upregulated	0.033266	0.974427
1293	COL6A3	Concordantly upregulated	0.449202	7.94878e-05	Not concordantly upregulated	0.114712	0.541941
1306	COL15A1	Concordantly upregulated	0.449614	0.000251634	Not concordantly upregulated	-0.00359388	0.915268
1363	CPE	Concordantly upregulated	0.162523	0.0818993	Not concordantly upregulated	0.0249584	0.74775
1397	CRIP2	Concordantly upregulated	0.210113	0.0195047	Not concordantly upregulated	0.0361298	0.810554
1445	CSK	Concordantly upregulated	0.138042	0.0991258	Not concordantly upregulated	0.00257358	0.984237
1464	CSPG4	Concordantly upregulated	0.181568	0.0759267	Not concordantly upregulated	-0.0276044	0.676391
1602	DACH1	Concordantly upregulated	0.269509	0.0113788	Not concordantly upregulated	-0.0109136	0.878224
1719	DHFR	Concordantly upregulated	0.137042	0.0766518	Not concordantly upregulated	-0.090625	0.40834
1793	DOCK1	Concordantly upregulated	0.157808	0.0326806	Not concordantly upregulated	0.0253867	0.844932
1901	S1PR1	Concordantly upregulated	0.204282	0.0220002	Not concordantly upregulated	-0.00737384	0.989682
1910	EDNRB	Concordantly upregulated	0.432968	1.72468e-05	Not concordantly upregulated	0.049722	0.680844
1942	EFNA1	Concordantly upregulated	0.178127	0.0277786	Not concordantly upregulated	-0.187524	0.226368
2012	EMP1	Concordantly upregulated	0.25385	0.0558433	Not concordantly upregulated	0.0241338	0.884803
2020	EN2	Concordantly upregulated	0.212719	0.0151426	Not concordantly upregulated	-0.119328	0.415899
2023	ENO1	Concordantly upregulated	0.109187	0.0434681	Not concordantly upregulated	-0.044573	0.687698
2038	EPB42	Concordantly upregulated	0.118885	0.0330628	Not concordantly upregulated	0.0297465	0.871358
2040	STOM	Concordantly upregulated	0.126355	0.0695112	Not concordantly upregulated	-0.143383	0.0842713
2054	STX2	Concordantly upregulated	0.113923	0.0570662	Not concordantly upregulated	0.00804276	0.854551
2113	ETS1	Concordantly upregulated	0.318941	3.31126e-05	Not concordantly upregulated	-0.0610409	0.461313
2122	MECOM	Concordantly upregulated	0.136667	0.0232445	Not concordantly upregulated	-0.0213739	0.854436
2131	EXT1	Concordantly upregulated	0.139459	0.0345012	Not concordantly upregulated	0.0136206	0.999751
2167	FABP4	Concordantly upregulated	0.35117	0.00156184	Not concordantly upregulated	-0.186044	0.74751
2171	FABP5	Concordantly upregulated	0.208913	0.00467246	Not concordantly upregulated	-0.0368915	0.999255
2195	FAT1	Concordantly upregulated	0.306499	0.00303346	Not concordantly upregulated	0.0438545	0.728356
2217	FCGRT	Concordantly upregulated	0.134878	0.0831185	Not concordantly upregulated	-0.0694607	0.3131
2268	FGR	Concordantly upregulated	0.21464	0.0670819	Not concordantly upregulated	-0.0476964	0.966879
2272	FHIT	Concordantly upregulated	0.176971	0.068796	Not concordantly upregulated	-0.0689373	0.696434
2280	FKBP1A	Concordantly upregulated	0.218503	0.00409579	Not concordantly upregulated	-0.0114373	0.918814
2313	FLI1	Concordantly upregulated	0.155256	0.0277892	Not concordantly upregulated	0.0315916	0.666142
2331	FMOD	Concordantly upregulated	0.184474	0.0243244	Not concordantly upregulated	-0.0884606	0.447396
2359	FPR3	Concordantly upregulated	0.114507	0.0869938	Not concordantly upregulated	0.0820864	0.609801
2669	GEM	Concordantly upregulated	0.490249	0.0735803	Not concordantly upregulated	0.0183038	0.820958
2697	GJA1	Concordantly upregulated	0.609558	5.15213e-05	Not concordantly upregulated	0.0590513	0.657874
2701	GJA4	Concordantly upregulated	0.219229	0.0243244	Not concordantly upregulated	-0.0620241	0.464633
2746	GLUD1	Concordantly upregulated	0.188364	5.15213e-05	Not concordantly upregulated	0.0182624	0.995582
2791	GNG11	Concordantly upregulated	0.397937	0.000179427	Not concordantly upregulated	-0.000860919	0.870009
2977	GUCY1A2	Concordantly upregulated	0.136209	0.102149	Not concordantly upregulated	-0.178886	0.102389
2982	GUCY1A1	Concordantly upregulated	0.246371	0.0159123	Not concordantly upregulated	-0.116439	0.169988
2999	GZMH	Concordantly upregulated	0.177745	0.0776652	Not concordantly upregulated	0.0115855	0.982311
3068	HDGF	Concordantly upregulated	0.114842	0.0963486	Not concordantly upregulated	0.0532635	0.524486
3142	HLX	Concordantly upregulated	0.143892	0.0530479	Not concordantly upregulated	0.0110216	0.992232
3156	HMGCR	Concordantly upregulated	0.122568	0.0946416	Not concordantly upregulated	0.00417321	0.993984
3217	HOXB7	Concordantly upregulated	0.136371	0.0575976	Not concordantly upregulated	-0.0927418	0.29722
3310	HSPA6	Concordantly upregulated	0.132298	0.0874087	Not concordantly upregulated	0.110461	0.688155
3339	HSPG2	Concordantly upregulated	0.155121	0.0535728	Not concordantly upregulated	-0.0612916	0.501652
3371	TNC	Concordantly upregulated	0.252532	0.10479	Not concordantly upregulated	0.0136373	0.968465
3398	ID2	Concordantly upregulated	0.414658	0.00170186	Not concordantly upregulated	-0.0480361	0.729188
3429	IFI27	Concordantly upregulated	0.253047	0.00534596	Not concordantly upregulated	0.0622191	0.666841
3433	IFIT2	Concordantly upregulated	0.240673	0.060565	Not concordantly upregulated	-0.0584596	0.522373
3434	IFIT1	Concordantly upregulated	0.194735	0.104088	Not concordantly upregulated	-0.133855	0.338013
3437	IFIT3	Concordantly upregulated	0.290707	0.0847316	Not concordantly upregulated	-0.0350862	0.82175
3460	IFNGR2	Concordantly upregulated	0.140632	0.0365383	Not concordantly upregulated	-0.0712988	0.269271
3479	IGF1	Concordantly upregulated	0.182638	0.0344975	Not concordantly upregulated	0.0934601	0.569221
3485	IGFBP2	Concordantly upregulated	0.214869	0.0695112	Not concordantly upregulated	-0.422825	1.52158e-05
3490	IGFBP7	Concordantly upregulated	0.303988	0.00360648	Not concordantly upregulated	0.0133501	0.799135
3563	IL3RA	Concordantly upregulated	0.152698	0.0408751	Not concordantly upregulated	-0.0736538	0.591994
3620	IDO1	Concordantly upregulated	0.255192	0.0818993	Not concordantly upregulated	0.0513061	0.75711
3625	INHBB	Concordantly upregulated	0.212816	0.0351387	Not concordantly upregulated	-0.0261521	0.988015
3638	INSIG1	Concordantly upregulated	0.221438	0.0810371	Not concordantly upregulated	-0.122435	0.237013
3700	ITIH4	Concordantly upregulated	0.265956	0.0256971	Not concordantly upregulated	-0.305769	0.144257
3707	ITPKB	Concordantly upregulated	0.12112	0.0645926	Not concordantly upregulated	-0.132391	0.113985
3764	KCNJ8	Concordantly upregulated	0.381086	0.000179427	Not concordantly upregulated	0.00151944	0.733115
3791	KDR	Concordantly upregulated	0.304912	0.00846984	Not concordantly upregulated	-0.0888849	0.456353
3820	KLRB1	Concordantly upregulated	0.158291	0.0874087	Not concordantly upregulated	-0.0349602	0.782642
3910	LAMA4	Concordantly upregulated	0.341579	0.000560855	Not concordantly upregulated	-0.0924846	0.333328
3912	LAMB1	Concordantly upregulated	0.537543	0.000179427	Not concordantly upregulated	-0.101901	0.586255
3927	LASP1	Concordantly upregulated	0.19884	0.0350486	Not concordantly upregulated	-0.0640811	0.550848
3959	LGALS3BP	Concordantly upregulated	0.205837	0.0386517	Not concordantly upregulated	-0.0118945	0.916835
3988	LIPA	Concordantly upregulated	0.261202	9.45972e-05	Not concordantly upregulated	-0.0485713	0.937911
4033	LRMP	Concordantly upregulated	0.113846	0.0816909	Not concordantly upregulated	0.0317794	0.894221
4067	LYN	Concordantly upregulated	0.361671	0.000656212	Not concordantly upregulated	0.0469004	0.599922
4071	TM4SF1	Concordantly upregulated	0.173675	0.0239496	Not concordantly upregulated	-0.0901639	0.267841
4222	MEOX1	Concordantly upregulated	0.213876	0.0653185	Not concordantly upregulated	-0.0935573	0.609801
4254	KITLG	Concordantly upregulated	0.124636	0.0530955	Not concordantly upregulated	-0.102833	0.353354
4345	CD200	Concordantly upregulated	0.219207	0.0302041	Not concordantly upregulated	-0.0439026	0.87675
4430	MYO1B	Concordantly upregulated	0.425132	5.15213e-05	Not concordantly upregulated	0.00124389	0.963373
4478	MSN	Concordantly upregulated	0.134733	0.0734831	Not concordantly upregulated	0.0309444	0.834894
4487	MSX1	Concordantly upregulated	0.190944	0.0324249	Not concordantly upregulated	-0.0230579	0.828118
4599	MX1	Concordantly upregulated	0.280233	0.0843236	Not concordantly upregulated	0.0721297	0.670975
4600	MX2	Concordantly upregulated	0.230419	0.0766518	Not concordantly upregulated	-0.0120823	0.928039
4615	MYD88	Concordantly upregulated	0.216178	0.0114951	Not concordantly upregulated	0.051299	0.697531
4627	MYH9	Concordantly upregulated	0.239334	0.0289746	Not concordantly upregulated	0.0623412	0.622154
4628	MYH10	Concordantly upregulated	0.288345	0.00162464	Not concordantly upregulated	0.0182433	0.966628
4642	MYO1D	Concordantly upregulated	0.151869	0.0108056	Not concordantly upregulated	0.0400058	0.776648
4811	NID1	Concordantly upregulated	0.185013	0.0282952	Not concordantly upregulated	0.00663085	0.949628
4818	NKG7	Concordantly upregulated	0.190183	0.0796044	Not concordantly upregulated	-0.0127697	0.970878
4854	NOTCH3	Concordantly upregulated	0.124726	0.0653185	Not concordantly upregulated	-0.0503548	0.670552
4855	NOTCH4	Concordantly upregulated	0.135448	0.0653185	Not concordantly upregulated	-0.0376245	0.782147
4860	PNP	Concordantly upregulated	0.474315	0.000721434	Not concordantly upregulated	-0.0772414	0.381938
4924	NUCB1	Concordantly upregulated	0.131992	0.0344123	Not concordantly upregulated	-0.0853501	0.186457
4939	OAS2	Concordantly upregulated	0.176046	0.0462367	Not concordantly upregulated	-0.03674	0.787611
5125	PCSK5	Concordantly upregulated	0.258478	0.0695112	Not concordantly upregulated	-0.0306501	0.88927
5159	PDGFRB	Concordantly upregulated	0.291663	0.0010578	Not concordantly upregulated	0.0295639	0.805117
5179	PENK	Concordantly upregulated	0.231562	0.00847008	Not concordantly upregulated	0.00507411	0.844731
5216	PFN1	Concordantly upregulated	0.100113	0.0615117	Not concordantly upregulated	-0.014338	0.921133
5230	PGK1	Concordantly upregulated	0.142439	0.0421616	Not concordantly upregulated	-0.0305805	0.695152
5274	SERPINI1	Concordantly upregulated	0.222163	0.0201777	Not concordantly upregulated	-0.087484	0.455275
5294	PIK3CG	Concordantly upregulated	0.115256	0.0339088	Not concordantly upregulated	-0.00805738	0.999255
5317	PKP1	Concordantly upregulated	0.151974	0.00398454	Not concordantly upregulated	0.0660189	0.633491
5328	PLAU	Concordantly upregulated	0.347938	0.0249735	Not concordantly upregulated	0.0044031	0.953787
5336	PLCG2	Concordantly upregulated	0.367153	0.000723239	Not concordantly upregulated	0.0216121	0.830234
5351	PLOD1	Concordantly upregulated	0.170739	0.0344975	Not concordantly upregulated	0.019727	0.815645
5352	PLOD2	Concordantly upregulated	0.176547	0.0387358	Not concordantly upregulated	0.0149219	0.950363
5358	PLS3	Concordantly upregulated	0.305972	0.000790519	Not concordantly upregulated	-0.0516992	0.841305
5414	SEPTIN4	Concordantly upregulated	0.1656	0.00467246	Not concordantly upregulated	-0.036075	0.701435
5468	PPARG	Concordantly upregulated	0.111092	0.0872025	Not concordantly upregulated	-0.0999734	0.648038
5509	PPP1R3D	Concordantly upregulated	0.175573	0.0798673	Not concordantly upregulated	-0.12847	0.278172
5565	PRKAB2	Concordantly upregulated	0.156021	0.0179508	Not concordantly upregulated	0.0330884	0.760038
5577	PRKAR2B	Concordantly upregulated	0.172209	0.0425436	Not concordantly upregulated	-0.0309517	0.995582
5696	PSMB8	Concordantly upregulated	0.217105	0.00457043	Not concordantly upregulated	0.221976	0.709588
5787	PTPRB	Concordantly upregulated	0.165341	0.0872025	Not concordantly upregulated	-0.0290384	0.797545
5800	PTPRO	Concordantly upregulated	0.141154	0.0106602	Not concordantly upregulated	0.00776343	0.910869
5801	PTPRR	Concordantly upregulated	0.267058	0.0344975	Not concordantly upregulated	-0.055249	0.696324
5872	RAB13	Concordantly upregulated	0.238457	5.15213e-05	Not concordantly upregulated	-0.00285471	0.989942
5899	RALB	Concordantly upregulated	0.16562	0.0106602	Not concordantly upregulated	-0.0813914	0.734578
5911	RAP2A	Concordantly upregulated	0.113924	0.0916603	Not concordantly upregulated	0.00785182	0.92238
5947	RBP1	Concordantly upregulated	0.435013	2.5399e-05	Not concordantly upregulated	-0.0304489	0.929915
6016	RIT1	Concordantly upregulated	0.12237	0.0530569	Not concordantly upregulated	-0.0123213	0.93637
6035	RNASE1	Concordantly upregulated	0.131918	0.0661243	Not concordantly upregulated	-0.00284217	0.963373
6237	RRAS	Concordantly upregulated	0.168403	0.0641937	Not concordantly upregulated	-0.104058	0.278434
6472	SHMT2	Concordantly upregulated	0.144351	0.0371627	Not concordantly upregulated	0.0119501	0.850779
6512	SLC1A7	Concordantly upregulated	0.162508	0.0201777	Not concordantly upregulated	0.0701304	0.799084
6541	SLC7A1	Concordantly upregulated	0.151135	0.0451249	Not concordantly upregulated	0.0231519	0.967813
6624	FSCN1	Concordantly upregulated	0.588454	9.88623e-07	Not concordantly upregulated	0.0695361	0.612164
6708	SPTA1	Concordantly upregulated	0.176188	0.0366089	Not concordantly upregulated	-0.0162745	0.994732
6713	SQLE	Concordantly upregulated	0.10992	0.0440214	Not concordantly upregulated	0.0902957	0.598949
6720	SREBF1	Concordantly upregulated	0.125285	0.0384683	Not concordantly upregulated	0.0346489	0.978384
6793	STK10	Concordantly upregulated	0.177844	0.0244537	Not concordantly upregulated	-0.00453201	0.993595
7041	TGFB1I1	Concordantly upregulated	0.247232	0.0874087	Not concordantly upregulated	-0.122995	0.4108
7060	THBS4	Concordantly upregulated	0.863647	8.22365e-07	Not concordantly upregulated	0.0313478	0.950431
7070	THY1	Concordantly upregulated	0.554839	0.000179427	Not concordantly upregulated	0.0632228	0.754809
7086	TKT	Concordantly upregulated	0.137931	0.0886389	Not concordantly upregulated	0.0743337	0.606437
7100	TLR5	Concordantly upregulated	0.159972	0.0154987	Not concordantly upregulated	0.0177035	0.912819
7162	TPBG	Concordantly upregulated	0.163917	0.0561192	Not concordantly upregulated	0.0482126	0.824468
7171	TPM4	Concordantly upregulated	0.139756	0.0242062	Not concordantly upregulated	-0.0162943	0.95177
7188	TRAF5	Concordantly upregulated	0.133745	0.0172808	Not concordantly upregulated	0.118386	0.542465
7347	UCHL3	Concordantly upregulated	0.110789	0.0344123	Not concordantly upregulated	-0.0897255	0.212512
7351	UCP2	Concordantly upregulated	0.532332	0.00450273	Not concordantly upregulated	-0.115422	0.263641
7402	UTRN	Concordantly upregulated	0.15029	0.0199655	Not concordantly upregulated	-0.0185492	0.910689
7453	WARS1	Concordantly upregulated	0.174558	0.0525492	Not concordantly upregulated	0.0381564	0.592112
7456	WIPF1	Concordantly upregulated	0.202378	0.000380343	Not concordantly upregulated	0.0137185	0.893179
7525	YES1	Concordantly upregulated	0.131399	0.0454043	Not concordantly upregulated	0.0226925	0.7754
7798	LUZP1	Concordantly upregulated	0.129784	0.049747	Not concordantly upregulated	-0.00353716	0.999599
7837	PXDN	Concordantly upregulated	0.709388	5.03729e-07	Not concordantly upregulated	0.00861819	0.937911
7850	IL1R2	Concordantly upregulated	0.213631	0.0095426	Not concordantly upregulated	-0.0466253	0.834894
7991	TUSC3	Concordantly upregulated	0.222319	0.000249988	Not concordantly upregulated	-0.000517406	0.82761
8099	CDK2AP1	Concordantly upregulated	0.209164	0.00138537	Not concordantly upregulated	0.024996	0.69686
8323	FZD6	Concordantly upregulated	0.249856	0.0360646	Not concordantly upregulated	-0.026291	0.946528
8404	SPARCL1	Concordantly upregulated	0.131901	0.0727136	Not concordantly upregulated	-0.0216225	0.92735
8434	RECK	Concordantly upregulated	0.129219	0.00243879	Not concordantly upregulated	0.0247364	0.893981
8444	DYRK3	Concordantly upregulated	0.127861	0.00434174	Not concordantly upregulated	0.0252016	0.880004
8534	CHST1	Concordantly upregulated	0.173504	0.00510265	Not concordantly upregulated	0.0358866	0.928021
8560	DEGS1	Concordantly upregulated	0.116653	0.0583046	Not concordantly upregulated	-0.0489289	0.4764
8639	AOC3	Concordantly upregulated	0.229283	0.0582513	Not concordantly upregulated	-0.139222	0.535513
8642	DCHS1	Concordantly upregulated	0.217208	0.0052064	Not concordantly upregulated	-0.0529335	0.707481
8673	VAMP8	Concordantly upregulated	0.18544	0.0254046	Not concordantly upregulated	0.0362882	0.901128
8682	PEA15	Concordantly upregulated	0.294372	0.000319792	Not concordantly upregulated	-0.0930999	0.663686
8718	TNFRSF25	Concordantly upregulated	0.117833	0.0392964	Not concordantly upregulated	0.0487558	0.82204
8761	PABPC4	Concordantly upregulated	0.190241	0.000764717	Not concordantly upregulated	0.0796787	0.646816
8788	DLK1	Concordantly upregulated	0.225711	0.0166364	Not concordantly upregulated	-0.105651	0.287987
8829	NRP1	Concordantly upregulated	0.11065	0.073287	Not concordantly upregulated	-0.301169	0.000795301
8835	SOCS2	Concordantly upregulated	0.22786	0.0401198	Not concordantly upregulated	0.00876231	0.946528
8840	CCN4	Concordantly upregulated	0.184361	0.0137491	Not concordantly upregulated	-0.0735609	0.504718
8853	ASAP2	Concordantly upregulated	0.341548	0.011722	Not concordantly upregulated	0.00767008	0.947649
8910	SGCE	Concordantly upregulated	0.210141	0.00951336	Not concordantly upregulated	0.018965	0.932348
9181	ARHGEF2	Concordantly upregulated	0.162479	0.0100039	Not concordantly upregulated	0.0496188	0.689098
9246	UBE2L6	Concordantly upregulated	0.224636	0.00162666	Not concordantly upregulated	0.00143054	0.938629
9258	MFHAS1	Concordantly upregulated	0.161215	0.0179832	Not concordantly upregulated	0.0355656	0.962634
9308	CD83	Concordantly upregulated	0.277036	0.00887925	Not concordantly upregulated	-0.0875077	0.739915
9365	KL	Concordantly upregulated	0.214231	0.0268711	Not concordantly upregulated	-0.073387	0.607987
9450	LY86	Concordantly upregulated	0.195579	0.0435237	Not concordantly upregulated	-0.0774848	0.430024
9452	ITM2A	Concordantly upregulated	0.22989	0.0137491	Not concordantly upregulated	-0.0495868	0.664922
9537	TP53I11	Concordantly upregulated	0.139688	0.0140896	Not concordantly upregulated	0.0314315	0.832991
9636	ISG15	Concordantly upregulated	0.457216	0.00132553	Not concordantly upregulated	-0.0539298	0.788053
9697	TRAM2	Concordantly upregulated	0.131064	0.0934899	Not concordantly upregulated	-0.121232	0.181933
9770	RASSF2	Concordantly upregulated	0.33127	0.00623825	Not concordantly upregulated	-0.0245052	0.697531
9771	RAPGEF5	Concordantly upregulated	0.155993	0.0161802	Not concordantly upregulated	0.048726	0.729986
9813	EFCAB14	Concordantly upregulated	0.109401	0.0969477	Not concordantly upregulated	0.0346869	0.73201
9843	HEPH	Concordantly upregulated	0.136095	0.0721284	Not concordantly upregulated	0.0758805	0.834545
9899	SV2B	Concordantly upregulated	0.136408	0.0061221	Not concordantly upregulated	0.0585466	0.523869
9938	ARHGAP25	Concordantly upregulated	0.11372	0.0143208	Not concordantly upregulated	0.053035	0.709751
10095	ARPC1B	Concordantly upregulated	0.205747	0.0275436	Not concordantly upregulated	0.00704947	0.963447
10096	ACTR3	Concordantly upregulated	0.115131	0.0699967	Not concordantly upregulated	-0.0621598	0.415083
10135	NAMPT	Concordantly upregulated	0.197915	0.0401198	Not concordantly upregulated	-0.16977	0.0653475
10211	FLOT1	Concordantly upregulated	0.192768	0.0055701	Not concordantly upregulated	-0.0943346	0.232849
10235	RASGRP2	Concordantly upregulated	0.14865	0.0753454	Not concordantly upregulated	-0.206927	0.144477
10252	SPRY1	Concordantly upregulated	0.124873	0.0969477	Not concordantly upregulated	-0.00513477	0.96296
10261	IGSF6	Concordantly upregulated	0.107892	0.0810371	Not concordantly upregulated	0.0529975	0.747866
10301	DLEU1	Concordantly upregulated	0.232757	0.00641858	Not concordantly upregulated	-0.158703	0.0877008
10403	NDC80	Concordantly upregulated	0.205405	0.0735834	Not concordantly upregulated	0.153219	0.739016
10610	ST6GALNAC2	Concordantly upregulated	0.141113	0.0823387	Not concordantly upregulated	-0.109521	0.398958
10712	FAM189B	Concordantly upregulated	0.103174	0.0973183	Not concordantly upregulated	-0.103096	0.461776
10801	SEPTIN9	Concordantly upregulated	0.123411	0.0110686	Not concordantly upregulated	0.0197958	0.857103
10867	TSPAN9	Concordantly upregulated	0.135125	0.0305388	Not concordantly upregulated	-0.157539	0.136445
10875	FGL2	Concordantly upregulated	0.276982	0.0112777	Not concordantly upregulated	-0.00746905	0.87628
10946	SF3A3	Concordantly upregulated	0.398127	0.0103925	Not concordantly upregulated	-0.145655	0.0658576
10990	LILRB5	Concordantly upregulated	0.180924	0.00623825	Not concordantly upregulated	-0.0735007	0.866525
11065	UBE2C	Concordantly upregulated	0.226986	0.00305009	Not concordantly upregulated	0.014919	0.962972
11082	ESM1	Concordantly upregulated	0.274065	0.00178233	Not concordantly upregulated	-0.0602332	0.661449
11261	CHP1	Concordantly upregulated	0.175826	0.000432346	Not concordantly upregulated	-0.025769	0.822735
11343	MGLL	Concordantly upregulated	0.139962	0.0338784	Not concordantly upregulated	-0.0274638	0.76704
22795	NID2	Concordantly upregulated	0.564297	1.72468e-05	Not concordantly upregulated	0.0500125	0.949843
22846	VASH1	Concordantly upregulated	0.213994	0.0137491	Not concordantly upregulated	0.0628258	0.613504
22866	CNKSR2	Concordantly upregulated	0.114491	0.10143	Not concordantly upregulated	-0.0322041	0.995707
22885	ABLIM3	Concordantly upregulated	0.142916	0.0753454	Not concordantly upregulated	0.0211609	0.825958
22918	CD93	Concordantly upregulated	0.475554	1.84329e-06	Not concordantly upregulated	-0.0732977	0.70751
23037	PDZD2	Concordantly upregulated	0.147192	0.0705876	Not concordantly upregulated	0.00172859	0.9345
23109	DDN	Concordantly upregulated	0.351808	0.0172355	Not concordantly upregulated	-0.0755431	0.870721
23129	PLXND1	Concordantly upregulated	0.157484	0.0325574	Not concordantly upregulated	-0.0788202	0.422126
23158	TBC1D9	Concordantly upregulated	0.213238	0.0131672	Not concordantly upregulated	0.0265793	0.961029
23208	SYT11	Concordantly upregulated	0.151677	0.0767364	Not concordantly upregulated	-0.0710436	0.466743
23229	ARHGEF9	Concordantly upregulated	0.1071	0.074892	Not concordantly upregulated	0.047105	0.615101
23231	SEL1L3	Concordantly upregulated	0.235705	0.00119964	Not concordantly upregulated	-0.116239	0.281254
23255	MTCL1	Concordantly upregulated	0.242269	0.00847008	Not concordantly upregulated	0.0346314	0.781409
23258	DENND5A	Concordantly upregulated	0.125445	0.0392964	Not concordantly upregulated	-0.0385668	0.567498
23266	ADGRL2	Concordantly upregulated	0.148704	0.044013	Not concordantly upregulated	-0.0450661	0.723494
23271	CAMSAP2	Concordantly upregulated	0.142428	0.0526046	Not concordantly upregulated	0.0225456	0.776648
23421	ITGB3BP	Concordantly upregulated	0.130161	0.0256971	Not concordantly upregulated	-0.0966241	0.12573
23516	SLC39A14	Concordantly upregulated	0.159662	0.0161802	Not concordantly upregulated	-0.0310518	0.591827
23623	RUSC1	Concordantly upregulated	0.176784	0.00694392	Not concordantly upregulated	-0.0260115	0.632868
24138	IFIT5	Concordantly upregulated	0.205795	0.0516378	Not concordantly upregulated	-0.044612	0.85387
24145	PANX1	Concordantly upregulated	0.300705	0.0382575	Not concordantly upregulated	-0.0743096	0.698256
25878	MXRA5	Concordantly upregulated	1.02769	5.03729e-07	Not concordantly upregulated	-0.0220155	0.710583
25891	PAMR1	Concordantly upregulated	0.260225	0.0956203	Not concordantly upregulated	0.0137683	0.921254
25903	OLFML2B	Concordantly upregulated	0.50433	6.91845e-05	Not concordantly upregulated	0.130095	0.522915
26011	TENM4	Concordantly upregulated	0.165746	0.0074408	Not concordantly upregulated	-0.0544841	0.52259
26275	HIBCH	Concordantly upregulated	0.225261	0.00337072	Not concordantly upregulated	-0.0544554	0.551797
26578	OSTF1	Concordantly upregulated	0.239073	0.000179427	Not concordantly upregulated	0.0883958	0.711622
26585	GREM1	Concordantly upregulated	0.276329	0.0444348	Not concordantly upregulated	0.0606978	0.76823
27122	DKK3	Concordantly upregulated	0.182137	0.00456275	Not concordantly upregulated	0.0716581	0.553938
27253	PCDH17	Concordantly upregulated	0.485918	0.000153162	Not concordantly upregulated	0.0425916	0.607629
27292	DIMT1	Concordantly upregulated	0.116297	0.0705876	Not concordantly upregulated	-0.0273496	0.82761
27347	STK39	Concordantly upregulated	0.207408	0.0695112	Not concordantly upregulated	-0.0110385	0.962972
28951	TRIB2	Concordantly upregulated	0.143972	0.084714	Not concordantly upregulated	-0.111204	0.339783
30008	EFEMP2	Concordantly upregulated	0.108685	0.0757516	Not concordantly upregulated	-0.0694555	0.461313
51668	HSPB11	Concordantly upregulated	0.12279	0.0818993	Not concordantly upregulated	-0.0157249	0.882797
54453	RIN2	Concordantly upregulated	0.158682	0.0201777	Not concordantly upregulated	0.0271533	0.864508
54726	OTUD4	Concordantly upregulated	0.120594	0.0401198	Not concordantly upregulated	-0.0509455	0.551158
55384	MEG3	Concordantly upregulated	0.12012	0.0275436	Not concordantly upregulated	0.0344346	0.997194
55619	DOCK10	Concordantly upregulated	0.203188	0.0182346	Not concordantly upregulated	0.00959277	0.888245
55742	PARVA	Concordantly upregulated	0.130589	0.0526046	Not concordantly upregulated	0.0495133	0.82761
56548	CHST7	Concordantly upregulated	0.212133	0.0061221	Not concordantly upregulated	-0.0703153	0.994467
56998	CTNNBIP1	Concordantly upregulated	0.241485	0.00271563	Not concordantly upregulated	-0.165915	0.120819
57228	SMAGP	Concordantly upregulated	0.265482	0.00231934	Not concordantly upregulated	-0.0915579	0.322301
57460	PPM1H	Concordantly upregulated	0.134915	0.0277892	Not concordantly upregulated	-0.133053	0.119579
57804	POLD4	Concordantly upregulated	0.139978	0.103221	Not concordantly upregulated	-0.111103	0.213514
58473	PLEKHB1	Concordantly upregulated	0.201656	0.0428078	Not concordantly upregulated	0.0629587	0.529101
63923	TNN	Concordantly upregulated	0.125152	0.0894363	Not concordantly upregulated	0.0413406	0.975955
65012	SLC26A10	Concordantly upregulated	0.157181	0.0864172	Not concordantly upregulated	-0.00739861	0.841087
66008	TRAK2	Concordantly upregulated	0.153652	0.010008	Not concordantly upregulated	-0.0855948	0.229289
79084	WDR77	Concordantly upregulated	0.133485	0.0538599	Not concordantly upregulated	-0.0286286	0.824468
79095	C9orf16	Concordantly upregulated	0.193416	0.00541848	Not concordantly upregulated	0.0634654	0.655206
79161	TMEM243	Concordantly upregulated	0.173679	0.0604815	Not concordantly upregulated	0.0463804	0.717489
80301	PLEKHO2	Concordantly upregulated	0.178044	0.0818993	Not concordantly upregulated	-0.013265	0.910689
80781	COL18A1	Concordantly upregulated	0.239424	0.00398454	Not concordantly upregulated	-0.00809336	0.897937
81621	KAZALD1	Concordantly upregulated	0.29317	0.000221281	Not concordantly upregulated	-0.0713558	0.533006
83700	JAM3	Concordantly upregulated	0.17151	0.0172355	Not concordantly upregulated	0.0396612	0.752666
83989	FAM172A	Concordantly upregulated	0.105321	0.0344123	Not concordantly upregulated	0.0713663	0.561672
114908	TMEM123	Concordantly upregulated	0.131935	0.0739456	Not concordantly upregulated	0.00823736	0.928707
140462	ASB9	Concordantly upregulated	0.158143	0.021978	Not concordantly upregulated	-0.141574	0.499732
219699	UNC5B	Concordantly upregulated	0.166139	0.00172379	Not concordantly upregulated	-0.118627	0.206731
221061	FAM171A1	Concordantly upregulated	0.138905	0.0344975	Not concordantly upregulated	-0.0705879	0.445416
256987	SERINC5	Concordantly upregulated	0.162499	0.0766518	Not concordantly upregulated	-0.0181733	0.635028
283298	OLFML1	Concordantly upregulated	0.159344	0.0715619	Not concordantly upregulated	-0.0235478	0.727288
100128124	HGC6.3	Concordantly upregulated	0.103126	0.088536	Not concordantly upregulated	-0.204088	0.12573
Upregulated disuse only:
90	ACVR1	Not concordantly upregulated	0.061662	0.502301	Concordantly upregulated	0.392515	6.64813e-06
133	ADM	Not concordantly upregulated	0.213031	0.242964	Concordantly upregulated	0.294141	0.000367301
161	AP2A2	Not concordantly upregulated	-0.0190117	0.810451	Concordantly upregulated	0.113198	0.0710376
196	AHR	Not concordantly upregulated	0.15678	0.264898	Concordantly upregulated	0.241208	0.050506
272	AMPD3	Not concordantly upregulated	0.0238573	0.852282	Concordantly upregulated	0.295823	0.029915
275	AMT	Not concordantly upregulated	-0.0920631	0.524185	Concordantly upregulated	0.147892	0.0370744
288	ANK3	Not concordantly upregulated	-0.0403202	0.832803	Concordantly upregulated	0.153163	0.0343702
358	AQP1	Not concordantly upregulated	0.0867213	0.418915	Concordantly upregulated	0.117923	0.0465708
387	RHOA	Not concordantly upregulated	-0.0235544	0.791136	Concordantly upregulated	0.287305	0.00314143
388	RHOB	Not concordantly upregulated	0.131225	0.150921	Concordantly upregulated	0.243289	0.03264
405	ARNT	Not concordantly upregulated	-0.0159045	0.769766	Concordantly upregulated	0.193534	0.00516541
523	ATP6V1A	Not concordantly upregulated	0.0444126	0.507758	Concordantly upregulated	0.127171	0.0470169
526	ATP6V1B2	Not concordantly upregulated	0.0154163	0.937888	Concordantly upregulated	0.129725	0.0296756
546	ATRX	Not concordantly upregulated	-0.0753468	0.696663	Concordantly upregulated	0.121093	0.0182592
571	BACH1	Not concordantly upregulated	0.0389329	0.626701	Concordantly upregulated	0.150514	0.0399466
586	BCAT1	Not concordantly upregulated	0.0505498	0.317298	Concordantly upregulated	0.300004	0.00122839
596	BCL2	Not concordantly upregulated	-0.0106211	0.917921	Concordantly upregulated	0.250245	0.0233387
665	BNIP3L	Not concordantly upregulated	0.00995264	0.982051	Concordantly upregulated	0.285778	5.3956e-05
677	ZFP36L1	Not concordantly upregulated	0.0316149	0.800626	Concordantly upregulated	0.142789	0.039572
678	ZFP36L2	Not concordantly upregulated	0.098306	0.158492	Concordantly upregulated	0.249308	0.0320222
688	KLF5	Not concordantly upregulated	0.115353	0.739709	Concordantly upregulated	0.430927	9.01069e-05
710	SERPING1	Not concordantly upregulated	0.0334256	0.906748	Concordantly upregulated	0.253885	0.000469735
713	C1QB	Not concordantly upregulated	0.148639	0.156539	Concordantly upregulated	0.220222	0.0658576
715	C1R	Not concordantly upregulated	0.133926	0.225592	Concordantly upregulated	0.436252	0.000492451
716	C1S	Not concordantly upregulated	0.0295188	0.794914	Concordantly upregulated	0.644511	4.28582e-06
760	CA2	Not concordantly upregulated	0.0861211	0.251211	Concordantly upregulated	0.11966	0.0781379
800	CALD1	Not concordantly upregulated	0.064716	0.448411	Concordantly upregulated	0.146214	0.0247944
801	CALM1	Not concordantly upregulated	0.0194072	0.781599	Concordantly upregulated	0.40674	3.1234e-05
865	CBFB	Not concordantly upregulated	0.0268313	0.686508	Concordantly upregulated	0.28829	0.000932577
868	CBLB	Not concordantly upregulated	-0.0463651	0.620344	Concordantly upregulated	0.385049	0.000183434
901	CCNG2	Not concordantly upregulated	0.0865522	0.215514	Concordantly upregulated	0.637503	5.37118e-07
915	CD3D	Not concordantly upregulated	-0.0204616	0.857237	Concordantly upregulated	0.3247	0.0178389
960	CD44	Not concordantly upregulated	0.120653	0.360047	Concordantly upregulated	0.253487	0.0207711
966	CD59	Not concordantly upregulated	0.0414595	0.342578	Concordantly upregulated	0.104589	0.00942728
967	CD63	Not concordantly upregulated	-0.0141602	0.899817	Concordantly upregulated	0.180041	0.019697
972	CD74	Not concordantly upregulated	0.121884	0.387696	Concordantly upregulated	0.193982	0.0122417
989	SEPTIN7	Not concordantly upregulated	-0.0139376	0.954152	Concordantly upregulated	0.153246	0.0165029
1013	CDH15	Not concordantly upregulated	-0.0686905	0.58515	Concordantly upregulated	0.290144	0.000449225
1060	CENPC	Not concordantly upregulated	0.166963	0.316369	Concordantly upregulated	0.331474	0.00283391
1069	CETN2	Not concordantly upregulated	0.0140146	0.962349	Concordantly upregulated	0.146039	0.0445929
1101	CHAD	Not concordantly upregulated	-0.0302612	0.615884	Concordantly upregulated	1.2483	2.73577e-08
1105	CHD1	Not concordantly upregulated	0.0110028	0.932303	Concordantly upregulated	0.194172	0.00409462
1116	CHI3L1	Not concordantly upregulated	-0.00517985	0.982133	Concordantly upregulated	0.493719	0.0101376
1134	CHRNA1	Not concordantly upregulated	0.254502	0.382959	Concordantly upregulated	1.47198	3.73482e-07
1140	CHRNB1	Not concordantly upregulated	-0.011118	0.97627	Concordantly upregulated	0.306418	0.000523503
1144	CHRND	Not concordantly upregulated	0.0803661	0.352752	Concordantly upregulated	1.58026	6.97365e-08
1176	AP3S1	Not concordantly upregulated	0.020313	0.715949	Concordantly upregulated	0.175428	0.0122648
1211	CLTA	Not concordantly upregulated	-0.0135436	0.780227	Concordantly upregulated	0.156768	0.0124223
1215	CMA1	Not concordantly upregulated	-0.039456	0.961192	Concordantly upregulated	0.34051	0.0668337
1285	COL4A3	Not concordantly upregulated	0.00932532	0.945276	Concordantly upregulated	0.778267	1.73107e-08
1286	COL4A4	Not concordantly upregulated	-0.0672251	0.557656	Concordantly upregulated	0.474698	0.000945317
1316	KLF6	Not concordantly upregulated	0.167291	0.13442	Concordantly upregulated	0.242586	0.000856467
1318	SLC31A2	Not concordantly upregulated	-0.0578045	0.601148	Concordantly upregulated	0.157498	0.1025
1387	CREBBP	Not concordantly upregulated	0.006496	0.976827	Concordantly upregulated	0.264616	0.00216774
1452	CSNK1A1	Not concordantly upregulated	0.0200968	0.974404	Concordantly upregulated	0.167352	0.00919743
1460	CSNK2B	Not concordantly upregulated	-0.00230552	0.953268	Concordantly upregulated	0.126498	0.028904
1466	CSRP2	Not concordantly upregulated	0.0417639	0.790784	Concordantly upregulated	0.144835	0.102389
1474	CST6	Not concordantly upregulated	-0.0115556	0.974572	Concordantly upregulated	0.314769	0.0682771
1497	CTNS	Not concordantly upregulated	-0.00347998	0.837983	Concordantly upregulated	0.286742	0.0039166
1503	CTPS1	Not concordantly upregulated	-0.0034064	0.967583	Concordantly upregulated	0.157863	0.0533944
1509	CTSD	Not concordantly upregulated	-0.0166037	0.875372	Concordantly upregulated	0.251415	0.0166912
1540	CYLD	Not concordantly upregulated	0.027037	0.860771	Concordantly upregulated	0.365618	9.85018e-05
1616	DAXX	Not concordantly upregulated	-0.0826036	0.492495	Concordantly upregulated	0.259561	0.00796714
1642	DDB1	Not concordantly upregulated	0.00633664	0.993884	Concordantly upregulated	0.11503	0.0564496
1655	DDX5	Not concordantly upregulated	-0.0283141	0.624886	Concordantly upregulated	0.1749	0.0866604
1663	DDX11	Not concordantly upregulated	-0.00631556	0.873921	Concordantly upregulated	0.325009	0.00117138
1756	DMD	Not concordantly upregulated	-0.021141	0.563052	Concordantly upregulated	0.196895	0.0105781
1760	DMPK	Not concordantly upregulated	-0.0185583	0.914766	Concordantly upregulated	0.38178	0.0147691
1778	DYNC1H1	Not concordantly upregulated	0.0216572	0.885244	Concordantly upregulated	0.291111	0.00011071
1781	DYNC1I2	Not concordantly upregulated	-0.0280558	0.735432	Concordantly upregulated	0.110394	0.0934405
1945	EFNA4	Not concordantly upregulated	-0.00851333	0.90183	Concordantly upregulated	0.302972	0.0583244
1950	EGF	Not concordantly upregulated	0.00465958	0.99824	Concordantly upregulated	0.430841	1.32378e-06
1960	EGR3	Not concordantly upregulated	0.625649	0.145599	Concordantly upregulated	0.371585	0.0575506
1968	EIF2S3	Not concordantly upregulated	0.0495508	0.280025	Concordantly upregulated	0.109278	0.0920067
1992	SERPINB1	Not concordantly upregulated	0.145713	0.346062	Concordantly upregulated	0.232008	0.000885685
2049	EPHB3	Not concordantly upregulated	-0.0120052	0.974743	Concordantly upregulated	0.298464	0.097009
2059	EPS8	Not concordantly upregulated	0.110341	0.137994	Concordantly upregulated	0.150092	0.0318255
2065	ERBB3	Not concordantly upregulated	-0.0454795	0.871816	Concordantly upregulated	0.367145	0.0133196
2073	ERCC5	Not concordantly upregulated	-0.0302591	0.845728	Concordantly upregulated	0.115204	0.0791152
2074	ERCC6	Not concordantly upregulated	-0.0300606	0.576342	Concordantly upregulated	0.112617	0.101365
2107	ETF1	Not concordantly upregulated	0.0283535	0.722319	Concordantly upregulated	0.110625	0.0874882
2119	ETV5	Not concordantly upregulated	0.000208299	0.820657	Concordantly upregulated	0.258613	0.0113385
2123	EVI2A	Not concordantly upregulated	0.170334	0.190866	Concordantly upregulated	0.215469	0.0852129
2124	EVI2B	Not concordantly upregulated	0.220486	0.14395	Concordantly upregulated	0.33068	0.00277907
2145	EZH1	Not concordantly upregulated	0.0701368	0.567565	Concordantly upregulated	0.163521	0.00705193
2162	F13A1	Not concordantly upregulated	0.0745694	0.571025	Concordantly upregulated	0.482307	0.00239766
2186	BPTF	Not concordantly upregulated	0.0149304	0.65558	Concordantly upregulated	0.138315	0.0264231
2192	FBLN1	Not concordantly upregulated	0.00390959	0.976827	Concordantly upregulated	0.172763	0.0967413
2213	FCGR2B	Not concordantly upregulated	0.132339	0.125363	Concordantly upregulated	0.458986	0.0119041
2219	FCN1	Not concordantly upregulated	0.0817913	0.655914	Concordantly upregulated	0.215341	0.0535393
2232	FDXR	Not concordantly upregulated	-0.0239889	0.707565	Concordantly upregulated	0.329342	0.0672323
2296	FOXC1	Not concordantly upregulated	-0.00297466	0.914766	Concordantly upregulated	0.166021	0.0681338
2332	FMR1	Not concordantly upregulated	0.0292318	0.920964	Concordantly upregulated	0.179698	0.0236081
2355	FOSL2	Not concordantly upregulated	0.0729454	0.552365	Concordantly upregulated	0.230934	0.0109379
2512	FTL	Not concordantly upregulated	0.0250413	0.791933	Concordantly upregulated	0.235471	0.000423406
2551	GABPA	Not concordantly upregulated	0.00272928	0.994682	Concordantly upregulated	0.221972	0.0681338
2634	GBP2	Not concordantly upregulated	0.147247	0.253	Concordantly upregulated	0.324377	0.00427649
2648	KAT2A	Not concordantly upregulated	-0.103318	0.498604	Concordantly upregulated	0.224337	0.0680138
2665	GDI2	Not concordantly upregulated	-0.0170788	0.849231	Concordantly upregulated	0.120479	0.0304654
2690	GHR	Not concordantly upregulated	-0.044449	0.569978	Concordantly upregulated	0.250282	0.000367301
2745	GLRX	Not concordantly upregulated	0.0366687	0.799557	Concordantly upregulated	0.594868	1.13899e-08
2774	GNAL	Not concordantly upregulated	-0.0645015	0.646093	Concordantly upregulated	0.229127	0.00284371
2878	GPX3	Not concordantly upregulated	0.0947405	0.2914	Concordantly upregulated	0.30072	0.00697047
2879	GPX4	Not concordantly upregulated	0.0127064	0.837983	Concordantly upregulated	0.218037	0.0116724
2962	GTF2F1	Not concordantly upregulated	0.0322237	0.90866	Concordantly upregulated	0.137204	0.0318255
2969	GTF2I	Not concordantly upregulated	0.0292608	0.615655	Concordantly upregulated	0.206025	0.0217815
3006	H1-2	Not concordantly upregulated	-0.0106808	0.962349	Concordantly upregulated	0.181464	0.0295268
3010	H1-6	Not concordantly upregulated	-0.0295176	0.496071	Concordantly upregulated	0.26378	0.0737292
3020	H3-3A	Not concordantly upregulated	0.0106252	0.825865	Concordantly upregulated	0.164168	0.052392
3067	HDC	Not concordantly upregulated	0.00684801	0.902255	Concordantly upregulated	0.29265	0.0346272
3073	HEXA	Not concordantly upregulated	0.0042935	0.934208	Concordantly upregulated	0.216969	0.00545443
3074	HEXB	Not concordantly upregulated	0.0479509	0.528055	Concordantly upregulated	0.139876	0.0154487
3075	CFH	Not concordantly upregulated	0.0843783	0.397232	Concordantly upregulated	0.460243	0.00948739
3111	HLA-DOA	Not concordantly upregulated	0.0223008	0.913358	Concordantly upregulated	0.158488	0.0318255
3112	HLA-DOB	Not concordantly upregulated	0.0421669	0.510232	Concordantly upregulated	0.156374	0.086421
3117	HLA-DQA1	Not concordantly upregulated	0.0588448	0.550825	Concordantly upregulated	0.198428	0.011313
3122	HLA-DRA	Not concordantly upregulated	0.159693	0.145922	Concordantly upregulated	0.399389	2.20127e-05
3148	HMGB2	Not concordantly upregulated	-0.0190088	0.830474	Concordantly upregulated	0.211524	0.0235026
3161	HMMR	Not concordantly upregulated	0.0935276	0.520007	Concordantly upregulated	0.229681	0.0893785
3162	HMOX1	Not concordantly upregulated	0.0908124	0.781732	Concordantly upregulated	0.685073	8.32437e-05
3183	HNRNPC	Not concordantly upregulated	0.0119512	0.847118	Concordantly upregulated	0.162437	0.00314143
3267	AGFG1	Not concordantly upregulated	0.0347584	0.590289	Concordantly upregulated	0.156373	0.0182135
3298	HSF2	Not concordantly upregulated	0.0511592	0.55527	Concordantly upregulated	0.243134	0.00148379
3326	HSP90AB1	Not concordantly upregulated	0.0111185	0.911215	Concordantly upregulated	0.110906	0.0908191
3383	ICAM1	Not concordantly upregulated	0.0993461	0.852282	Concordantly upregulated	0.151803	0.0920067
3394	IRF8	Not concordantly upregulated	0.120155	0.242589	Concordantly upregulated	0.260677	0.047573
3426	CFI	Not concordantly upregulated	0.0798237	0.414981	Concordantly upregulated	0.149935	0.0863188
3488	IGFBP5	Not concordantly upregulated	0.0169856	0.782972	Concordantly upregulated	0.278073	0.00135089
3491	CCN1	Not concordantly upregulated	0.191371	0.857296	Concordantly upregulated	0.592743	0.00844413
3516	RBPJ	Not concordantly upregulated	-0.0511269	0.583976	Concordantly upregulated	0.151684	0.0135732
3570	IL6R	Not concordantly upregulated	-0.0259591	0.677102	Concordantly upregulated	0.266009	0.0104371
3575	IL7R	Not concordantly upregulated	0.102257	0.430216	Concordantly upregulated	0.251779	0.0651413
3611	ILK	Not concordantly upregulated	0.0708166	0.197557	Concordantly upregulated	0.140218	0.0734178
3665	IRF7	Not concordantly upregulated	0.131773	0.485179	Concordantly upregulated	0.564468	0.000270643
3725	JUN	Not concordantly upregulated	-0.0519041	0.682317	Concordantly upregulated	0.422623	2.93042e-05
3749	KCNC4	Not concordantly upregulated	0.132954	0.196837	Concordantly upregulated	0.330741	0.00183217
3796	KIF2A	Not concordantly upregulated	0.0201196	0.807604	Concordantly upregulated	0.312337	0.00511236
3835	KIF22	Not concordantly upregulated	-0.0585435	0.50729	Concordantly upregulated	0.133906	0.104182
3920	LAMP2	Not concordantly upregulated	0.0223965	0.608257	Concordantly upregulated	0.229726	0.00019197
3983	ABLIM1	Not concordantly upregulated	0.0214	0.894462	Concordantly upregulated	0.276212	0.00462118
3985	LIMK2	Not concordantly upregulated	0.0581924	0.606012	Concordantly upregulated	0.327529	0.0103621
3995	FADS3	Not concordantly upregulated	0.0906406	0.320982	Concordantly upregulated	0.41618	0.000355448
4000	LMNA	Not concordantly upregulated	0.0566495	0.390736	Concordantly upregulated	0.114837	0.0751868
4008	LMO7	Not concordantly upregulated	0.0405889	0.747466	Concordantly upregulated	0.353552	1.05793e-05
4038	LRP4	Not concordantly upregulated	0.0558356	0.634578	Concordantly upregulated	0.275669	0.0227707
4077	NBR1	Not concordantly upregulated	-0.044194	0.220137	Concordantly upregulated	0.106494	0.104761
4086	SMAD1	Not concordantly upregulated	0.121966	0.269379	Concordantly upregulated	0.309869	9.69232e-07
4122	MAN2A2	Not concordantly upregulated	0.0125152	0.991419	Concordantly upregulated	0.141186	0.057445
4123	MAN2C1	Not concordantly upregulated	0.0143465	0.887073	Concordantly upregulated	0.173198	0.0110933
4134	MAP4	Not concordantly upregulated	-0.0397946	0.543915	Concordantly upregulated	0.140301	0.0453199
4137	MAPT	Not concordantly upregulated	-0.0232585	0.802968	Concordantly upregulated	0.152625	0.0951941
4149	MAX	Not concordantly upregulated	0.051902	0.310039	Concordantly upregulated	0.259427	0.000606498
4175	MCM6	Not concordantly upregulated	-0.0360911	0.810451	Concordantly upregulated	0.218866	0.00524118
4193	MDM2	Not concordantly upregulated	0.0234333	0.785621	Concordantly upregulated	0.15789	0.036673
4205	MEF2A	Not concordantly upregulated	0.00462197	0.852282	Concordantly upregulated	0.216797	1.98944e-05
4212	MEIS2	Not concordantly upregulated	0.102275	0.434198	Concordantly upregulated	0.242935	0.101365
4233	MET	Not concordantly upregulated	-0.00406921	0.983089	Concordantly upregulated	0.31142	5.28848e-06
4237	MFAP2	Not concordantly upregulated	-0.02945	0.805338	Concordantly upregulated	0.432433	0.0173094
4267	CD99	Not concordantly upregulated	0.101064	0.148112	Concordantly upregulated	0.304251	0.000139046
4299	AFF1	Not concordantly upregulated	-0.0354462	0.558769	Concordantly upregulated	0.164019	0.0232925
4360	MRC1	Not concordantly upregulated	0.105676	0.757119	Concordantly upregulated	0.33521	0.00665405
4481	MSR1	Not concordantly upregulated	0.035396	0.55527	Concordantly upregulated	0.165601	0.0677534
4542	MYO1F	Not concordantly upregulated	0.10393	0.425314	Concordantly upregulated	0.323926	0.0301282
4609	MYC	Not concordantly upregulated	0.354905	0.928123	Concordantly upregulated	0.500306	0.00121168
4621	MYH3	Not concordantly upregulated	0.0462339	0.898181	Concordantly upregulated	0.750252	0.0795201
4626	MYH8	Not concordantly upregulated	-0.10225	0.817112	Concordantly upregulated	1.5854	4.86756e-05
4635	MYL4	Not concordantly upregulated	0.0674967	0.356934	Concordantly upregulated	0.239851	0.041985
4647	MYO7A	Not concordantly upregulated	-0.0104255	0.920964	Concordantly upregulated	0.193405	0.0122538
4656	MYOG	Not concordantly upregulated	0.0763699	0.64622	Concordantly upregulated	0.409209	0.00458414
4659	PPP1R12A	Not concordantly upregulated	-0.0252578	0.956713	Concordantly upregulated	0.118547	0.036224
4673	NAP1L1	Not concordantly upregulated	-0.0387698	0.620894	Concordantly upregulated	0.394501	7.60775e-08
4678	NASP	Not concordantly upregulated	0.0269869	0.591208	Concordantly upregulated	0.141828	0.0855501
4691	NCL	Not concordantly upregulated	-0.00831746	0.795087	Concordantly upregulated	0.188748	0.00977488
4734	NEDD4	Not concordantly upregulated	0.058602	0.523646	Concordantly upregulated	0.175842	0.00338994
4756	NEO1	Not concordantly upregulated	-0.0138166	0.942923	Concordantly upregulated	0.19467	0.0728175
4780	NFE2L2	Not concordantly upregulated	0.00197467	0.984673	Concordantly upregulated	0.110388	0.0840479
4800	NFYA	Not concordantly upregulated	0.0108089	0.898293	Concordantly upregulated	0.178904	0.0633064
4814	NINJ1	Not concordantly upregulated	-0.000553289	0.913358	Concordantly upregulated	0.432992	0.000591399
4820	NKTR	Not concordantly upregulated	-0.0441668	0.569978	Concordantly upregulated	0.150241	0.0519418
4837	NNMT	Not concordantly upregulated	0.131488	0.844296	Concordantly upregulated	0.735437	0.0239464
4841	NONO	Not concordantly upregulated	0.0121301	0.965813	Concordantly upregulated	0.12048	0.00828093
4849	CNOT3	Not concordantly upregulated	0.0298249	0.719885	Concordantly upregulated	0.209583	0.0398817
4853	NOTCH2	Not concordantly upregulated	0.0560312	0.468133	Concordantly upregulated	0.218404	0.0200328
4869	NPM1	Not concordantly upregulated	0.0537043	0.229739	Concordantly upregulated	0.141421	0.0126569
4905	NSF	Not concordantly upregulated	0.000895878	0.970131	Concordantly upregulated	0.253324	0.00891688
4915	NTRK2	Not concordantly upregulated	0.0154006	0.838363	Concordantly upregulated	0.204537	0.0671756
4925	NUCB2	Not concordantly upregulated	-0.0286378	0.97492	Concordantly upregulated	0.396683	9.86377e-05
4926	NUMA1	Not concordantly upregulated	-0.0192013	0.881446	Concordantly upregulated	0.265412	0.00052893
5025	P2RX4	Not concordantly upregulated	0.0340466	0.722967	Concordantly upregulated	0.378215	0.00804823
5052	PRDX1	Not concordantly upregulated	-0.0183365	0.706954	Concordantly upregulated	0.305726	1.89593e-05
5058	PAK1	Not concordantly upregulated	0.00506684	0.973539	Concordantly upregulated	0.362335	4.58349e-06
5066	PAM	Not concordantly upregulated	0.0493246	0.4807	Concordantly upregulated	0.16703	0.0133051
5073	PARN	Not concordantly upregulated	0.084729	0.388278	Concordantly upregulated	0.155324	0.0109387
5093	PCBP1	Not concordantly upregulated	0.015462	0.868341	Concordantly upregulated	0.14006	0.0499102
5108	PCM1	Not concordantly upregulated	-0.0423167	0.962798	Concordantly upregulated	0.19676	0.0001559
5178	PEG3	Not concordantly upregulated	0.0346382	0.918274	Concordantly upregulated	0.287669	0.00723094
5214	PFKP	Not concordantly upregulated	0.165664	0.139718	Concordantly upregulated	0.536006	0.000117763
5226	PGD	Not concordantly upregulated	0.0838272	0.244099	Concordantly upregulated	0.153563	0.0503135
5252	PHF1	Not concordantly upregulated	0.0677624	0.490942	Concordantly upregulated	0.182988	0.0128826
5253	PHF2	Not concordantly upregulated	-0.0191559	0.80541	Concordantly upregulated	0.154696	0.086421
5290	PIK3CA	Not concordantly upregulated	-0.00118945	0.699914	Concordantly upregulated	0.153295	0.0158354
5292	PIM1	Not concordantly upregulated	0.00737911	0.977031	Concordantly upregulated	0.284266	0.0242101
5320	PLA2G2A	Not concordantly upregulated	-0.276556	0.59634	Concordantly upregulated	0.543451	0.0121691
5330	PLCB2	Not concordantly upregulated	0.0182799	0.813968	Concordantly upregulated	0.207717	0.0558135
5332	PLCB4	Not concordantly upregulated	-0.0113834	0.90702	Concordantly upregulated	0.178654	0.0686202
5356	PLRG1	Not concordantly upregulated	-0.00375996	0.98554	Concordantly upregulated	0.12945	0.0466472
5360	PLTP	Not concordantly upregulated	0.0567324	0.620997	Concordantly upregulated	0.56772	0.0013702
5364	PLXNB1	Not concordantly upregulated	-0.0104357	0.980916	Concordantly upregulated	0.167232	0.101193
5494	PPM1A	Not concordantly upregulated	-0.0242472	0.750575	Concordantly upregulated	0.140301	0.0163939
5573	PRKAR1A	Not concordantly upregulated	0.0666887	0.227756	Concordantly upregulated	0.442128	8.33461e-07
5584	PRKCI	Not concordantly upregulated	0.0512248	0.555708	Concordantly upregulated	0.208822	0.00530085
5616	PRKY	Not concordantly upregulated	0.00732864	0.738446	Concordantly upregulated	0.245366	0.0463952
5621	PRNP	Not concordantly upregulated	0.072399	0.207607	Concordantly upregulated	0.344366	1.4972e-05
5635	PRPSAP1	Not concordantly upregulated	0.0309406	0.771105	Concordantly upregulated	0.165501	0.0121963
5641	LGMN	Not concordantly upregulated	0.0863322	0.396327	Concordantly upregulated	0.31162	0.00188016
5652	PRSS8	Not concordantly upregulated	-0.0570828	0.623009	Concordantly upregulated	0.326678	0.0317392
5660	PSAP	Not concordantly upregulated	0.0162983	0.837983	Concordantly upregulated	0.494493	8.17722e-07
5685	PSMA4	Not concordantly upregulated	-0.00827445	0.913462	Concordantly upregulated	0.107739	0.0326637
5700	PSMC1	Not concordantly upregulated	-0.033324	0.527733	Concordantly upregulated	0.14143	0.00782358
5706	PSMC6	Not concordantly upregulated	-0.0291711	0.509329	Concordantly upregulated	0.130855	0.00994971
5709	PSMD3	Not concordantly upregulated	-0.0642842	0.572909	Concordantly upregulated	0.151072	0.0587418
5713	PSMD7	Not concordantly upregulated	-0.00532863	0.845755	Concordantly upregulated	0.103784	0.0612967
5740	PTGIS	Not concordantly upregulated	-0.0351364	0.900842	Concordantly upregulated	0.214674	0.0561011
5744	PTHLH	Not concordantly upregulated	0.0114141	0.80957	Concordantly upregulated	0.208418	0.091349
5757	PTMA	Not concordantly upregulated	0.104724	0.146611	Concordantly upregulated	0.112125	0.0408634
5768	QSOX1	Not concordantly upregulated	0.028311	0.742268	Concordantly upregulated	0.125293	0.092178
5891	MOK	Not concordantly upregulated	0.0998881	0.320015	Concordantly upregulated	0.244733	0.0849653
5908	RAP1B	Not concordantly upregulated	0.0430349	0.508441	Concordantly upregulated	0.233657	0.000341738
5918	RARRES1	Not concordantly upregulated	0.0191599	0.875166	Concordantly upregulated	0.205747	0.0863188
5927	KDM5A	Not concordantly upregulated	-0.024445	0.672703	Concordantly upregulated	0.100427	0.0841336
5931	RBBP7	Not concordantly upregulated	0.0119139	0.915783	Concordantly upregulated	0.133712	0.00811935
5971	RELB	Not concordantly upregulated	0.0690999	0.538933	Concordantly upregulated	0.260296	0.0282649
5980	REV3L	Not concordantly upregulated	0.0088254	0.932303	Concordantly upregulated	0.210956	0.00158621
5993	RFX5	Not concordantly upregulated	-0.03479	0.656283	Concordantly upregulated	0.188567	0.0238013
6001	RGS10	Not concordantly upregulated	0.0769069	0.550287	Concordantly upregulated	0.545843	9.34029e-05
6005	RHAG	Not concordantly upregulated	-0.0177913	0.769766	Concordantly upregulated	0.348625	0.0159702
6091	ROBO1	Not concordantly upregulated	0.048944	0.577314	Concordantly upregulated	0.393445	8.86915e-06
6138	RPL15	Not concordantly upregulated	0.00867248	0.962349	Concordantly upregulated	0.130228	0.0118956
6236	RRAD	Not concordantly upregulated	0.22818	0.564806	Concordantly upregulated	1.04598	4.26929e-07
6263	RYR3	Not concordantly upregulated	-0.0680694	0.773978	Concordantly upregulated	0.384836	0.0092312
6279	S100A8	Not concordantly upregulated	0.269969	0.492263	Concordantly upregulated	0.446615	0.0387316
6280	S100A9	Not concordantly upregulated	0.178588	0.498391	Concordantly upregulated	0.32054	0.0666792
6294	SAFB	Not concordantly upregulated	-0.032017	0.729189	Concordantly upregulated	0.213755	0.00357777
6310	ATXN1	Not concordantly upregulated	0.0334557	0.617556	Concordantly upregulated	0.210049	0.000802045
6373	CXCL11	Not concordantly upregulated	0.0851249	0.498033	Concordantly upregulated	0.447633	0.00300717
6397	SEC14L1	Not concordantly upregulated	0.0608671	0.258813	Concordantly upregulated	0.177972	0.0178389
6405	SEMA3F	Not concordantly upregulated	0.0266419	0.675529	Concordantly upregulated	0.244056	0.0177948
6421	SFPQ	Not concordantly upregulated	-0.0221812	0.692332	Concordantly upregulated	0.140175	0.00482536
6429	SRSF4	Not concordantly upregulated	-0.0517349	0.587851	Concordantly upregulated	0.125362	0.0593029
6455	SH3GL1	Not concordantly upregulated	0.0176832	0.84028	Concordantly upregulated	0.283952	0.0561011
6461	SHB	Not concordantly upregulated	0.0893164	0.328888	Concordantly upregulated	0.216289	0.086421
6498	SKIL	Not concordantly upregulated	0.0335215	0.810451	Concordantly upregulated	0.221057	0.0117932
6499	SKIV2L	Not concordantly upregulated	0.0501846	0.386191	Concordantly upregulated	0.20044	0.0903176
6599	SMARCC1	Not concordantly upregulated	0.0202573	0.763809	Concordantly upregulated	0.233929	5.59917e-05
6601	SMARCC2	Not concordantly upregulated	-0.0332955	0.510553	Concordantly upregulated	0.130095	0.100444
6625	SNRNP70	Not concordantly upregulated	-0.057903	0.506108	Concordantly upregulated	0.284038	0.000523503
6642	SNX1	Not concordantly upregulated	-0.0358923	0.520007	Concordantly upregulated	0.123208	0.0999563
6672	SP100	Not concordantly upregulated	0.0698083	0.448282	Concordantly upregulated	0.115663	0.101365
6731	SRP72	Not concordantly upregulated	0.0388838	0.741349	Concordantly upregulated	0.103442	0.0522577
6772	STAT1	Not concordantly upregulated	0.145214	0.13668	Concordantly upregulated	0.239519	0.000350538
6773	STAT2	Not concordantly upregulated	0.0385301	0.486972	Concordantly upregulated	0.136869	0.0306307
6829	SUPT5H	Not concordantly upregulated	-0.0104565	0.981587	Concordantly upregulated	0.140933	0.0288515
6830	SUPT6H	Not concordantly upregulated	-0.0603236	0.574412	Concordantly upregulated	0.196253	0.0182195
6840	SVIL	Not concordantly upregulated	-0.00619534	0.974437	Concordantly upregulated	0.178943	0.00751733
6885	MAP3K7	Not concordantly upregulated	0.010332	0.982133	Concordantly upregulated	0.14669	0.0062475
6935	ZEB1	Not concordantly upregulated	0.0230363	0.868341	Concordantly upregulated	0.134466	0.0652849
7011	TEP1	Not concordantly upregulated	0.0745626	0.259694	Concordantly upregulated	0.359189	0.0302114
7050	TGIF1	Not concordantly upregulated	0.100651	0.573194	Concordantly upregulated	0.180052	0.0336247
7071	KLF10	Not concordantly upregulated	-0.00020822	0.868341	Concordantly upregulated	0.473656	0.00254381
7091	TLE4	Not concordantly upregulated	0.0550273	0.485385	Concordantly upregulated	0.154525	0.025625
7132	TNFRSF1A	Not concordantly upregulated	0.110434	0.26701	Concordantly upregulated	0.215222	0.00303705
7157	TP53	Not concordantly upregulated	0.0232787	0.910184	Concordantly upregulated	0.276691	0.0137531
7173	TPO	Not concordantly upregulated	-0.047581	0.573351	Concordantly upregulated	0.209604	0.0935173
7289	TULP3	Not concordantly upregulated	-0.00645661	0.882535	Concordantly upregulated	0.227565	0.00674294
7307	U2AF1	Not concordantly upregulated	-0.0454535	0.538812	Concordantly upregulated	0.184443	0.0087524
7317	UBA1	Not concordantly upregulated	-0.005103	0.898486	Concordantly upregulated	0.176187	0.0154722
7326	UBE2G1	Not concordantly upregulated	0.0312324	0.670521	Concordantly upregulated	0.159631	0.0161043
7328	UBE2H	Not concordantly upregulated	0.0896527	0.334726	Concordantly upregulated	0.152841	0.00475708
7389	UROD	Not concordantly upregulated	0.027202	0.670942	Concordantly upregulated	0.184976	0.00223774
7412	VCAM1	Not concordantly upregulated	0.336967	0.227329	Concordantly upregulated	0.301263	0.048795
7414	VCL	Not concordantly upregulated	0.00563061	0.977739	Concordantly upregulated	0.194009	0.00109333
7430	EZR	Not concordantly upregulated	0.138009	0.125363	Concordantly upregulated	0.443993	0.00153732
7468	NSD2	Not concordantly upregulated	0.0302961	0.670497	Concordantly upregulated	0.121804	0.104747
7515	XRCC1	Not concordantly upregulated	0.0420656	0.682317	Concordantly upregulated	0.276143	5.19713e-05
7534	YWHAZ	Not concordantly upregulated	0.0581592	0.490256	Concordantly upregulated	0.116302	0.091259
7538	ZFP36	Not concordantly upregulated	0.0618365	0.806126	Concordantly upregulated	0.356666	0.00667539
7543	ZFX	Not concordantly upregulated	-0.0389954	0.553082	Concordantly upregulated	0.137288	0.0542253
7572	ZNF24	Not concordantly upregulated	-0.0161892	0.704471	Concordantly upregulated	0.130734	0.0308038
7593	MZF1	Not concordantly upregulated	-0.0284952	0.68033	Concordantly upregulated	0.24619	0.000904045
7644	ZNF91	Not concordantly upregulated	0.0761456	0.597588	Concordantly upregulated	0.224274	0.0090947
7756	ZNF207	Not concordantly upregulated	-0.0408512	0.510981	Concordantly upregulated	0.129194	0.0111612
7802	DNALI1	Not concordantly upregulated	-0.0155828	0.868341	Concordantly upregulated	0.24163	0.0229388
7840	ALMS1	Not concordantly upregulated	-0.0184265	0.852127	Concordantly upregulated	0.153965	0.0360726
7873	MANF	Not concordantly upregulated	0.0744639	0.205624	Concordantly upregulated	0.304138	0.0321838
8027	STAM	Not concordantly upregulated	-0.00437595	0.99824	Concordantly upregulated	0.231827	0.000106868
8030	CCDC6	Not concordantly upregulated	-0.045531	0.717163	Concordantly upregulated	0.221027	0.000188913
8078	USP5	Not concordantly upregulated	-0.0293138	0.803853	Concordantly upregulated	0.141223	0.0697389
8079	MLF2	Not concordantly upregulated	0.0169659	0.892473	Concordantly upregulated	0.155446	0.0147691
8202	NCOA3	Not concordantly upregulated	-0.0375941	0.57775	Concordantly upregulated	0.246513	0.00368368
8242	KDM5C	Not concordantly upregulated	0.0500235	0.646901	Concordantly upregulated	0.246411	0.00368368
8295	TRRAP	Not concordantly upregulated	0.0294398	0.624392	Concordantly upregulated	0.142511	0.0275762
8310	ACOX3	Not concordantly upregulated	-0.00719469	0.986343	Concordantly upregulated	0.185645	0.0932989
8344	H2BC6	Not concordantly upregulated	0.0730749	0.310045	Concordantly upregulated	0.242811	0.0367675
8347	H2BC4	Not concordantly upregulated	0.0590516	0.749182	Concordantly upregulated	0.447678	0.000691984
8408	ULK1	Not concordantly upregulated	0.0689827	0.370291	Concordantly upregulated	0.227798	0.00746094
8464	SUPT3H	Not concordantly upregulated	-0.0216294	0.845755	Concordantly upregulated	0.264643	0.0095207
8502	PKP4	Not concordantly upregulated	0.0144745	0.875166	Concordantly upregulated	0.221563	0.000188597
8519	IFITM1	Not concordantly upregulated	0.155205	0.166503	Concordantly upregulated	0.16941	0.0853317
8544	PIR	Not concordantly upregulated	-0.0343871	0.753375	Concordantly upregulated	0.270479	0.0524352
8553	BHLHE40	Not concordantly upregulated	0.241345	0.143696	Concordantly upregulated	0.213272	0.0310666
8567	MADD	Not concordantly upregulated	0.0121548	0.990563	Concordantly upregulated	0.210396	0.00222004
8654	PDE5A	Not concordantly upregulated	-0.0281818	0.797763	Concordantly upregulated	0.255764	0.0144772
8658	TNKS	Not concordantly upregulated	-0.026055	0.674653	Concordantly upregulated	0.169393	0.0115296
8661	EIF3A	Not concordantly upregulated	-0.0413902	0.559497	Concordantly upregulated	0.225153	9.61154e-05
8707	B3GALT2	Not concordantly upregulated	-0.0173964	0.870879	Concordantly upregulated	0.20762	0.0750864
8733	GPAA1	Not concordantly upregulated	0.0154069	0.870879	Concordantly upregulated	0.133339	0.0378997
8745	ADAM23	Not concordantly upregulated	-0.0240541	0.816487	Concordantly upregulated	0.171695	0.0603948
8766	RAB11A	Not concordantly upregulated	-0.008865	0.998973	Concordantly upregulated	0.128309	0.0101031
8773	SNAP23	Not concordantly upregulated	-0.0371374	0.739841	Concordantly upregulated	0.215001	0.00243282
8839	CCN5	Not concordantly upregulated	-0.0398631	0.976827	Concordantly upregulated	0.478452	0.000735539
8850	KAT2B	Not concordantly upregulated	0.00951425	0.877241	Concordantly upregulated	0.106872	0.0609911
8878	SQSTM1	Not concordantly upregulated	-0.0205765	0.755996	Concordantly upregulated	0.149325	0.0318255
8890	EIF2B4	Not concordantly upregulated	-0.0372247	0.553082	Concordantly upregulated	0.122841	0.0396831
9043	SPAG9	Not concordantly upregulated	-0.00423533	0.956773	Concordantly upregulated	0.174211	0.00149047
9092	SART1	Not concordantly upregulated	-0.0233748	0.717553	Concordantly upregulated	0.191102	0.0156225
9111	NMI	Not concordantly upregulated	0.135959	0.184854	Concordantly upregulated	0.170484	0.0839481
9127	P2RX6	Not concordantly upregulated	-0.0277272	0.934219	Concordantly upregulated	0.237154	0.0354184
9129	PRPF3	Not concordantly upregulated	-0.0421919	0.505885	Concordantly upregulated	0.29746	1.0949e-05
9144	SYNGR2	Not concordantly upregulated	-0.0183334	0.640515	Concordantly upregulated	0.158903	0.0684978
9179	AP4M1	Not concordantly upregulated	0.03237	0.623864	Concordantly upregulated	0.474865	3.88207e-05
9180	OSMR	Not concordantly upregulated	-0.011663	0.935153	Concordantly upregulated	0.278944	0.0341585
9201	DCLK1	Not concordantly upregulated	0.151272	0.376146	Concordantly upregulated	0.442189	0.0113415
9221	NOLC1	Not concordantly upregulated	-0.0077244	0.769302	Concordantly upregulated	0.102083	0.086421
9231	DLG5	Not concordantly upregulated	0.0593498	0.692121	Concordantly upregulated	0.261077	0.000747371
9249	DHRS3	Not concordantly upregulated	-0.0400964	0.810495	Concordantly upregulated	0.214163	0.0147595
9263	STK17A	Not concordantly upregulated	-0.0118992	0.857296	Concordantly upregulated	0.258773	0.0144772
9352	TXNL1	Not concordantly upregulated	0.030381	0.902284	Concordantly upregulated	0.101066	0.044024
9354	UBE4A	Not concordantly upregulated	-0.0352357	0.540034	Concordantly upregulated	0.137957	0.0382588
9360	PPIG	Not concordantly upregulated	-0.104477	0.682214	Concordantly upregulated	0.150216	0.0083591
9413	FAM189A2	Not concordantly upregulated	-0.0464865	0.651478	Concordantly upregulated	0.204119	0.00359704
9445	ITM2B	Not concordantly upregulated	0.0610639	0.417852	Concordantly upregulated	0.317048	0.000464991
9454	HOMER3	Not concordantly upregulated	-0.000626234	0.97339	Concordantly upregulated	0.363437	0.000250314
9470	EIF4E2	Not concordantly upregulated	0.074374	0.1834	Concordantly upregulated	0.290717	0.00172698
9473	THEMIS2	Not concordantly upregulated	0.116111	0.196407	Concordantly upregulated	0.253674	0.0292808
9520	NPEPPS	Not concordantly upregulated	-0.0126911	0.890855	Concordantly upregulated	0.171882	0.00268405
9584	RBM39	Not concordantly upregulated	-0.0407761	0.492495	Concordantly upregulated	0.148034	0.0366324
9588	PRDX6	Not concordantly upregulated	0.0350683	0.567565	Concordantly upregulated	0.162503	0.0043983
9653	HS2ST1	Not concordantly upregulated	0.0263663	0.768362	Concordantly upregulated	0.144052	0.0413511
9654	TTLL4	Not concordantly upregulated	0.014631	0.98554	Concordantly upregulated	0.201387	0.016819
9674	KIAA0040	Not concordantly upregulated	0.127489	0.222781	Concordantly upregulated	0.231233	0.0297073
9682	KDM4A	Not concordantly upregulated	0.0135126	0.846869	Concordantly upregulated	0.144331	0.0492461
9686	VGLL4	Not concordantly upregulated	0.0239464	0.896352	Concordantly upregulated	0.167895	0.00994971
9702	CEP57	Not concordantly upregulated	0.0112523	0.995615	Concordantly upregulated	0.126445	0.0265499
9727	RAB11FIP3	Not concordantly upregulated	0.00941222	0.883376	Concordantly upregulated	0.369124	9.31073e-05
9730	DCAF1	Not concordantly upregulated	-0.0321836	0.634188	Concordantly upregulated	0.14219	0.0559011
9733	SART3	Not concordantly upregulated	0.0627495	0.64326	Concordantly upregulated	0.121807	0.048795
9748	SLK	Not concordantly upregulated	0.0221728	0.533779	Concordantly upregulated	0.161603	0.00756817
9759	HDAC4	Not concordantly upregulated	0.00821045	0.847811	Concordantly upregulated	0.371737	0.012023
9785	DHX38	Not concordantly upregulated	-0.039478	0.708607	Concordantly upregulated	0.180405	0.022225
9788	MTSS1	Not concordantly upregulated	-0.0349976	0.62106	Concordantly upregulated	0.342801	0.000190382
9807	IP6K1	Not concordantly upregulated	0.0896853	0.164364	Concordantly upregulated	0.204684	0.0533944
9829	DNAJC6	Not concordantly upregulated	-0.00145147	0.979211	Concordantly upregulated	0.24851	0.0915154
9869	SETDB1	Not concordantly upregulated	0.0196752	0.980916	Concordantly upregulated	0.167783	0.0184704
9879	DDX46	Not concordantly upregulated	-0.0331907	0.661042	Concordantly upregulated	0.112287	0.0655251
9886	RHOBTB1	Not concordantly upregulated	-0.0604048	0.505648	Concordantly upregulated	0.50755	1.04526e-07
9910	RABGAP1L	Not concordantly upregulated	0.0640035	0.242863	Concordantly upregulated	0.18689	0.0399841
9919	SEC16A	Not concordantly upregulated	-0.0218635	0.858032	Concordantly upregulated	0.159834	0.0159477
9925	ZBTB5	Not concordantly upregulated	0.00961858	0.925609	Concordantly upregulated	0.133652	0.0258035
9931	HELZ	Not concordantly upregulated	0.0274771	0.799557	Concordantly upregulated	0.143732	0.0439437
9961	MVP	Not concordantly upregulated	0.020304	0.838661	Concordantly upregulated	0.295711	0.0129641
9962	SLC23A2	Not concordantly upregulated	0.0453663	0.483862	Concordantly upregulated	0.130127	0.100013
9975	NR1D2	Not concordantly upregulated	-0.0968199	0.527737	Concordantly upregulated	0.125162	0.072906
9988	DMTF1	Not concordantly upregulated	-0.058241	0.483573	Concordantly upregulated	0.190184	0.014685
9991	PTBP3	Not concordantly upregulated	0.103326	0.140741	Concordantly upregulated	0.249477	0.0011304
10000	AKT3	Not concordantly upregulated	0.0378619	0.840232	Concordantly upregulated	0.12998	0.0888573
10075	HUWE1	Not concordantly upregulated	-0.0207898	0.693713	Concordantly upregulated	0.148685	0.069457
10155	TRIM28	Not concordantly upregulated	-0.013358	0.935579	Concordantly upregulated	0.170902	0.0202579
10180	RBM6	Not concordantly upregulated	0.00471396	0.978484	Concordantly upregulated	0.142758	0.0305915
10226	PLIN3	Not concordantly upregulated	0.00826233	0.878225	Concordantly upregulated	0.20122	0.0680138
10250	SRRM1	Not concordantly upregulated	-0.0312855	0.555948	Concordantly upregulated	0.195555	0.0017454
10257	ABCC4	Not concordantly upregulated	0.0694418	0.317326	Concordantly upregulated	0.409879	0.000118097
10260	DENND4A	Not concordantly upregulated	0.0285413	0.97492	Concordantly upregulated	0.154508	0.0680752
10262	SF3B4	Not concordantly upregulated	0.0262271	0.741248	Concordantly upregulated	0.169023	0.0533432
10276	NET1	Not concordantly upregulated	0.0530732	0.502111	Concordantly upregulated	0.164593	0.00743594
10299	MARCHF6	Not concordantly upregulated	-0.0382882	0.791933	Concordantly upregulated	0.158118	0.0194505
10327	AKR1A1	Not concordantly upregulated	0.0632562	0.426061	Concordantly upregulated	0.156219	0.0198059
10427	SEC24B	Not concordantly upregulated	-0.0278506	0.736955	Concordantly upregulated	0.14389	0.00570841
10432	RBM14	Not concordantly upregulated	0.00882078	0.983773	Concordantly upregulated	0.107752	0.0983124
10457	GPNMB	Not concordantly upregulated	0.0802182	0.56235	Concordantly upregulated	0.334524	0.0376862
10462	CLEC10A	Not concordantly upregulated	0.0470112	0.813709	Concordantly upregulated	0.233095	0.0465532
10468	FST	Not concordantly upregulated	0.0362545	0.955163	Concordantly upregulated	0.850482	1.61051e-05
10477	UBE2E3	Not concordantly upregulated	0.0175252	0.834982	Concordantly upregulated	0.417448	1.43508e-09
10492	SYNCRIP	Not concordantly upregulated	0.103276	0.479458	Concordantly upregulated	0.124197	0.015359
10494	STK25	Not concordantly upregulated	0.00906725	0.964738	Concordantly upregulated	0.141276	0.0274662
10516	FBLN5	Not concordantly upregulated	0.10086	0.347211	Concordantly upregulated	0.373237	0.00113257
10518	CIB2	Not concordantly upregulated	0.0762842	0.505648	Concordantly upregulated	0.314455	0.000497572
10521	DDX17	Not concordantly upregulated	-0.0440219	0.562907	Concordantly upregulated	0.240648	7.13641e-05
10531	PITRM1	Not concordantly upregulated	0.0366295	0.743174	Concordantly upregulated	0.159405	0.0356094
10541	ANP32B	Not concordantly upregulated	0.0145796	0.860848	Concordantly upregulated	0.116817	0.0970666
10548	TM9SF1	Not concordantly upregulated	-0.00171355	0.973539	Concordantly upregulated	0.190042	0.0147673
10559	SLC35A1	Not concordantly upregulated	-0.0691123	0.492263	Concordantly upregulated	0.213748	0.00118624
10602	CDC42EP3	Not concordantly upregulated	-0.020036	0.693713	Concordantly upregulated	0.667033	1.06068e-10
10613	ERLIN1	Not concordantly upregulated	0.0203075	0.82276	Concordantly upregulated	0.163398	0.0310666
10614	HEXIM1	Not concordantly upregulated	0.00429686	0.989793	Concordantly upregulated	0.292046	1.79606e-06
10616	RBCK1	Not concordantly upregulated	0.0741013	0.31265	Concordantly upregulated	0.268601	0.000173602
10618	TGOLN2	Not concordantly upregulated	-0.0466591	0.951999	Concordantly upregulated	0.115082	0.0642539
10628	TXNIP	Not concordantly upregulated	-0.105385	0.947657	Concordantly upregulated	0.258233	0.0191908
10656	KHDRBS3	Not concordantly upregulated	-0.0237505	0.74466	Concordantly upregulated	0.186426	0.00723094
10659	CELF2	Not concordantly upregulated	-0.0235815	0.757869	Concordantly upregulated	0.336125	2.1059e-05
10765	KDM5B	Not concordantly upregulated	0.0589024	0.294005	Concordantly upregulated	0.111757	0.0775374
10768	AHCYL1	Not concordantly upregulated	-0.0148557	0.749878	Concordantly upregulated	0.343594	8.06706e-07
10771	ZMYND11	Not concordantly upregulated	-0.0332475	0.602279	Concordantly upregulated	0.12195	0.0561011
10776	ARPP19	Not concordantly upregulated	-0.019438	0.786423	Concordantly upregulated	0.197672	0.00368368
10781	ZNF266	Not concordantly upregulated	-0.0321512	0.595861	Concordantly upregulated	0.191387	0.00150823
10898	CPSF4	Not concordantly upregulated	-0.0248854	0.577607	Concordantly upregulated	0.149996	0.00992804
10904	BLCAP	Not concordantly upregulated	-0.0192422	0.769766	Concordantly upregulated	0.385015	3.22191e-05
10905	MAN1A2	Not concordantly upregulated	-0.0471602	0.603188	Concordantly upregulated	0.126859	0.0511769
10945	KDELR1	Not concordantly upregulated	0.0133416	0.845755	Concordantly upregulated	0.21687	0.0206238
10955	SERINC3	Not concordantly upregulated	0.00120917	0.999782	Concordantly upregulated	0.225373	2.22721e-05
10957	PNRC1	Not concordantly upregulated	-0.0315142	0.479458	Concordantly upregulated	0.239668	0.00017018
10966	RAB40B	Not concordantly upregulated	0.0959285	0.12126	Concordantly upregulated	0.267131	0.00120313
10981	RAB32	Not concordantly upregulated	0.100261	0.318225	Concordantly upregulated	0.173696	0.0408253
10982	MAPRE2	Not concordantly upregulated	0.077199	0.337287	Concordantly upregulated	0.281922	0.0026638
10985	GCN1	Not concordantly upregulated	-0.0544368	0.506287	Concordantly upregulated	0.136744	0.03264
11044	TENT4A	Not concordantly upregulated	0.0321633	0.733109	Concordantly upregulated	0.12359	0.0599055
11057	ABHD2	Not concordantly upregulated	0.0724657	0.623621	Concordantly upregulated	0.204638	0.032772
11142	PKIG	Not concordantly upregulated	0.154201	0.205585	Concordantly upregulated	0.136374	0.057445
11188	NISCH	Not concordantly upregulated	-0.00309682	0.986343	Concordantly upregulated	0.327948	0.000518422
11215	AKAP11	Not concordantly upregulated	-0.000864102	0.976827	Concordantly upregulated	0.179964	0.0129527
11240	PADI2	Not concordantly upregulated	-0.0462823	0.837983	Concordantly upregulated	0.236526	0.078171
11335	CBX3	Not concordantly upregulated	0.0558813	0.541938	Concordantly upregulated	0.146315	0.0144873
11345	GABARAPL2	Not concordantly upregulated	0.0631384	0.400703	Concordantly upregulated	0.150277	0.00892599
22808	MRAS	Not concordantly upregulated	-0.0129122	0.986343	Concordantly upregulated	0.595081	0.00168881
22877	MLXIP	Not concordantly upregulated	-0.00353169	0.99544	Concordantly upregulated	0.155496	0.0852129
22897	CEP164	Not concordantly upregulated	0.0267908	0.877157	Concordantly upregulated	0.180779	0.0785102
22898	DENND3	Not concordantly upregulated	-0.0302878	0.662571	Concordantly upregulated	0.175403	0.0949736
22903	BTBD3	Not concordantly upregulated	-0.0150638	0.962349	Concordantly upregulated	0.161492	0.00134398
22924	MAPRE3	Not concordantly upregulated	0.116201	0.294005	Concordantly upregulated	0.304251	0.00282819
22927	HABP4	Not concordantly upregulated	0.0657116	0.388278	Concordantly upregulated	0.184882	0.097009
22992	KDM2A	Not concordantly upregulated	0.0110359	0.899585	Concordantly upregulated	0.159935	0.0122066
23001	WDFY3	Not concordantly upregulated	0.0340589	0.541764	Concordantly upregulated	0.160972	0.0342031
23023	TMCC1	Not concordantly upregulated	0.00356915	0.98554	Concordantly upregulated	0.155537	0.00240411
23035	PHLPP2	Not concordantly upregulated	0.108466	0.13442	Concordantly upregulated	0.22019	0.0160286
23075	SWAP70	Not concordantly upregulated	0.128939	0.123469	Concordantly upregulated	0.209433	0.017856
23085	ERC1	Not concordantly upregulated	0.0323753	0.554323	Concordantly upregulated	0.152052	0.0560792
23092	ARHGAP26	Not concordantly upregulated	-0.0331819	0.65825	Concordantly upregulated	0.192318	0.00964488
23112	TNRC6B	Not concordantly upregulated	-0.0312334	0.795868	Concordantly upregulated	0.103848	0.0404486
23136	EPB41L3	Not concordantly upregulated	0.111308	0.655914	Concordantly upregulated	0.420262	0.00461792
23139	MAST2	Not concordantly upregulated	-0.0615824	0.538429	Concordantly upregulated	0.209972	0.00358096
23151	GRAMD4	Not concordantly upregulated	0.0521253	0.563465	Concordantly upregulated	0.171678	0.0635901
23166	STAB1	Not concordantly upregulated	0.121779	0.231691	Concordantly upregulated	0.223656	0.00361473
23167	EFR3A	Not concordantly upregulated	-0.00481404	0.995615	Concordantly upregulated	0.229088	6.42053e-05
23168	RTF1	Not concordantly upregulated	-0.0362778	0.682317	Concordantly upregulated	0.105529	0.0615163
23170	TTLL12	Not concordantly upregulated	0.0848582	0.41328	Concordantly upregulated	0.147417	0.0831048
23190	UBXN4	Not concordantly upregulated	-0.0357625	0.578467	Concordantly upregulated	0.108822	0.0121698
23195	MDN1	Not concordantly upregulated	0.0674702	0.726776	Concordantly upregulated	0.145828	0.0564712
23213	SULF1	Not concordantly upregulated	0.112392	0.63399	Concordantly upregulated	0.299755	0.0828168
23215	PRRC2C	Not concordantly upregulated	-0.0516648	0.814536	Concordantly upregulated	0.113143	0.0354184
23265	EXOC7	Not concordantly upregulated	0.0110844	0.887073	Concordantly upregulated	0.199136	0.00639994
23270	TSPYL4	Not concordantly upregulated	0.0823286	0.251156	Concordantly upregulated	0.17998	0.0265031
23285	KIAA1107	Not concordantly upregulated	0.0503453	0.97339	Concordantly upregulated	0.205456	0.0948942
23295	MGRN1	Not concordantly upregulated	0.0745077	0.537175	Concordantly upregulated	0.171889	0.00582726
23303	KIF13B	Not concordantly upregulated	0.0485751	0.621251	Concordantly upregulated	0.266573	0.0349512
23309	SIN3B	Not concordantly upregulated	0.00397911	0.976827	Concordantly upregulated	0.225024	0.00719579
23312	DMXL2	Not concordantly upregulated	0.0457971	0.709028	Concordantly upregulated	0.174178	0.098578
23327	NEDD4L	Not concordantly upregulated	0.00503426	0.991359	Concordantly upregulated	0.236845	0.000232368
23363	OBSL1	Not concordantly upregulated	-0.0130095	0.906748	Concordantly upregulated	0.162397	0.029915
23382	AHCYL2	Not concordantly upregulated	-0.0392009	0.478974	Concordantly upregulated	0.169619	0.0099039
23423	TMED3	Not concordantly upregulated	0.0645163	0.43485	Concordantly upregulated	0.248465	0.0865886
23460	ABCA6	Not concordantly upregulated	-0.043401	0.739709	Concordantly upregulated	0.479498	6.92694e-05
23499	MACF1	Not concordantly upregulated	0.0478115	0.264898	Concordantly upregulated	0.126656	0.0346437
23604	DAPK2	Not concordantly upregulated	-0.0210311	0.833055	Concordantly upregulated	0.319456	0.00363444
23760	PITPNB	Not concordantly upregulated	0.0120732	0.938899	Concordantly upregulated	0.12013	0.0369285
23774	BRD1	Not concordantly upregulated	0.00900419	0.742514	Concordantly upregulated	0.167188	0.0389888
25792	CIZ1	Not concordantly upregulated	-0.0413769	0.504732	Concordantly upregulated	0.159118	0.0457898
25836	NIPBL	Not concordantly upregulated	-0.037699	0.794914	Concordantly upregulated	0.129922	0.040655
25900	IFFO1	Not concordantly upregulated	0.054773	0.491852	Concordantly upregulated	0.191628	0.0814798
25924	MYRIP	Not concordantly upregulated	0.0118514	0.999035	Concordantly upregulated	0.232369	0.0376736
26005	C2CD3	Not concordantly upregulated	-0.00519136	0.94455	Concordantly upregulated	0.222318	0.0114204
26020	LRP10	Not concordantly upregulated	0.0877498	0.211284	Concordantly upregulated	0.166411	0.0318255
26056	RAB11FIP5	Not concordantly upregulated	0.0140331	0.995696	Concordantly upregulated	0.201624	0.0288795
26058	GIGYF2	Not concordantly upregulated	-0.0190729	0.739342	Concordantly upregulated	0.119638	0.0560792
26091	HERC4	Not concordantly upregulated	0.0149516	0.920745	Concordantly upregulated	0.131209	0.0308038
26108	PYGO1	Not concordantly upregulated	-0.0464673	0.53067	Concordantly upregulated	0.207277	0.00187076
26118	WSB1	Not concordantly upregulated	0.0402874	0.703438	Concordantly upregulated	0.299549	0.00486686
26133	TRPC4AP	Not concordantly upregulated	-0.00399222	0.845755	Concordantly upregulated	0.132072	0.0216047
26137	ZBTB20	Not concordantly upregulated	-0.0580072	0.59862	Concordantly upregulated	0.243732	0.000131899
26235	FBXL4	Not concordantly upregulated	0.00589591	0.955643	Concordantly upregulated	0.212494	0.00791743
26509	MYOF	Not concordantly upregulated	0.156927	0.119137	Concordantly upregulated	0.338	0.078171
26608	TBL2	Not concordantly upregulated	0.0571154	0.639879	Concordantly upregulated	0.131405	0.101735
26747	NUFIP1	Not concordantly upregulated	-0.0177356	0.735432	Concordantly upregulated	0.132553	0.101359
27063	ANKRD1	Not concordantly upregulated	0.552593	0.257979	Concordantly upregulated	1.10662	0.000591399
27303	RBMS3	Not concordantly upregulated	-0.0544236	0.559838	Concordantly upregulated	0.287488	5.75253e-05
27306	HPGDS	Not concordantly upregulated	-0.00585096	0.780706	Concordantly upregulated	0.278508	0.0963265
27309	ZNF330	Not concordantly upregulated	-0.040745	0.534682	Concordantly upregulated	0.182588	0.00109351
27314	RAB30	Not concordantly upregulated	0.0280097	0.816487	Concordantly upregulated	0.293967	0.000682081
29855	UBN1	Not concordantly upregulated	-0.03069	0.727684	Concordantly upregulated	0.205998	0.0187823
29889	GNL2	Not concordantly upregulated	-0.0571957	0.492263	Concordantly upregulated	0.167476	0.0164139
29894	CPSF1	Not concordantly upregulated	-0.0373391	0.892852	Concordantly upregulated	0.359398	0.0106708
29896	TRA2A	Not concordantly upregulated	-0.0170698	0.967728	Concordantly upregulated	0.142917	0.0373568
50618	ITSN2	Not concordantly upregulated	-0.00455935	0.991623	Concordantly upregulated	0.103043	0.0880232
50804	MYEF2	Not concordantly upregulated	0.0234223	0.785965	Concordantly upregulated	0.242891	0.0230943
51031	GLOD4	Not concordantly upregulated	0.0617394	0.425784	Concordantly upregulated	0.165002	0.0113329
51196	PLCE1	Not concordantly upregulated	-0.00420458	0.984673	Concordantly upregulated	1.07441	1.19674e-07
51366	UBR5	Not concordantly upregulated	-0.0275695	0.584675	Concordantly upregulated	0.212883	0.000494274
51375	SNX7	Not concordantly upregulated	0.188455	0.184978	Concordantly upregulated	0.43224	0.0216687
51421	AMOTL2	Not concordantly upregulated	0.099294	0.485179	Concordantly upregulated	0.432521	7.72022e-05
51592	TRIM33	Not concordantly upregulated	-0.0410613	0.656023	Concordantly upregulated	0.275462	0.00211947
51678	MPP6	Not concordantly upregulated	0.0332608	0.676376	Concordantly upregulated	0.927562	5.14344e-10
51752	ERAP1	Not concordantly upregulated	-0.0162423	0.842345	Concordantly upregulated	0.151487	0.0442069
54361	WNT4	Not concordantly upregulated	0.0617812	0.469841	Concordantly upregulated	0.410587	0.000317275
54386	TERF2IP	Not concordantly upregulated	0.0507614	0.856471	Concordantly upregulated	0.247884	1.39384e-05
54468	MIOS	Not concordantly upregulated	0.0446903	0.80541	Concordantly upregulated	0.122199	0.032599
54475	NLE1	Not concordantly upregulated	-0.022624	0.651115	Concordantly upregulated	0.231047	0.0305915
54674	LRRN3	Not concordantly upregulated	-0.0604646	0.564806	Concordantly upregulated	0.262922	0.0470494
55361	PI4K2A	Not concordantly upregulated	0.0131824	0.99335	Concordantly upregulated	0.120115	0.0613077
55794	DDX28	Not concordantly upregulated	0.0444987	0.757869	Concordantly upregulated	0.186645	0.00962243
55832	CAND1	Not concordantly upregulated	-0.0336877	0.591468	Concordantly upregulated	0.124103	0.0589316
55854	ZC3H15	Not concordantly upregulated	0.0120783	0.761734	Concordantly upregulated	0.201689	0.00262736
56061	UBFD1	Not concordantly upregulated	-0.024864	0.733332	Concordantly upregulated	0.216393	1.18591e-05
56288	PARD3	Not concordantly upregulated	0.0529502	0.43067	Concordantly upregulated	0.206907	0.0352759
56950	SMYD2	Not concordantly upregulated	0.0308827	0.553481	Concordantly upregulated	0.163156	0.00524183
57326	PBXIP1	Not concordantly upregulated	0.0102003	0.957818	Concordantly upregulated	0.26257	0.00804823
57403	RAB22A	Not concordantly upregulated	-0.0278655	0.668578	Concordantly upregulated	0.121339	0.0192246
57447	NDRG2	Not concordantly upregulated	-0.0172352	0.837638	Concordantly upregulated	0.2368	0.00394322
57498	KIDINS220	Not concordantly upregulated	0.0355811	0.678446	Concordantly upregulated	0.207004	0.000144647
57658	CALCOCO1	Not concordantly upregulated	0.0268189	0.957083	Concordantly upregulated	0.204874	0.010512
58487	CREBZF	Not concordantly upregulated	-0.0385354	0.57488	Concordantly upregulated	0.274471	0.000957808
58503	OPRPN	Not concordantly upregulated	0.0466024	0.549213	Concordantly upregulated	0.257211	0.0401571
64061	TSPYL2	Not concordantly upregulated	-0.0341739	0.66266	Concordantly upregulated	0.833449	2.33728e-12
64285	RHBDF1	Not concordantly upregulated	-0.0615572	0.813709	Concordantly upregulated	0.213395	0.0783075
78987	CRELD1	Not concordantly upregulated	-0.0179757	0.733109	Concordantly upregulated	0.273327	0.000370132
79143	MBOAT7	Not concordantly upregulated	-0.0125616	0.995615	Concordantly upregulated	0.173559	0.0397159
79586	CHPF	Not concordantly upregulated	0.0898898	0.315047	Concordantly upregulated	0.286533	0.00500756
80853	KDM7A	Not concordantly upregulated	0.108249	0.277776	Concordantly upregulated	0.436437	0.00061606
81553	FAM49A	Not concordantly upregulated	0.0786669	0.237753	Concordantly upregulated	0.203576	0.00243282
81578	COL21A1	Not concordantly upregulated	-0.102485	0.492539	Concordantly upregulated	0.307129	0.072786
81688	C6orf62	Not concordantly upregulated	0.00720217	0.880438	Concordantly upregulated	0.191089	0.0369084
83988	NCALD	Not concordantly upregulated	-0.00159222	0.962903	Concordantly upregulated	0.14064	0.0901346
84679	SLC9A7	Not concordantly upregulated	-0.0445822	0.528858	Concordantly upregulated	0.212663	0.0272636
90410	IFT20	Not concordantly upregulated	0.0280048	0.793281	Concordantly upregulated	0.26406	0.00717465
92346	C1orf105	Not concordantly upregulated	-0.0589973	0.755025	Concordantly upregulated	0.412097	0.0341868
94134	ARHGAP12	Not concordantly upregulated	-0.0416898	0.623631	Concordantly upregulated	0.217798	0.0031999
94239	H2AZ2	Not concordantly upregulated	-0.0315904	0.676376	Concordantly upregulated	0.12282	0.0106996
112950	MED8	Not concordantly upregulated	-0.030582	0.674653	Concordantly upregulated	0.243743	0.000904045
114034	TOE1	Not concordantly upregulated	0.00844523	0.883376	Concordantly upregulated	0.193908	0.0708784
114088	TRIM9	Not concordantly upregulated	0.0162385	0.85131	Concordantly upregulated	0.289237	0.0901346
114882	OSBPL8	Not concordantly upregulated	0.0810057	0.220526	Concordantly upregulated	0.295935	0.0125708
127544	RNF19B	Not concordantly upregulated	0.095578	0.315676	Concordantly upregulated	0.368232	0.000307646
133619	PRRC1	Not concordantly upregulated	0.0597885	0.342605	Concordantly upregulated	0.149912	0.0282649
140885	SIRPA	Not concordantly upregulated	0.0912604	0.187682	Concordantly upregulated	0.349966	5.28848e-06
140890	SREK1	Not concordantly upregulated	-0.0560993	0.512285	Concordantly upregulated	0.117172	0.0661997
145389	SLC38A6	Not concordantly upregulated	-0.0222453	0.870604	Concordantly upregulated	0.34657	0.0260303
146057	TTBK2	Not concordantly upregulated	-0.039033	0.528055	Concordantly upregulated	0.186321	0.00368368
152185	SPICE1	Not concordantly upregulated	-0.0306847	0.691261	Concordantly upregulated	0.275003	0.00154547
169522	KCNV2	Not concordantly upregulated	-0.0194255	0.878225	Concordantly upregulated	0.416722	0.0538007
169611	OLFML2A	Not concordantly upregulated	0.158995	0.159909	Concordantly upregulated	0.175174	0.0974165
171023	ASXL1	Not concordantly upregulated	0.0118515	0.90838	Concordantly upregulated	0.170254	0.00240083
199870	FAM76A	Not concordantly upregulated	-0.046847	0.677102	Concordantly upregulated	0.184451	0.0772503
200081	TXLNA	Not concordantly upregulated	-0.00516103	0.991419	Concordantly upregulated	0.171289	0.0933776
220594	USP32P2	Not concordantly upregulated	-0.0227353	0.77861	Concordantly upregulated	0.164015	0.063496
221037	JMJD1C	Not concordantly upregulated	0.057987	0.576342	Concordantly upregulated	0.121932	0.0507219
221981	THSD7A	Not concordantly upregulated	0.132889	0.172031	Concordantly upregulated	0.280563	0.00722559
253725	WASHC2C	Not concordantly upregulated	-0.023865	0.803871	Concordantly upregulated	0.170095	0.00150823
259230	SGMS1	Not concordantly upregulated	0.00124503	0.976705	Concordantly upregulated	0.248803	0.000265552
283212	KLHL35	Not concordantly upregulated	-0.0128673	0.744746	Concordantly upregulated	0.209044	0.0336181
284119	CAVIN1	Not concordantly upregulated	0.10713	0.182163	Concordantly upregulated	0.106992	0.0856085
Downregulated Y RET and disuse:
88	ACTN2	Concordantly downregulated	-0.118853	0.0690866	Concordantly downregulated	-0.519098	7.03898e-14
361	AQP4	Concordantly downregulated	-0.287153	0.0191259	Concordantly downregulated	-1.01225	8.73439e-05
815	CAMK2A	Concordantly downregulated	-0.176417	0.0329953	Concordantly downregulated	-0.231348	0.0846644
2060	EPS15	Concordantly downregulated	-0.150676	0.0431472	Concordantly downregulated	-0.148197	0.0683072
2517	FUCA1	Concordantly downregulated	-0.139101	0.0635798	Concordantly downregulated	-0.201849	0.0381668
3177	SLC29A2	Concordantly downregulated	-0.105734	0.0813609	Concordantly downregulated	-0.14508	0.0347066
3249	HPN	Concordantly downregulated	-0.128985	0.0673008	Concordantly downregulated	-0.254083	0.0335756
3290	HSD11B1	Concordantly downregulated	-0.280388	0.000560855	Concordantly downregulated	-0.487226	0.000622444
3752	KCND3	Concordantly downregulated	-0.121028	0.0530479	Concordantly downregulated	-0.339162	0.00243282
4653	MYOC	Concordantly downregulated	-0.39631	0.0146891	Concordantly downregulated	-0.416709	0.00470902
5029	P2RY2	Concordantly downregulated	-0.12813	0.10479	Concordantly downregulated	-0.213467	0.0484368
5116	PCNT	Concordantly downregulated	-0.140207	0.0427111	Concordantly downregulated	-0.165717	0.0328071
5433	POLR2D	Concordantly downregulated	-0.114978	0.0421616	Concordantly downregulated	-0.122043	0.0376184
5438	POLR2I	Concordantly downregulated	-0.106577	0.0266083	Concordantly downregulated	-0.265393	0.00175379
5439	POLR2J	Concordantly downregulated	-0.205276	0.00847008	Concordantly downregulated	-0.213395	0.0129926
5495	PPM1B	Concordantly downregulated	-0.106173	0.102775	Concordantly downregulated	-0.342907	1.6345e-06
5523	PPP2R3A	Concordantly downregulated	-0.126807	0.0256971	Concordantly downregulated	-0.374302	1.15033e-05
5571	PRKAG1	Concordantly downregulated	-0.171817	0.00387469	Concordantly downregulated	-0.141189	0.0173094
6123	RPL3L	Concordantly downregulated	-0.139005	0.00641858	Concordantly downregulated	-0.25026	0.00314036
6300	MAPK12	Concordantly downregulated	-0.182318	0.00765338	Concordantly downregulated	-0.171858	0.0233058
6327	SCN2B	Concordantly downregulated	-0.155362	0.0969477	Concordantly downregulated	-0.628193	3.49364e-06
8425	LTBP4	Concordantly downregulated	-0.127355	0.0924784	Concordantly downregulated	-0.242306	0.000930891
9211	LGI1	Concordantly downregulated	-0.424987	0.00469806	Concordantly downregulated	-0.630206	0.000488327
9666	DZIP3	Concordantly downregulated	-0.168237	0.0619575	Concordantly downregulated	-0.274782	0.000317275
9789	SPCS2	Concordantly downregulated	-0.146741	0.00171551	Concordantly downregulated	-0.100292	0.0558135
10439	OLFM1	Concordantly downregulated	-0.172211	0.0842821	Concordantly downregulated	-0.433961	1.99029e-05
10566	AKAP3	Concordantly downregulated	-0.126862	0.00717999	Concordantly downregulated	-0.215785	0.0536023
11193	WBP4	Concordantly downregulated	-0.151731	0.0172808	Concordantly downregulated	-0.229079	0.000409934
22982	DIP2C	Concordantly downregulated	-0.109722	0.0821982	Concordantly downregulated	-0.164653	0.0698595
23016	EXOSC7	Concordantly downregulated	-0.168898	0.0314872	Concordantly downregulated	-0.186892	0.00338754
23034	SAMD4A	Concordantly downregulated	-0.175037	0.0305388	Concordantly downregulated	-0.257575	0.00825028
23144	ZC3H3	Concordantly downregulated	-0.208779	0.00591115	Concordantly downregulated	-0.232456	0.0286822
23235	SIK2	Concordantly downregulated	-0.13079	0.0525492	Concordantly downregulated	-0.155304	0.103476
23305	ACSL6	Concordantly downregulated	-0.124803	0.0361476	Concordantly downregulated	-0.249557	0.0339369
25842	ASF1A	Concordantly downregulated	-0.116951	0.0837329	Concordantly downregulated	-0.163515	0.00746288
26135	SERBP1	Concordantly downregulated	-0.135385	0.0195047	Concordantly downregulated	-0.118637	0.0297151
26240	FAM50B	Concordantly downregulated	-0.158242	0.0458436	Concordantly downregulated	-0.252914	0.00134806
50999	TMED5	Concordantly downregulated	-0.102669	0.0642795	Concordantly downregulated	-0.226556	0.00154081
51141	INSIG2	Concordantly downregulated	-0.118117	0.0791715	Concordantly downregulated	-0.198826	0.00187062
51778	MYOZ2	Concordantly downregulated	-0.341236	0.00151071	Concordantly downregulated	-0.761623	0.000107611
55937	APOM	Concordantly downregulated	-0.110187	0.0991258	Concordantly downregulated	-0.201545	0.00829591
57538	ALPK3	Concordantly downregulated	-0.218988	0.0275436	Concordantly downregulated	-0.532072	5.13176e-09
81563	C1orf21	Concordantly downregulated	-0.114396	0.0874087	Concordantly downregulated	-0.211986	0.00170681
92856	IMP4	Concordantly downregulated	-0.136331	0.0533726	Concordantly downregulated	-0.129415	0.0148076
Downregulated Y RET only:
463	ZFHX3	Concordantly downregulated	-0.144066	0.0874087	Not condordantly downregulated	0.024918	0.934608
1408	CRY2	Concordantly downregulated	-0.136149	0.0505561	Not condordantly downregulated	0.152751	0.36819
1434	CSE1L	Concordantly downregulated	-0.110367	0.0104258	Not condordantly downregulated	0.0212503	0.769538
1580	CYP4B1	Concordantly downregulated	-0.459267	6.31187e-05	Not condordantly downregulated	0.0379454	0.480937
1725	DHPS	Concordantly downregulated	-0.132088	0.0112777	Not condordantly downregulated	0.0538105	0.571054
1730	DIAPH2	Concordantly downregulated	-0.114171	0.0818993	Not condordantly downregulated	0.0647736	0.480937
1735	DIO3	Concordantly downregulated	-0.141538	0.0695112	Not condordantly downregulated	0.0488812	0.629519
1956	EGFR	Concordantly downregulated	-0.111592	0.0119299	Not condordantly downregulated	0.0497652	0.418644
3344	FOXN2	Concordantly downregulated	-0.161162	0.0282952	Not condordantly downregulated	0.0366169	0.862252
3550	IK	Concordantly downregulated	-0.111312	0.0189215	Not condordantly downregulated	0.0663098	0.252915
3615	IMPDH2	Concordantly downregulated	-0.195525	0.00677236	Not condordantly downregulated	0.0497763	0.623807
3661	IRF3	Concordantly downregulated	-0.119112	0.0322088	Not condordantly downregulated	-0.00365167	0.978384
3929	LBP	Concordantly downregulated	-0.258326	0.00337727	Not condordantly downregulated	0.126773	0.432001
4189	DNAJB9	Concordantly downregulated	-0.187404	0.00790032	Not condordantly downregulated	0.0118286	0.828137
4289	MKLN1	Concordantly downregulated	-0.128941	0.0267319	Not condordantly downregulated	0.0702199	0.388511
4775	NFATC3	Concordantly downregulated	-0.144802	0.00337727	Not condordantly downregulated	0.0854364	0.24315
4836	NMT1	Concordantly downregulated	-0.171925	0.0235478	Not condordantly downregulated	0.049504	0.501652
4850	CNOT4	Concordantly downregulated	-0.103639	0.0643948	Not condordantly downregulated	0.05412	0.356147
5316	PKNOX1	Concordantly downregulated	-0.100071	0.0429163	Not condordantly downregulated	0.10751	0.167601
5318	PKP2	Concordantly downregulated	-0.141349	0.0896739	Not condordantly downregulated	0.0434178	0.632915
5376	PMP22	Concordantly downregulated	-0.191744	0.0280007	Not condordantly downregulated	0.00903278	0.929915
5394	EXOSC10	Concordantly downregulated	-0.107655	0.0513557	Not condordantly downregulated	0.0415422	0.760038
5510	PPP1R7	Concordantly downregulated	-0.12677	0.0110686	Not condordantly downregulated	0.0848776	0.412909
5563	PRKAA2	Concordantly downregulated	-0.127503	0.100349	Not condordantly downregulated	0.0439293	0.333894
5612	THAP12	Concordantly downregulated	-0.107455	0.079907	Not condordantly downregulated	0.0307956	0.561402
5638	PRRG1	Concordantly downregulated	-0.176483	0.0179832	Not condordantly downregulated	0.120035	0.149022
5714	PSMD8	Concordantly downregulated	-0.118369	0.0681221	Not condordantly downregulated	0.0190673	0.891971
6240	RRM1	Concordantly downregulated	-0.123667	0.00885021	Not condordantly downregulated	0.0659871	0.322638
6432	SRSF7	Concordantly downregulated	-0.174919	0.0760633	Not condordantly downregulated	0.00362656	0.908595
6443	SGCB	Concordantly downregulated	-0.12478	0.0124901	Not condordantly downregulated	0.12214	0.26422
6445	SGCG	Concordantly downregulated	-0.130729	0.0498577	Not condordantly downregulated	0.0146569	0.872208
6671	SP4	Concordantly downregulated	-0.153551	0.0086853	Not condordantly downregulated	0.109618	0.311441
6729	SRP54	Concordantly downregulated	-0.103679	0.0454043	Not condordantly downregulated	0.0508607	0.443832
7181	NR2C1	Concordantly downregulated	-0.113739	0.0560404	Not condordantly downregulated	0.0676344	0.537004
7529	YWHAB	Concordantly downregulated	-0.103191	0.0223211	Not condordantly downregulated	0.0379317	0.518727
7571	ZNF23	Concordantly downregulated	-0.224748	0.00331021	Not condordantly downregulated	0.0146886	0.828118
7596	ZNF45	Concordantly downregulated	-0.107203	0.084714	Not condordantly downregulated	0.0706234	0.424269
7789	ZXDA	Concordantly downregulated	-0.11531	0.0492435	Not condordantly downregulated	0.15069	0.148063
7913	DEK	Concordantly downregulated	-0.14263	0.102739	Not condordantly downregulated	0.0510866	0.435173
8218	CLTCL1	Concordantly downregulated	-0.216111	0.00244096	Not condordantly downregulated	0.0522976	0.578268
8841	HDAC3	Concordantly downregulated	-0.113388	0.0304516	Not condordantly downregulated	0.0135235	0.979437
8848	TSC22D1	Concordantly downregulated	-0.158553	0.00636529	Not condordantly downregulated	0.0470945	0.658971
8899	PRPF4B	Concordantly downregulated	-0.10188	0.0461291	Not condordantly downregulated	0.0897976	0.241691
8930	MBD4	Concordantly downregulated	-0.116429	0.0759267	Not condordantly downregulated	0.0228798	0.763352
9110	MTMR4	Concordantly downregulated	-0.136618	0.068796	Not condordantly downregulated	0.057842	0.524423
9130	FAM50A	Concordantly downregulated	-0.10674	0.0946416	Not condordantly downregulated	0.0130726	0.803231
9235	IL32	Concordantly downregulated	-0.453554	0.0277029	Not condordantly downregulated	0.178857	0.785203
9463	PICK1	Concordantly downregulated	-0.110768	0.0753454	Not condordantly downregulated	0.0544261	0.607939
9528	TMEM59	Concordantly downregulated	-0.106827	0.0344975	Not condordantly downregulated	0.089338	0.392836
9645	MICAL2	Concordantly downregulated	-0.233798	0.000962131	Not condordantly downregulated	0.109465	0.332661
9698	PUM1	Concordantly downregulated	-0.122375	0.0137522	Not condordantly downregulated	0.0574179	0.476649
9737	GPRASP1	Concordantly downregulated	-0.130309	0.0682576	Not condordantly downregulated	0.113682	0.134221
9923	ZBTB40	Concordantly downregulated	-0.116699	0.0533726	Not condordantly downregulated	0.116273	0.23915
9987	HNRNPDL	Concordantly downregulated	-0.144328	0.0137491	Not condordantly downregulated	0.069974	0.267238
10084	PQBP1	Concordantly downregulated	-0.102097	0.0619575	Not condordantly downregulated	0.0159114	0.914474
10274	STAG1	Concordantly downregulated	-0.132687	0.0256971	Not condordantly downregulated	0.057605	0.427688
10479	SLC9A6	Concordantly downregulated	-0.131692	0.0179508	Not condordantly downregulated	0.0243248	0.635207
10497	UNC13B	Concordantly downregulated	-0.175878	0.0744044	Not condordantly downregulated	0.0454641	0.76895
10520	ZNF211	Concordantly downregulated	-0.125297	0.0796044	Not condordantly downregulated	0.124191	0.268183
11336	EXOC3	Concordantly downregulated	-0.120724	0.0715619	Not condordantly downregulated	0.141808	0.237612
22978	NT5C2	Concordantly downregulated	-0.220205	0.000609535	Not condordantly downregulated	0.0328744	0.722247
23014	FBXO21	Concordantly downregulated	-0.118075	0.0161802	Not condordantly downregulated	0.0702596	0.338002
23095	KIF1B	Concordantly downregulated	-0.153291	0.0166038	Not condordantly downregulated	0.0721673	0.234118
23185	LARP4B	Concordantly downregulated	-0.120144	0.0256971	Not condordantly downregulated	0.0706239	0.588847
23338	JADE2	Concordantly downregulated	-0.1783	0.0110686	Not condordantly downregulated	0.0174962	0.896647
23350	U2SURP	Concordantly downregulated	-0.172135	0.01462	Not condordantly downregulated	0.0616081	0.212297
23443	SLC35A3	Concordantly downregulated	-0.131456	0.0637632	Not condordantly downregulated	-0.00530779	0.995731
23492	CBX7	Concordantly downregulated	-0.134371	0.0435937	Not condordantly downregulated	0.0456209	0.498049
23543	RBFOX2	Concordantly downregulated	-0.141511	0.0482494	Not condordantly downregulated	0.0836783	0.217102
23595	ORC3	Concordantly downregulated	-0.161805	0.0161774	Not condordantly downregulated	0.0974428	0.106186
25802	LMOD1	Concordantly downregulated	-0.394442	5.15213e-05	Not condordantly downregulated	0.20978	0.393105
25849	PARM1	Concordantly downregulated	-0.138192	0.0839865	Not condordantly downregulated	0.104445	0.229899
25898	RCHY1	Concordantly downregulated	-0.106369	0.0759267	Not condordantly downregulated	0.00796845	0.908499
25949	SYF2	Concordantly downregulated	-0.106276	0.0429152	Not condordantly downregulated	-0.00878643	0.985364
25983	NGDN	Concordantly downregulated	-0.114979	0.0343783	Not condordantly downregulated	0.0228405	0.729986
26009	ZZZ3	Concordantly downregulated	-0.114191	0.0759267	Not condordantly downregulated	0.0610721	0.252707
26065	LSM14A	Concordantly downregulated	-0.129424	0.0277892	Not condordantly downregulated	-0.00480563	0.976905
26092	TOR1AIP1	Concordantly downregulated	-0.13693	0.0305388	Not condordantly downregulated	0.0509174	0.642777
26097	CHTOP	Concordantly downregulated	-0.132541	0.0329944	Not condordantly downregulated	0.044842	0.438783
26121	PRPF31	Concordantly downregulated	-0.104976	0.0187483	Not condordantly downregulated	0.0735761	0.246855
29978	UBQLN2	Concordantly downregulated	-0.107662	0.0696856	Not condordantly downregulated	0.062104	0.288603
54665	RSBN1	Concordantly downregulated	-0.146814	0.0305388	Not condordantly downregulated	0.048483	0.32811
55023	PHIP	Concordantly downregulated	-0.168397	0.00828028	Not condordantly downregulated	0.103389	0.108015
55109	AGGF1	Concordantly downregulated	-0.138125	0.0745503	Not condordantly downregulated	0.0196764	0.82761
57213	SPRYD7	Concordantly downregulated	-0.118076	0.0439178	Not condordantly downregulated	0.0712215	0.409624
65110	UPF3A	Concordantly downregulated	-0.116713	0.0402751	Not condordantly downregulated	0.0988693	0.25321
84364	ARFGAP2	Concordantly downregulated	-0.141424	0.0384683	Not condordantly downregulated	0.120374	0.402249
90121	TSR2	Concordantly downregulated	-0.150739	0.0331232	Not condordantly downregulated	0.0215186	0.806712
90634	N4BP2L1	Concordantly downregulated	-0.117829	0.0717114	Not condordantly downregulated	0.110513	0.379894
221443	OARD1	Concordantly downregulated	-0.114905	0.100349	Not condordantly downregulated	0.0187296	0.630568
246126	TXLNGY	Concordantly downregulated	-0.132872	0.0690866	Not condordantly downregulated	0.0392936	0.64953
Downregulated disuse only:
30	ACAA1	Not condordantly downregulated	0.0576946	0.41328	Concordantly downregulated	-0.225193	0.00203432
32	ACACB	Not condordantly downregulated	0.0368499	0.73139	Concordantly downregulated	-0.148048	0.0571144
35	ACADS	Not condordantly downregulated	0.0534718	0.653845	Concordantly downregulated	-0.200994	0.055595
36	ACADSB	Not condordantly downregulated	0.000378525	0.908526	Concordantly downregulated	-0.182246	0.0101031
37	ACADVL	Not condordantly downregulated	0.101015	0.163684	Concordantly downregulated	-0.217267	0.0010442
50	ACO2	Not condordantly downregulated	0.105394	0.112722	Concordantly downregulated	-0.165057	0.00381058
53	ACP2	Not condordantly downregulated	0.0977018	0.374087	Concordantly downregulated	-0.1603	0.0791993
95	ACY1	Not condordantly downregulated	0.166547	0.0490766	Concordantly downregulated	-0.246813	0.00122839
107	ADCY1	Not condordantly downregulated	0.0124771	0.881887	Concordantly downregulated	-0.304423	0.0014259
123	PLIN2	Not condordantly downregulated	0.000793557	0.964738	Concordantly downregulated	-0.21599	0.0583024
132	ADK	Not condordantly downregulated	0.0992815	0.190094	Concordantly downregulated	-0.227126	0.00020718
142	PARP1	Not condordantly downregulated	0.0347656	0.544527	Concordantly downregulated	-0.104844	0.0260925
146	ADRA1D	Not condordantly downregulated	0.0999526	0.351059	Concordantly downregulated	-0.155864	0.0877008
166	TLE5	Not condordantly downregulated	0.000502918	0.966757	Concordantly downregulated	-0.24044	0.00161087
178	AGL	Not condordantly downregulated	0.00503921	0.941806	Concordantly downregulated	-0.202419	0.0181918
262	AMD1	Not condordantly downregulated	0.00246666	0.987995	Concordantly downregulated	-0.202853	0.00795107
274	BIN1	Not condordantly downregulated	0.0252792	0.664667	Concordantly downregulated	-0.113121	0.0145391
286	ANK1	Not condordantly downregulated	0.0970743	0.264898	Concordantly downregulated	-0.285822	2.45173e-05
309	ANXA6	Not condordantly downregulated	0.011564	0.987378	Concordantly downregulated	-0.171335	0.0853392
322	APBB1	Not condordantly downregulated	0.0409183	0.64194	Concordantly downregulated	-0.212801	0.0228084
372	ARCN1	Not condordantly downregulated	0.0679781	0.360022	Concordantly downregulated	-0.12002	0.0498941
411	ARSB	Not condordantly downregulated	0.0668121	0.138833	Concordantly downregulated	-0.367257	0.000370132
443	ASPA	Not condordantly downregulated	0.052147	0.695019	Concordantly downregulated	-0.477914	3.12357e-08
467	ATF3	Not condordantly downregulated	0.303632	0.136363	Concordantly downregulated	-0.257078	0.0514088
468	ATF4	Not condordantly downregulated	0.00679561	0.855593	Concordantly downregulated	-0.171762	0.0092312
471	ATIC	Not condordantly downregulated	0.11604	0.113203	Concordantly downregulated	-0.207628	0.000393648
498	ATP5F1A	Not condordantly downregulated	0.0435845	0.565891	Concordantly downregulated	-0.207863	0.00114409
549	AUH	Not condordantly downregulated	0.028188	0.624392	Concordantly downregulated	-0.224846	0.000206563
552	AVPR1A	Not condordantly downregulated	0.107054	0.154155	Concordantly downregulated	-0.239565	0.0441609
554	AVPR2	Not condordantly downregulated	0.0198459	0.868964	Concordantly downregulated	-0.251685	0.03264
573	BAG1	Not condordantly downregulated	0.0532517	0.383391	Concordantly downregulated	-0.246818	0.00158388
708	C1QBP	Not condordantly downregulated	0.0698701	0.320015	Concordantly downregulated	-0.116681	0.011835
732	C8B	Not condordantly downregulated	0.0140228	0.766709	Concordantly downregulated	-0.187391	0.0863188
818	CAMK2G	Not condordantly downregulated	0.00847997	0.99368	Concordantly downregulated	-0.180631	0.0373568
928	CD9	Not condordantly downregulated	0.0383819	0.614871	Concordantly downregulated	-0.252649	0.000109719
948	CD36	Not condordantly downregulated	0.0111111	0.837983	Concordantly downregulated	-0.386914	4.33683e-05
1006	CDH8	Not condordantly downregulated	0.0147776	0.933268	Concordantly downregulated	-0.184131	0.0382879
1024	CDK8	Not condordantly downregulated	0.0296147	0.815832	Concordantly downregulated	-0.125046	0.0360622
1031	CDKN2C	Not condordantly downregulated	0.0486588	0.547456	Concordantly downregulated	-0.31437	5.3956e-05
1054	CEBPG	Not condordantly downregulated	0.0555239	0.516109	Concordantly downregulated	-0.217598	0.000468039
1339	COX6A2	Not condordantly downregulated	0.00286143	0.949106	Concordantly downregulated	-0.456835	4.70042e-07
1340	COX6B1	Not condordantly downregulated	0.0232548	0.676376	Concordantly downregulated	-0.331223	5.62468e-08
1346	COX7A1	Not condordantly downregulated	0.0152818	0.79214	Concordantly downregulated	-0.263107	2.13741e-05
1349	COX7B	Not condordantly downregulated	0.0162816	0.857296	Concordantly downregulated	-0.406331	9.2522e-09
1352	COX10	Not condordantly downregulated	0.0107826	0.969219	Concordantly downregulated	-0.390083	1.05793e-05
1353	COX11	Not condordantly downregulated	0.0252238	0.868246	Concordantly downregulated	-0.164326	0.00218437
1374	CPT1A	Not condordantly downregulated	0.0673341	0.530547	Concordantly downregulated	-0.223875	0.0148751
1384	CRAT	Not condordantly downregulated	0.174647	0.188853	Concordantly downregulated	-0.278877	0.000108033
1390	CREM	Not condordantly downregulated	7.25521e-05	0.982928	Concordantly downregulated	-0.197589	0.00576685
1431	CS	Not condordantly downregulated	0.0438659	0.401915	Concordantly downregulated	-0.194483	0.000172707
1476	CSTB	Not condordantly downregulated	0.0385876	0.624392	Concordantly downregulated	-0.224798	0.018192
1508	CTSB	Not condordantly downregulated	0.0085563	0.982902	Concordantly downregulated	-0.146361	0.0494949
1514	CTSL	Not condordantly downregulated	0.0238866	0.875068	Concordantly downregulated	-0.148871	0.0709536
1528	CYB5A	Not condordantly downregulated	0.045066	0.203895	Concordantly downregulated	-0.142392	0.0933776
1604	CD55	Not condordantly downregulated	0.0472477	0.64281	Concordantly downregulated	-0.104966	0.0850429
1734	DIO2	Not condordantly downregulated	0.10008	0.306751	Concordantly downregulated	-0.178796	0.041909
1738	DLD	Not condordantly downregulated	0.0202583	0.724858	Concordantly downregulated	-0.226853	1.89593e-05
1839	HBEGF	Not condordantly downregulated	0.0993378	0.36867	Concordantly downregulated	-0.28224	0.000468039
1847	DUSP5	Not condordantly downregulated	0.214116	0.342605	Concordantly downregulated	-0.248942	0.00198601
1855	DVL1	Not condordantly downregulated	0.030832	0.894026	Concordantly downregulated	-0.208136	0.00148379
1948	EFNB2	Not condordantly downregulated	0.131916	0.110714	Concordantly downregulated	-0.175821	0.044901
1977	EIF4E	Not condordantly downregulated	0.0339836	0.879691	Concordantly downregulated	-0.12143	0.0855454
1979	EIF4EBP2	Not condordantly downregulated	0.0940594	0.209246	Concordantly downregulated	-0.177422	0.00841727
2027	ENO3	Not condordantly downregulated	0.0193562	0.747737	Concordantly downregulated	-0.358849	6.75668e-05
2028	ENPEP	Not condordantly downregulated	0.144629	0.203895	Concordantly downregulated	-0.300066	0.000552602
2036	EPB41L1	Not condordantly downregulated	0.071032	0.396838	Concordantly downregulated	-0.142418	0.0994686
2067	ERCC1	Not condordantly downregulated	0.0427064	0.573647	Concordantly downregulated	-0.162402	0.00360957
2101	ESRRA	Not condordantly downregulated	0.108409	0.0944052	Concordantly downregulated	-0.286778	8.73439e-05
2108	ETFA	Not condordantly downregulated	0.0260997	0.653845	Concordantly downregulated	-0.278436	4.61409e-07
2109	ETFB	Not condordantly downregulated	0.019287	0.802968	Concordantly downregulated	-0.418436	1.99263e-10
2170	FABP3	Not condordantly downregulated	0.0496434	0.782821	Concordantly downregulated	-0.648165	1.64231e-09
2230	FDX1	Not condordantly downregulated	0.0243169	0.735432	Concordantly downregulated	-0.220393	2.09764e-05
2246	FGF1	Not condordantly downregulated	0.0791148	0.112174	Concordantly downregulated	-0.190373	0.0210301
2271	FH	Not condordantly downregulated	0.0956152	0.0165438	Concordantly downregulated	-0.199045	0.000188597
2273	FHL1	Not condordantly downregulated	0.0258968	0.710736	Concordantly downregulated	-0.106279	0.0841336
2318	FLNC	Not condordantly downregulated	0.00140621	0.889592	Concordantly downregulated	-0.217429	0.00964488
2319	FLOT2	Not condordantly downregulated	0.0388096	0.733109	Concordantly downregulated	-0.254828	8.14568e-05
2321	FLT1	Not condordantly downregulated	0.00564951	0.996	Concordantly downregulated	-0.193281	0.0165368
2523	FUT1	Not condordantly downregulated	0.15904	0.241957	Concordantly downregulated	-0.205806	0.0117932
2617	GARS1	Not condordantly downregulated	0.0101042	0.860081	Concordantly downregulated	-0.111499	0.0149651
2628	GATM	Not condordantly downregulated	0.0688501	0.466604	Concordantly downregulated	-0.213259	0.0199309
2631	NIPSNAP2	Not condordantly downregulated	0.0143394	0.89551	Concordantly downregulated	-0.164517	0.00221666
2639	GCDH	Not condordantly downregulated	0.0231998	0.668603	Concordantly downregulated	-0.238158	0.00461792
2653	GCSH	Not condordantly downregulated	0.0751689	0.0908027	Concordantly downregulated	-0.2135	2.1059e-05
2760	GM2A	Not condordantly downregulated	0.000808534	0.984645	Concordantly downregulated	-0.164962	0.00994971
2787	GNG5	Not condordantly downregulated	0.0502756	0.498656	Concordantly downregulated	-0.327891	4.32427e-05
2875	GPT	Not condordantly downregulated	0.00927669	0.9024	Concordantly downregulated	-0.579924	8.54257e-08
2876	GPX1	Not condordantly downregulated	0.00958489	0.999251	Concordantly downregulated	-0.216104	0.000887532
2909	ARHGAP35	Not condordantly downregulated	0.0257825	0.722967	Concordantly downregulated	-0.2397	0.00110742
2952	GSTT1	Not condordantly downregulated	0.0181427	0.923952	Concordantly downregulated	-0.294571	0.000538936
2958	GTF2A2	Not condordantly downregulated	0.0066312	0.850283	Concordantly downregulated	-0.114529	0.101131
2992	GYG1	Not condordantly downregulated	0.0475805	0.349882	Concordantly downregulated	-0.175033	0.00368368
2993	GYPA	Not condordantly downregulated	0.0238874	0.68231	Concordantly downregulated	-0.167875	0.0943518
2997	GYS1	Not condordantly downregulated	0.0362509	0.659179	Concordantly downregulated	-0.410903	3.10846e-07
3065	HDAC1	Not condordantly downregulated	0.0113332	0.883376	Concordantly downregulated	-0.144358	0.0199372
3145	HMBS	Not condordantly downregulated	0.0827102	0.222386	Concordantly downregulated	-0.260192	5.78174e-05
3155	HMGCL	Not condordantly downregulated	0.00890111	0.978763	Concordantly downregulated	-0.171231	0.00146906
3198	HOXA1	Not condordantly downregulated	0.0194142	0.830474	Concordantly downregulated	-0.227771	0.0121698
3212	HOXB2	Not condordantly downregulated	0.00270868	0.954152	Concordantly downregulated	-0.23981	0.000959721
3281	HSBP1	Not condordantly downregulated	0.0405567	0.626867	Concordantly downregulated	-0.158429	0.00717034
3313	HSPA9	Not condordantly downregulated	0.0164316	0.747737	Concordantly downregulated	-0.145395	0.0214148
3329	HSPD1	Not condordantly downregulated	0.00424839	0.980442	Concordantly downregulated	-0.257998	0.000795031
3338	DNAJC4	Not condordantly downregulated	0.0187471	0.842581	Concordantly downregulated	-0.131245	0.0398138
3385	ICAM3	Not condordantly downregulated	0.0856844	0.288215	Concordantly downregulated	-0.419068	8.14568e-05
3417	IDH1	Not condordantly downregulated	0.0647908	0.182707	Concordantly downregulated	-0.260443	0.000571499
3419	IDH3A	Not condordantly downregulated	0.0350717	0.829704	Concordantly downregulated	-0.226903	0.000192196
3455	IFNAR2	Not condordantly downregulated	0.0295273	0.720867	Concordantly downregulated	-0.226597	0.00554349
3551	IKBKB	Not condordantly downregulated	0.0435194	0.603246	Concordantly downregulated	-0.226015	0.0285263
3588	IL10RB	Not condordantly downregulated	0.0415321	0.842051	Concordantly downregulated	-0.265321	0.000410443
3612	IMPA1	Not condordantly downregulated	0.065631	0.466544	Concordantly downregulated	-0.296337	1.83882e-05
3632	INPP5A	Not condordantly downregulated	0.00863843	0.915332	Concordantly downregulated	-0.1069	0.0965674
3679	ITGA7	Not condordantly downregulated	0.0765544	0.464653	Concordantly downregulated	-0.152994	0.0986187
3741	KCNA5	Not condordantly downregulated	0.161353	0.237473	Concordantly downregulated	-0.291485	0.0935173
3746	KCNC1	Not condordantly downregulated	0.0039226	0.992352	Concordantly downregulated	-0.540557	0.0100803
3795	KHK	Not condordantly downregulated	0.0261527	0.77459	Concordantly downregulated	-0.195046	0.0235665
3858	KRT10	Not condordantly downregulated	0.0175495	0.82276	Concordantly downregulated	-0.241464	0.000283595
3939	LDHA	Not condordantly downregulated	0.0722562	0.236056	Concordantly downregulated	-0.272283	0.000141704
3949	LDLR	Not condordantly downregulated	0.121054	0.141408	Concordantly downregulated	-0.180413	0.0358256
4007	PRICKLE3	Not condordantly downregulated	0.00344651	0.984673	Concordantly downregulated	-0.270847	0.000622305
4037	LRP3	Not condordantly downregulated	0.0194637	0.882389	Concordantly downregulated	-0.215417	0.00838705
4173	MCM4	Not condordantly downregulated	0.0713877	0.325803	Concordantly downregulated	-0.152066	0.0181666
4217	MAP3K5	Not condordantly downregulated	0.0374933	0.677102	Concordantly downregulated	-0.264144	0.00565369
4258	MGST2	Not condordantly downregulated	0.00431537	0.950081	Concordantly downregulated	-0.244434	0.00014367
4321	MMP12	Not condordantly downregulated	0.00830268	0.96654	Concordantly downregulated	-0.208116	0.0252125
4351	MPI	Not condordantly downregulated	0.0569573	0.642887	Concordantly downregulated	-0.210154	0.0176917
4354	MPP1	Not condordantly downregulated	0.0901731	0.168084	Concordantly downregulated	-0.15725	0.00627524
4363	ABCC1	Not condordantly downregulated	0.0233041	0.705684	Concordantly downregulated	-0.198858	0.0114734
4528	MTIF2	Not condordantly downregulated	0.0207099	0.961107	Concordantly downregulated	-0.314296	6.76829e-06
4616	GADD45B	Not condordantly downregulated	0.288703	0.186646	Concordantly downregulated	-0.34633	0.0511539
4632	MYL1	Not condordantly downregulated	0.0128472	0.821961	Concordantly downregulated	-0.162782	0.0249077
4682	NUBP1	Not condordantly downregulated	0.0577237	0.52624	Concordantly downregulated	-0.219211	0.000605189
4694	NDUFA1	Not condordantly downregulated	0.0134163	0.842345	Concordantly downregulated	-0.320072	1.01892e-07
4695	NDUFA2	Not condordantly downregulated	0.0159478	0.683403	Concordantly downregulated	-0.258765	0.000411158
4698	NDUFA5	Not condordantly downregulated	0.0174975	0.971326	Concordantly downregulated	-0.15916	0.0399338
4700	NDUFA6	Not condordantly downregulated	0.0131129	0.919062	Concordantly downregulated	-0.305848	5.65203e-08
4701	NDUFA7	Not condordantly downregulated	0.0224482	0.725135	Concordantly downregulated	-0.160451	0.0413143
4704	NDUFA9	Not condordantly downregulated	0.00905414	0.925616	Concordantly downregulated	-0.322424	3.88275e-07
4707	NDUFB1	Not condordantly downregulated	0.033394	0.653845	Concordantly downregulated	-0.188079	0.0144772
4717	NDUFC1	Not condordantly downregulated	0.0793342	0.202294	Concordantly downregulated	-0.294486	0.00557954
4723	NDUFV1	Not condordantly downregulated	0.0911729	0.162321	Concordantly downregulated	-0.200296	0.000283595
4751	NEK2	Not condordantly downregulated	0.0434976	0.40155	Concordantly downregulated	-0.296814	0.0471807
4783	NFIL3	Not condordantly downregulated	0.298582	0.541764	Concordantly downregulated	-0.296279	0.000932577
4833	NME4	Not condordantly downregulated	0.0771643	0.502543	Concordantly downregulated	-0.121297	0.0581632
4842	NOS1	Not condordantly downregulated	0.0473004	0.574138	Concordantly downregulated	-0.399717	0.00188019
4846	NOS3	Not condordantly downregulated	0.063586	0.347997	Concordantly downregulated	-0.329418	0.0131679
4856	CCN3	Not condordantly downregulated	0.250504	0.21089	Concordantly downregulated	-0.437594	0.00110009
4862	NPAS2	Not condordantly downregulated	0.0280151	0.728836	Concordantly downregulated	-0.216187	0.0295338
4891	SLC11A2	Not condordantly downregulated	0.00163612	0.960872	Concordantly downregulated	-0.156681	0.0557245
4913	NTHL1	Not condordantly downregulated	0.0399593	0.707986	Concordantly downregulated	-0.149251	0.0656174
4947	OAZ2	Not condordantly downregulated	0.0216553	0.810495	Concordantly downregulated	-0.171759	0.0380873
4976	OPA1	Not condordantly downregulated	0.00381338	0.96331	Concordantly downregulated	-0.147374	0.00717034
5051	PAFAH2	Not condordantly downregulated	0.0222335	0.814536	Concordantly downregulated	-0.193032	0.0051304
5094	PCBP2	Not condordantly downregulated	0.00899742	0.903819	Concordantly downregulated	-0.124143	0.0206238
5104	SERPINA5	Not condordantly downregulated	0.189965	0.197115	Concordantly downregulated	-0.397341	0.00511436
5127	CDK16	Not condordantly downregulated	0.0651433	0.291574	Concordantly downregulated	-0.181708	0.000147893
5141	PDE4A	Not condordantly downregulated	0.0551057	0.446056	Concordantly downregulated	-0.351367	0.00147367
5142	PDE4B	Not condordantly downregulated	0.0113016	0.147324	Concordantly downregulated	-0.284451	0.00458414
5147	PDE6D	Not condordantly downregulated	0.0280057	0.757707	Concordantly downregulated	-0.170332	0.00968188
5155	PDGFB	Not condordantly downregulated	0.0746151	0.44642	Concordantly downregulated	-0.215052	0.00722571
5163	PDK1	Not condordantly downregulated	0.0552823	0.31682	Concordantly downregulated	-0.140361	0.0852807
5164	PDK2	Not condordantly downregulated	0.0876705	0.201092	Concordantly downregulated	-0.37512	4.07634e-05
5188	GATB	Not condordantly downregulated	0.010229	0.98811	Concordantly downregulated	-0.175006	0.0137312
5193	PEX12	Not condordantly downregulated	0.00731457	0.946109	Concordantly downregulated	-0.173958	0.00711425
5207	PFKFB1	Not condordantly downregulated	0.0318729	0.761471	Concordantly downregulated	-0.188684	0.100278
5245	PHB	Not condordantly downregulated	0.016041	0.857337	Concordantly downregulated	-0.156015	0.0101271
5250	SLC25A3	Not condordantly downregulated	0.0235813	0.661379	Concordantly downregulated	-0.202255	0.000995155
5255	PHKA1	Not condordantly downregulated	0.109391	0.375424	Concordantly downregulated	-0.232496	0.0099039
5313	PKLR	Not condordantly downregulated	0.0413284	0.459542	Concordantly downregulated	-0.285545	0.0014331
5315	PKM	Not condordantly downregulated	0.189194	0.127185	Concordantly downregulated	-0.30428	0.000419596
5443	POMC	Not condordantly downregulated	0.118675	0.26818	Concordantly downregulated	-0.322738	0.00654731
5526	PPP2R5B	Not condordantly downregulated	0.04062	0.782972	Concordantly downregulated	-0.164606	0.0345482
5536	PPP5C	Not condordantly downregulated	0.0392496	0.537557	Concordantly downregulated	-0.206059	0.00706973
5569	PKIA	Not condordantly downregulated	0.023214	0.699944	Concordantly downregulated	-0.181398	0.0087524
5578	PRKCA	Not condordantly downregulated	0.0795298	0.116683	Concordantly downregulated	-0.298798	0.00557954
5608	MAP2K6	Not condordantly downregulated	0.0212822	0.873545	Concordantly downregulated	-0.329675	0.00719579
5648	MASP1	Not condordantly downregulated	0.0992562	0.126891	Concordantly downregulated	-0.318597	7.13641e-05
5669	PSG1	Not condordantly downregulated	0.0156322	0.905387	Concordantly downregulated	-0.269749	0.0280202
5681	PSKH1	Not condordantly downregulated	0.000952231	0.984673	Concordantly downregulated	-0.220501	0.0166591
5723	PSPH	Not condordantly downregulated	0.0758482	0.387263	Concordantly downregulated	-0.143046	0.0598333
5775	PTPN4	Not condordantly downregulated	0.123618	0.124672	Concordantly downregulated	-0.131939	0.0819299
5797	PTPRM	Not condordantly downregulated	0.0310614	0.705684	Concordantly downregulated	-0.14117	0.0165286
5799	PTPRN2	Not condordantly downregulated	0.126394	0.106753	Concordantly downregulated	-0.150339	0.0979017
5810	RAD1	Not condordantly downregulated	0.0852887	0.127706	Concordantly downregulated	-0.139418	0.00632767
5864	RAB3A	Not condordantly downregulated	0.0530729	0.541764	Concordantly downregulated	-0.417335	0.000135313
5889	RAD51C	Not condordantly downregulated	0.0644589	0.253	Concordantly downregulated	-0.156158	0.00453413
5955	RCN2	Not condordantly downregulated	0.0463656	0.396838	Concordantly downregulated	-0.100759	0.0762812
6048	RNF5	Not condordantly downregulated	0.0162921	0.852282	Concordantly downregulated	-0.261215	0.000270643
6196	RPS6KA2	Not condordantly downregulated	0.0216626	0.802074	Concordantly downregulated	-0.297934	6.59068e-05
6201	RPS7	Not condordantly downregulated	0.00210704	0.978484	Concordantly downregulated	-0.101656	0.0109387
6234	RPS28	Not condordantly downregulated	0.0253646	0.799147	Concordantly downregulated	-0.151054	0.0377975
6251	RSU1	Not condordantly downregulated	0.0306538	0.572179	Concordantly downregulated	-0.119052	0.0852129
6258	RXRG	Not condordantly downregulated	0.0306529	0.896352	Concordantly downregulated	-0.285051	0.0285948
6301	SARS1	Not condordantly downregulated	0.0396931	0.514986	Concordantly downregulated	-0.163973	0.00618463
6338	SCNN1B	Not condordantly downregulated	0.0231198	0.873064	Concordantly downregulated	-0.264025	0.0531058
6342	SCP2	Not condordantly downregulated	0.0248904	0.834422	Concordantly downregulated	-0.133634	0.026043
6390	SDHB	Not condordantly downregulated	0.0409998	0.512792	Concordantly downregulated	-0.334612	2.59706e-05
6391	SDHC	Not condordantly downregulated	0.054315	0.363588	Concordantly downregulated	-0.414209	1.40655e-05
6415	SELENOW	Not condordantly downregulated	0.0500433	0.489527	Concordantly downregulated	-0.106625	0.0529011
6446	SGK1	Not condordantly downregulated	0.0199663	0.875372	Concordantly downregulated	-0.520953	9.59979e-05
6480	ST6GAL1	Not condordantly downregulated	0.0289298	0.750002	Concordantly downregulated	-0.161727	0.0715765
6509	SLC1A4	Not condordantly downregulated	0.00228526	0.883376	Concordantly downregulated	-0.296635	0.00163541
6518	SLC2A5	Not condordantly downregulated	0.00814251	0.85949	Concordantly downregulated	-0.200066	0.0109387
6535	SLC6A8	Not condordantly downregulated	0.0260344	0.808469	Concordantly downregulated	-0.277173	0.00962243
6723	SRM	Not condordantly downregulated	0.0921957	0.29508	Concordantly downregulated	-0.221454	0.000157303
6790	AURKA	Not condordantly downregulated	0.0617732	0.651117	Concordantly downregulated	-0.230883	0.0465273
6820	SULT2B1	Not condordantly downregulated	0.00961928	0.883168	Concordantly downregulated	-0.225522	0.0774615
6832	SUPV3L1	Not condordantly downregulated	0.0243798	0.868341	Concordantly downregulated	-0.248294	1.98944e-05
6945	MLX	Not condordantly downregulated	0.0221859	0.889205	Concordantly downregulated	-0.153875	0.0197586
6993	DYNLT1	Not condordantly downregulated	0.0152816	0.870749	Concordantly downregulated	-0.196039	0.0011611
7005	TEAD3	Not condordantly downregulated	0.000964897	0.999495	Concordantly downregulated	-0.210007	0.0125349
7079	TIMP4	Not condordantly downregulated	0.0143158	0.960703	Concordantly downregulated	-0.362245	0.00189544
7089	TLE2	Not condordantly downregulated	0.0153766	0.916556	Concordantly downregulated	-0.217005	0.00275763
7134	TNNC1	Not condordantly downregulated	0.00569711	0.976705	Concordantly downregulated	-0.350942	1.57208e-05
7135	TNNI1	Not condordantly downregulated	0.0353879	0.878855	Concordantly downregulated	-0.474459	2.68367e-06
7204	TRIO	Not condordantly downregulated	0.0584029	0.512503	Concordantly downregulated	-0.136467	0.0574266
7263	TST	Not condordantly downregulated	0.0310548	0.837983	Concordantly downregulated	-0.345424	1.42082e-05
7381	UQCRB	Not condordantly downregulated	0.0487143	0.374296	Concordantly downregulated	-0.291184	7.70053e-05
7385	UQCRC2	Not condordantly downregulated	0.0581402	0.491514	Concordantly downregulated	-0.190854	0.000839658
7392	USF2	Not condordantly downregulated	0.113674	0.388278	Concordantly downregulated	-0.114501	0.0459066
7417	VDAC2	Not condordantly downregulated	0.0387676	0.488121	Concordantly downregulated	-0.177809	7.49288e-05
7481	WNT11	Not condordantly downregulated	0.117273	0.270106	Concordantly downregulated	-0.245938	0.0102972
7570	ZNF22	Not condordantly downregulated	0.0174878	0.806798	Concordantly downregulated	-0.111115	0.042544
7867	MAPKAPK3	Not condordantly downregulated	0.0952167	0.351059	Concordantly downregulated	-0.237712	0.000232368
7869	SEMA3B	Not condordantly downregulated	0.00650645	0.899043	Concordantly downregulated	-0.32006	0.00431918
7903	ST8SIA4	Not condordantly downregulated	0.142012	0.10617	Concordantly downregulated	-0.20361	0.0406289
8013	NR4A3	Not condordantly downregulated	0.203727	0.660643	Concordantly downregulated	-0.373838	0.0224252
8050	PDHX	Not condordantly downregulated	0.0939667	0.100349	Concordantly downregulated	-0.134901	0.0099039
8165	AKAP1	Not condordantly downregulated	0.0289561	0.781732	Concordantly downregulated	-0.464905	1.24636e-08
8192	CLPP	Not condordantly downregulated	0.0582124	0.41756	Concordantly downregulated	-0.150405	0.00223774
8225	GTPBP6	Not condordantly downregulated	0.00285213	0.984212	Concordantly downregulated	-0.207292	0.00547728
8228	PNPLA4	Not condordantly downregulated	0.0145112	0.885244	Concordantly downregulated	-0.297354	4.17339e-05
8349	H2BC21	Not condordantly downregulated	0.0267699	0.794914	Concordantly downregulated	-0.165262	0.0603948
8462	KLF11	Not condordantly downregulated	0.0750499	0.442848	Concordantly downregulated	-0.116421	0.104947
8496	PPFIBP1	Not condordantly downregulated	0.0474541	0.464498	Concordantly downregulated	-0.112463	0.0491334
8528	DDO	Not condordantly downregulated	0.0471303	0.57859	Concordantly downregulated	-0.187664	0.0356094
8547	FCN3	Not condordantly downregulated	0.0877903	0.845843	Concordantly downregulated	-0.321679	0.00454341
8634	RTCA	Not condordantly downregulated	0.0394369	0.359735	Concordantly downregulated	-0.196989	0.00222938
8659	ALDH4A1	Not condordantly downregulated	0.0325698	0.686508	Concordantly downregulated	-0.184754	0.0343886
8671	SLC4A4	Not condordantly downregulated	0.00641118	0.570217	Concordantly downregulated	-0.31016	0.00796714
8724	SNX3	Not condordantly downregulated	0.0155496	0.815452	Concordantly downregulated	-0.116375	0.0133196
8728	ADAM19	Not condordantly downregulated	0.0420756	0.557065	Concordantly downregulated	-0.176814	0.0948942
8729	GBF1	Not condordantly downregulated	0.0243519	0.99824	Concordantly downregulated	-0.184823	0.0256753
8736	MYOM1	Not condordantly downregulated	0.0174865	0.82276	Concordantly downregulated	-0.348517	5.65677e-05
8772	FADD	Not condordantly downregulated	0.0186611	0.869613	Concordantly downregulated	-0.181504	0.0808544
8800	PEX11A	Not condordantly downregulated	0.0527814	0.699748	Concordantly downregulated	-0.234957	0.00481383
8834	TMEM11	Not condordantly downregulated	0.0280654	0.725787	Concordantly downregulated	-0.363298	6.61527e-06
8871	SYNJ2	Not condordantly downregulated	0.0267436	0.68967	Concordantly downregulated	-0.202626	0.014056
8898	MTMR2	Not condordantly downregulated	0.0568657	0.43283	Concordantly downregulated	-0.186254	0.0338898
8905	AP1S2	Not condordantly downregulated	0.0084906	0.982928	Concordantly downregulated	-0.256928	0.00205811
8933	RTL8C	Not condordantly downregulated	0.0147668	0.996364	Concordantly downregulated	-0.142082	0.0512348
8997	KALRN	Not condordantly downregulated	0.0323704	0.555948	Concordantly downregulated	-0.322121	0.000240346
9034	CCRL2	Not condordantly downregulated	0.105323	0.170189	Concordantly downregulated	-0.308133	0.0790893
9086	EIF1AY	Not condordantly downregulated	0.0209215	0.720124	Concordantly downregulated	-0.153643	0.047573
9100	USP10	Not condordantly downregulated	0.0307441	0.586812	Concordantly downregulated	-0.161743	0.0288648
9104	RGN	Not condordantly downregulated	0.0967765	0.349882	Concordantly downregulated	-0.215899	0.00240083
9145	SYNGR1	Not condordantly downregulated	0.0567239	0.605323	Concordantly downregulated	-0.263537	0.00135854
9223	MAGI1	Not condordantly downregulated	0.0803844	0.108477	Concordantly downregulated	-0.213624	0.00627524
9261	MAPKAPK2	Not condordantly downregulated	0.0119551	0.905387	Concordantly downregulated	-0.289396	6.64179e-05
9275	BCL7B	Not condordantly downregulated	0.0223176	0.805338	Concordantly downregulated	-0.234377	9.95107e-05
9315	NREP	Not condordantly downregulated	0.129351	0.138262	Concordantly downregulated	-0.418375	0.00193624
9380	GRHPR	Not condordantly downregulated	0.0420441	0.41804	Concordantly downregulated	-0.163383	0.000904107
9446	GSTO1	Not condordantly downregulated	0.00769117	0.841641	Concordantly downregulated	-0.235434	0.00200436
9455	HOMER2	Not condordantly downregulated	0.0144992	0.885244	Concordantly downregulated	-0.47378	7.64778e-07
9497	SLC4A7	Not condordantly downregulated	0.0971559	0.172748	Concordantly downregulated	-0.25424	0.00184063
9542	NRG2	Not condordantly downregulated	0.0600798	0.468305	Concordantly downregulated	-0.174905	0.0340877
9553	MRPL33	Not condordantly downregulated	0.0714126	0.0886389	Concordantly downregulated	-0.24856	0.000107611
9556	ATP5MPL	Not condordantly downregulated	0.00617524	0.945276	Concordantly downregulated	-0.34373	1.61334e-07
9586	CREB5	Not condordantly downregulated	0.101542	0.691261	Concordantly downregulated	-0.190129	0.0435394
9649	RALGPS1	Not condordantly downregulated	0.0143175	0.660602	Concordantly downregulated	-0.217824	0.0146992
9687	GREB1	Not condordantly downregulated	0.0208998	0.881377	Concordantly downregulated	-0.168187	0.0863188
9690	UBE3C	Not condordantly downregulated	0.0249286	0.742421	Concordantly downregulated	-0.231425	0.0199623
9732	DOCK4	Not condordantly downregulated	0.0329233	0.669971	Concordantly downregulated	-0.251821	0.000602211
9754	STARD8	Not condordantly downregulated	0.0303452	0.729344	Concordantly downregulated	-0.15227	0.0636379
9755	TBKBP1	Not condordantly downregulated	0.141809	0.194488	Concordantly downregulated	-0.212651	0.0606721
9761	MLEC	Not condordantly downregulated	0.0850033	0.348335	Concordantly downregulated	-0.339878	0.000188913
9781	RNF144A	Not condordantly downregulated	0.106246	0.338419	Concordantly downregulated	-0.299593	0.000872453
9791	PTDSS1	Not condordantly downregulated	0.0230914	0.795011	Concordantly downregulated	-0.122126	0.076059
9811	CTIF	Not condordantly downregulated	0.0769161	0.337631	Concordantly downregulated	-0.254171	0.0208513
9848	MFAP3L	Not condordantly downregulated	0.0339142	0.964503	Concordantly downregulated	-0.234587	0.00700014
9853	RUSC2	Not condordantly downregulated	0.0402353	0.739342	Concordantly downregulated	-0.37002	0.000333598
9858	PPP1R26	Not condordantly downregulated	0.00784555	0.999722	Concordantly downregulated	-0.233472	0.0179145
9887	SMG7	Not condordantly downregulated	0.0348586	0.564806	Concordantly downregulated	-0.134842	0.052392
9921	RNF10	Not condordantly downregulated	0.0804003	0.197115	Concordantly downregulated	-0.158971	0.00245512
9922	IQSEC1	Not condordantly downregulated	0.103233	0.124672	Concordantly downregulated	-0.143585	0.0481233
9927	MFN2	Not condordantly downregulated	0.0777525	0.346317	Concordantly downregulated	-0.339664	5.74994e-05
9948	WDR1	Not condordantly downregulated	0.00919686	0.990563	Concordantly downregulated	-0.228223	0.00519575
9980	DOP1B	Not condordantly downregulated	0.0787921	0.428714	Concordantly downregulated	-0.313747	0.0400185
10102	TSFM	Not condordantly downregulated	0.0807629	0.361039	Concordantly downregulated	-0.195949	0.00109175
10129	FRY	Not condordantly downregulated	0.0321052	0.651117	Concordantly downregulated	-0.300833	0.00518119
10152	ABI2	Not condordantly downregulated	0.0856499	0.0514453	Concordantly downregulated	-0.154862	0.0305915
10162	LPCAT3	Not condordantly downregulated	0.0106107	0.957701	Concordantly downregulated	-0.395462	4.51554e-05
10231	RCAN2	Not condordantly downregulated	0.0123792	0.959133	Concordantly downregulated	-0.136865	0.0534745
10253	SPRY2	Not condordantly downregulated	0.0222724	0.881446	Concordantly downregulated	-0.174217	0.0221278
10295	BCKDK	Not condordantly downregulated	0.0670733	0.532386	Concordantly downregulated	-0.182029	0.0147322
10311	VPS26C	Not condordantly downregulated	0.00777229	0.883168	Concordantly downregulated	-0.167241	0.0738261
10402	ST3GAL6	Not condordantly downregulated	0.0417137	0.873781	Concordantly downregulated	-0.217516	0.0326276
10424	PGRMC2	Not condordantly downregulated	0.0285565	0.845755	Concordantly downregulated	-0.256109	1.57208e-05
10440	TIMM17A	Not condordantly downregulated	0.0439031	0.623631	Concordantly downregulated	-0.250207	5.75253e-05
10449	ACAA2	Not condordantly downregulated	0.0215112	0.667873	Concordantly downregulated	-0.318912	0.000103389
10454	TAB1	Not condordantly downregulated	0.0429333	0.492263	Concordantly downregulated	-0.182791	0.017289
10512	SEMA3C	Not condordantly downregulated	0.160649	0.0816909	Concordantly downregulated	-0.198066	0.0422561
10542	LAMTOR5	Not condordantly downregulated	0.0151337	0.735959	Concordantly downregulated	-0.208208	8.45902e-05
10603	SH2B2	Not condordantly downregulated	0.0218083	0.82574	Concordantly downregulated	-0.359277	0.00037063
10648	SCGB1D1	Not condordantly downregulated	0.00453935	0.847769	Concordantly downregulated	-0.591444	0.0533175
10651	MTX2	Not condordantly downregulated	0.0303376	0.589165	Concordantly downregulated	-0.211594	4.8044e-05
10652	YKT6	Not condordantly downregulated	0.080804	0.351059	Concordantly downregulated	-0.248959	0.0032703
10666	CD226	Not condordantly downregulated	0.0676177	0.285229	Concordantly downregulated	-0.32681	0.0135616
10669	CGREF1	Not condordantly downregulated	0.0108907	0.96782	Concordantly downregulated	-0.280102	0.0117932
10671	DCTN6	Not condordantly downregulated	0.0131856	0.90183	Concordantly downregulated	-0.101349	0.0711887
10733	PLK4	Not condordantly downregulated	0.088279	0.136743	Concordantly downregulated	-0.24761	0.0472425
10791	VAMP5	Not condordantly downregulated	0.153905	0.0400316	Concordantly downregulated	-0.201262	0.0928667
10893	MMP24	Not condordantly downregulated	0.010147	0.96589	Concordantly downregulated	-0.247086	0.0376562
10922	FASTK	Not condordantly downregulated	0.0161133	0.894462	Concordantly downregulated	-0.213424	0.000496296
10930	APOBEC2	Not condordantly downregulated	0.0380981	0.492263	Concordantly downregulated	-0.149837	0.00667539
10943	MSL3	Not condordantly downregulated	0.0665326	0.36632	Concordantly downregulated	-0.193414	0.0319261
11043	MID2	Not condordantly downregulated	0.122247	0.0524036	Concordantly downregulated	-0.167455	0.00769169
11076	TPPP	Not condordantly downregulated	0.0358474	0.757851	Concordantly downregulated	-0.217552	0.0352759
11230	PRAF2	Not condordantly downregulated	0.00502919	0.960872	Concordantly downregulated	-0.341621	0.0150991
11257	TP53TG1	Not condordantly downregulated	0.0230062	0.984645	Concordantly downregulated	-0.156093	0.0148588
11346	SYNPO	Not condordantly downregulated	0.0491656	0.422838	Concordantly downregulated	-0.211683	0.0308604
22798	LAMB4	Not condordantly downregulated	0.0524092	0.333649	Concordantly downregulated	-0.178241	0.101359
22839	DLGAP4	Not condordantly downregulated	0.0193034	0.810977	Concordantly downregulated	-0.143181	0.0564591
22913	RALY	Not condordantly downregulated	0.0653275	0.377401	Concordantly downregulated	-0.18554	0.0030606
23198	PSME4	Not condordantly downregulated	0.0912961	0.236056	Concordantly downregulated	-0.129863	0.0192082
23212	RRS1	Not condordantly downregulated	0.0441689	0.682317	Concordantly downregulated	-0.173988	0.0933985
23241	PACS2	Not condordantly downregulated	0.0793209	0.42714	Concordantly downregulated	-0.129439	0.0235191
23399	CTDNEP1	Not condordantly downregulated	0.00611319	0.860348	Concordantly downregulated	-0.376795	6.07158e-05
23401	FRAT2	Not condordantly downregulated	0.151281	0.187836	Concordantly downregulated	-0.363234	4.22033e-05
23433	RHOQ	Not condordantly downregulated	0.0236264	0.744156	Concordantly downregulated	-0.172143	0.0165368
23463	ICMT	Not condordantly downregulated	0.0687105	0.383391	Concordantly downregulated	-0.285201	0.000919899
23474	ETHE1	Not condordantly downregulated	0.0943993	0.196544	Concordantly downregulated	-0.154848	0.0179413
23479	ISCU	Not condordantly downregulated	0.031497	0.506287	Concordantly downregulated	-0.132214	0.0556804
23500	DAAM2	Not condordantly downregulated	0.170559	0.17293	Concordantly downregulated	-0.327637	0.000361706
23518	R3HDM1	Not condordantly downregulated	7.36758e-05	0.995696	Concordantly downregulated	-0.148355	0.053852
25780	RASGRP3	Not condordantly downregulated	0.021631	0.922828	Concordantly downregulated	-0.303374	0.0109379
25804	LSM4	Not condordantly downregulated	0.0813447	0.285197	Concordantly downregulated	-0.22241	0.00462899
25874	MPC2	Not condordantly downregulated	0.00377045	0.970131	Concordantly downregulated	-0.287795	1.10163e-07
25880	TMEM186	Not condordantly downregulated	0.0189158	0.906748	Concordantly downregulated	-0.161818	0.0230951
25956	SEC31B	Not condordantly downregulated	0.0186677	0.849397	Concordantly downregulated	-0.344248	0.00951468
25974	MMACHC	Not condordantly downregulated	0.0316228	0.717107	Concordantly downregulated	-0.295241	0.0010843
26095	PTPN20	Not condordantly downregulated	0.0433607	0.986343	Concordantly downregulated	-0.381896	0.000202875
26112	CCDC69	Not condordantly downregulated	-0.0102356	0.99948	Concordantly downregulated	-0.420579	0.00018208
26175	TMEM251	Not condordantly downregulated	0.0940682	0.172748	Concordantly downregulated	-0.292584	0.000476162
26999	CYFIP2	Not condordantly downregulated	0.0886102	0.310039	Concordantly downregulated	-0.254007	0.0240402
27069	GHITM	Not condordantly downregulated	0.0962661	0.0654623	Concordantly downregulated	-0.176672	0.000198692
27124	INPP5J	Not condordantly downregulated	0.0135843	0.905492	Concordantly downregulated	-0.406915	0.000284155
27235	COQ2	Not condordantly downregulated	0.0498184	0.478763	Concordantly downregulated	-0.174306	0.00176994
27257	LSM1	Not condordantly downregulated	0.0400362	0.532998	Concordantly downregulated	-0.132591	0.0495896
28973	MRPS18B	Not condordantly downregulated	0.0257292	0.701742	Concordantly downregulated	-0.359835	8.68741e-07
29105	CFAP20	Not condordantly downregulated	0.135455	0.16152	Concordantly downregulated	-0.157014	0.0148872
29780	PARVB	Not condordantly downregulated	0.0210358	0.990082	Concordantly downregulated	-0.262713	0.000147921
51029	DESI2	Not condordantly downregulated	0.0686726	0.133762	Concordantly downregulated	-0.185131	0.0147691
51304	ZDHHC3	Not condordantly downregulated	0.00994175	0.913358	Concordantly downregulated	-0.151731	0.0370431
51573	GDE1	Not condordantly downregulated	0.0325337	0.706529	Concordantly downregulated	-0.159763	0.00791743
54963	UCKL1	Not condordantly downregulated	0.0436304	0.354534	Concordantly downregulated	-0.291716	0.000714969
55312	RFK	Not condordantly downregulated	0.0645209	0.286992	Concordantly downregulated	-0.121281	0.0963265
55735	DNAJC11	Not condordantly downregulated	-0.00877062	0.999035	Concordantly downregulated	-0.204199	0.0100028
55972	SLC25A40	Not condordantly downregulated	0.0786484	0.287959	Concordantly downregulated	-0.246707	0.00599166
56269	IRGC	Not condordantly downregulated	0.0426042	0.655351	Concordantly downregulated	-0.279687	0.049382
56650	CLDND1	Not condordantly downregulated	0.0342278	0.61112	Concordantly downregulated	-0.145185	0.00811935
57017	COQ9	Not condordantly downregulated	0.0192581	0.810495	Concordantly downregulated	-0.2637	7.55388e-07
57019	CIAPIN1	Not condordantly downregulated	0.0584359	0.531574	Concordantly downregulated	-0.209883	0.00352133
57060	PCBP4	Not condordantly downregulated	0.0139721	0.870001	Concordantly downregulated	-0.235207	0.00148686
57380	MRS2	Not condordantly downregulated	0.0396032	0.555948	Concordantly downregulated	-0.239271	0.00294104
58528	RRAGD	Not condordantly downregulated	0.00936266	0.772485	Concordantly downregulated	-0.146593	0.0249077
63941	NECAB3	Not condordantly downregulated	0.098418	0.0839485	Concordantly downregulated	-0.168807	0.0371676
64963	MRPS11	Not condordantly downregulated	0.000414931	0.997385	Concordantly downregulated	-0.162135	0.00834947
65125	WNK1	Not condordantly downregulated	0.00376138	0.995615	Concordantly downregulated	-0.217559	0.0026143
65258	MPPE1	Not condordantly downregulated	0.00424947	0.991359	Concordantly downregulated	-0.257147	0.00137425
79017	GGCT	Not condordantly downregulated	0.0666842	0.328077	Concordantly downregulated	-0.24936	0.00032192
79109	MAPKAP1	Not condordantly downregulated	0.0242867	0.76888	Concordantly downregulated	-0.136696	0.0697389
80256	FAM214B	Not condordantly downregulated	0.0947576	0.0668508	Concordantly downregulated	-0.150205	0.0815042
84302	PGAP4	Not condordantly downregulated	0.034336	0.860771	Concordantly downregulated	-0.19535	0.00412473
92689	FAM114A1	Not condordantly downregulated	0.00363075	0.994682	Concordantly downregulated	-0.205686	0.00743594
116138	KLHDC3	Not condordantly downregulated	0.00891997	0.923953	Concordantly downregulated	-0.441483	0.000145679
124222	PAQR4	Not condordantly downregulated	0.0167695	0.783845	Concordantly downregulated	-0.781886	7.96039e-05
139322	APOOL	Not condordantly downregulated	0.0364153	0.679246	Concordantly downregulated	-0.216705	0.000333598
148229	ATP8B3	Not condordantly downregulated	0.0450154	0.794914	Concordantly downregulated	-0.225532	0.0414082
154796	AMOT	Not condordantly downregulated	0.0631632	0.572909	Concordantly downregulated	-0.484401	1.37229e-05
253782	CERS6	Not condordantly downregulated	0.0446697	0.611315	Concordantly downregulated	-0.175338	0.0252775
284403	WDR62	Not condordantly downregulated	0.0682049	0.995696	Concordantly downregulated	-0.407583	5.45839e-07
285148	IAH1	Not condordantly downregulated	0.0616679	0.205812	Concordantly downregulated	-0.118608	0.0534745
439921	MXRA7	Not condordantly downregulated	0.0360267	0.632165	Concordantly downregulated	-0.169042	0.0109387
Upregulated Y RET, downregulated disuse:
1160	CKMT2	Concordantly upregulated	0.169565	0.00455651	Concordantly downregulated	-0.627456	3.17455e-15
1327	COX4I1	Concordantly upregulated	0.103884	0.0250579	Concordantly downregulated	-0.442426	2.15793e-09
1666	DECR1	Concordantly upregulated	0.124307	0.0408787	Concordantly downregulated	-0.310578	1.10163e-07
2021	ENDOG	Concordantly upregulated	0.173034	0.0544793	Concordantly downregulated	-0.581924	7.72463e-11
2806	GOT2	Concordantly upregulated	0.102007	0.0434681	Concordantly downregulated	-0.521206	3.57012e-08
4004	LMO1	Concordantly upregulated	0.144424	0.0874087	Concordantly downregulated	-0.465334	2.20562e-06
4706	NDUFAB1	Concordantly upregulated	0.11234	0.0172355	Concordantly downregulated	-0.389401	3.02583e-10
5160	PDHA1	Concordantly upregulated	0.14907	0.0302095	Concordantly downregulated	-0.288268	8.06706e-07
5224	PGAM2	Concordantly upregulated	0.10149	0.0523551	Concordantly downregulated	-0.862629	5.45839e-07
7423	VEGFB	Concordantly upregulated	0.124697	0.0203456	Concordantly downregulated	-0.439009	8.77655e-08
7436	VLDLR	Concordantly upregulated	0.121485	0.0866712	Concordantly downregulated	-0.49061	4.58349e-06
8209	GATD3A	Concordantly upregulated	0.200859	0.00041061	Concordantly downregulated	-0.425317	5.86969e-10
8803	SUCLA2	Concordantly upregulated	0.116034	0.0857129	Concordantly downregulated	-0.307831	1.32787e-07
9377	COX5A	Concordantly upregulated	0.136389	0.0182407	Concordantly downregulated	-0.385569	1.76357e-08
9750	RIPOR2	Concordantly upregulated	0.223358	0.00790032	Concordantly downregulated	-0.506448	5.65203e-08
51020	HDDC2	Concordantly upregulated	0.118413	0.0182346	Concordantly downregulated	-0.282766	1.27766e-06
81689	ISCA1	Concordantly upregulated	0.112476	0.00941701	Concordantly downregulated	-0.331636	4.27812e-06
126393	HSPB6	Concordantly upregulated	0.306764	0.00192639	Concordantly downregulated	-0.679807	9.78097e-08
Downregulated Y RET, upregulated disuse:
310	ANXA7	Concordantly downregulated	-0.104305	0.0382575	Concordantly upregulated	0.122582	0.016792
384	ARG2	Concordantly downregulated	-0.169723	0.0760633	Concordantly upregulated	0.504702	0.000104055
585	BBS4	Concordantly downregulated	-0.147258	0.043479	Concordantly upregulated	0.191846	0.00904944
740	MRPL49	Concordantly downregulated	-0.137724	0.0285167	Concordantly upregulated	0.119946	0.039281
829	CAPZA1	Concordantly downregulated	-0.137581	0.0780516	Concordantly upregulated	0.281919	0.000783428
1030	CDKN2B	Concordantly downregulated	-0.118568	0.101658	Concordantly upregulated	0.336496	0.0529458
1153	CIRBP	Concordantly downregulated	-0.153108	0.00720248	Concordantly upregulated	0.230305	0.0030606
2308	FOXO1	Concordantly downregulated	-0.230979	0.00689356	Concordantly upregulated	0.206988	0.0583172
2309	FOXO3	Concordantly downregulated	-0.172224	0.0147543	Concordantly upregulated	0.244504	0.0519668
2660	MSTN	Concordantly downregulated	-0.382522	0.0166364	Concordantly upregulated	0.798127	1.64231e-09
3730	ANOS1	Concordantly downregulated	-0.139477	0.0886691	Concordantly upregulated	0.222824	0.0117999
5034	P4HB	Concordantly downregulated	-0.157895	0.012413	Concordantly upregulated	0.134927	0.024395
5090	PBX3	Concordantly downregulated	-0.19063	0.0189215	Concordantly upregulated	0.38258	5.78174e-05
5702	PSMC3	Concordantly downregulated	-0.123192	0.0377092	Concordantly upregulated	0.178208	0.00459554
5816	PVALB	Concordantly downregulated	-0.727259	0.0392964	Concordantly upregulated	1.11052	0.00394322
5961	PRPH2	Concordantly downregulated	-0.175461	0.0305388	Concordantly upregulated	0.154751	0.0374936
6261	RYR1	Concordantly downregulated	-0.118693	0.0295935	Concordantly upregulated	0.210379	0.0010919
6430	SRSF5	Concordantly downregulated	-0.131622	0.0737297	Concordantly upregulated	0.263395	0.000559263
6590	SLPI	Concordantly downregulated	-0.340868	0.0294389	Concordantly upregulated	0.589234	0.00494027
6883	TAF12	Concordantly downregulated	-0.11146	0.0414279	Concordantly upregulated	0.320533	0.0336181
7175	TPR	Concordantly downregulated	-0.162023	0.0387358	Concordantly upregulated	0.127925	0.0303839
7520	XRCC5	Concordantly downregulated	-0.110226	0.0661243	Concordantly upregulated	0.119542	0.0465532
7539	ZFP37	Concordantly downregulated	-0.228651	0.0172808	Concordantly upregulated	0.470307	0.00522949
7637	ZNF84	Concordantly downregulated	-0.119062	0.0461291	Concordantly upregulated	0.186533	0.00243282
8615	USO1	Concordantly downregulated	-0.286706	0.00060777	Concordantly upregulated	0.123428	0.0390253
8675	STX16	Concordantly downregulated	-0.104338	0.0384683	Concordantly upregulated	0.164995	0.0121367
8880	FUBP1	Concordantly downregulated	-0.111017	0.0852535	Concordantly upregulated	0.116019	0.0922729
9057	SLC7A6	Concordantly downregulated	-0.159488	0.0159114	Concordantly upregulated	0.650085	5.08473e-08
9656	MDC1	Concordantly downregulated	-0.1607	0.0518279	Concordantly upregulated	0.147699	0.0448626
9924	PAN2	Concordantly downregulated	-0.149253	0.0365383	Concordantly upregulated	0.266928	0.00871224
10181	RBM5	Concordantly downregulated	-0.112319	0.0118566	Concordantly upregulated	0.176716	0.0109387
10782	ZNF274	Concordantly downregulated	-0.15686	0.0106525	Concordantly upregulated	0.244627	0.00530085
23253	ANKRD12	Concordantly downregulated	-0.239833	0.0276469	Concordantly upregulated	0.321548	1.75768e-05
23392	ECPAS	Concordantly downregulated	-0.1337	0.00713603	Concordantly upregulated	0.184202	0.000104547
23635	SSBP2	Concordantly downregulated	-0.113529	0.0818993	Concordantly upregulated	0.239398	0.00118624
25957	PNISR	Concordantly downregulated	-0.158525	0.0129964	Concordantly upregulated	0.168553	0.00804823
51460	SFMBT1	Concordantly downregulated	-0.126823	0.00449644	Concordantly upregulated	0.103109	0.0709536
51747	LUC7L3	Concordantly downregulated	-0.126628	0.0275436	Concordantly upregulated	0.227494	0.000481526
55623	THUMPD1	Concordantly downregulated	-0.178538	0.0224724	Concordantly upregulated	0.115765	0.0407858
64795	RMND5A	Concordantly downregulated	-0.111097	0.0770277	Concordantly upregulated	0.133493	0.0943518
81887	LAS1L	Concordantly downregulated	-0.121656	0.0613915	Concordantly upregulated	0.1915	0.0734049

## Sheet: RRHO - Y RET vs O RET
Entrez ID	Gene Symbol	Concordancy: Y RET	Mean LFC: Y RET	Stouffer FDR: Y RET	Concordancy: O RET	Mean LFC: O RET	Stouffer FDR: O RET
Upregulated Y RET and O RET:
100	ADA	Concordantly upregulated	0.152294	0.0436422	Concordantly upregulated	0.16027	6.13115e-05
348	APOE	Concordantly upregulated	0.275654	0.0312745	Concordantly upregulated	0.12594	0.00235092
397	ARHGDIB	Concordantly upregulated	0.17904	0.00717999	Concordantly upregulated	0.159283	7.58423e-06
633	BGN	Concordantly upregulated	0.502141	0.000251634	Concordantly upregulated	0.313147	1.03297e-05
639	PRDM1	Concordantly upregulated	0.128363	0.0315389	Concordantly upregulated	0.156256	3.61087e-06
827	CAPN6	Concordantly upregulated	0.307945	0.00226049	Concordantly upregulated	0.274021	1.85367e-06
858	CAV2	Concordantly upregulated	0.190172	0.0335111	Concordantly upregulated	0.201493	4.79664e-07
871	SERPINH1	Concordantly upregulated	0.418335	0.000820239	Concordantly upregulated	0.235384	7.26286e-07
873	CBR1	Concordantly upregulated	0.330034	0.000463469	Concordantly upregulated	0.123395	0.000512283
1003	CDH5	Concordantly upregulated	0.346505	0.00060777	Concordantly upregulated	0.295722	1.43191e-12
1123	CHN1	Concordantly upregulated	0.193672	0.00342483	Concordantly upregulated	0.197288	0.000170732
1160	CKMT2	Concordantly upregulated	0.169565	0.00455651	Concordantly upregulated	0.115291	0.000596751
1277	COL1A1	Concordantly upregulated	0.782623	7.13185e-06	Concordantly upregulated	0.338859	1.35918e-05
1278	COL1A2	Concordantly upregulated	0.768543	2.85097e-06	Concordantly upregulated	0.411548	3.64287e-08
1281	COL3A1	Concordantly upregulated	0.632039	6.01582e-07	Concordantly upregulated	0.605213	1.29664e-13
1282	COL4A1	Concordantly upregulated	0.882239	6.01582e-07	Concordantly upregulated	0.582648	6.76413e-17
1284	COL4A2	Concordantly upregulated	0.68951	4.05786e-06	Concordantly upregulated	0.536358	2.09033e-16
1290	COL5A2	Concordantly upregulated	0.711318	6.65955e-07	Concordantly upregulated	0.349753	1.30319e-08
1291	COL6A1	Concordantly upregulated	0.213127	0.0653185	Concordantly upregulated	0.147467	0.000516846
[truncated: 373 more rows]
