# Supplementary material for: Transcriptomic meta‐analysis of disuse muscle atrophy vs. resistance exercise‐induced hypertrophy in young and older humans
Source: J Cachexia Sarcopenia Muscle. 2021 May 5;12(3):629–45. doi: 10.1002/jcsm.12706 (PMC8200445; doi:10.1002/jcsm.12706)
Supplement: Supplementary file 2 — Table S2. Supporting information [file JCSM-12-629-s005.xlsx]

## Sheet: Module gene assignments
Gene information		Module assignment
Entrez ID	Gene Symbol	Y RET	O RET	Disuse
9	NAT1	M4	M14	M16
10	NAT2	M6	M20	M6
12	SERPINA3	M20	M28	M7
13	AADAC	M5	M26	M33
14	AAMP	M12	M8	M23
15	AANAT	M1	M3	M32
16	AARS1	M8	M40	M5
18	ABAT	M5	M14	M16
19	ABCA1	M23	M18	M23
20	ABCA2	M8	M3	M1
21	ABCA3	M8	M7	M19
22	ABCB7	M5	M39	M28
23	ABCF1	M5	M39	M5
24	ABCA4	M1	M38	M1
25	ABL1	M8	M17	M33
26	AOC1	M1	M38	M6
27	ABL2	M8	M28	M8
28	ABO	M1	M37	M2
29	ABR	M8	M7	M4
30	ACAA1	M15	M15	M32
31	ACACA	M19	M36	M19
32	ACACB	M26	M35	M12
33	ACADL	M2	M2	M28
34	ACADM	M21	M11	M15
35	ACADS	M5	M15	M33
36	ACADSB	M16	M11	M21
37	ACADVL	M5	M15	M26
38	ACAT1	M16	M2	M15
39	ACAT2	M10	M37	M4
40	ASIC2	M7	M3	M32
41	ASIC1	M6	M6	M4
43	ACHE	M5	M8	M33
47	ACLY	M4	M30	M19
48	ACO1	M2	M30	M33
49	ACR	M6	M37	M3
50	ACO2	M15	M15	M15
51	ACOX1	M27	M2	M5
52	ACP1	M12	M13	M34
53	ACP2	M15	M40	M32
54	ACP5	M10	M7	M4
55	ACPP	M1	M1	M3
56	ACRV1	M1	M38	M1
58	ACTA1	M25	M1	M8
59	ACTA2	M29	M30	M27
60	ACTB	M4	M4	M4
70	ACTC1	M23	M9	M23
72	ACTG2	M29	M29	M3
81	ACTN4	M4	M19	M19
86	ACTL6A	M10	M13	M34
87	ACTN1	M29	M30	M19
88	ACTN2	M27	M2	M15
89	ACTN3	M25	M5	M11
90	ACVR1	M6	M11	M9
91	ACVR1B	M9	M23	M19
92	ACVR2A	M16	M17	M32
93	ACVR2B	M18	M23	M12
94	ACVRL1	M19	M19	M19
95	ACY1	M5	M15	M15
97	ACYP1	M18	M2	M16
98	ACYP2	M11	M40	M16
100	ADA	M15	M19	M34
101	ADAM8	M1	M3	M28
102	ADAM10	M2	M18	M2
103	ADAR	M14	M9	M19
104	ADARB1	M7	M15	M14
107	ADCY1	M9	M35	M12
108	ADCY2	M13	M35	M12
109	ADCY3	M19	M29	M4
112	ADCY6	M9	M6	M16
113	ADCY7	M14	M30	M4
114	ADCY8	M1	M7	M3
115	ADCY9	M5	M27	M33
116	ADCYAP1	M20	M35	M3
117	ADCYAP1R1	M20	M20	M33
118	ADD1	M5	M5	M5
119	ADD2	M3	M10	M3
120	ADD3	M14	M30	M4
123	PLIN2	M7	M13	M12
124	ADH1A	M3	M29	M4
126	ADH1C	M29	M29	M4
128	ADH5	M10	M2	M19
130	ADH6	M1	M38	M7
131	ADH7	M1	M3	M12
132	ADK	M25	M38	M15
133	ADM	M19	M19	M4
134	ADORA1	M7	M1	M3
136	ADORA2B	M21	M10	M32
140	ADORA3	M20	M20	M6
141	ADPRH	M8	M35	M3
142	PARP1	M25	M15	M12
143	PARP4	M16	M19	M28
146	ADRA1D	M1	M3	M33
147	ADRA1B	M3	M38	M4
148	ADRA1A	M3	M3	M28
150	ADRA2A	M29	M28	M4
152	ADRA2C	M1	M1	M4
153	ADRB1	M19	M23	M1
154	ADRB2	M19	M17	M26
155	ADRB3	M3	M3	M32
157	GRK3	M14	M36	M4
158	ADSL	M13	M25	M6
159	ADSS2	M11	M18	M16
161	AP2A2	M9	M26	M8
162	AP1B1	M8	M7	M5
163	AP2B1	M10	M15	M21
164	AP1G1	M10	M2	M32
165	AEBP1	M29	M29	M4
166	TLE5	M5	M39	M12
167	CRISP1	M6	M38	M2
173	AFM	M7	M3	M16
174	AFP	M3	M10	M19
175	AGA	M2	M25	M15
176	ACAN	M1	M7	M3
177	AGER	M7	M26	M16
178	AGL	M16	M11	M15
181	AGRP	M1	M3	M3
182	JAG1	M4	M36	M4
183	AGT	M27	M17	M5
185	AGTR1	M16	M4	M2
186	AGTR2	M6	M7	M12
187	APLNR	M4	M26	M4
189	AGXT	M1	M38	M32
190	NR0B1	M3	M7	M19
191	AHCY	M27	M39	M8
196	AHR	M14	M4	M4
197	AHSG	M5	M26	M32
199	AIF1	M4	M28	M4
202	CRYBG1	M4	M14	M4
203	AK1	M19	M12	M1
204	AK2	M10	M15	M16
205	AK4	M14	M36	M4
207	AKT1	M8	M9	M33
208	AKT2	M13	M8	M3
210	ALAD	M10	M6	M21
211	ALAS1	M26	M5	M12
212	ALAS2	M7	M20	M28
213	ALB	M3	M3	M16
214	ALCAM	M14	M4	M3
215	ABCD1	M5	M7	M5
216	ALDH1A1	M12	M2	M15
217	ALDH2	M6	M30	M23
218	ALDH3A1	M3	M7	M3
219	ALDH1B1	M15	M8	M23
220	ALDH1A3	M4	M9	M4
221	ALDH3B1	M1	M3	M3
222	ALDH3B2	M6	M38	M2
223	ALDH9A1	M10	M12	M17
224	ALDH3A2	M10	M13	M23
225	ABCD2	M17	M14	M4
226	ALDOA	M24	M12	M12
229	ALDOB	M1	M38	M19
230	ALDOC	M7	M3	M4
231	AKR1B1	M25	M25	M4
238	ALK	M6	M38	M3
239	ALOX12	M10	M3	M2
240	ALOX5	M4	M28	M28
241	ALOX5AP	M4	M28	M28
242	ALOX12B	M6	M3	M32
246	ALOX15	M6	M1	M6
247	ALOX15B	M20	M7	M2
248	ALPI	M1	M3	M33
249	ALPL	M6	M3	M3
251	ALPG	M1	M38	M1
257	ALX3	M7	M35	M1
259	AMBP	M3	M3	M28
262	AMD1	M14	M2	M15
265	AMELX	M3	M3	M6
266	AMELY	M3	M1	M19
267	AMFR	M6	M25	M5
269	AMHR2	M6	M3	M12
270	AMPD1	M2	M2	M7
271	AMPD2	M9	M19	M23
272	AMPD3	M5	M9	M23
273	AMPH	M19	M14	M1
274	BIN1	M12	M39	M32
275	AMT	M8	M29	M16
283	ANG	M29	M19	M4
284	ANGPT1	M17	M11	M7
285	ANGPT2	M14	M4	M3
286	ANK1	M15	M8	M15
287	ANK2	M21	M21	M15
288	ANK3	M11	M2	M11
290	ANPEP	M1	M1	M4
291	SLC25A4	M12	M21	M15
292	SLC25A5	M4	M30	M26
293	SLC25A6	M26	M9	M33
301	ANXA1	M4	M30	M4
302	ANXA2	M4	M9	M4
306	ANXA3	M14	M16	M21
307	ANXA4	M4	M4	M4
308	ANXA5	M4	M30	M4
309	ANXA6	M10	M8	M21
310	ANXA7	M30	M11	M2
311	ANXA11	M9	M13	M12
312	ANXA13	M7	M35	M28
313	AOAH	M22	M19	M28
314	AOC2	M15	M36	M19
316	AOX1	M30	M14	M4
317	APAF1	M2	M23	M14
319	APOF	M6	M26	M1
320	APBA1	M5	M35	M1
321	APBA2	M1	M1	M1
322	APBB1	M24	M5	M12
323	APBB2	M18	M19	M15
324	APC	M2	M18	M2
325	APCS	M1	M37	M3
326	AIRE	M3	M1	M33
328	APEX1	M15	M5	M16
329	BIRC2	M2	M11	M21
330	BIRC3	M31	M17	M28
331	XIAP	M11	M18	M17
332	BIRC5	M20	M26	M23
333	APLP1	M10	M20	M7
334	APLP2	M4	M30	M19
335	APOA1	M3	M38	M3
337	APOA4	M22	M1	M1
338	APOB	M1	M37	M3
339	APOBEC1	M3	M3	M3
341	APOC1	M25	M7	M23
343	AQP8	M1	M1	M32
344	APOC2	M3	M1	M32
345	APOC3	M1	M3	M2
347	APOD	M5	M16	M5
348	APOE	M5	M38	M4
350	APOH	M3	M38	M1
351	APP	M4	M30	M21
353	APRT	M26	M6	M27
354	KLK3	M1	M3	M33
355	FAS	M11	M28	M28
356	FASLG	M6	M20	M28
357	SHROOM2	M6	M10	M3
358	AQP1	M5	M15	M28
359	AQP2	M1	M3	M6
360	AQP3	M3	M36	M14
361	AQP4	M2	M11	M12
362	AQP5	M1	M38	M12
363	AQP6	M1	M37	M28
366	AQP9	M7	M28	M28
367	AR	M11	M23	M33
368	ABCC6	M27	M17	M12
369	ARAF	M8	M5	M33
372	ARCN1	M21	M2	M5
373	TRIM23	M2	M2	M32
374	AREG	M9	M36	M17
375	ARF1	M9	M39	M5
377	ARF3	M4	M29	M14
378	ARF4	M12	M13	M23
379	ARL4D	M22	M29	M4
381	ARF5	M24	M36	M23
382	ARF6	M31	M2	M5
383	ARG1	M3	M38	M4
384	ARG2	M13	M14	M23
387	RHOA	M25	M11	M23
388	RHOB	M5	M10	M8
389	RHOC	M20	M19	M4
390	RND3	M2	M16	M4
391	RHOG	M5	M28	M3
392	ARHGAP1	M19	M9	M4
393	ARHGAP4	M3	M3	M4
394	ARHGAP5	M2	M17	M18
395	ARHGAP6	M18	M3	M12
396	ARHGDIA	M5	M35	M3
397	ARHGDIB	M4	M4	M28
399	RHOH	M28	M20	M28
400	ARL1	M11	M13	M23
402	ARL2	M8	M5	M8
403	ARL3	M6	M6	M2
405	ARNT	M10	M23	M2
406	ARNTL	M18	M13	M32
407	ARR3	M1	M37	M1
409	ARRB2	M6	M28	M28
410	ARSA	M8	M26	M8
411	ARSB	M19	M18	M19
412	STS	M27	M18	M4
414	ARSD	M22	M19	M2
415	ARSL	M1	M3	M1
416	ARSF	M7	M38	M2
417	ART1	M6	M35	M33
419	ART3	M12	M11	M12
420	ART4	M20	M10	M19
421	ARVCF	M6	M3	M27
427	ASAH1	M21	M25	M15
429	ASCL1	M3	M38	M3
430	ASCL2	M1	M3	M7
432	ASGR1	M20	M20	M28
433	ASGR2	M3	M3	M28
434	ASIP	M6	M7	M6
435	ASL	M5	M26	M2
439	GET3	M5	M40	M5
440	ASNS	M10	M9	M4
443	ASPA	M16	M20	M15
444	ASPH	M11	M23	M4
445	ASS1	M5	M15	M2
460	ASTN1	M9	M20	M3
462	SERPINC1	M1	M35	M32
463	ZFHX3	M17	M18	M33
466	ATF1	M11	M23	M15
467	ATF3	M9	M13	M34
468	ATF4	M13	M12	M12
471	ATIC	M12	M25	M33
472	ATM	M14	M18	M28
473	RERE	M5	M27	M12
475	ATOX1	M15	M26	M2
476	ATP1A1	M4	M28	M4
477	ATP1A2	M27	M27	M19
478	ATP1A3	M1	M10	M19
479	ATP12A	M13	M7	M32
481	ATP1B1	M23	M21	M15
482	ATP1B2	M17	M35	M18
483	ATP1B3	M4	M9	M4
487	ATP2A1	M5	M12	M12
488	ATP2A2	M27	M13	M15
489	ATP2A3	M6	M6	M32
490	ATP2B1	M16	M2	M18
491	ATP2B2	M12	M35	M1
492	ATP2B3	M3	M7	M1
493	ATP2B4	M31	M14	M15
495	ATP4A	M3	M37	M14
496	ATP4B	M1	M3	M12
498	ATP5F1A	M10	M21	M15
501	ALDH7A1	M15	M40	M23
506	ATP5F1B	M26	M26	M15
509	ATP5F1C	M21	M15	M26
513	ATP5F1D	M5	M15	M12
515	ATP5PB	M21	M15	M15
516	ATP5MC1	M15	M15	M15
518	ATP5MC3	M16	M15	M15
521	ATP5ME	M15	M15	M15
522	ATP5PF	M26	M15	M15
523	ATP6V1A	M16	M2	M17
525	ATP6V1B1	M3	M3	M1
526	ATP6V1B2	M10	M13	M23
527	ATP6V0C	M5	M27	M33
528	ATP6V1C1	M2	M2	M21
529	ATP6V1E1	M12	M40	M19
533	ATP6V0B	M15	M15	M26
534	ATP6V1G2	M8	M10	M2
535	ATP6V0A1	M6	M10	M23
537	ATP6AP1	M8	M5	M5
539	ATP5PO	M15	M15	M15
540	ATP7B	M10	M27	M34
545	ATR	M11	M2	M16
546	ATRX	M17	M2	M18
547	KIF1A	M1	M3	M33
549	AUH	M21	M15	M15
551	AVP	M1	M3	M6
552	AVPR1A	M24	M14	M15
553	AVPR1B	M3	M37	M19
554	AVPR2	M7	M7	M26
558	AXL	M29	M4	M4
563	AZGP1	M3	M36	M1
566	AZU1	M8	M38	M1
567	B2M	M4	M30	M4
570	BAAT	M17	M10	M3
571	BACH1	M17	M13	M11
572	BAD	M24	M8	M1
573	BAG1	M19	M5	M12
574	BAGE	M6	M1	M12
575	ADGRB1	M3	M1	M2
576	ADGRB2	M3	M3	M4
577	ADGRB3	M2	M1	M28
578	BAK1	M8	M26	M26
579	NKX3-2	M1	M20	M16
580	BARD1	M18	M18	M18
581	BAX	M24	M19	M21
585	BBS4	M13	M29	M16
586	BCAT1	M14	M14	M4
587	BCAT2	M15	M38	M27
590	BCHE	M16	M2	M16
593	BCKDHA	M8	M8	M23
594	BCKDHB	M16	M14	M26
595	CCND1	M4	M4	M4
596	BCL2	M5	M35	M11
597	BCL2A1	M9	M28	M28
598	BCL2L1	M7	M26	M4
599	BCL2L2	M10	M8	M4
604	BCL6	M17	M27	M16
605	BCL7A	M8	M35	M32
607	BCL9	M7	M35	M32
608	TNFRSF17	M18	M18	M28
610	HCN2	M3	M1	M11
611	OPN1SW	M18	M35	M6
613	BCR	M19	M29	M4
617	BCS1L	M10	M10	M21
622	BDH1	M15	M10	M15
623	BDKRB1	M1	M37	M4
624	BDKRB2	M19	M36	M4
627	BDNF	M27	M8	M15
629	CFB	M19	M14	M4
631	BFSP1	M30	M20	M4
633	BGN	M4	M19	M4
634	CEACAM1	M17	M26	M12
635	BHMT	M6	M10	M4
636	BICD1	M14	M25	M2
637	BID	M19	M29	M14
638	BIK	M3	M3	M6
639	PRDM1	M20	M36	M19
640	BLK	M3	M37	M28
641	BLM	M20	M6	M28
642	BLMH	M25	M13	M23
643	CXCR5	M1	M3	M28
644	BLVRA	M13	M39	M4
645	BLVRB	M8	M5	M15
646	BNC1	M7	M20	M1
649	BMP1	M7	M20	M19
650	BMP2	M9	M19	M17
651	BMP3	M6	M1	M4
652	BMP4	M15	M40	M7
653	BMP5	M14	M18	M16
654	BMP6	M9	M10	M2
655	BMP7	M3	M1	M3
657	BMPR1A	M11	M2	M12
658	BMPR1B	M18	M23	M12
659	BMPR2	M14	M23	M26
660	BMX	M29	M19	M4
661	POLR3D	M13	M38	M33
662	BNIP1	M12	M10	M32
663	BNIP2	M2	M2	M19
664	BNIP3	M17	M13	M21
665	BNIP3L	M14	M28	M4
667	DST	M17	M2	M17
669	BPGM	M30	M7	M15
670	BPHL	M15	M19	M19
672	BRCA1	M16	M38	M32
673	BRAF	M16	M18	M2
675	BRCA2	M9	M38	M21
676	BRDT	M3	M7	M28
677	ZFP36L1	M14	M28	M28
678	ZFP36L2	M22	M30	M4
680	BRS3	M6	M23	M33
682	BSG	M5	M15	M12
683	BST1	M15	M14	M3
684	BST2	M4	M4	M4
685	BTC	M11	M23	M1
686	BTD	M6	M15	M32
687	KLF9	M13	M27	M11
688	KLF5	M4	M9	M4
689	BTF3	M1	M39	M5
694	BTG1	M9	M30	M4
695	BTK	M20	M20	M28
696	BTN1A1	M7	M35	M12
699	BUB1	M20	M10	M28
705	BYSL	M9	M30	M8
706	TSPO	M4	M9	M15
708	C1QBP	M15	M39	M15
710	SERPING1	M24	M9	M4
711	ERC2-IT1	M8	M26	M3
713	C1QB	M4	M28	M4
715	C1R	M4	M30	M4
716	C1S	M14	M9	M4
717	C2	M28	M6	M4
719	C3AR1	M4	M4	M4
722	C4BPA	M1	M3	M1
725	C4BPB	M3	M35	M15
726	CAPN5	M1	M20	M26
727	C5	M20	M19	M2
729	C6	M7	M14	M4
730	C7	M29	M4	M4
731	C8A	M3	M3	M6
732	C8B	M1	M1	M1
733	C8G	M1	M10	M21
734	OSGIN2	M11	M28	M32
735	C9	M5	M35	M3
740	MRPL49	M8	M25	M23
744	MPPED2	M16	M23	M32
745	MYRF	M3	M38	M1
747	DAGLA	M3	M7	M2
750	GAS8-AS1	M3	M1	M28
752	FMNL1	M3	M20	M14
753	LDLRAD4	M11	M12	M12
754	PTTG1IP	M4	M30	M3
755	CFAP410	M6	M26	M5
758	MPPED1	M3	M37	M1
759	CA1	M1	M20	M28
760	CA2	M2	M11	M18
761	CA3	M24	M2	M23
762	CA4	M26	M26	M33
763	CA5A	M1	M26	M3
765	CA6	M1	M1	M33
766	CA7	M1	M1	M33
768	CA9	M1	M1	M28
770	CA11	M15	M7	M6
771	CA12	M7	M3	M3
773	CACNA1A	M1	M38	M19
774	CACNA1B	M6	M7	M1
775	CACNA1C	M29	M7	M21
776	CACNA1D	M7	M3	M1
777	CACNA1E	M3	M35	M1
778	CACNA1F	M3	M3	M32
779	CACNA1S	M5	M5	M33
781	CACNA2D1	M2	M27	M33
782	CACNB1	M5	M5	M23
783	CACNB2	M17	M26	M1
784	CACNB3	M20	M36	M12
785	CACNB4	M6	M20	M7
786	CACNG1	M8	M27	M12
788	SLC25A20	M26	M15	M26
790	CAD	M6	M26	M16
793	CALB1	M7	M28	M33
794	CALB2	M3	M29	M1
795	S100G	M1	M1	M1
796	CALCA	M1	M3	M3
799	CALCR	M2	M35	M21
800	CALD1	M14	M16	M4
801	CALM1	M11	M2	M17
808	CALM3	M26	M12	M12
810	CALML3	M3	M3	M12
811	CALR	M24	M40	M4
813	CALU	M23	M2	M33
814	CAMK4	M4	M26	M3
815	CAMK2A	M5	M27	M12
816	CAMK2B	M5	M5	M19
818	CAMK2G	M23	M17	M12
819	CAMLG	M13	M25	M2
820	CAMP	M3	M7	M28
821	CANX	M2	M2	M2
822	CAPG	M25	M36	M4
823	CAPN1	M13	M40	M1
824	CAPN2	M4	M30	M23
825	CAPN3	M13	M12	M6
826	CAPNS1	M5	M9	M23
827	CAPN6	M4	M19	M4
829	CAPZA1	M2	M2	M23
830	CAPZA2	M2	M2	M15
831	CAST	M11	M2	M11
832	CAPZB	M5	M27	M19
833	CARS1	M12	M13	M1
834	CASP1	M14	M9	M28
835	CASP2	M19	M1	M33
836	CASP3	M16	M17	M4
837	CASP4	M14	M9	M4
838	CASP5	M3	M38	M16
839	CASP6	M30	M14	M16
840	CASP7	M30	M30	M1
841	CASP8	M28	M28	M5
842	CASP9	M10	M8	M16
843	CASP10	M7	M20	M4
845	CASQ2	M27	M13	M15
846	CASR	M3	M3	M3
847	CAT	M18	M13	M15
857	CAV1	M4	M16	M4
858	CAV2	M14	M30	M4
859	CAV3	M6	M13	M12
860	RUNX2	M4	M3	M4
862	RUNX1T1	M21	M23	M6
863	CBFA2T3	M15	M36	M33
864	RUNX3	M20	M20	M28
865	CBFB	M11	M2	M17
866	SERPINA6	M3	M35	M32
867	CBL	M4	M14	M4
868	CBLB	M14	M4	M23
869	CBLN1	M5	M29	M14
871	SERPINH1	M4	M4	M4
873	CBR1	M15	M40	M23
874	CBR3	M15	M29	M4
875	CBS	M3	M37	M4
881	CCIN	M6	M3	M2
883	KYAT1	M6	M10	M32
885	CCK	M1	M1	M1
886	CCKAR	M1	M3	M26
887	CCKBR	M3	M3	M32
889	KRIT1	M2	M2	M6
890	CCNA2	M18	M18	M21
891	CCNB1	M13	M7	M3
892	CCNC	M17	M23	M16
894	CCND2	M4	M4	M4
896	CCND3	M20	M20	M33
898	CCNE1	M15	M38	M8
899	CCNF	M6	M20	M3
900	CCNG1	M31	M21	M12
901	CCNG2	M23	M17	M23
902	CCNH	M2	M17	M3
904	CCNT1	M17	M23	M1
905	CCNT2	M2	M18	M16
908	CCT6A	M2	M13	M23
909	CD1A	M7	M35	M7
910	CD1B	M28	M3	M3
911	CD1C	M30	M23	M2
912	CD1D	M4	M3	M28
913	CD1E	M28	M8	M6
914	CD2	M28	M20	M28
915	CD3D	M6	M26	M4
916	CD3E	M28	M20	M3
917	CD3G	M20	M20	M3
919	CD247	M28	M7	M4
920	CD4	M20	M20	M28
921	CD5	M3	M38	M3
922	CD5L	M1	M35	M7
923	CD6	M3	M1	M28
924	CD7	M1	M1	M1
925	CD8A	M28	M20	M28
926	CD8B	M3	M3	M3
928	CD9	M29	M30	M4
929	CD14	M4	M28	M4
930	CD19	M7	M35	M28
931	MS4A1	M7	M26	M28
932	MS4A3	M9	M35	M32
933	CD22	M1	M7	M28
939	CD27	M6	M37	M28
940	CD28	M22	M7	M28
941	CD80	M3	M37	M32
942	CD86	M28	M28	M4
943	TNFRSF8	M1	M7	M28
944	TNFSF8	M28	M14	M3
945	CD33	M20	M20	M28
946	SIGLEC6	M3	M7	M2
947	CD34	M4	M29	M4
948	CD36	M21	M2	M15
950	SCARB2	M2	M2	M17
951	CD37	M20	M20	M4
952	CD38	M10	M35	M12
953	ENTPD1	M24	M4	M4
954	ENTPD2	M6	M3	M33
955	ENTPD6	M12	M5	M3
956	ENTPD3	M29	M7	M6
957	ENTPD5	M5	M10	M1
958	CD40	M6	M6	M33
959	CD40LG	M7	M6	M3
960	CD44	M4	M9	M4
961	CD47	M2	M14	M2
962	CD48	M28	M28	M4
963	CD53	M28	M28	M28
965	CD58	M14	M16	M16
966	CD59	M15	M30	M12
967	CD63	M12	M9	M23
969	CD69	M4	M4	M2
970	CD70	M5	M3	M4
971	CD72	M7	M20	M7
972	CD74	M28	M9	M28
973	CD79A	M7	M38	M15
974	CD79B	M3	M38	M2
975	CD81	M19	M9	M4
976	ADGRE5	M19	M36	M2
977	CD151	M4	M19	M23
978	CDA	M5	M28	M1
983	CDK1	M16	M19	M28
987	LRBA	M15	M15	M11
988	CDC5L	M23	M21	M16
989	SEPTIN7	M11	M2	M4
990	CDC6	M9	M29	M7
991	CDC20	M3	M6	M32
993	CDC25A	M7	M3	M2
994	CDC25B	M24	M19	M4
995	CDC25C	M1	M6	M3
996	CDC27	M23	M2	M18
997	CDC34	M5	M40	M5
998	CDC42	M30	M9	M23
999	CDH1	M1	M26	M16
1000	CDH2	M3	M18	M3
1001	CDH3	M1	M37	M7
1002	CDH4	M1	M40	M1
1003	CDH5	M4	M4	M1
1004	CDH6	M4	M14	M4
1006	CDH8	M28	M20	M21
1009	CDH11	M14	M30	M23
1010	CDH12	M17	M37	M33
1012	CDH13	M14	M11	M12
1013	CDH15	M8	M10	M8
1014	CDH16	M3	M1	M1
1015	CDH17	M6	M37	M1
1016	CDH18	M12	M37	M2
1017	CDK2	M9	M28	M33
1019	CDK4	M8	M13	M16
1020	CDK5	M24	M26	M5
1021	CDK6	M4	M4	M14
1022	CDK7	M2	M13	M2
1024	CDK8	M2	M17	M32
1025	CDK9	M19	M19	M4
1026	CDKN1A	M19	M9	M4
1027	CDKN1B	M2	M2	M11
1028	CDKN1C	M5	M13	M33
1029	CDKN2A	M1	M26	M1
1030	CDKN2B	M21	M28	M4
1031	CDKN2C	M15	M38	M12
1032	CDKN2D	M1	M10	M28
1033	CDKN3	M10	M4	M27
1036	CDO1	M29	M4	M4
1038	CDR1	M21	M36	M4
1040	CDS1	M6	M26	M1
1041	CDSN	M6	M1	M3
1043	CD52	M28	M28	M28
1044	CDX1	M1	M3	M32
1045	CDX2	M7	M6	M21
1047	CLGN	M16	M23	M1
1048	CEACAM5	M1	M3	M34
1050	CEBPA	M1	M19	M4
1051	CEBPB	M9	M27	M8
1052	CEBPD	M9	M9	M11
1053	CEBPE	M3	M37	M33
1054	CEBPG	M2	M11	M12
1056	CEL	M3	M37	M1
1058	CENPA	M7	M26	M2
1059	CENPB	M8	M10	M5
1060	CENPC	M14	M17	M3
1062	CENPE	M14	M36	M14
1063	CENPF	M20	M28	M23
1066	CES1	M13	M28	M4
1068	CETN1	M1	M1	M3
1069	CETN2	M10	M13	M14
1070	CETN3	M2	M13	M15
1071	CETP	M20	M20	M3
1075	CTSC	M15	M17	M4
1080	CFTR	M6	M20	M33
1081	CGA	M9	M26	M26
1084	CEACAM3	M3	M1	M6
1087	CEACAM7	M3	M26	M15
1088	CEACAM8	M18	M20	M28
1089	CEACAM4	M1	M1	M12
1101	CHAD	M8	M27	M9
1102	RCBTB2	M2	M30	M23
1104	RCC1	M6	M6	M2
1105	CHD1	M14	M2	M16
1106	CHD2	M2	M23	M1
1108	CHD4	M27	M9	M19
1109	AKR1C4	M1	M10	M1
1111	CHEK1	M10	M10	M14
1112	FOXN3	M2	M12	M11
1113	CHGA	M1	M3	M33
1114	CHGB	M28	M19	M23
1116	CHI3L1	M20	M14	M4
1117	CHI3L2	M7	M14	M4
1118	CHIT1	M1	M6	M1
1119	CHKA	M8	M6	M19
1121	CHM	M2	M18	M12
1122	CHML	M21	M29	M21
1123	CHN1	M4	M4	M23
1124	CHN2	M13	M14	M16
1130	LYST	M14	M23	M2
1131	CHRM3	M3	M3	M19
1134	CHRNA1	M25	M9	M23
1135	CHRNA2	M1	M38	M33
1136	CHRNA3	M23	M35	M12
1137	CHRNA4	M3	M3	M33
1138	CHRNA5	M11	M29	M5
1140	CHRNB1	M27	M18	M23
1141	CHRNB2	M3	M3	M33
1142	CHRNB3	M3	M7	M32
1143	CHRNB4	M9	M3	M3
1144	CHRND	M7	M7	M23
1145	CHRNE	M1	M26	M33
1147	CHUK	M16	M11	M12
1152	CKB	M27	M5	M26
1153	CIRBP	M13	M27	M16
1155	TBCB	M15	M9	M2
1158	CKM	M1	M27	M27
1160	CKMT2	M15	M15	M15
1161	ERCC8	M15	M26	M2
1163	CKS1B	M4	M36	M4
1164	CKS2	M9	M19	M23
1173	AP2M1	M5	M39	M3
1174	AP1S1	M26	M6	M21
1175	AP2S1	M5	M40	M7
1176	AP3S1	M4	M2	M4
1179	CLCA1	M29	M1	M12
1180	CLCN1	M5	M26	M12
1181	CLCN2	M3	M38	M19
1182	CLCN3	M2	M17	M12
1183	CLCN4	M2	M2	M8
1184	CLCN5	M23	M18	M23
1185	CLCN6	M13	M26	M2
1186	CLCN7	M8	M40	M2
1188	CLCNKB	M1	M1	M3
1192	CLIC1	M4	M9	M4
1193	CLIC2	M14	M14	M4
1195	CLK1	M30	M2	M16
1196	CLK2	M15	M19	M2
1198	CLK3	M6	M6	M19
1200	TPP1	M4	M9	M5
1201	CLN3	M9	M26	M16
1203	CLN5	M16	M30	M16
1207	CLNS1A	M12	M2	M16
1208	CLPS	M1	M7	M26
1209	CLPTM1	M5	M40	M5
1211	CLTA	M19	M39	M4
1212	CLTB	M8	M5	M26
1213	CLTC	M2	M18	M3
1215	CMA1	M22	M36	M7
1230	CCR1	M4	M28	M28
1232	CCR3	M22	M37	M15
1233	CCR4	M1	M20	M3
1234	CCR5	M4	M35	M4
1235	CCR6	M30	M37	M21
1236	CCR7	M1	M38	M28
1238	ACKR2	M1	M1	M3
1240	CMKLR1	M28	M20	M4
1241	LTB4R	M7	M26	M23
1244	ABCC2	M1	M18	M3
1258	CNGB1	M3	M1	M1
1259	CNGA1	M2	M10	M15
1261	CNGA3	M6	M35	M33
1263	PLK3	M6	M26	M4
1264	CNN1	M29	M29	M1
1266	CNN3	M4	M30	M4
1267	CNP	M19	M35	M33
1268	CNR1	M29	M1	M4
1269	CNR2	M1	M3	M6
1271	CNTFR	M5	M35	M21
1272	CNTN1	M16	M29	M21
1277	COL1A1	M4	M36	M4
1278	COL1A2	M4	M9	M4
1280	COL2A1	M1	M26	M14
1281	COL3A1	M4	M9	M4
1282	COL4A1	M4	M4	M3
1284	COL4A2	M4	M4	M4
1285	COL4A3	M23	M35	M16
1286	COL4A4	M18	M35	M7
1287	COL4A5	M17	M2	M16
1288	COL4A6	M27	M29	M2
1290	COL5A2	M4	M9	M4
1291	COL6A1	M4	M19	M4
1292	COL6A2	M4	M4	M4
1293	COL6A3	M4	M9	M4
1294	COL7A1	M6	M10	M14
1295	COL8A1	M31	M29	M4
1297	COL9A1	M1	M38	M2
1298	COL9A2	M1	M3	M6
1299	COL9A3	M5	M1	M4
1300	COL10A1	M1	M1	M1
1301	COL11A1	M20	M14	M23
1302	COL11A2	M6	M6	M34
1305	COL13A1	M3	M10	M4
1306	COL15A1	M4	M4	M4
1307	COL16A1	M19	M4	M4
1308	COL17A1	M3	M37	M23
1310	COL19A1	M3	M20	M4
1311	COMP	M9	M19	M4
1312	COMT	M6	M39	M23
1314	COPA	M9	M9	M5
1315	COPB1	M11	M2	M18
1316	KLF6	M14	M30	M4
1317	SLC31A1	M15	M14	M32
1318	SLC31A2	M10	M25	M14
1326	MAP3K8	M14	M4	M16
1327	COX4I1	M15	M15	M15
1329	COX5B	M15	M15	M15
1337	COX6A1	M22	M15	M4
1339	COX6A2	M5	M39	M12
1340	COX6B1	M26	M15	M6
1345	COX6C	M10	M15	M32
1346	COX7A1	M10	M3	M15
1347	COX7A2	M15	M15	M15
1349	COX7B	M24	M15	M15
1350	COX7C	M26	M15	M15
1351	COX8A	M15	M38	M15
1352	COX10	M2	M15	M12
1353	COX11	M26	M11	M33
1356	CP	M14	M36	M4
1357	CPA1	M3	M26	M27
1358	CPA2	M1	M3	M6
1359	CPA3	M4	M28	M16
1360	CPB1	M7	M7	M1
1361	CPB2	M13	M35	M7
1362	CPD	M16	M2	M2
1363	CPE	M4	M30	M4
1364	CLDN4	M1	M3	M19
1365	CLDN3	M1	M3	M12
1366	CLDN7	M20	M6	M3
1368	CPM	M4	M4	M4
1369	CPN1	M3	M1	M19
1370	CPN2	M3	M7	M2
1373	CPS1	M3	M26	M23
1374	CPT1A	M24	M14	M32
1378	CR1	M1	M14	M7
1380	CR2	M6	M37	M2
1381	CRABP1	M3	M38	M1
1382	CRABP2	M20	M40	M3
1384	CRAT	M5	M15	M33
1385	CREB1	M11	M2	M2
1386	ATF2	M2	M2	M6
1387	CREBBP	M5	M27	M5
1388	ATF6B	M6	M6	M2
1389	CREBL2	M2	M18	M11
1390	CREM	M9	M13	M15
1392	CRH	M7	M38	M2
1393	CRHBP	M15	M6	M4
1394	CRHR1	M1	M37	M28
1395	CRHR2	M1	M7	M33
1396	CRIP1	M4	M9	M4
1397	CRIP2	M4	M30	M4
1398	CRK	M14	M17	M12
1399	CRKL	M12	M12	M33
1400	CRMP1	M22	M26	M19
1401	CRP	M3	M37	M19
1404	HAPLN1	M3	M38	M34
1406	CRX	M3	M37	M19
1407	CRY1	M4	M2	M2
1408	CRY2	M13	M8	M33
1409	CRYAA	M1	M7	M1
1410	CRYAB	M21	M2	M6
1411	CRYBA1	M3	M1	M1
1413	CRYBA4	M3	M38	M21
1414	CRYBB1	M3	M1	M2
1415	CRYBB2	M3	M7	M7
1417	CRYBB3	M7	M6	M33
1418	CRYGA	M1	M38	M5
1420	CRYGC	M3	M3	M33
1421	CRYGD	M5	M7	M12
1428	CRYM	M17	M28	M21
1429	CRYZ	M18	M11	M16
1431	CS	M24	M15	M12
1432	MAPK14	M13	M8	M2
1434	CSE1L	M2	M13	M11
1435	CSF1	M3	M26	M2
1436	CSF1R	M4	M36	M4
1437	CSF2	M1	M37	M11
1438	CSF2RA	M20	M20	M3
1439	CSF2RB	M4	M29	M2
1440	CSF3	M6	M37	M12
1441	CSF3R	M20	M28	M28
1442	CSH1	M1	M3	M1
1444	CSHL1	M3	M38	M1
1445	CSK	M19	M28	M2
1446	CSN1S1	M23	M3	M32
1447	CSN2	M12	M7	M3
1448	CSN3	M1	M3	M1
1452	CSNK1A1	M17	M2	M23
1453	CSNK1D	M9	M13	M21
1454	CSNK1E	M5	M15	M4
1455	CSNK1G2	M8	M40	M2
1457	CSNK2A1	M11	M21	M19
1459	CSNK2A2	M19	M30	M19
1460	CSNK2B	M5	M13	M9
1462	VCAN	M14	M9	M4
1463	NCAN	M1	M37	M32
1464	CSPG4	M25	M9	M23
1465	CSRP1	M29	M5	M4
1466	CSRP2	M9	M36	M4
1469	CST1	M6	M7	M27
1471	CST3	M14	M4	M4
1473	CST5	M3	M37	M23
1474	CST6	M3	M35	M23
1475	CSTA	M28	M28	M28
1476	CSTB	M7	M13	M27
1477	CSTF1	M10	M25	M12
1478	CSTF2	M10	M26	M21
1479	CSTF3	M16	M17	M27
1482	NKX2-5	M1	M3	M26
1486	CTBS	M17	M23	M21
1487	CTBP1	M1	M27	M33
1488	CTBP2	M26	M17	M12
1489	CTF1	M5	M35	M1
1490	CCN2	M4	M30	M4
1491	CTH	M26	M18	M33
1495	CTNNA1	M19	M17	M23
1496	CTNNA2	M3	M18	M1
1497	CTNS	M19	M8	M23
1499	CTNNB1	M30	M30	M23
1501	CTNND2	M1	M26	M4
1503	CTPS1	M10	M13	M23
1506	CTRL	M8	M6	M2
1508	CTSB	M19	M14	M26
1509	CTSD	M5	M5	M2
1510	CTSE	M1	M37	M7
1511	CTSG	M22	M26	M16
1512	CTSH	M10	M40	M33
1513	CTSK	M4	M4	M4
1514	CTSL	M9	M30	M32
1515	CTSV	M9	M19	M2
1519	CTSO	M14	M4	M14
1520	CTSS	M4	M4	M4
1521	CTSW	M28	M20	M28
1522	CTSZ	M22	M19	M21
1523	CUX1	M27	M5	M2
1524	CX3CR1	M28	M17	M28
1525	CXADR	M13	M36	M23
1527	TEX28	M3	M3	M3
1528	CYB5A	M15	M40	M4
1534	CYB561	M24	M35	M4
1535	CYBA	M7	M37	M12
1536	CYBB	M14	M14	M4
1537	CYC1	M26	M15	M15
1538	CYLC1	M1	M37	M6
1539	CYLC2	M3	M3	M1
1540	CYLD	M23	M13	M23
1543	CYP1A1	M1	M29	M1
1544	CYP1A2	M3	M38	M19
1545	CYP1B1	M14	M9	M4
1548	CYP2A6	M3	M3	M28
1549	CYP2A7	M1	M37	M28
1553	CYP2A13	M6	M26	M33
1555	CYP2B6	M13	M1	M32
1557	CYP2C19	M6	M35	M1
1558	CYP2C8	M6	M37	M32
1559	CYP2C9	M1	M38	M21
1562	CYP2C18	M3	M35	M3
1565	CYP2D6	M1	M1	M12
1571	CYP2E1	M5	M10	M6
1572	CYP2F1	M1	M26	M3
1573	CYP2J2	M18	M25	M23
1576	CYP3A4	M3	M35	M4
1577	CYP3A5	M17	M35	M14
1579	CYP4A11	M3	M1	M33
1580	CYP4B1	M13	M8	M12
1581	CYP7A1	M9	M14	M2
1583	CYP11A1	M22	M6	M4
1584	CYP11B1	M3	M3	M12
1585	CYP11B2	M6	M7	M34
1586	CYP17A1	M6	M10	M1
1588	CYP19A1	M7	M26	M3
1591	CYP24A1	M7	M21	M1
1592	CYP26A1	M6	M3	M1
1593	CYP27A1	M12	M38	M19
1594	CYP27B1	M9	M20	M23
1601	DAB2	M4	M9	M4
1602	DACH1	M14	M23	M7
1603	DAD1	M12	M15	M15
1604	CD55	M14	M16	M12
1605	DAG1	M21	M27	M33
1606	DGKA	M20	M20	M3
1607	DGKB	M23	M1	M11
1608	DGKG	M13	M36	M2
1609	DGKQ	M6	M36	M1
1610	DAO	M1	M1	M1
1611	DAP	M4	M30	M4
1612	DAPK1	M4	M14	M23
1613	DAPK3	M1	M5	M27
1615	DARS1	M2	M2	M2
1616	DAXX	M9	M6	M19
1618	DAZL	M9	M35	M19
1620	BRINP1	M1	M7	M26
1621	DBH	M6	M38	M1
1622	DBI	M10	M4	M12
1627	DBN1	M29	M29	M4
1628	DBP	M15	M5	M33
1629	DBT	M16	M18	M32
1630	DCC	M1	M7	M1
1632	ECI1	M26	M5	M12
1633	DCK	M2	M17	M2
1635	DCTD	M30	M25	M12
1636	ACE	M15	M26	M7
1638	DCT	M18	M1	M33
1639	DCTN1	M5	M5	M1
1641	DCX	M9	M4	M4
1642	DDB1	M8	M39	M8
1643	DDB2	M15	M28	M16
1644	DDC	M3	M12	M21
1645	AKR1C1	M18	M9	M23
1647	GADD45A	M4	M9	M23
1649	DDIT3	M9	M15	M34
1650	DDOST	M12	M13	M8
1653	DDX1	M11	M25	M12
1654	DDX3X	M11	M2	M12
1655	DDX5	M18	M2	M4
1656	DDX6	M23	M23	M32
1657	DMXL1	M2	M2	M3
1659	DHX8	M9	M5	M8
1660	DHX9	M12	M2	M23
1662	DDX10	M2	M17	M4
1663	DDX11	M13	M26	M16
1665	DHX15	M2	M2	M16
1666	DECR1	M26	M15	M15
1669	DEFA4	M10	M10	M15
1670	DEFA5	M3	M3	M32
1671	DEFA6	M3	M3	M2
1672	DEFB1	M22	M3	M3
1674	DES	M5	M5	M19
1675	CFD	M29	M4	M4
1676	DFFA	M10	M10	M19
1677	DFFB	M10	M36	M2
1678	TIMM8A	M14	M9	M15
1687	GSDME	M27	M13	M27
1690	COCH	M2	M36	M16
1716	DGUOK	M15	M4	M2
1717	DHCR7	M15	M10	M15
1718	DHCR24	M27	M13	M32
1719	DHFR	M18	M17	M21
1723	DHODH	M10	M13	M26
1725	DHPS	M5	M13	M33
1727	CYB5R3	M5	M27	M2
1728	NQO1	M4	M36	M23
1729	DIAPH1	M5	M2	M16
1730	DIAPH2	M2	M2	M11
1733	DIO1	M1	M3	M28
1734	DIO2	M4	M30	M23
1735	DIO3	M6	M6	M1
1737	DLAT	M21	M21	M15
1738	DLD	M21	M21	M15
1739	DLG1	M17	M2	M34
1740	DLG2	M17	M20	M19
1741	DLG3	M20	M35	M2
1742	DLG4	M5	M7	M32
1746	DLX2	M3	M20	M32
1748	DLX4	M1	M3	M3
1749	DLX5	M20	M1	M4
1755	DMBT1	M1	M37	M4
1756	DMD	M18	M2	M17
1757	SARDH	M3	M3	M33
1758	DMP1	M3	M37	M3
1759	DNM1	M9	M4	M14
1760	DMPK	M5	M5	M23
1763	DNA2	M31	M18	M19
1770	DNAH9	M3	M3	M1
1773	DNASE1	M5	M3	M3
1774	DNASE1L1	M27	M39	M16
1775	DNASE1L2	M3	M37	M14
1776	DNASE1L3	M29	M6	M3
1777	DNASE2	M8	M40	M23
1778	DYNC1H1	M27	M27	M23
1780	DYNC1I1	M30	M1	M8
1781	DYNC1I2	M11	M2	M16
1783	DYNC1LI2	M16	M18	M18
1785	DNM2	M7	M8	M33
1786	DNMT1	M4	M9	M2
1787	TRDMT1	M18	M35	M21
1791	DNTT	M3	M3	M28
1793	DOCK1	M22	M35	M4
1794	DOCK2	M4	M14	M28
1795	DOCK3	M5	M38	M3
1796	DOK1	M1	M26	M4
1797	DXO	M5	M7	M2
1798	DPAGT1	M26	M36	M8
1800	DPEP1	M1	M3	M12
1802	DPH2	M8	M5	M15
1803	DPP4	M29	M4	M4
1804	DPP6	M6	M7	M3
1805	DPT	M15	M4	M4
1806	DPYD	M14	M16	M32
1807	DPYS	M3	M3	M4
1808	DPYSL2	M4	M30	M4
1809	DPYSL3	M27	M13	M15
1810	DR1	M10	M2	M32
1811	SLC26A3	M6	M8	M1
1812	DRD1	M9	M36	M1
1813	DRD2	M1	M1	M33
1814	DRD3	M3	M10	M1
1815	DRD4	M1	M1	M2
1816	DRD5	M3	M3	M1
1819	DRG2	M5	M10	M23
1820	ARID3A	M1	M37	M1
1821	DRP2	M1	M3	M6
1822	ATN1	M5	M35	M5
1823	DSC1	M6	M3	M27
1824	DSC2	M2	M19	M7
1825	DSC3	M17	M20	M3
1826	DSCAM	M9	M7	M3
1827	RCAN1	M7	M13	M32
1828	DSG1	M7	M10	M12
1829	DSG2	M16	M23	M12
1830	DSG3	M1	M6	M33
1831	TSC22D3	M12	M15	M2
1832	DSP	M9	M4	M12
1833	EPYC	M12	M14	M32
1836	SLC26A2	M2	M23	M3
1837	DTNA	M2	M21	M12
1838	DTNB	M3	M3	M3
1839	HBEGF	M9	M2	M12
1841	DTYMK	M10	M8	M4
1842	ECM2	M14	M4	M4
1843	DUSP1	M9	M8	M28
1844	DUSP2	M9	M19	M33
1845	DUSP3	M12	M25	M12
1846	DUSP4	M10	M4	M28
1847	DUSP5	M19	M4	M28
1848	DUSP6	M4	M30	M4
1849	DUSP7	M24	M27	M12
1852	DUSP9	M3	M3	M32
1854	DUT	M2	M30	M16
1855	DVL1	M5	M8	M12
1857	DVL3	M5	M5	M5
1859	DYRK1A	M13	M27	M7
1861	TOR1A	M13	M40	M5
1869	E2F1	M3	M26	M3
1870	E2F2	M3	M37	M28
1871	E2F3	M16	M9	M23
1874	E2F4	M6	M37	M5
1875	E2F5	M17	M37	M14
1876	E2F6	M13	M18	M12
1880	GPR183	M14	M28	M28
1889	ECE1	M7	M26	M2
1890	TYMP	M19	M19	M4
1891	ECH1	M26	M15	M32
1892	ECHS1	M26	M15	M27
1893	ECM1	M4	M19	M23
1896	EDA	M7	M1	M2
1901	S1PR1	M24	M9	M4
1902	LPAR1	M4	M14	M4
1907	EDN2	M3	M37	M34
1908	EDN3	M15	M8	M1
1909	EDNRA	M14	M4	M2
1910	EDNRB	M4	M4	M3
1911	PHC1	M4	M25	M2
1912	PHC2	M9	M39	M27
1915	EEF1A1	M4	M30	M4
1917	EEF1A2	M5	M39	M33
1936	EEF1D	M12	M13	M11
1938	EEF2	M27	M27	M21
1942	EFNA1	M4	M20	M14
1943	EFNA2	M3	M35	M32
1944	EFNA3	M3	M26	M19
1945	EFNA4	M22	M7	M3
1946	EFNA5	M7	M23	M3
1947	EFNB1	M22	M6	M4
1948	EFNB2	M16	M19	M15
1949	EFNB3	M1	M38	M28
1950	EGF	M11	M11	M16
1951	CELSR3	M6	M26	M1
1952	CELSR2	M19	M27	M1
1953	MEGF6	M6	M3	M34
1954	MEGF8	M5	M35	M5
1956	EGFR	M12	M17	M2
1958	EGR1	M9	M28	M4
1959	EGR2	M9	M19	M4
1960	EGR3	M4	M9	M4
1961	EGR4	M3	M3	M33
1962	EHHADH	M16	M14	M21
1964	EIF1AX	M17	M2	M21
1965	EIF2S1	M11	M2	M33
1967	EIF2B1	M12	M10	M4
1968	EIF2S3	M27	M2	M2
1969	EPHA2	M9	M29	M1
1974	EIF4A2	M11	M2	M14
1975	EIF4B	M11	M21	M5
1977	EIF4E	M14	M2	M1
1978	EIF4EBP1	M13	M26	M12
1979	EIF4EBP2	M9	M17	M12
1981	EIF4G1	M27	M27	M5
1982	EIF4G2	M19	M2	M1
1983	EIF5	M18	M2	M12
1984	EIF5A	M5	M18	M27
1991	ELANE	M6	M37	M14
1992	SERPINB1	M4	M9	M23
1993	ELAVL2	M9	M23	M12
1994	ELAVL1	M10	M18	M2
1995	ELAVL3	M1	M26	M32
1996	ELAVL4	M8	M26	M12
1997	ELF1	M17	M17	M16
1998	ELF2	M2	M2	M21
1999	ELF3	M3	M3	M33
2000	ELF4	M24	M14	M4
2001	ELF5	M3	M3	M1
2002	ELK1	M6	M35	M19
2004	ELK3	M31	M29	M4
2005	ELK4	M2	M18	M5
2006	ELN	M22	M26	M23
2009	EML1	M2	M23	M12
2010	EMD	M26	M39	M33
2011	MARK2	M5	M35	M2
2012	EMP1	M4	M28	M4
2013	EMP2	M19	M27	M4
2014	EMP3	M4	M9	M4
2015	ADGRE1	M20	M7	M28
2016	EMX1	M3	M3	M12
2017	CTTN	M24	M9	M23
2018	EMX2	M16	M28	M2
2020	EN2	M18	M23	M12
2021	ENDOG	M15	M7	M15
2022	ENG	M5	M4	M5
2023	ENO1	M9	M9	M5
2026	ENO2	M9	M29	M4
2027	ENO3	M25	M25	M12
2028	ENPEP	M14	M23	M32
2029	ENSA	M12	M11	M12
2030	SLC29A1	M5	M5	M12
2033	EP300	M31	M17	M2
2034	EPAS1	M5	M19	M12
2035	EPB41	M8	M35	M2
2036	EPB41L1	M22	M20	M26
2037	EPB41L2	M31	M16	M16
2038	EPB42	M3	M6	M28
2039	DMTN	M5	M39	M32
2040	STOM	M4	M30	M12
2041	EPHA1	M1	M38	M1
2042	EPHA3	M14	M14	M4
2043	EPHA4	M2	M19	M12
2044	EPHA5	M6	M26	M28
2045	EPHA7	M5	M17	M34
2047	EPHB1	M12	M37	M33
2048	EPHB2	M3	M38	M4
2049	EPHB3	M1	M3	M4
2050	EPHB4	M4	M26	M5
2051	EPHB6	M1	M6	M32
2052	EPHX1	M5	M30	M19
2053	EPHX2	M6	M13	M4
2054	STX2	M4	M14	M3
2056	EPO	M1	M38	M3
2057	EPOR	M22	M10	M2
2058	EPRS1	M17	M2	M6
2059	EPS8	M14	M16	M4
2060	EPS15	M2	M11	M12
2063	NR2F6	M8	M37	M33
2064	ERBB2	M6	M6	M8
2065	ERBB3	M25	M26	M23
2066	ERBB4	M2	M21	M16
2067	ERCC1	M9	M15	M12
2068	ERCC2	M6	M10	M5
2069	EREG	M3	M17	M5
2070	EYA4	M11	M2	M21
2071	ERCC3	M12	M5	M1
2072	ERCC4	M2	M18	M3
2073	ERCC5	M2	M17	M16
2074	ERCC6	M16	M18	M5
2077	ERF	M22	M28	M21
2078	ERG	M14	M14	M33
2079	ERH	M10	M13	M32
2081	ERN1	M9	M36	M5
2091	FBL	M13	M13	M8
2098	ESD	M21	M25	M6
2099	ESR1	M1	M35	M32
2100	ESR2	M13	M35	M2
2101	ESRRA	M26	M39	M33
2103	ESRRB	M8	M37	M26
2104	ESRRG	M27	M2	M15
2107	ETF1	M2	M13	M16
2108	ETFA	M26	M15	M15
2109	ETFB	M26	M15	M15
2110	ETFDH	M2	M15	M15
2113	ETS1	M4	M19	M3
2114	ETS2	M9	M30	M23
2115	ETV1	M14	M23	M21
2117	ETV3	M23	M18	M2
2118	ETV4	M3	M10	M4
2119	ETV5	M10	M9	M23
2120	ETV6	M19	M4	M32
2122	MECOM	M14	M19	M11
2123	EVI2A	M28	M4	M4
2124	EVI2B	M14	M28	M28
2125	EVPL	M1	M38	M12
2128	EVX1	M1	M3	M12
2130	EWSR1	M18	M18	M2
2131	EXT1	M14	M14	M33
2132	EXT2	M26	M19	M19
2134	EXTL1	M7	M26	M15
2135	EXTL2	M2	M16	M32
2137	EXTL3	M5	M5	M12
2138	EYA1	M17	M3	M32
2139	EYA2	M1	M38	M28
2140	EYA3	M12	M7	M1
2145	EZH1	M9	M13	M19
2146	EZH2	M14	M23	M34
2147	F2	M7	M37	M1
2149	F2R	M4	M16	M2
2150	F2RL1	M9	M36	M12
2151	F2RL2	M9	M14	M3
2152	F3	M4	M23	M3
2153	F5	M1	M37	M32
2155	F7	M3	M37	M33
2157	F8	M31	M15	M33
2158	F9	M7	M7	M12
2159	F10	M9	M29	M4
2160	F11	M28	M35	M6
2161	F12	M3	M1	M6
2162	F13A1	M4	M28	M4
2165	F13B	M2	M26	M1
2166	FAAH	M5	M8	M33
2167	FABP4	M14	M30	M4
2168	FABP1	M1	M3	M7
2169	FABP2	M5	M5	M15
2170	FABP3	M21	M19	M12
2171	FABP5	M4	M30	M3
2172	FABP6	M3	M3	M1
2173	FABP7	M17	M36	M1
2175	FANCA	M1	M38	M2
2176	FANCC	M17	M10	M14
2180	ACSL1	M21	M2	M26
2181	ACSL3	M2	M2	M21
2182	ACSL4	M14	M17	M14
2184	FAH	M15	M15	M26
2185	PTK2B	M3	M37	M3
2186	BPTF	M2	M2	M18
2189	FANCG	M25	M29	M4
2191	FAP	M14	M9	M4
2192	FBLN1	M29	M30	M4
2193	FARSA	M5	M8	M8
2194	FASN	M1	M35	M4
2195	FAT1	M4	M30	M4
2196	FAT2	M1	M7	M3
2197	FAU	M13	M39	M32
2199	FBLN2	M4	M4	M4
2200	FBN1	M14	M9	M4
2201	FBN2	M1	M18	M28
2202	EFEMP1	M29	M4	M4
2203	FBP1	M6	M20	M28
2204	FCAR	M1	M1	M32
2205	FCER1A	M4	M23	M16
2206	MS4A2	M14	M36	M2
2207	FCER1G	M4	M28	M3
2208	FCER2	M3	M1	M28
2212	FCGR2A	M22	M28	M3
2213	FCGR2B	M24	M14	M3
2215	FCGR3B	M28	M28	M28
2217	FCGRT	M5	M9	M3
2218	FKTN	M11	M2	M2
2219	FCN1	M28	M14	M28
2220	FCN2	M3	M37	M3
2222	FDFT1	M10	M13	M12
2224	FDPS	M10	M13	M2
2230	FDX1	M26	M10	M15
2232	FDXR	M7	M10	M23
2235	FECH	M10	M5	M21
2237	FEN1	M12	M13	M5
2239	GPC4	M25	M11	M21
2241	FER	M14	M4	M2
2242	FES	M22	M19	M2
2243	FGA	M1	M38	M1
2244	FGB	M3	M38	M1
2245	FGD1	M6	M19	M3
2246	FGF1	M24	M4	M26
2247	FGF2	M14	M18	M4
2248	FGF3	M3	M37	M12
2249	FGF4	M3	M1	M1
2250	FGF5	M3	M37	M3
2251	FGF6	M7	M10	M1
2252	FGF7	M17	M18	M2
2253	FGF8	M1	M38	M3
2254	FGF9	M17	M30	M15
2257	FGF12	M16	M35	M2
2258	FGF13	M13	M11	M19
2260	FGFR1	M9	M28	M19
2261	FGFR3	M7	M29	M1
2262	GPC5	M6	M26	M3
2263	FGFR2	M3	M37	M28
2264	FGFR4	M7	M26	M2
2266	FGG	M14	M28	M1
2267	FGL1	M1	M38	M32
2268	FGR	M4	M14	M28
2271	FH	M21	M21	M15
2272	FHIT	M9	M26	M19
2273	FHL1	M11	M2	M21
2274	FHL2	M13	M25	M12
2280	FKBP1A	M4	M4	M28
2281	FKBP1B	M24	M29	M14
2286	FKBP2	M15	M5	M16
2288	FKBP4	M8	M8	M5
2289	FKBP5	M18	M11	M11
2290	FOXG1	M3	M26	M1
2294	FOXF1	M22	M29	M3
2295	FOXF2	M20	M14	M3
2296	FOXC1	M29	M4	M4
2297	FOXD1	M6	M18	M4
2299	FOXI1	M1	M1	M12
2302	FOXJ1	M1	M3	M6
2303	FOXC2	M8	M26	M12
2304	FOXE1	M6	M6	M1
2305	FOXM1	M13	M20	M6
2306	FOXD2	M3	M3	M15
2308	FOXO1	M18	M27	M9
2309	FOXO3	M18	M23	M11
2312	FLG	M28	M36	M3
2313	FLI1	M14	M2	M4
2314	FLII	M5	M5	M5
2315	MLANA	M6	M26	M12
2316	FLNA	M22	M19	M33
2317	FLNB	M4	M40	M4
2318	FLNC	M27	M39	M26
2319	FLOT2	M8	M26	M12
2321	FLT1	M14	M4	M15
2322	FLT3	M28	M1	M2
2323	FLT3LG	M8	M26	M32
2324	FLT4	M22	M26	M33
2326	FMO1	M9	M20	M4
2327	FMO2	M21	M17	M21
2328	FMO3	M30	M36	M14
2329	FMO4	M20	M36	M3
2330	FMO5	M28	M10	M15
2331	FMOD	M4	M19	M4
2332	FMR1	M16	M16	M16
2334	AFF2	M3	M3	M12
2335	FN1	M4	M9	M4
2339	FNTA	M12	M2	M28
2346	FOLH1	M1	M26	M3
2348	FOLR1	M5	M35	M19
2350	FOLR2	M22	M20	M4
2352	FOLR3	M13	M38	M1
2353	FOS	M9	M9	M4
2354	FOSB	M9	M36	M4
2355	FOSL2	M9	M19	M8
2356	FPGS	M12	M8	M2
2357	FPR1	M22	M4	M28
2358	FPR2	M6	M28	M28
2359	FPR3	M4	M4	M14
2395	FXN	M5	M35	M15
2444	FRK	M2	M28	M5
2475	MTOR	M6	M5	M33
2487	FRZB	M2	M12	M23
2488	FSHB	M1	M37	M33
2491	CENPI	M7	M6	M1
2492	FSHR	M1	M26	M33
2494	NR5A2	M4	M4	M3
2495	FTH1	M15	M5	M19
2512	FTL	M7	M30	M4
2515	ADAM2	M7	M1	M15
2516	NR5A1	M3	M3	M1
2517	FUCA1	M10	M5	M12
2520	GAST	M3	M7	M1
2521	FUS	M17	M30	M27
2523	FUT1	M19	M1	M1
2524	FUT2	M3	M3	M12
2525	FUT3	M1	M38	M3
2526	FUT4	M30	M28	M1
2527	FUT5	M3	M3	M33
2528	FUT6	M1	M1	M33
2529	FUT7	M1	M1	M2
2530	FUT8	M16	M14	M4
2531	KDSR	M14	M18	M2
2532	ACKR1	M29	M9	M4
2533	FYB1	M28	M28	M28
2534	FYN	M4	M4	M4
2535	FZD2	M13	M37	M4
2537	IFI6	M4	M19	M4
2538	G6PC	M1	M37	M6
2539	G6PD	M6	M5	M3
2542	SLC37A4	M13	M40	M32
2543	GAGE1	M1	M37	M12
2547	XRCC6	M12	M19	M23
2548	GAA	M15	M26	M19
2549	GAB1	M2	M23	M11
2550	GABBR1	M4	M29	M16
2551	GABPA	M16	M18	M2
2553	GABPB1	M14	M18	M32
2554	GABRA1	M6	M10	M2
2555	GABRA2	M5	M26	M4
2556	GABRA3	M1	M7	M19
2558	GABRA5	M1	M7	M1
2559	GABRA6	M18	M6	M3
2560	GABRB1	M6	M35	M6
2561	GABRB2	M29	M18	M19
2562	GABRB3	M7	M35	M1
2563	GABRD	M1	M6	M1
2566	GABRG2	M13	M20	M28
2567	GABRG3	M7	M7	M1
2568	GABRP	M1	M26	M28
2569	GABRR1	M1	M35	M3
2570	GABRR2	M6	M7	M33
2571	GAD1	M1	M1	M28
2572	GAD2	M3	M37	M7
2580	GAK	M19	M10	M16
2581	GALC	M2	M30	M2
2582	GALE	M3	M3	M19
2583	B4GALNT1	M3	M10	M5
2584	GALK1	M6	M3	M33
2585	GALK2	M2	M4	M15
2588	GALNS	M4	M6	M3
2589	GALNT1	M18	M17	M18
2590	GALNT2	M8	M8	M32
2592	GALT	M8	M26	M21
2593	GAMT	M8	M5	M12
2596	GAP43	M1	M23	M28
2597	GAPDH	M25	M38	M12
2615	LRRC32	M9	M13	M4
2617	GARS1	M12	M40	M26
2618	GART	M18	M27	M23
2619	GAS1	M29	M4	M4
2620	GAS2	M21	M23	M15
2621	GAS6	M5	M8	M19
2622	GAS8	M6	M6	M2
2623	GATA1	M3	M3	M4
2624	GATA2	M1	M26	M5
2625	GATA3	M14	M28	M1
2626	GATA4	M1	M37	M3
2627	GATA6	M29	M28	M4
2628	GATM	M13	M21	M12
2631	NIPSNAP2	M21	M11	M15
2632	GBE1	M30	M11	M23
2633	GBP1	M14	M4	M28
2634	GBP2	M14	M28	M23
2637	GBX2	M1	M3	M1
2638	GC	M13	M6	M12
2639	GCDH	M5	M7	M26
2641	GCG	M1	M3	M28
2642	GCGR	M3	M3	M3
2643	GCH1	M19	M14	M28
2644	GCHFR	M15	M6	M21
2645	GCK	M1	M38	M2
2646	GCKR	M3	M10	M19
2648	KAT2A	M8	M5	M23
2650	GCNT1	M28	M28	M19
2651	GCNT2	M27	M23	M32
2653	GCSH	M15	M25	M15
2660	MSTN	M2	M11	M9
2662	GDF10	M29	M19	M15
2664	GDI1	M27	M29	M4
2665	GDI2	M11	M17	M3
2669	GEM	M4	M4	M4
2670	GFAP	M3	M3	M2
2671	GFER	M7	M8	M12
2672	GFI1	M28	M20	M28
2673	GFPT1	M2	M2	M23
2674	GFRA1	M14	M23	M3
2675	GFRA2	M22	M20	M4
2676	GFRA3	M6	M37	M1
2677	GGCX	M25	M7	M2
2678	GGT1	M6	M3	M2
2683	B4GALT1	M9	M28	M2
2687	GGT5	M22	M7	M8
2688	GH1	M1	M35	M1
2689	GH2	M6	M20	M2
2690	GHR	M2	M11	M11
2691	GHRH	M3	M38	M11
2692	GHRHR	M3	M3	M2
2694	CBLIF	M3	M10	M12
2695	GIP	M1	M35	M1
2696	GIPR	M3	M3	M32
2697	GJA1	M4	M16	M3
2701	GJA4	M19	M30	M19
2702	GJA5	M19	M19	M1
2703	GJA8	M3	M1	M6
2705	GJB1	M3	M1	M6
2707	GJB3	M1	M3	M3
2709	GJB5	M1	M35	M6
2710	GK	M28	M1	M21
2712	GK2	M7	M7	M1
2717	GLA	M4	M36	M4
2719	GPC3	M29	M14	M4
2729	GCLC	M21	M2	M21
2730	GCLM	M21	M2	M3
2731	GLDC	M27	M36	M26
2733	GLE1	M13	M35	M2
2734	GLG1	M8	M23	M23
2735	GLI1	M3	M37	M4
2736	GLI2	M1	M26	M4
2737	GLI3	M4	M36	M14
2739	GLO1	M21	M12	M32
2740	GLP1R	M1	M37	M3
2741	GLRA1	M1	M10	M19
2742	GLRA2	M1	M3	M3
2743	GLRB	M16	M2	M32
2744	GLS	M16	M23	M23
2745	GLRX	M10	M2	M4
2746	GLUD1	M15	M9	M14
2747	GLUD2	M9	M15	M15
2752	GLUL	M13	M2	M12
2760	GM2A	M6	M35	M1
2762	GMDS	M19	M20	M19
2764	GMFB	M2	M30	M2
2765	GML	M6	M37	M19
2766	GMPR	M12	M25	M12
2767	GNA11	M5	M27	M12
2768	GNA12	M19	M28	M19
2769	GNA15	M4	M26	M28
2770	GNAI1	M14	M16	M14
2771	GNAI2	M22	M28	M4
2773	GNAI3	M2	M9	M2
2774	GNAL	M13	M37	M33
2775	GNAO1	M6	M38	M33
2776	GNAQ	M16	M18	M1
2778	GNAS	M23	M27	M1
2779	GNAT1	M7	M6	M1
2781	GNAZ	M29	M26	M1
2782	GNB1	M4	M30	M19
2783	GNB2	M5	M39	M5
2784	GNB3	M1	M3	M19
2786	GNG4	M6	M26	M6
2787	GNG5	M15	M15	M26
2788	GNG7	M6	M38	M26
2791	GNG11	M4	M30	M4
2792	GNGT1	M5	M1	M3
2794	GNL1	M13	M26	M19
2796	GNRH1	M23	M23	M16
2797	GNRH2	M1	M3	M33
2798	GNRHR	M17	M38	M1
2799	GNS	M4	M17	M3
2800	GOLGA1	M2	M27	M33
2801	GOLGA2	M27	M27	M2
2802	GOLGA3	M12	M5	M3
2803	GOLGA4	M18	M11	M34
2804	GOLGB1	M10	M28	M16
2805	GOT1	M26	M15	M15
2806	GOT2	M15	M15	M15
2810	SFN	M1	M1	M3
2811	GP1BA	M13	M35	M28
2813	GP2	M1	M3	M2
2815	GP9	M1	M1	M4
2817	GPC1	M5	M5	M8
2819	GPD1	M12	M15	M12
2820	GPD2	M11	M2	M9
2821	GPI	M15	M25	M15
2822	GPLD1	M21	M8	M27
2823	GPM6A	M29	M4	M3
2824	GPM6B	M14	M23	M23
2825	GPR1	M24	M18	M1
2827	GPR3	M1	M37	M32
2828	GPR4	M4	M6	M33
2830	GPR6	M3	M3	M33
2833	CXCR3	M6	M3	M2
2835	GPR12	M1	M3	M1
2838	GPR15	M1	M35	M2
2840	GPR17	M1	M26	M12
2841	GPR18	M28	M18	M28
2842	GPR19	M22	M6	M2
2843	GPR20	M1	M1	M4
2846	LPAR4	M31	M19	M3
2852	GPER1	M15	M7	M4
2853	GPR31	M1	M3	M32
2859	GPR35	M3	M37	M28
2861	GPR37	M30	M28	M3
2863	GPR39	M3	M38	M33
2868	GRK4	M25	M26	M1
2869	GRK5	M9	M4	M4
2870	GRK6	M3	M37	M5
2872	MKNK2	M5	M35	M33
2875	GPT	M8	M10	M15
2876	GPX1	M15	M39	M28
2877	GPX2	M1	M35	M19
2878	GPX3	M22	M9	M23
2879	GPX4	M5	M39	M23
2885	GRB2	M5	M13	M14
2886	GRB7	M1	M38	M1
2887	GRB10	M27	M13	M12
2888	GRB14	M16	M14	M1
2889	RAPGEF1	M10	M35	M5
2890	GRIA1	M29	M6	M3
2891	GRIA2	M13	M35	M12
2892	GRIA3	M19	M20	M3
2896	GRN	M4	M19	M23
2897	GRIK1	M1	M1	M19
2898	GRIK2	M30	M18	M4
2899	GRIK3	M6	M20	M6
2901	GRIK5	M3	M3	M2
2902	GRIN1	M3	M3	M33
2903	GRIN2A	M29	M29	M6
2904	GRIN2B	M6	M7	M34
2905	GRIN2C	M3	M38	M12
2906	GRIN2D	M1	M38	M33
2907	GRINA	M5	M26	M5
2908	NR3C1	M2	M2	M33
2909	ARHGAP35	M5	M35	M15
2911	GRM1	M3	M1	M2
2912	GRM2	M3	M3	M12
2913	GRM3	M18	M37	M28
2914	GRM4	M1	M3	M7
2915	GRM5	M5	M37	M6
2917	GRM7	M7	M3	M28
2918	GRM8	M1	M35	M2
2919	CXCL1	M9	M19	M28
2920	CXCL2	M5	M30	M3
2921	CXCL3	M9	M36	M33
2922	GRP	M3	M38	M33
2923	PDIA3	M16	M28	M4
2925	GRPR	M1	M7	M3
2926	GRSF1	M2	M12	M34
2931	GSK3A	M7	M35	M8
2932	GSK3B	M11	M2	M5
2934	GSN	M24	M9	M4
2935	GSPT1	M2	M2	M12
2936	GSR	M15	M6	M2
2937	GSS	M5	M7	M16
2938	GSTA1	M6	M23	M15
2941	GSTA4	M13	M2	M21
2944	GSTM1	M8	M38	M21
2947	GSTM3	M3	M8	M21
2949	GSTM5	M29	M19	M26
2950	GSTP1	M9	M5	M19
2952	GSTT1	M19	M39	M12
2954	GSTZ1	M25	M40	M5
2956	MSH6	M2	M2	M19
2957	GTF2A1	M18	M18	M3
2958	GTF2A2	M21	M2	M32
2959	GTF2B	M13	M13	M18
2960	GTF2E1	M15	M25	M15
2961	GTF2E2	M13	M28	M9
2962	GTF2F1	M5	M7	M8
2963	GTF2F2	M2	M15	M21
2965	GTF2H1	M2	M11	M3
2967	GTF2H3	M21	M18	M2
2968	GTF2H4	M25	M36	M16
2969	GTF2I	M11	M2	M17
2972	BRF1	M7	M26	M33
2975	GTF3C1	M5	M39	M33
2976	GTF3C2	M13	M5	M2
2977	GUCY1A2	M14	M36	M21
2978	GUCA1A	M1	M38	M33
2979	GUCA1B	M3	M38	M16
2981	GUCA2B	M3	M1	M12
2982	GUCY1A1	M14	M28	M4
2983	GUCY1B1	M31	M4	M21
2984	GUCY2C	M5	M3	M3
2986	GUCY2F	M1	M38	M18
2987	GUK1	M15	M26	M4
2990	GUSB	M19	M36	M16
2992	GYG1	M1	M25	M12
2993	GYPA	M6	M20	M1
2994	GYPB	M1	M3	M12
2995	GYPC	M5	M8	M12
2996	GYPE	M18	M7	M3
2997	GYS1	M15	M5	M15
2998	GYS2	M7	M23	M28
2999	GZMH	M9	M20	M28
3000	GUCY2D	M3	M3	M3
3001	GZMA	M28	M14	M4
3002	GZMB	M22	M40	M28
3003	GZMK	M28	M20	M4
3004	GZMM	M1	M3	M15
3005	H1-0	M18	M18	M12
3006	H1-2	M6	M40	M11
3007	H1-3	M3	M3	M1
3008	H1-4	M3	M38	M12
3009	H1-5	M3	M3	M3
3010	H1-6	M10	M1	M3
3012	H2AC8	M1	M35	M1
3014	H2AX	M7	M5	M33
3015	H2AZ1	M10	M13	M12
3017	H2BC5	M8	M18	M12
3020	H3-3A	M12	M13	M23
3024	H1-1	M3	M38	M3
3026	HABP2	M6	M37	M1
3028	HSD17B10	M12	M15	M26
3029	HAGH	M5	M5	M12
3030	HADHA	M8	M15	M15
3032	HADHB	M5	M15	M15
3033	HADH	M10	M13	M15
3034	HAL	M20	M28	M33
3035	HARS1	M10	M29	M23
3036	HAS1	M6	M1	M23
3037	HAS2	M29	M28	M2
3043	HBB	M28	M28	M28
3045	HBD	M22	M28	M28
3046	HBE1	M1	M37	M28
3050	HBZ	M3	M3	M2
3052	HCCS	M15	M25	M12
3053	SERPIND1	M6	M37	M33
3054	HCFC1	M3	M27	M2
3055	HCK	M4	M28	M28
3059	HCLS1	M4	M28	M4
3060	HCRT	M9	M3	M8
3061	HCRTR1	M1	M10	M32
3062	HCRTR2	M3	M1	M18
3064	HTT	M6	M8	M8
3065	HDAC1	M26	M19	M4
3066	HDAC2	M2	M2	M16
3067	HDC	M20	M36	M16
3068	HDGF	M5	M39	M5
3069	HDLBP	M8	M39	M33
3071	NCKAP1L	M28	M14	M28
3073	HEXA	M9	M7	M8
3074	HEXB	M30	M4	M3
3075	CFH	M29	M30	M4
3077	HFE	M3	M1	M1
3080	CFHR2	M31	M28	M3
3081	HGD	M7	M1	M3
3082	HGF	M19	M19	M4
3083	HGFAC	M1	M3	M28
3084	NRG1	M7	M38	M1
3087	HHEX	M4	M29	M4
3090	HIC1	M22	M6	M19
3091	HIF1A	M14	M16	M14
3092	HIP1	M24	M28	M19
3093	UBE2K	M2	M17	M21
3094	HINT1	M12	M13	M16
3096	HIVEP1	M9	M4	M2
3097	HIVEP2	M2	M2	M11
3099	HK2	M27	M17	M15
3101	HK3	M3	M1	M28
3104	ZBTB48	M8	M13	M5
3108	HLA-DMA	M30	M36	M4
3109	HLA-DMB	M4	M29	M4
3110	MNX1	M22	M37	M23
3111	HLA-DOA	M1	M20	M3
3112	HLA-DOB	M9	M20	M3
3113	HLA-DPA1	M28	M9	M4
3115	HLA-DPB1	M28	M9	M4
3117	HLA-DQA1	M24	M18	M14
3119	HLA-DQB1	M4	M14	M2
3122	HLA-DRA	M28	M9	M4
3131	HLF	M2	M18	M2
3134	HLA-F	M4	M36	M4
3140	MR1	M20	M14	M28
3141	HLCS	M12	M26	M12
3142	HLX	M22	M40	M5
3145	HMBS	M10	M7	M12
3146	HMGB1	M11	M2	M16
3148	HMGB2	M26	M13	M16
3149	HMGB3	M10	M4	M23
3150	HMGN1	M4	M30	M4
3151	HMGN2	M13	M2	M14
3155	HMGCL	M10	M1	M15
3156	HMGCR	M16	M14	M15
3157	HMGCS1	M2	M36	M6
3158	HMGCS2	M8	M8	M6
3159	HMGA1	M5	M5	M33
3161	HMMR	M16	M23	M17
3162	HMOX1	M30	M19	M16
3163	HMOX2	M26	M8	M26
3164	NR4A1	M9	M38	M1
3166	HMX1	M8	M38	M32
3169	FOXA1	M6	M5	M1
3170	FOXA2	M1	M26	M3
3172	HNF4A	M3	M3	M27
3174	HNF4G	M7	M20	M3
3175	ONECUT1	M3	M3	M3
3176	HNMT	M14	M4	M4
3177	SLC29A2	M6	M12	M12
3178	HNRNPA1	M2	M2	M23
3181	HNRNPA2B1	M18	M2	M16
3182	HNRNPAB	M9	M13	M8
3183	HNRNPC	M13	M13	M2
3184	HNRNPD	M2	M17	M5
3185	HNRNPF	M13	M14	M26
3187	HNRNPH1	M31	M2	M16
3189	HNRNPH3	M11	M2	M16
3190	HNRNPK	M18	M2	M21
3191	HNRNPL	M5	M40	M2
3192	HNRNPU	M17	M2	M17
3195	TLX1	M3	M37	M28
3196	TLX2	M22	M37	M2
3198	HOXA1	M9	M26	M32
3199	HOXA2	M6	M35	M28
3201	HOXA4	M5	M18	M6
3202	HOXA5	M26	M15	M15
3206	HOXA10	M13	M12	M6
3207	HOXA11	M13	M38	M2
3208	HPCA	M1	M3	M2
3211	HOXB1	M1	M3	M28
3212	HOXB2	M15	M37	M32
3213	HOXB3	M15	M20	M2
3215	HOXB5	M6	M26	M4
3216	HOXB6	M15	M37	M32
3217	HOXB7	M4	M36	M1
3227	HOXC11	M3	M35	M12
3231	HOXD1	M3	M20	M28
3233	HOXD4	M28	M36	M3
3234	HOXD8	M15	M19	M12
3235	HOXD9	M1	M35	M19
3236	HOXD10	M28	M26	M1
3239	HOXD13	M3	M38	M12
3240	HP	M3	M19	M4
3241	HPCAL1	M5	M36	M33
3242	HPD	M17	M10	M1
3248	HPGD	M23	M18	M21
3249	HPN	M7	M23	M12
3251	HPRT1	M24	M13	M23
3257	HPS1	M3	M6	M28
3263	HPX	M6	M26	M18
3265	HRAS	M25	M5	M32
3267	AGFG1	M16	M0	M23
3268	AGFG2	M6	M10	M33
3269	HRH1	M9	M14	M4
3270	HRC	M5	M5	M33
3273	HRG	M1	M37	M3
3275	PRMT2	M24	M28	M23
3276	PRMT1	M12	M5	M2
3280	HES1	M9	M11	M1
3281	HSBP1	M10	M15	M15
3283	HSD3B1	M1	M6	M15
3284	HSD3B2	M1	M10	M6
3290	HSD11B1	M10	M10	M4
3291	HSD11B2	M5	M7	M23
3292	HSD17B1	M5	M26	M5
3293	HSD17B3	M3	M37	M16
3294	HSD17B2	M1	M3	M3
3295	HSD17B4	M21	M15	M15
3297	HSF1	M5	M5	M5
3298	HSF2	M23	M11	M16
3299	HSF4	M5	M8	M16
3300	DNAJB2	M12	M5	M23
3301	DNAJA1	M17	M2	M4
3305	HSPA1L	M3	M10	M12
3306	HSPA2	M5	M2	M19
3308	HSPA4	M11	M17	M17
3309	HSPA5	M10	M30	M8
3310	HSPA6	M4	M36	M14
3313	HSPA9	M21	M21	M21
3315	HSPB1	M9	M5	M23
3316	HSPB2	M15	M40	M12
3320	HSP90AA1	M17	M2	M16
3321	IGSF3	M20	M26	M2
3326	HSP90AB1	M27	M13	M17
3329	HSPD1	M17	M2	M26
3337	DNAJB1	M9	M13	M2
3338	DNAJC4	M5	M26	M15
3339	HSPG2	M4	M4	M4
3340	NDST1	M5	M6	M33
3344	FOXN2	M2	M23	M2
3347	HTN3	M6	M14	M1
3351	HTR1B	M3	M6	M32
3352	HTR1D	M6	M35	M6
3354	HTR1E	M19	M7	M1
3356	HTR2A	M27	M23	M33
3357	HTR2B	M14	M35	M1
3358	HTR2C	M3	M1	M19
3359	HTR3A	M1	M38	M7
3360	HTR4	M1	M35	M12
3362	HTR6	M3	M38	M6
3363	HTR7	M4	M1	M23
3364	HUS1	M15	M3	M2
3371	TNC	M4	M9	M4
3373	HYAL1	M26	M15	M15
3375	IAPP	M1	M38	M32
3376	IARS1	M11	M15	M18
3381	IBSP	M20	M37	M15
3382	ICA1	M6	M6	M4
3383	ICAM1	M4	M36	M4
3384	ICAM2	M4	M19	M4
3385	ICAM3	M15	M28	M12
3386	ICAM4	M10	M7	M6
3394	IRF8	M4	M14	M28
3396	MRPL58	M15	M13	M15
3397	ID1	M29	M4	M11
3398	ID2	M4	M30	M16
3399	ID3	M4	M4	M4
3400	ID4	M4	M36	M4
3416	IDE	M2	M11	M2
3417	IDH1	M21	M15	M15
3418	IDH2	M15	M15	M12
3419	IDH3A	M21	M35	M15
3420	IDH3B	M12	M39	M15
3421	IDH3G	M5	M15	M8
3422	IDI1	M11	M21	M12
3423	IDS	M8	M18	M33
[truncated: 6,246 more rows]

## Sheet: Meta module DE - Y RET
Module	LFC: GSE14901A	LFC: GSE5110	LFC: GSE21496	LFC: mean	Stouffer P-value: raw	Stouffer P-value: FDR
Upregulated:
M4	0.150714	0.279696	0.297702	0.242704	3.96572e-07	1.22937e-05
M20	0.129542	0.0723981	0.265875	0.155938	0.000598903	0.00928299
M14	0.0427289	0.242175	0.211221	0.165375	0.000983112	0.0101588
M24	0.138609	0.203785	0.0511584	0.131184	0.00275269	0.0170667
M28	0.0769418	0.105366	0.179116	0.120474	0.00888686	0.0393561
M15	0.0920449	0.0760515	0.142733	0.10361	0.0194988	0.0755578
M19	0.105124	0.217114	0.00760164	0.109947	0.0236402	0.079298
Downregulated:
M18	-0.0697246	-0.183143	-0.193227	-0.148698	0.00135506	0.0105017
M13	-0.052164	-0.187768	-0.121888	-0.120607	0.00600047	0.0310024

## Sheet: Meta module DE - O RET
Module	LFC: GSE8479	LFC: GSE28422B	LFC: GSE47881B	LFC: GSE117525	LFC: MEXP740	LFC: mean	Stouffer P-value: raw	Stouffer P-value: FDR
Upregulated:
No concordantly upregulated network modules
Downregulated:
M13	-0.328424	-0.149781	-0.128685	-0.027772	-0.171714	-0.161275	4.25631e-11	7.23573e-10

## Sheet: Meta module DE - disuse
Module	LFC: GSE14901B	LFC: GSE24215	LFC: GSE104999	LFC: mean	Stouffer P-value: raw	Stouffer P-value: FDR
Upregulated:
M9	0.20513	0.347276	0.304863	0.285756	1.54559e-16	3.86398e-15
M17	0.201345	0.198961	0.22647	0.208925	5.63533e-11	3.52208e-10
M16	0.19935	0.0813832	0.230607	0.170447	7.07605e-09	2.94835e-08
M23	0.19477	0.180083	0.12433	0.166394	1.12293e-07	3.50916e-07
M18	0.183343	0.0617638	0.188992	0.1447	2.30733e-07	6.40924e-07
M8	0.141275	0.137678	0.130733	0.136562	3.92417e-05	8.17535e-05
M4	0.108745	0.0858983	0.125952	0.106865	0.000628666	0.00104778
Downregulated:
M15	-0.208735	-0.348919	-0.272668	-0.276774	1.39514e-15	1.74393e-14
M26	-0.142266	-0.305586	-0.256829	-0.234893	1.52301e-11	1.26918e-10
M32	-0.195814	-0.191604	-0.232929	-0.206783	7.13773e-11	3.56887e-10
M12	-0.181416	-0.157835	-0.159726	-0.166326	1.04913e-07	3.50916e-07
M6	-0.19185	-0.0618447	-0.187094	-0.146929	2.92252e-07	7.30631e-07
M27	-0.117779	-0.0750787	-0.209802	-0.13422	1.53763e-05	3.49462e-05
M33	-0.126879	-0.122416	-0.109185	-0.119493	8.75948e-05	0.000168452
