# Supplementary material for: Transcriptomic meta‐analysis of disuse muscle atrophy vs. resistance exercise‐induced hypertrophy in young and older humans
Source: J Cachexia Sarcopenia Muscle. 2021 May 5;12(3):629–45. doi: 10.1002/jcsm.12706 (PMC8200445; doi:10.1002/jcsm.12706)
Supplement: Supplementary file 3 — Table S3. Supporting information [file JCSM-12-629-s004.xlsx]

## Sheet: Meta DE genes - disuse
Description	Count	P-value	FDR	Genes
Upregulated:
regulation of transcription from RNA polymerase II promoter (GO:0006357)	133	4.78547e-15	2.44203e-11	RORA;AHR;RBPJ;TTF1;BACH1;DCAF1;ZFP36;KAT5;RUVBL2;MYC;TP63;SOX4;GTF2I;MEF2A;ACVR1;DDX17;SMARCC1;SMARCC2;FST;MED8;PRPF6;DMTF1;PRKAR1A;RFX5;MZF1;EZR;SQSTM1;TP53;DDX5;CBFB;MAX;DHX9;TNKS;NEDD4L;RTF1;PIK3R1;ZNF24;FOXO3;ZBTB5;FOXO1;TPR;SMYD2;APOE;ZNF148;SKIL;BPTF;HEXIM1;SMAD1;CREBBP;JUN;TGFB3;ECD;SMAD9;NR1D2;SUPT5H;BMP5;FOSL2;CXCL10;SNW1;BCL6;BHLHE40;MDM2;MYF6;NFE2L2;KDM5B;HMGB2;HMGB1;CD3D;CHD1;PPP3CA;N…
positive regulation of transcription, DNA-templated (GO:0045893)	109	1.17899e-14	3.00819e-11	RORA;AHR;RBPJ;TRIM28;KAT5;RUVBL2;MYC;TP63;SOX4;MEF2A;ACVR1;DDX17;SMARCC1;SMARCC2;PIAS1;PRPF6;KAT6A;RFX5;ZNF318;PADI2;MZF1;SQSTM1;TP53;DDX5;DHX9;TNKS;RTF1;PIK3R1;ZNF24;FOXO3;FOXO1;WNT4;BPTF;SMAD1;CREBBP;JUN;TGFB3;ECD;NR1D2;SMARCA1;SUPT5H;BMP5;FOSL2;COL1A1;CXCL10;DAB2;SNW1;MYF6;NFE2L2;KDM5A;CALCOCO1;MSTN;PHF1;HMGB2;ILK;HMGB1;CD3D;PPP3CA;GABPA;MYOG;KLF10;RBM14;PPP1R12A;PRMT2;NCOA3;ATRX;ARNT;PAX3;SUP…
regulation of transcription, DNA-templated (GO:0006355)	136	1.68482e-13	2.86588e-10	JMJD1C;RORA;AHR;RBPJ;TTF1;BACH1;TRIM28;KAT5;RUVBL2;ZNF84;MYC;ZNF207;ZFP37;TP63;SOX4;GTF2I;ACVR1;DDX17;DAXX;SMARCC1;SMARCC2;SFMBT1;MED8;PIAS1;ZNF91;DMTF1;PRKAR1A;KAT6A;RFX5;ZNF318;ZSCAN26;MZF1;TP53;ABCG1;NOTCH2;ZNF274;DDX5;CBFB;DHX9;ZNF24;FOXO3;SUPT6H;FOXO1;HMGXB4;ATXN1;HIVEP2;APOE;ZNF148;WNT4;BPTF;HEXIM1;CREBBP;JUN;XRCC5;DENND4A;CBX3;TGFB3;NONO;NR1D2;SMARCA1;SUPT5H;FOSL2;COL1A1;DAB2;SNW1;BCL6;BHL…
cytokine-mediated signaling pathway (GO:0019221)	70	2.94568e-12	2.1474e-09	IFITM1;CXCL9;F13A1;ILK;RORA;CX3CL1;ICAM1;PSMD7;MYC;PSMD2;CASP3;PSMD3;PIM1;PSMD1;MAP3K7;IL6R;HLA-DPA1;SKP1;ANXA2;IL15;MIF;HLA-F;OSMR;YWHAZ;TNFRSF1A;ZEB1;PSMA4;TXLNA;PIK3CA;CSNK2B;KIT;IRF7;IRF8;LCP1;SQSTM1;TP53;PPIA;TNFRSF21;CD44;CSF1R;SP100;FOXC1;PSMD11;PIK3R1;FOXO3;FOXO1;RAP1B;PSMB1;CHAD;HMOX1;CCL2;STAT6;GBP2;HLA-DQA1;VCAM1;STAT1;STAT2;CXCL10;PSMC5;CXCL11;COL1A2;PSMC6;PSMC3;BCL6;PSMC1;CAPZA1;BCL2…
neutrophil activation involved in immune response (GO:0002283)	59	2.76352e-12	2.35037e-09	FCN1;CYFIP1;HSP90AB1;HEXB;SNAP23;GDI2;HMGB1;AP2A2;CTSS;LGALS3;PSMD7;PSMD2;PSMD3;LAMP2;TOM1;PSMD1;SIRPA;QSOX1;CTSD;SERPINB1;FCER1G;ANXA2;MIF;AMPD3;RHOA;EEF1A1;TYROBP;SLPI;CSNK2B;PADI2;CHI3L1;S100A9;PPIA;S100A8;CD44;VCL;FTL;DNASE1L1;CD63;GRN;PSMD11;MVP;IQGAP1;RAP1B;CAND1;CREG1;PSMB1;PSAP;NEU1;MAPK1;CD59;CD14;ATP6V0A1;DYNC1H1;XRCC5;HUWE1;PRDX6;IGF2R;PSMC3
neutrophil degranulation (GO:0043312)	59	1.94448e-12	2.48067e-09	FCN1;CYFIP1;HSP90AB1;HEXB;SNAP23;GDI2;HMGB1;AP2A2;CTSS;LGALS3;PSMD7;PSMD2;PSMD3;LAMP2;TOM1;PSMD1;SIRPA;QSOX1;CTSD;SERPINB1;FCER1G;ANXA2;MIF;AMPD3;RHOA;EEF1A1;TYROBP;SLPI;CSNK2B;PADI2;CHI3L1;S100A9;PPIA;S100A8;CD44;VCL;FTL;DNASE1L1;CD63;GRN;PSMD11;MVP;IQGAP1;RAP1B;CAND1;CREG1;PSMB1;PSAP;NEU1;MAPK1;CD59;CD14;ATP6V0A1;DYNC1H1;XRCC5;HUWE1;PRDX6;IGF2R;PSMC3
neutrophil mediated immunity (GO:0002446)	59	3.90946e-12	2.49375e-09	FCN1;CYFIP1;HSP90AB1;HEXB;SNAP23;GDI2;HMGB1;AP2A2;CTSS;LGALS3;PSMD7;PSMD2;PSMD3;LAMP2;TOM1;PSMD1;SIRPA;QSOX1;CTSD;SERPINB1;FCER1G;ANXA2;MIF;AMPD3;RHOA;EEF1A1;TYROBP;SLPI;CSNK2B;PADI2;CHI3L1;S100A9;PPIA;S100A8;CD44;VCL;FTL;DNASE1L1;CD63;GRN;PSMD11;MVP;IQGAP1;RAP1B;CAND1;CREG1;PSMB1;PSAP;NEU1;MAPK1;CD59;CD14;ATP6V0A1;DYNC1H1;XRCC5;HUWE1;PRDX6;IGF2R;PSMC3
positive regulation of transcription from RNA polymerase II promoter (GO:0045944)	85	2.70807e-12	2.76386e-09	HMGB2;RORA;HMGB1;AHR;RBPJ;CD3D;PPP3CA;NIPBL;KAT5;RUVBL2;MYC;TP63;SOX4;GABPA;MEF2A;MYOG;ACVR1;DDX17;KLF10;RBM14;PPP1R12A;NCOA3;ATRX;PAX3;ETV5;TNFRSF1A;KAT2B;SFPQ;ZEB2;KAT2A;PRPF6;RFX5;IRF7;IRF8;HCLS1;MZF1;SQSTM1;MET;TP53;HDAC4;NFAT5;FOXC1;CEBPB;NUFIP1;DHX9;TNKS;PIK3R1;RTF1;ZNF24;FOXO3;SUPT6H;FOXO1;RELB;IFI16;HSF2;STAT6;E2F3;GCN1;MLXIP;SMAD1;CREBBP;JUN;NPM1;CDKN2B;STAT1;TGFB3;FOXJ3;ECD;ERLIN1;SMAD9…
negative regulation of transcription, DNA-templated (GO:0045892)	82	4.91206e-12	2.78514e-09	CREBZF;KDM5C;HMGB2;HMGB1;AHR;RBPJ;BACH1;DCAF1;NIPBL;ZFP36;TRIM28;SIN3B;KAT5;MYC;TP63;MEF2A;TGIF1;KLF10;DAXX;SMARCC2;TGIF2;PRMT2;SFMBT1;FST;PPM1A;ZNF91;SFPQ;ZEB2;ZEB1;NFX1;KAT6A;ZNF318;IRF7;CRY1;IRF8;MZF1;EZR;TP53;HDAC4;FOXC1;DDX5;CEBPB;SP100;MAX;NEDD4L;PBXIP1;RTF1;ZNF24;FOXO3;ZBTB5;FOXO1;RELB;BTAF1;ATXN1;IFI16;TPR;TCEAL1;SMYD2;ZNF148;SKIL;WNT4;BPTF;HEXIM1;KDM4A;CREBBP;JUN;SEMA4D;USP9X;STAT1;XRCC5…
negative regulation of gene expression (GO:0010629)	68	7.69083e-12	3.92463e-09	CREBZF;BTG2;KDM5C;PHF1;FMR1;HMGB2;AHR;RBPJ;SYNCRIP;NIPBL;ZFP36;TRIM28;KAT5;ENC1;ANXA7;TP63;KLF10;DAXX;SMARCC2;IGFBP5;PRMT2;SFMBT1;MIF;PTBP3;ZNF91;SFPQ;ZEB1;KAT6A;NCL;ZNF318;CRY1;MAPT;EIF4E2;TP53;DCP2;RBMS3;NOTCH2;HDAC4;PBXIP1;ZNF24;GIGYF2;FOXO1;ZFP36L2;FXR1;BTAF1;ATXN1;IFI16;RBBP7;ZNF148;WNT4;HEXIM1;MSR1;KDM4A;JUN;XRCC5;CBX3;NONO;EIF2AK2;NR1D2;PER2;DAB2;SNW1;BCL6;CNOT3;BHLHE40;MDM2;TRIM33;TAF1
cellular response to hypoxia (GO:0071456)	27	2.92881e-11	1.3587e-08	PSMD11;RORA;BACH1;AQP1;ZFP36L1;NPEPPS;PSMD7;MYC;PSMD2;PSMD3;LMNA;PSMB1;PSMD1;HMOX1;BNIP3L;CREBBP;PTGIS;ARNT;PSMC5;TBL2;PSMA4;PSMC6;PSMC3;PSMC1;MDM2;P4HB;TP53
negative regulation of transcription from RNA polymerase II promoter (GO:0000122)	62	7.49574e-11	3.18756e-08	HMGB1;RBPJ;BACH1;DCAF1;NIPBL;ZFP36;SIN3B;KAT5;MYC;TP63;MEF2A;KLF10;TGIF1;TGIF2;FST;ATRX;PPM1A;ZEB2;SFPQ;ZEB1;NFX1;IRF7;CRY1;IRF8;EZR;MZF1;TP53;HDAC4;CEBPB;SP100;FOXC1;DDX5;MAX;NEDD4L;RTF1;FOXO3;ZBTB5;RELB;IFI16;TPR;TCEAL1;SMYD2;ZNF148;SKIL;BPTF;HEXIM1;CREBBP;JUN;SEMA4D;USP9X;STAT1;NR1D2;SUPT5H;MEIS2;PER2;SNW1;BCL6;NEDD4;BHLHE40;MDM2;TRIM33;TAF1
negative regulation of cellular macromolecule biosynthetic process (GO:2000113)	58	9.01569e-11	3.539e-08	CREBZF;BTG2;KDM5C;FMR1;HMGB2;AHR;RBPJ;SYNCRIP;NIPBL;TRIM28;KAT5;ENC1;ANKRD1;TP63;TSPYL2;KLF10;DAXX;SMARCC2;IGFBP5;PRMT2;SFMBT1;ZNF91;SFPQ;ZEB1;KAT6A;NCL;ZNF318;CRY1;EIF4E2;TP53;HDAC4;PBXIP1;ZNF24;GIGYF2;FOXO1;FXR1;BTAF1;ATXN1;IFI16;ZNF148;WNT4;HEXIM1;KDM4A;JUN;XRCC5;TGFB3;CBX3;NONO;EIF2AK2;NR1D2;PER2;DAB2;SNW1;BCL6;CNOT3;BHLHE40;MDM2;TRIM33
mRNA splicing, via spliceosome (GO:0000398)	38	1.51159e-10	5.14241e-08	SF3B4;DDX5;SF3B3;DDX46;DHX9;PPWD1;HNRNPR;U2AF1;PRPF8;SYNCRIP;SART1;SART3;SNRNP70;PCBP1;TRA2A;DHX15;DHX38;HNRNPA1;SRSF11;RBM5;DDX17;ZRSR2;CPSF4;SF3A1;CPSF1;NONO;PLRG1;GTF2F1;SRRM1;SFPQ;SNW1;PRPF6;CLNS1A;PRPF3;GEMIN4;SRSF4;HNRNPC;SRSF5
RNA processing (GO:0006396)	32	1.48099e-10	5.39819e-08	SF3B4;SF3B3;NUFIP1;DHX9;CELF2;HNRNPR;U2AF1;PRPF8;SYNCRIP;ATXN1;SNRNP70;DHX15;DHX38;SRSF11;RBM5;RBM6;DDX17;ZRSR2;RBM39;SF3A1;NONO;SUPT5H;SRRM1;SFPQ;PRPF6;TEP1;PRPF3;LUC7L3;SRSF4;HNRNPC;PPIG;SRSF5
antigen processing and presentation of exogenous peptide antigen via MHC class II (GO:0019886)	22	2.43294e-10	6.89739e-08	DYNC1I2;CD74;DYNC1H1;SEC24B;FCER1G;DCTN1;CLTA;KIF22;AP2A2;CTSS;KIF2A;CAPZA1;HLA-DRA;HLA-DOA;KIFAP3;SEC24D;FCGR2B;HLA-DOB;CTSD;HLA-DQA1;LGMN;HLA-DPA1
transcription from RNA polymerase II promoter (GO:0006366)	55	2.69045e-10	7.22597e-08	KDM5A;RORA;AHR;RBPJ;NR3C2;TRIM28;GABPA;GTF2I;MYOG;MED8;PAX3;ARNT;GTF2F1;SRRM1;KAT2B;KAT2A;NFX1;IRF7;SRSF4;SRSF5;NOTCH2;SLBP;NFAT5;CEBPB;DDX5;TMF1;CBFB;MAX;POLDIP3;U2AF1;RTF1;SUPT6H;HSF2;DHX38;E2F3;HIVEP2;ZNF148;SRSF11;CPSF4;CREBBP;NFYA;CPSF1;TAF12;ADRM1;ECD;NR1D2;SUPT5H;MEIS2;KLF5;SNW1;FUBP1;PIR;ERCC6;NFE2L2;TAF1
mRNA metabolic process (GO:0016071)	22	2.43294e-10	7.30311e-08	SF3B4;SLBP;DDX5;SF3A1;SF3B3;CPSF1;NONO;HNRNPR;U2AF1;SUPT5H;PRPF8;ZFP36L2;ZFP36;SFPQ;SNRNP70;PRPF3;DHX15;SRSF4;SRSF5;TP53;DCP2;SRSF11
antigen processing and presentation of peptide antigen via MHC class II (GO:0002495)	22	3.00611e-10	7.6701e-08	DYNC1I2;CD74;DYNC1H1;SEC24B;FCER1G;DCTN1;CLTA;KIF22;AP2A2;CTSS;KIF2A;CAPZA1;HLA-DRA;HLA-DOA;KIFAP3;SEC24D;FCGR2B;HLA-DOB;CTSD;HLA-DQA1;LGMN;HLA-DPA1
antigen processing and presentation of exogenous peptide antigen (GO:0002478)	22	2.43294e-10	7.75956e-08	DYNC1I2;CD74;DYNC1H1;SEC24B;FCER1G;DCTN1;CLTA;KIF22;AP2A2;CTSS;KIF2A;CAPZA1;HLA-DRA;HLA-DOA;KIFAP3;SEC24D;FCGR2B;HLA-DOB;CTSD;HLA-DQA1;LGMN;HLA-DPA1
RNA splicing, via transesterification reactions with bulged adenosine as nucleophile (GO:0000377)	35	4.83134e-10	1.17401e-07	SF3B4;DDX5;SF3B3;DDX46;DHX9;PPWD1;HNRNPR;U2AF1;PRPF8;SYNCRIP;SART1;SART3;SNRNP70;PCBP1;TRA2A;DHX15;DHX38;HNRNPA1;SRSF11;RBM5;ZRSR2;CPSF4;SF3A1;CPSF1;NONO;PLRG1;GTF2F1;SRRM1;SFPQ;SNW1;PRPF6;PRPF3;SRSF4;HNRNPC;SRSF5
positive regulation of gene expression (GO:0010628)	74	5.55228e-10	1.28788e-07	KDM5A;CALCOCO1;MSTN;PHF1;FMR1;HMGB2;ILK;RORA;AHR;TRIM28;KAT5;MYC;HABP4;TP63;SOX4;GABPA;ACVR1;DDX17;SMARCC1;SMARCC2;PRMT2;NCOA3;CIRBP;ARNT;PAX3;ANK3;SUPT3H;PIAS1;PPM1A;KAT2B;KAT2A;HGS;KAT6A;ZNF318;IRF7;MAPRE3;EZR;TP53;RBMS3;HDAC4;FOXC1;DDX5;SP100;POLDIP3;PIK3R1;FOXO3;FOXO1;FXR1;UBR5;MAPK1;WNT4;BPTF;NTRK2;CD74;SMAD1;CREBBP;JUN;NPM1;NFYA;STAT1;EGF;TGFB3;RDX;NR1D2;SMARCA1;COL1A1;PSMC5;DAB2;KLF6;ACTC1…
mRNA processing (GO:0006397)	37	5.48587e-09	1.21715e-06	SF3B4;DDX5;SF3B3;DDX46;DHX9;POLDIP3;PPWD1;HNRNPR;U2AF1;PRPF8;SYNCRIP;SART1;SART3;SNRNP70;PCBP1;TRA2A;DHX15;DHX38;HNRNPA1;SRSF11;RBM5;ZRSR2;CPSF4;SF3A1;CPSF1;NONO;PLRG1;GTF2F1;SUPT5H;SRRM1;SFPQ;SNW1;PRPF6;PRPF3;SRSF4;HNRNPC;SRSF5
chromatin remodeling (GO:0006338)	22	8.70545e-09	1.851e-06	HDAC4;DAXX;SMARCC1;SP100;NPM1;SMARCC2;CBX3;ATRX;HMGB2;HMGB1;BAZ1A;SMARCA1;SUPT6H;KAT2B;KAT2A;HMGXB4;RUVBL2;MYC;PADI2;HNRNPC;ANP32B;BPTF
protein ubiquitination (GO:0016567)	53	9.34651e-09	1.90781e-06	RNF19B;KLHL35;BACH1;NPEPPS;HERC4;PSMD7;PSMD2;PSMD3;ENC1;PSMD1;SKP1;WSB1;USP5;UBE2E3;UBE4A;LMO7;TRPC4AP;DDB1;PSMA4;RBCK1;NAIP;PSMD11;CBFB;UHRF2;TNKS;MGRN1;NEDD4L;RTF1;RMND5A;CAND1;BTBD3;PSMB1;UBR5;SASH1;BARD1;UBE2H;USP9X;HUWE1;UBE2G1;PSMC5;PSMC6;PSMC3;PSMC1;NEDD4;MDM2;BCL2;UBA1;CCDC22;TRIM32;FBXL4;TRIM33;NFE2L2;TAF1
ubiquitin-dependent protein catabolic process (GO:0006511)	41	9.85213e-09	1.93367e-06	PSMD11;NEDD4L;RNF19B;KLHL35;TRIM9;PSMD7;RMND5A;KAT5;PSMD2;BTBD3;PSMD3;ENC1;PSMB1;UBR5;PSMD1;SKP1;UBE2H;CSNK1A1;ADRM1;HUWE1;UBE4A;UBE2G1;TRPC4AP;DDB1;NSFL1C;PSMC5;PSMA4;PSMC6;PSMC3;PSMC1;NEDD4;MDM2;PLAA;UBA1;RBCK1;TP53;FBXL4;SQSTM1;TRIM32;NFE2L2;TAF1
transcription, DNA-templated (GO:0006351)	42	1.13762e-08	2.1501e-06	CREBZF;KDM5A;NFAT5;DDX5;CALCOCO1;CEBPB;TMF1;CBFB;MAX;RTF1;AHR;TTF1;FOXO3;SUPT6H;HSF2;HIVEP2;ZNF148;GABPA;GTF2I;BPTF;MEF2A;NFYA;TAF12;ECD;PAX3;ARNT;BAZ1A;SMARCA1;GTF2F1;SUPT5H;MEIS2;KAT2A;KLF5;NFX1;FUBP1;PIR;IRF7;ERCC6;TP53;PTMA;NFE2L2;TAF1
positive regulation of nucleic acid-templated transcription (GO:1903508)	52	1.87319e-08	3.41388e-06	KDM5A;CALCOCO1;MSTN;PHF1;HMGB2;ILK;RORA;AHR;TRIM28;KAT5;MYC;SOX4;TP63;DDX17;ACVR1;SMARCC1;SMARCC2;PRMT2;NCOA3;PAX3;ARNT;SUPT3H;PIAS1;PPM1A;KAT6A;ZNF318;IRF7;MAPRE3;TP53;HDAC4;SP100;FOXC1;DDX5;FOXO3;FOXO1;BPTF;WNT4;CD74;CREBBP;JUN;NPM1;NFYA;STAT1;TGFB3;EGF;NR1D2;SMARCA1;COL1A1;PSMC5;DAB2;KLF6;NFE2L2
positive regulation of intracellular signal transduction (GO:1902533)	50	2.75834e-08	4.85373e-06	CXCL9;ILK;HMGB1;LGALS1;MAP3K7;EPHB3;MIOS;MIF;RHOA;TNFRSF1A;PPM1A;PIK3CA;KIT;HCLS1;CHI3L1;TERF2IP;S100A4;RBCK1;S100A9;MET;TP53;S100A8;JCAD;CSF1R;PIK3R1;ERBB3;S100A13;HMOX1;CD14;SASH1;HEXIM1;OSBPL8;NTRK2;CD74;SEMA4D;EGF;PLK2;AKR1C3;EIF2AK2;SELP;CXCL10;CXCL11;P2RX4;NEDD4;DLG5;BCL2;PLXNB1;CCDC22;IL7R;TRIM32
ribonucleoprotein complex assembly (GO:0022618)	25	3.03992e-08	5.1709e-06	RPL3;HSP90AB1;DHX9;CELF2;RPL12;SART1;SART3;EIF4H;MDN1;RBM5;EIF4B;ZRSR2;DYNC1H1;NPM1;CIRBP;NLE1;PRPF6;EIF2S3;SNW1;CLNS1A;GEMIN4;LUC7L3;SRSF5;MAPT;EIF3A
cellular response to cytokine stimulus (GO:0071345)	48	4.04376e-08	6.65655e-06	CSF1R;FOXC1;DHX9;F13A1;CXCR4;RORA;PIK3R1;FOXO3;FOXO1;CX3CL1;ZFP36L2;ICAM1;ZFP36L1;SYNCRIP;ZFP36;MYC;CASP3;TPR;CHAD;PIM1;ANKRD1;HMOX1;CCL2;STAT6;IL6R;HLA-DPA1;VCAM1;PTGIS;STAT1;STAT2;OSMR;YWHAZ;RHOA;TNFRSF1A;CXCL10;COL1A2;ZEB1;TXLNA;BCL6;PIK3CA;KIT;BCL2;HCLS1;IRF8;CHI3L1;TP53;TNFRSF21;NFE2L2
regulation of G2/M transition of mitotic cell cycle (GO:0010389)	24	5.17575e-08	8.2537e-06	CEP57;DYNC1I2;DYNC1H1;PSMD11;ODF2;DCTN1;CETN2;CEP164;HMMR;RAB11A;PSMC5;PSMD7;PSMA4;PSMC6;PSMC3;PSMD2;PSMC1;PSMD3;AKAP9;PSMB1;ALMS1;PSMD1;SKP1;PAFAH1B1
regulation of mRNA stability (GO:0043488)	22	5.62783e-08	8.70267e-06	NPM1;PSMD11;FMR1;CIRBP;PARN;YWHAZ;ZFP36L2;GIGYF2;ZFP36L1;FXR1;ZFP36;PSMC5;PSMD7;PSMA4;PSMC6;PSMC3;PSMD2;PSMC1;PSMD3;PSMB1;PSMD1;DCP2
regulation of mitotic cell cycle phase transition (GO:1901990)	27	5.80052e-08	8.70589e-06	CEP57;DYNC1I2;PSMD11;DCTN1;CETN2;CEP164;XPC;HMMR;ZFP36L2;ZFP36L1;PSMD7;PSMD2;PSMD3;PSMB1;PSMD1;SKP1;DYNC1H1;ODF2;DDB1;PSMC5;PSMA4;PSMC6;PSMC3;PSMC1;AKAP9;ALMS1;PAFAH1B1
regulation of transcription from RNA polymerase II promoter in response to stress (GO:0043618)	18	1.4059e-07	2.0498e-05	CREBBP;PSMD11;ARNT;BACH1;PSMC5;PSMD7;PSMA4;PSMC6;PSMC3;PSMD2;HSF2;PSMC1;PSMD3;PSMB1;PSMD1;HMOX1;GCN1;NFE2L2
protein deubiquitination (GO:0016579)	32	1.84191e-07	2.61091e-05	USP14;PSMD11;TRRAP;TNKS;PSMD7;MYC;PSMD2;PSMD3;PSMB1;USP1;PSMD1;MAP3K7;BARD1;SMAD1;USP5;USP9X;ADRM1;STAM;RHOA;SUPT3H;ASXL1;CYLD;KAT2B;KAT2A;PSMC5;PSMA4;PSMC6;PSMC3;HGS;PSMC1;MDM2;TP53
regulation of gene expression (GO:0010468)	83	2.07409e-07	2.86056e-05	EIF4A2;CALCOCO1;DDX46;HMGB2;JMJD1C;RORA;HMGB1;AHR;BACH1;SART3;SNRNP70;ZNF84;MYC;ZNF207;ANXA7;ERC1;ZFP37;SOX4;GABPA;DAXX;TGIF2;PRMT2;NCOA3;ATRX;BAZ1A;ANK3;MIF;SAFB;SUPT3H;MLF2;SFPQ;DMTF1;HGS;HCLS1;TERF2IP;ZSCAN26;MAPT;MZF1;ZMYND11;EZR;TP53;ABCG1;RBMS3;NOTCH2;HDAC4;ZNF274;FOXC1;CEBPB;SP100;KDM3B;AHNAK;DHX9;TULP3;SUPT6H;PTHLH;ZFP36L1;HMGXB4;IFI16;UBR5;MAPK1;HIVEP2;ZNF148;WNT4;BPTF;NTRK2;MSR1;SMAD1;K…
RNA splicing (GO:0008380)	19	2.2688e-07	3.04676e-05	SF3B4;ZRSR2;SF3B3;NONO;U2AF1;PRPF8;SRRM1;SYNCRIP;SFPQ;PRPF6;TEP1;SNRNP70;PRPF3;DHX15;LUC7L3;SRSF4;PPIG;HNRNPC;SRSF11
regulation of cellular amino acid metabolic process (GO:0006521)	13	2.69377e-07	3.43658e-05	NQO1;PSMD11;AZIN1;PSMC5;PSMD7;PSMA4;PSMC6;PSMC3;PSMD2;PSMC1;PSMD3;PSMB1;PSMD1
regulation of cellular amine metabolic process (GO:0033238)	13	2.69377e-07	3.5247e-05	NQO1;PSMD11;AZIN1;PSMC5;PSMD7;PSMA4;PSMC6;PSMC3;PSMD2;PSMC1;PSMD3;PSMB1;PSMD1
regulation of transcription from RNA polymerase II promoter in response to hypoxia (GO:0061418)	16	3.0022e-07	3.73663e-05	CREBBP;PSMD11;ARNT;RBPJ;BACH1;PSMC5;PSMD7;PSMA4;PSMC6;PSMC3;PSMD2;PSMC1;PSMD3;PSMB1;PSMD1;NFE2L2
response to UV (GO:0009411)	18	3.21453e-07	3.81483e-05	CREBBP;FEN1;NPM1;FMR1;CIRBP;AQP1;MFAP4;RUVBL2;MYC;NEDD4;PCLAF;USP1;ERCC5;ERCC6;TP53;TRIM32;TP63;TAF1
negative regulation of nucleic acid-templated transcription (GO:1903507)	45	3.18848e-07	3.87401e-05	HDAC4;EIF4A2;CREBZF;KDM5C;HMGB2;PBXIP1;AHR;RBPJ;ZNF24;FOXO1;NIPBL;BTAF1;ATXN1;IFI16;TRIM28;KAT5;ZNF148;TP63;WNT4;HEXIM1;KLF10;KDM4A;DAXX;JUN;SMARCC2;PRMT2;SFMBT1;XRCC5;CBX3;NONO;NR1D2;PER2;DAB2;ZNF91;SFPQ;ZEB1;SNW1;BCL6;KAT6A;ZNF318;BHLHE40;MDM2;CRY1;TP53;TRIM33
regulation of translation (GO:0006417)	28	3.49382e-07	4.05204e-05	EIF4A2;CYFIP1;BTG2;DHX9;POLDIP3;FMR1;NOLC1;FOXO3;GIGYF2;FXR1;SYNCRIP;ENC1;TPR;EIF4H;NUP88;SOX4;EIF4B;EIF2B4;EIF5B;NPM1;IGFBP5;CIRBP;EIF2AK2;RPS6KB1;NCL;CNOT3;ETF1;EIF4E2
negative regulation of mitotic cell cycle phase transition (GO:1901991)	16	3.60951e-07	4.09319e-05	PSMD11;PRMT2;ZFP36L2;ZFP36L1;PSMC5;PSMD7;PSMA4;PSMC6;GPNMB;PSMC3;PSMD2;PSMC1;PSMD3;PSMB1;PSMD1;SKP1
protein polyubiquitination (GO:0000209)	33	5.49444e-07	6.09524e-05	PSMD11;CBFB;TNKS;NEDD4L;RNF19B;NPEPPS;PSMD7;PSMD2;PSMD3;PSMB1;UBR5;PSMD1;SASH1;SKP1;BARD1;UBE2H;WSB1;UBE2E3;HUWE1;UBE4A;UBE2G1;LMO7;PSMC5;PSMA4;PSMC6;PSMC3;PSMC1;NEDD4;BCL2;RBCK1;FBXL4;TRIM32;TAF1
protein modification by small protein removal (GO:0070646)	31	8.08744e-07	8.7809e-05	USP14;PSMD11;TRRAP;TNKS;PSMD7;MYC;PSMD2;PSMD3;PSMB1;USP1;PSMD1;MAP3K7;BARD1;SMAD1;USP5;USP9X;ADRM1;STAM;RHOA;ASXL1;CYLD;KAT2B;KAT2A;PSMC5;PSMA4;PSMC6;PSMC3;HGS;PSMC1;MDM2;TP53
regulation of primary metabolic process (GO:0080090)	21	1.04072e-06	0.000110642	NQO1;CREBBP;PSMD11;NR1D2;AZIN1;PSMC5;PSMD7;PSMA4;PSMC6;SIN3B;PSMC3;PSMD2;PSMC1;PSMD3;PSAP;PSMB1;ANKRD1;PSMD1;APOE;BBS4;TNFRSF21
T cell receptor signaling pathway (GO:0050852)	23	1.10846e-06	0.000115438	EIF2B4;PSMD11;PIK3R1;CD3D;PAK1;PSMC5;PSMD7;PSMA4;PSMC6;PIK3CA;PSMC3;PSMD2;PSMC1;PSMD3;PSMB1;PSMD1;HLA-DRA;RBCK1;MAP3K7;HLA-DQA1;TNFRSF21;SKP1;HLA-DPA1
positive regulation of Wnt signaling pathway (GO:0030177)	21	1.17348e-06	0.000119766	MACF1;PSMD11;TNKS;ILK;SULF1;COL1A1;PPM1A;PSMC5;PSMD7;PSMA4;PSMC6;PSMC3;PSMD2;PSMC1;PSMD3;UBR5;PSMB1;PSMD1;SOX4;NAIP;WNT4
histone lysine demethylation (GO:0070076)	8	1.93297e-06	0.000193411	KDM5A;KDM5B;KDM4A;KDM5C;KDM2A;KDM3B;JMJD1C;KDM7A
cellular response to tumor necrosis factor (GO:0071356)	25	2.11921e-06	0.000207968	PSMD11;DHX9;ILK;FOXO3;CX3CL1;ZFP36L2;ZFP36L1;ZFP36;PSMD7;PSMD2;PSMD3;PSMB1;ANKRD1;PSMD1;CCL2;STAT1;TNFRSF1A;PSMC5;PSMA4;PSMC6;PSMC3;PSMC1;CHI3L1;TNFRSF21;NFE2L2
NIK/NF-kappaB signaling (GO:0038061)	15	2.33386e-06	0.000224711	PSMD11;RELB;PSMC5;PSMD7;PSMA4;PSMC6;PSMC3;PSMD2;PSMC1;PSMD3;PSMB1;PSMD1;CHI3L1;MAP3K7;SKP1
mitotic cell cycle phase transition (GO:0044772)	27	2.3838e-06	0.00022527	CEP57;DYNC1I2;MCM7;MAX;DCTN1;CETN2;CEP164;ARPP19;EPS8;MYC;POLE;SKP1;ACVR1;DYNC1H1;CDKN2B;PPP1R12A;ODF2;PLK2;RPA2;WEE1;NASP;RPS6KB1;AKAP9;ALMS1;MCM6;BCAT1;PAFAH1B1
regulation of cellular ketone metabolic process (GO:0010565)	13	2.44953e-06	0.000227272	NQO1;PSMD11;AZIN1;PSMC5;PSMD7;PSMA4;PSMC6;PSMC3;PSMD2;PSMC1;PSMD3;PSMB1;PSMD1
positive regulation of canonical Wnt signaling pathway (GO:0090263)	18	2.79733e-06	0.000246117	PSMD11;TNKS;ILK;COL1A1;PSMC5;PSMD7;PSMA4;PSMC6;PSMC3;PSMD2;PSMC1;PSMD3;UBR5;PSMB1;PSMD1;SOX4;NAIP;WNT4
innate immune response activating cell surface receptor signaling pathway (GO:0002220)	19	2.7121e-06	0.00024714	FCN1;CREBBP;PSMD11;FCER1G;CLEC10A;RELB;PAK1;PSMC5;PSMD7;PSMA4;PSMC6;PSMC3;PSMD2;PSMC1;PSMD3;PSMB1;PSMD1;MAP3K7;SKP1
regulation of cell morphogenesis involved in differentiation (GO:0010769)	10	2.77441e-06	0.000248383	FXR1;PAK1;SEMA4D;FMR1;RUFY3;NEDD4;KIF13B;NEDD4L;WASHC2C;EPHB3
regulation of RNA polymerase II transcriptional preinitiation complex assembly (GO:0045898)	6	3.06628e-06	0.000265208	PSMC5;PSMC6;PSMC3;PSMC1;HMGB1;TP53
non-canonical Wnt signaling pathway (GO:0035567)	19	3.90119e-06	0.000331796	PSMD11;AP2A2;RHOA;PPP3CA;PSMC5;PSMD7;PSMA4;PSMC6;PSMC3;PSMD2;PSMC1;PSMD3;PSMB1;PSMD1;CALM1;MAP3K7;PLCB2;WNT4;TNRC6B
protein complex assembly (GO:0006461)	24	4.36692e-06	0.000359425	TLE4;SH3GLB1;NSF;CREBBP;SEC24B;NPM1;KHDRBS3;NUFIP1;AHNAK;TRRAP;CSNK1A1;SEC16A;USO1;CX3CL1;TNFRSF1A;PYGO1;KAT5;TRIM28;MYC;NBR1;STX5;CD59;MAPT;SEC24D
cellular response to decreased oxygen levels (GO:0036294)	13	4.32631e-06	0.00036192	BNIP3L;PTGIS;RORA;AQP1;ZFP36L1;NPEPPS;TBL2;MYC;LMNA;MDM2;HMOX1;P4HB;TP53
regulation of apoptotic process (GO:0042981)	65	5.13566e-06	0.000415988	RBM25;MSTN;HMGB1;AQP1;SLK;LGALS1;MYC;CASP3;PIM1;ANKRD1;ERC1;TP63;SOX4;RBM5;EPHB3;BNIP3L;PRKCI;PTGIS;PRMT2;DAPK2;MIF;WDR73;YWHAZ;TNFRSF1A;RHOB;KIT;MADD;SQSTM1;MET;TP53;TNFRSF21;NAIP;CD44;NOTCH2;CSF1R;PIK3R1;FOXO3;FOXO1;PAK1;ERBB3;MAP4K4;BARD1;NTRK2;CD74;CREBBP;JUN;NPM1;EGR3;SEMA4D;STAT1;GADD45A;TGFB3;GZMA;PLK2;BMP5;NET1;DAB2;BCL6;RPS6KB1;STK25;STK17A;BCL2;ERCC5;ANP32B;EVI2B
negative regulation of cellular amide metabolic process (GO:0034249)	14	5.32935e-06	0.000424932	PRNP;BTG2;IGFBP5;FMR1;EIF2AK2;GIGYF2;FXR1;SYNCRIP;SNRNP70;NCL;ENC1;CNOT3;APOE;EIF4E2
DNA metabolic process (GO:0006259)	33	5.48134e-06	0.000430327	TOP2B;BTG2;FEN1;SP100;MCM7;UHRF2;TRRAP;HMGB2;XPC;HMGB1;RBPJ;BACH1;KAT5;TRIM28;PCLAF;KPNA2;POLE;BARD1;NPM1;RBM14;XRCC5;GADD45A;EGF;ATRX;XRCC1;RPA2;NAP1L1;DDB1;NASP;TERF2IP;MCM6;TP53;DNASE1L1
regulation of hematopoietic stem cell differentiation (GO:1902036)	14	6.266e-06	0.000484476	FOXC1;PSMD11;CBFB;EIF2AK2;PSMC5;PSMD7;PSMA4;PSMC6;PSMC3;PSMD2;PSMC1;PSMD3;PSMB1;PSMD1
cellular response to UV (GO:0034644)	13	7.37692e-06	0.000553594	CREBBP;NPM1;FMR1;XPC;AQP1;DDB1;MFAP4;RUVBL2;MYC;NEDD4;TP53;TP63;TAF1
stimulatory C-type lectin receptor signaling pathway (GO:0002223)	18	7.5543e-06	0.00055869	CREBBP;PSMD11;FCER1G;CLEC10A;RELB;PAK1;PSMC5;PSMD7;PSMA4;PSMC6;PSMC3;PSMD2;PSMC1;PSMD3;PSMB1;PSMD1;MAP3K7;SKP1
regulation of hematopoietic progenitor cell differentiation (GO:1901532)	14	7.34579e-06	0.000559486	FOXC1;PSMD11;CBFB;EIF2AK2;PSMC5;PSMD7;PSMA4;PSMC6;PSMC3;PSMD2;PSMC1;PSMD3;PSMB1;PSMD1
MAPK cascade (GO:0000165)	30	8.60365e-06	0.000618372	PSMD11;ILK;ZFP36L2;ZFP36L1;ZFP36;PSMD7;ERBB3;MYC;PSMD2;PSMD3;PSMB1;TPR;PSMD1;CCL2;MAPK1;MAP3K7;SKP1;MAP4K4;MEF2A;EGF;RANBP9;PSMC5;PSMA4;PSMC6;PSMC3;PSMC1;AKAP9;KIT;CALM1;MET
antigen processing and presentation of exogenous peptide antigen via MHC class I (GO:0042590)	14	8.58728e-06	0.000626013	FCER1G;PSMD11;SNAP23;HLA-F;PSMC5;PSMD7;PSMA4;PSMC6;PSMC3;PSMD2;PSMC1;PSMD3;PSMB1;PSMD1
positive regulation of RNA polymerase II transcriptional preinitiation complex assembly (GO:0045899)	5	9.02406e-06	0.000630819	PSMC5;PSMC6;PSMC3;PSMC1;TP53
proteasomal protein catabolic process (GO:0010498)	27	8.92852e-06	0.000632809	PSMD11;NEDD4L;TRIM9;PSMD7;RMND5A;KAT5;PSMD2;BTBD3;PSMD3;ENC1;PSMB1;PSMD1;SKP1;CSNK1A1;DNAJB12;DDB1;NSFL1C;PSMC5;PSMA4;PSMC6;PSMC3;PSMC1;NEDD4;PLAA;RBCK1;TP53;NFE2L2
cellular response to transforming growth factor beta stimulus (GO:0071560)	16	9.32289e-06	0.000642901	ACVR1;KLF10;SMAD1;JUN;TGFB3;USP9X;LTBP2;ZFP36L2;RHOA;ZFP36L1;CLDN5;COL1A2;PARD3;ANKRD1;MAP3K7;WNT4
regulation of canonical Wnt signaling pathway (GO:0060828)	25	1.13307e-05	0.000770939	PSMD11;TNKS;ILK;LRP4;PSMD7;PSMD2;RUVBL2;PSMD3;PSMB1;UBR5;PSMD1;APOE;SOX4;WNT4;CSNK1A1;COL1A1;CYLD;PSMC5;DAB2;PSMA4;PSMC6;PSMC3;PSMC1;NAIP;RBMS3
mRNA transport (GO:0051028)	16	1.55456e-05	0.0010438	SLBP;CPSF4;CPSF1;POLDIP3;FMR1;U2AF1;SRRM1;ZFP36L1;ZFP36;TPR;DHX38;SRSF4;NUP88;SRSF5;SRSF11;AGFG1
regulation of cell migration (GO:0030334)	32	1.61733e-05	0.00107185	MACF1;CSF1R;IFITM1;CD151;SEMA3F;CX3CL1;RHOBTB1;TTBK2;ROBO1;PAK1;SLK;GPNMB;LMNA;SRGAP2;ACVR1;SPAG9;IGFBP5;SEMA4D;EGF;RDX;SULF1;RHOA;RHOB;COL1A1;DAB2;KIF2A;RUFY3;DLG5;AMOTL2;PLXNB1;TRIM32;VCL
RNA metabolic process (GO:0016070)	23	1.65698e-05	0.00108405	EIF4A2;DDX17;DDX28;RBM39;DDX5;NUFIP1;DDX46;DHX9;CELF2;PARN;HNRNPR;GTF2F1;SYNCRIP;ATXN1;PCBP1;DHX15;DHX38;SKIV2L;HNRNPC;HNRNPA1;POLE;RBM5;RBM6
negative regulation of G2/M transition of mitotic cell cycle (GO:0010972)	12	1.69379e-05	0.0010941	PSMC5;PSMD7;PSMA4;PSMD11;PSMC6;PSMC3;PSMD2;PSMC1;PSMD3;PSMB1;PSMD1;SKP1
cellular response to oxygen-containing compound (GO:1901701)	29	1.74938e-05	0.00111588	HMGB2;CIB2;RORA;AHR;RYR3;AQP1;ZFP36L1;RAP1B;ZFP36;KAT5;RUVBL2;ANKRD1;CCL2;MAPK1;CD14;MYOG;JUN;IGFBP5;NCOA3;AKR1C3;RHOA;CXCL10;SNW1;P2RX4;AKAP9;PLAA;MAPT;EZR;TAF1
proteasome-mediated ubiquitin-dependent protein catabolic process (GO:0043161)	30	2.09625e-05	0.00132063	PSMD11;NEDD4L;TRIM9;PSMD7;RMND5A;KAT5;PSMD2;BTBD3;PSMD3;PSMB1;PSMD1;UBXN4;SKP1;CSNK1A1;ERLIN1;UBE4A;DDB1;NSFL1C;PSMC5;PSMA4;PSMC6;PSMC3;PSMC1;NEDD4;MDM2;PLAA;RBCK1;TP53;NFE2L2;TAF1
positive regulation of protein phosphorylation (GO:0001934)	38	2.30073e-05	0.00143179	CSF1R;MSTN;FMR1;ILK;IQGAP1;HMGB1;GHR;PAK1;GPNMB;ERBB3;MAPK1;IL6R;EPHB3;ACVR1;NTRK2;CD74;PRNP;DAXX;SEMA4D;XRCC5;TGFB3;EGF;MIF;TNFRSF1A;BMP5;DAB2;AKAP9;CSNK2B;KIT;HCLS1;CHI3L1;TERF2IP;MAPRE3;CALM1;MET;TP53;CD44;JCAD
Fc receptor signaling pathway (GO:0038093)	22	2.57811e-05	0.00158507	JUN;PSMD11;FCER1G;PIK3R1;PPP3CA;PAK1;PSMC5;PSMD7;PSMA4;PSMC6;PIK3CA;PSMC3;PSMD2;PSMC1;PSMD3;KIT;PSMB1;PSMD1;MAPK1;CALM1;MAP3K7;SKP1
antigen processing and presentation of exogenous peptide antigen via MHC class I, TAP-dependent (GO:0002479)	13	2.64174e-05	0.00160486	PSMD11;SNAP23;HLA-F;PSMC5;PSMD7;PSMA4;PSMC6;PSMC3;PSMD2;PSMC1;PSMD3;PSMB1;PSMD1
regulation of axonogenesis (GO:0050770)	11	2.74393e-05	0.00164732	NTRK2;PAK1;CTTN;RUFY3;KIF13B;LRP4;PLXNB1;APOE;RHOA;ROBO1;EPHB3
regulation of centriole replication (GO:0046599)	6	2.84454e-05	0.00164951	KAT2B;NPM1;RBM14;KAT2A;PLK2;SPICE1
regulation of cell division (GO:0051302)	12	2.7907e-05	0.00165592	SH3GLB1;ZFYVE26;CETN2;MYC;NCOA3;TXNIP;CALM1;EVI2B;RAB11FIP3;BBS4;TP63;RAB11A
regulation of cell motility (GO:2000145)	16	2.83431e-05	0.00166247	CSF1R;MACF1;CAVIN1;EGF;FBLN1;RHOBTB1;RHOA;TTBK2;RHOB;SLK;KIF2A;ERBB3;LMNA;AMOTL2;PLXNB1;TRIM32
intracellular steroid hormone receptor signaling pathway (GO:0030518)	12	3.27313e-05	0.00187672	DDX17;CALCOCO1;RBM14;DAXX;DDX5;KAT5;NCOA3;NEDD4;UBR5;PADI2;SAFB;PIAS1
cellular response to organic cyclic compound (GO:0071407)	18	3.47389e-05	0.00196969	MYOG;IGFBP5;NCOA3;CIB2;RORA;AHR;RYR3;AQP1;ZFP36L1;RAP1B;P2RX4;KAT5;RUVBL2;CASP3;AKAP9;CCL2;EZR;TAF1
regulation of stem cell differentiation (GO:2000736)	14	3.5585e-05	0.0019955	PSMD11;CBFB;EIF2AK2;ZFP36L2;PSMC5;PSMD7;PSMA4;PSMC6;PSMC3;PSMD2;PSMC1;PSMD3;PSMB1;PSMD1
negative regulation of canonical Wnt signaling pathway (GO:0090090)	19	3.63303e-05	0.00201514	PSMD11;CSNK1A1;LRP4;CYLD;DAB2;PSMC5;PSMD7;PSMA4;PSMC6;PSMC3;RUVBL2;PSMD2;PSMC1;PSMD3;PSMB1;PSMD1;APOE;WNT4;RBMS3
negative regulation of apoptotic process (GO:0043066)	42	3.87698e-05	0.00212734	NOTCH2;CSF1R;PIK3R1;FOXO1;AQP1;ERBB3;MYC;CASP3;PIM1;CCL2;ERC1;APOE;TP63;EPHB3;MAP4K4;BARD1;BNIP3L;NTRK2;CD74;PRKCI;NPM1;EGR3;SEMA4D;TGFB3;PLK2;WDR73;MIF;YWHAZ;DAB2;PIK3CA;RPS6KB1;KIT;BCL2;HCLS1;ERCC5;EVI2B;SQSTM1;MET;TP53;NAIP;CD44;LGMN
negative regulation of programmed cell death (GO:0043069)	37	4.21761e-05	0.00228963	NOTCH2;CSF1R;PIK3R1;FOXO1;AQP1;ERBB3;MYC;CASP3;PIM1;ERC1;TP63;EPHB3;MAP4K4;BARD1;BNIP3L;NTRK2;CD74;PRKCI;NPM1;EGR3;SEMA4D;PLK2;WDR73;MIF;YWHAZ;PSMC5;DAB2;RPS6KB1;KIT;BCL2;ERCC5;EVI2B;SQSTM1;MET;TP53;NAIP;CD44
regulation of autophagy (GO:0010506)	23	4.40199e-05	0.00236456	SH3GLB1;ATP6V1A;KDM4A;EXOC7;DAPK2;PLK2;CSNK2A2;HMGB1;FOXO1;EEF1A1;KAT2A;IFI16;CTSK;NEDD4;CASP3;PSAP;BCL2;ATP6V1B2;ULK1;MAPT;ATP6V0D1;MET;ATP6V0A1
response to alkaloid (GO:0043279)	7	4.6811e-05	0.0024883	CHRNA1;RYR1;CHRNB1;CHRND;BCL2;HMOX1;MAPK1
regulation of protein catabolic process (GO:0042176)	14	5.21716e-05	0.00271665	NSF;BARD1;SF3B3;PLK2;NEDD4L;FOXO1;AZIN1;EEF1A1;DDB1;HGS;NEDD4;MDM2;STX5;TRIM32
negative regulation of cell cycle G2/M phase transition (GO:1902750)	12	5.1797e-05	0.00272495	PSMC5;PSMD7;PSMA4;PSMD11;PSMC6;PSMC3;PSMD2;PSMC1;PSMD3;PSMB1;PSMD1;SKP1
RNA transport (GO:0050658)	13	5.34645e-05	0.00275585	SLBP;POLDIP3;FMR1;U2AF1;SRRM1;ZFP36L1;ZFP36;TPR;DHX38;SRSF4;SRSF5;HNRNPA1;SRSF11
JAK-STAT cascade (GO:0007259)	9	5.54436e-05	0.00277381	GHR;EGF;STAT1;IL15;STAT2;CCL2;MAPK1;NMI;PIAS1
response to cAMP (GO:0051591)	9	5.54436e-05	0.00280128	RAP1B;JUN;IGFBP5;STAT1;AKAP9;AHR;EZR;ZFP36L1;AQP1
cellular response to oxidative stress (GO:0034599)	16	5.53719e-05	0.00282563	JUN;GPX3;TXNL1;AKR1C3;ARNT;FOXO3;PRDX6;FOXO1;ETV5;PRDX1;HMOX1;MAPK1;MAPT;P4HB;TP53;NFE2L2
interferon-gamma-mediated signaling pathway (GO:0060333)	12	5.99925e-05	0.00297225	SP100;VCAM1;STAT1;IRF7;IRF8;HLA-DRA;HLA-F;GBP2;CD44;HLA-DQA1;ICAM1;HLA-DPA1
modification-dependent protein catabolic process (GO:0019941)	18	6.22459e-05	0.00305424	UBE2H;PSMD11;ADRM1;UBE4A;NEDD4L;UBE2G1;TRPC4AP;DDB1;PSMC6;NEDD4;PSMD3;UBR5;MDM2;UBA1;SQSTM1;FBXL4;TRIM32;TAF1
positive regulation of transcription initiation from RNA polymerase II promoter (GO:0060261)	6	6.51016e-05	0.00316394	PSMC5;PSMC6;PSMC3;PSMC1;TP53;TAF1
Ras protein signal transduction (GO:0007265)	24	6.94374e-05	0.00334282	RAB2A;CYFIP1;JUN;SETDB1;PLK2;NCOA3;RAB22A;RHOA;RAB11A;RHOBTB1;RHOB;EPS8;RAB32;RAP1B;PAK1;RAB30;COL1A2;MRAS;RAB40B;TRIM28;CDC42EP3;ELMO1;PLCE1;TP53
Fc-epsilon receptor signaling pathway (GO:0038095)	21	7.15115e-05	0.0034105	JUN;PSMD11;FCER1G;PIK3R1;PPP3CA;PAK1;PSMC5;PSMD7;PSMA4;PSMC6;PIK3CA;PSMC3;PSMD2;PSMC1;PSMD3;PSMB1;PSMD1;MAPK1;CALM1;MAP3K7;SKP1
regulation of cellular macromolecule biosynthetic process (GO:2000112)	50	7.44057e-05	0.00351567	CYFIP1;HMGB2;JMJD1C;RORA;AHR;HMGB1;BACH1;ZNF84;ZNF207;ERC1;ZFP37;SOX4;DAXX;TGIF2;PRMT2;ATRX;BAZ1A;SUPT3H;MLF2;SFPQ;DMTF1;HCLS1;TERF2IP;ZSCAN26;MZF1;ZMYND11;TP53;ABCG1;NOTCH2;ZNF274;CEBPB;SP100;FOXC1;KDM3B;NOLC1;TULP3;FOXO3;SUPT6H;HMGXB4;HIVEP2;BPTF;EIF2B4;CREBBP;NFYA;DENND4A;NONO;NR1D2;BHLHE40;SSBP2;TAF1
SCF-dependent proteasomal ubiquitin-dependent protein catabolic process (GO:0031146)	12	7.97896e-05	0.00373547	PSMC5;PSMD7;PSMA4;PSMD11;PSMC6;PSMC3;PSMD2;PSMC1;PSMD3;PSMB1;PSMD1;SKP1
prostaglandin metabolic process (GO:0006693)	7	8.48402e-05	0.00383132	CD74;HPGDS;PTGIS;AKR1C3;PLAA;MIF;PTGDS
RNA splicing, via transesterification reactions (GO:0000375)	7	8.48402e-05	0.00386553	SF3B4;SF3B3;PRPF6;PRPF3;SRSF4;PRPF8;SRRM1
regulation of DNA damage response, signal transduction by p53 class mediator (GO:0043516)	7	8.48402e-05	0.00390036	CD74;DDX5;ANKRD1;SMYD2;MDM2;MIF;CD44
cellular protein catabolic process (GO:0044257)	11	8.75152e-05	0.00391746	BNIP3L;CTSO;CTSK;GZMA;MDM2;CLTA;DENND3;UBE2G1;AP2A2;CTSS;LGMN
interleukin-1-mediated signaling pathway (GO:0070498)	14	8.45538e-05	0.00392253	PSMD11;PSMC5;PSMD7;PSMA4;PSMC6;PSMC3;PSMD2;PSMC1;PSMD3;PSMB1;PSMD1;MAP3K7;SQSTM1;SKP1
regulation of cell cycle G2/M phase transition (GO:1902749)	13	8.99882e-05	0.00392487	CEP57;DYNC1I2;DYNC1H1;NPM1;DCTN1;ODF2;CETN2;CEP164;HMMR;AKAP9;ALMS1;TP53;PAFAH1B1
regulation of DNA binding (GO:0051101)	10	8.99831e-05	0.00395848	FOXC1;SP100;JUN;IFI16;EGF;GZMA;CSNK2B;HMGB2;HABP4;HMGB1
plasma membrane bounded cell projection morphogenesis (GO:0120039)	10	8.99831e-05	0.0039929	PAK1;SNX1;CTTN;STK25;NCOA3;EPB41L3;PLXNB1;SRGAP2;DCLK1;MAP4K4
prostaglandin biosynthetic process (GO:0001516)	6	9.3952e-05	0.00406302	CD74;HPGDS;PTGIS;AKR1C3;MIF;PTGDS
ciliary basal body-plasma membrane docking (GO:0097711)	14	9.49665e-05	0.00407239	CEP57;IQCB1;DYNC1I2;DYNC1H1;C2CD3;DCTN1;ODF2;CETN2;CEP164;RAB11A;TTBK2;AKAP9;ALMS1;PAFAH1B1
negative regulation of cell proliferation (GO:0008285)	33	0.000102767	0.00437015	IFITM1;BTG2;MSTN;FBLN1;PTHLH;GPNMB;MYC;LMNA;SMYD2;HMOX1;E2F3;SOX4;RBM5;MYOG;KLF10;NPM1;CDKN2B;IGFBP5;TGFB3;EIF2AK2;P3H3;MTSS1;BMP5;PER2;KAT2B;HGS;DLG5;CSNK2B;COL4A3;BHLHE40;PLXNB1;TP53;TRIM32
positive regulation of neuron projection development (GO:0010976)	14	0.000106475	0.00449044	ITSN2;SCARB2;NTRK2;PRKCI;KIDINS220;NEDD4L;CX3CL1;RHOA;BMP5;ROBO1;PLAA;PLXNB1;APOE;S100A9
internal peptidyl-lysine acetylation (GO:0018393)	7	0.000111622	0.00463097	KAT2B;CREBBP;KAT2A;KAT5;TRRAP;RUVBL2;KAT6A
negative regulation of Wnt signaling pathway (GO:0030178)	20	0.000111129	0.0046483	PSMD11;CSNK1A1;LRP4;CYLD;DAB2;PSMC5;PSMD7;HMGXB4;PSMA4;PSMC6;PSMC3;RUVBL2;PSMD2;PSMC1;PSMD3;PSMB1;PSMD1;APOE;WNT4;RBMS3
regulated exocytosis (GO:0045055)	18	0.00011735	0.00482935	ABCC4;CD63;SPARC;TGFB3;EGF;APLP2;F13A1;MANF;SELP;SYNGR2;LAMP2;PSAP;HABP4;SERPING1;QSOX1;CALM1;VCL;RAB11FIP5
histone modification (GO:0016570)	14	0.000119175	0.00486519	HDAC4;KDM4A;CREBBP;RBM14;PRMT2;TRRAP;HUWE1;SUPT3H;KAT2A;KAT5;SIN3B;RUVBL2;KAT6A;PADI2
positive regulation of transport (GO:0051050)	9	0.000122358	0.00495551	CD63;DYNC1H1;DAB2;CD151;NUMA1;ANXA2;FMR1;NEDD4L;APOE
protein modification by small protein conjugation (GO:0032446)	35	0.000124044	0.0049842	TOP2B;UHRF2;DCUN1D4;NEDD4L;RTF1;KLHL35;BACH1;HERC4;CAND1;TRIM28;TPR;UBR5;ENC1;NFATC2IP;NUP88;SKP1;BARD1;UBE2H;USP5;USP9X;UBE2E3;HUWE1;UBE2G1;LMO7;TRPC4AP;PIAS1;DDB1;NEDD4;MDM2;UBA1;CCDC22;TRIM32;TRIM33;NAIP;NFE2L2
tumor necrosis factor-mediated signaling pathway (GO:0033209)	16	0.000125248	0.00499328	PSMD11;STAT1;ILK;FOXO3;TNFRSF1A;PSMC5;PSMD7;PSMA4;PSMC6;PSMC3;PSMD2;PSMC1;PSMD3;PSMB1;PSMD1;TNFRSF21
leukocyte aggregation (GO:0070486)	4	0.00012673	0.00501321	SEMA4D;S100A9;CD44;S100A8
positive regulation of protein ubiquitination involved in ubiquitin-dependent protein catabolic process (GO:2000060)	13	0.000129994	0.00510275	PSMD11;PSMC5;PSMD7;PSMA4;PSMC6;PSMC3;PSMD2;PSMC1;PSMD3;PSMB1;PSMD1;CCDC22;SKP1
platelet degranulation (GO:0002576)	16	0.000137924	0.00525245	ABCC4;CD63;SPARC;TGFB3;EGF;APLP2;F13A1;MANF;SELP;LAMP2;PSAP;HABP4;SERPING1;QSOX1;CALM1;VCL
muscle contraction (GO:0006936)	17	0.000140452	0.00527004	TMOD1;RYR1;CHRNB1;MYOF;MYBPH;MYL4;CHRND;P2RX6;MYH3;ACTC1;ASPH;CALD1;MYH8;DMD;CALM1;OBSL1;VCL
cellular response to interleukin-1 (GO:0071347)	18	0.000139466	0.00527183	PSMD11;PTGIS;CX3CL1;PSMC5;PSMD7;PSMA4;PSMC6;PSMC3;PSMD2;PSMC1;PSMD3;PSMB1;ANKRD1;PSMD1;CCL2;MAP3K7;SQSTM1;SKP1
positive regulation of ubiquitin-protein ligase activity involved in regulation of mitotic cell cycle transition (GO:0051437)	12	0.000136686	0.00528417	PSMC5;PSMD7;PSMA4;PSMD11;PSMC6;PSMC3;PSMD2;PSMC1;PSMD3;PSMB1;PSMD1;SKP1
regulation of signal transduction (GO:0009966)	24	0.00013785	0.00528911	ACVR1;TSPYL2;SCARB2;CD63;CSF1R;NTRK2;CREBBP;SP100;IGFBP5;CBFB;AKR1C3;ILK;TULP3;RORA;SULF1;DHRS3;SNW1;ERBB3;KIT;PLCE1;MET;NAIP;SASH1;EPHB3
transforming growth factor beta receptor signaling pathway (GO:0007179)	12	0.000136686	0.00532451	ACVR1;KLF10;CLDN5;SMAD1;JUN;COL1A2;TGFB3;USP9X;PARD3;LTBP2;MAP3K7;RHOA
Wnt signaling pathway, planar cell polarity pathway (GO:0060071)	13	0.000146358	0.00545156	PSMD11;AP2A2;RHOA;PSMC5;PSMD7;PSMA4;PSMC6;PSMC3;PSMD2;PSMC1;PSMD3;PSMB1;PSMD1
regulation of mitotic cell cycle (GO:0007346)	19	0.000159557	0.00590015	DYNC1H1;BTG2;FOXC1;NUMA1;DCTN1;ANGEL2;XPC;IQGAP1;MEIS2;DDB1;CYLD;PAK1;SLK;RPS6KB1;STK25;PIM1;MDM2;OBSL1;MAP4K4
regulation of neuron apoptotic process (GO:0043523)	13	0.000164464	0.0059947	NTRK2;PRNP;PRKCI;TGFB3;FOXO3;ERBB3;BCL2;CCL2;APOE;TP53;TP63;NAIP;LGMN
G2/M transition of mitotic cell cycle (GO:0000086)	16	0.000166671	0.00603207	CEP57;DYNC1I2;DYNC1H1;CDKN2B;PPP1R12A;ODF2;DCTN1;CETN2;CEP164;BACH1;ARPP19;WEE1;AKAP9;ALMS1;SKP1;PAFAH1B1
cellular response to growth factor stimulus (GO:0071363)	17	0.000167855	0.00603212	ACVR1;NTRK2;FOXC1;EGR3;KIDINS220;SMAD9;IQGAP1;ZFP36L2;ZFP36L1;EEF1A1;ZFP36;RPS6KB1;ANKRD1;CCL2;MAPT;CD44;WNT4
regulation of establishment of planar polarity (GO:0090175)	13	0.000164464	0.00603783	PSMD11;AP2A2;RHOA;PSMC5;PSMD7;PSMA4;PSMC6;PSMC3;PSMD2;PSMC1;PSMD3;PSMB1;PSMD1
cellular protein localization (GO:0034613)	30	0.000177909	0.00630464	FCN1;CD63;KDELR1;STX16;USO1;RAB22A;FBLN5;AP4M1;SNX1;NIPBL;RAB40B;EPB41L3;TMED3;STX5;DMD;BBS4;RAB2A;NSF;CD74;RABGAP1L;NPM1;MIOS;RAB11A;RAB32;RAB30;CTTN;HGS;SGSM2;EZR;VCL
positive regulation of cell differentiation (GO:0045597)	21	0.000177885	0.00634787	ACVR1;MEF2A;MYOG;SPAG9;MSR1;IFITM1;JUN;FOXC1;CEBPB;HSP90AB1;TGFB3;PLA2G2A;ZFP36L1;COL1A1;ZFP36;DAB2;MYF6;CDH15;IL6R;TP63;WNT4
neuron projection development (GO:0031175)	19	0.00018692	0.00657831	BTG2;NCOA3;HMGB1;DCLK1;RAB11A;MANF;PAK1;CTTN;STK25;NEDD4;EPB41L3;ULK1;PLXNB1;APOE;MAP4;MAPT;SRGAP2;EPHB3;MAP4K4
positive regulation of axonogenesis (GO:0050772)	8	0.000193554	0.00676511	MACF1;NTRK2;SEMA4D;RUFY3;PLXNB1;MAPT;RHOA;ROBO1
regulation of macroautophagy (GO:0016241)	15	0.000215569	0.00743277	SH3GLB1;ATP6V1A;BNIP3L;EXOC7;SUPT5H;IFT20;PIK3CA;CASP3;NEDD4;ATP6V1B2;ULK1;QSOX1;ATP6V0D1;MAP3K7;ATP6V0A1
cellular response to interferon-gamma (GO:0071346)	15	0.000215569	0.00748333	SP100;VCAM1;STAT1;HLA-F;CX3CL1;ICAM1;SYNCRIP;IRF7;HLA-DRA;IRF8;CCL2;GBP2;HLA-DQA1;CD44;HLA-DPA1
gene expression (GO:0010467)	35	0.000230389	0.00789045	CREBZF;SLBP;CALCOCO1;RPL3;NUFIP1;DHX9;POLDIP3;RPL12;CELF2;U2AF1;SYNCRIP;ATXN1;TPR;DHX15;DHX38;NUP88;RPL15;SRSF11;RBM5;AGFG1;BPTF;RBM6;MEF2A;DDX17;CPSF4;RBM39;CPSF1;ARNT;BAZ1A;SMARCA1;SRRM1;EEF1A1;SRSF4;SRSF5;PTMA
regulation of keratinocyte differentiation (GO:0045616)	7	0.00023543	0.00800932	FOXC1;ZFP36;CBFB;NUMA1;CTSK;NCOA3;ZFP36L1
response to nicotine (GO:0035094)	6	0.000244627	0.0082127	CHRNA1;CHRNB1;CHRND;BCL2;HMOX1;MAPK1
regulation of endodeoxyribonuclease activity (GO:0032071)	4	0.000244437	0.00826068	NPM1;GZMA;DDX11;HMGB1
positive regulation of protein catabolic process (GO:0045732)	12	0.000253801	0.00846502	NSF;DDB1;BARD1;PLK2;NEDD4;RDX;NEDD4L;STX5;APOE;EZR;TRIM32;FOXO1
endosomal transport (GO:0016197)	23	0.000272515	0.00903017	SPAG9;STX16;MGRN1;DCTN1;WASHC2C;DENND3;STAM;DCLK1;RHOB;TGOLN2;EEA1;AP4M1;ARL4C;SNX1;HMGXB4;HGS;ALMS1;VPS52;TOM1;STX5;ERC1;RAB11FIP3;SQSTM1
RNA export from nucleus (GO:0006405)	15	0.000286157	0.00924215	SLBP;CPSF4;NPM1;CPSF1;POLDIP3;U2AF1;SRRM1;TPR;DHX38;SRSF4;NUP88;SRSF5;HNRNPA1;SRSF11;AGFG1
positive regulation of ubiquitin protein ligase activity (GO:1904668)	12	0.000285366	0.00927529	PSMC5;PSMD7;PSMA4;PSMD11;PSMC6;PSMC3;PSMD2;PSMC1;PSMD3;PSMB1;PSMD1;SKP1
positive regulation of transmembrane receptor protein serine/threonine kinase signaling pathway (GO:0090100)	12	0.000285366	0.00933475	ACVR1;CDKN2B;DAB2;HSP90AB1;SNW1;MSTN;NUMA1;TGFB3;CSNK2B;RBPJ;SULF1;BMP5
DNA damage response, signal transduction by p53 class mediator (GO:0030330)	12	0.000285366	0.00939497	BTG2;SP100;NPM1;KAT5;GADD45A;PLK2;ATRX;CNOT3;MDM2;TP53;SOX4;TP63
cellular response to cAMP (GO:0071320)	7	0.00029528	0.0094768	RAP1B;IGFBP5;AKAP9;AHR;EZR;ZFP36L1;AQP1
cellular response to starvation (GO:0009267)	14	0.000306012	0.00963939	SH3GLB1;KLF10;GABARAPL2;MIOS;AKR1C3;EIF2AK2;FOXO1;TBL2;IFI16;LAMP2;MAPK1;HNRNPA1;TP53;GCN1
regulation of mRNA splicing, via spliceosome (GO:0048024)	10	0.000310066	0.00964796	DDX17;RBM25;DDX5;SF3A1;SNW1;FMR1;SRSF4;HNRNPA1;PRDX6;RBM5
apoptotic process (GO:0006915)	23	0.000309013	0.00967418	NOTCH2;DAXX;DMPK;GADD45A;DAPK2;GZMA;PRUNE2;PAX3;CXCR4;AHR;RHOB;FXR1;PIK3CA;ERBB3;MYC;CASP3;DPF2;ELMO1;BCL2;CD14;MAP3K7;TP63;TNFRSF21
histone acetylation (GO:0016573)	11	0.000305329	0.00967761	KAT2B;BRD1;KAT2A;CREBBP;KAT5;TAF12;TRRAP;RUVBL2;KAT6A;MAP3K7;SUPT3H
macromolecular complex assembly (GO:0065003)	15	0.000313735	0.00970297	CD74;CREBBP;SF3B3;GPAA1;DNAJB12;RANBP9;SLC7A6;PARD3;CAPZA1;CSNK2B;MDM2;DMD;KIFAP3;TP53;MDN1
negative regulation of ubiquitin-protein ligase activity involved in mitotic cell cycle (GO:0051436)	11	0.000305329	0.0097381	PSMC5;PSMD7;PSMA4;PSMD11;PSMC6;PSMC3;PSMD2;PSMC1;PSMD3;PSMB1;PSMD1
STAT cascade (GO:0097696)	6	0.00032366	0.00994962	GHR;STAT1;STAT2;CCL2;NMI;PIAS1
regulation of ubiquitin-protein ligase activity involved in mitotic cell cycle (GO:0051439)	11	0.000346001	0.0105727	PSMC5;PSMD7;PSMA4;PSMD11;PSMC6;PSMC3;PSMD2;PSMC1;PSMD3;PSMB1;PSMD1
post-translational protein modification (GO:0043687)	31	0.000368101	0.0111149	PSMD11;DCAF8;TGOLN2;STS;PSMD7;LGALS1;CAND1;PSMD2;PSMD3;PSMB1;PSMD1;QSOX1;APOE;RBBP7;SKP1;RAB2A;WSB1;IGFBP5;APLP2;LMO7;RAB11A;DDB1;PSMC5;PSMA4;PSMC6;PSMC3;PSMC1;CCDC22;P4HB;OBSL1;FBXL4
regulation of protein export from nucleus (GO:0046825)	7	0.000366754	0.0111402	BARD1;SP100;TPR;ANP32B;SUPT6H;TP53;SOX4
protein transport (GO:0015031)	29	0.000378828	0.0113715	ATP6V1A;MACF1;KDELR1;STX16;USO1;RAB22A;AP4M1;SNX1;RAB40B;LAMP2;TMED3;TOM1;STX5;APOE;ATP6V0A1;RAB2A;NSF;CD74;RABGAP1L;NPM1;ANK3;RAB11A;RAB32;RAB30;CTTN;SGSM2;ATP6V1B2;ATP6V0D1;ABCG1
regulation of nucleic acid-templated transcription (GO:1903506)	46	0.000387432	0.0115618	NOTCH2;ZNF274;CEBPB;SP100;FOXC1;KDM3B;HMGB2;TULP3;JMJD1C;RORA;AHR;HMGB1;BACH1;SUPT6H;HMGXB4;ZNF84;ZNF207;ERC1;HIVEP2;ZFP37;SOX4;BPTF;DAXX;CREBBP;TGIF2;PRMT2;NFYA;DENND4A;NONO;ATRX;NR1D2;BAZ1A;SUPT3H;MLF2;SFPQ;DMTF1;BHLHE40;HCLS1;TERF2IP;ZSCAN26;MZF1;ZMYND11;SSBP2;TP53;ABCG1;TAF1
positive regulation of signal transduction (GO:0009967)	21	0.000404826	0.0120106	MACF1;CD63;CD74;PRKCI;CREBBP;PTGIS;ILK;ARNT;PIK3R1;RBPJ;SULF1;ROBO1;ASXL1;KAT2B;PPM1A;SNW1;DLG5;SOX4;TP63;JCAD;SASH1
mesenchymal cell differentiation (GO:0048762)	8	0.000408655	0.0120541	DDX17;DDX5;FOXC1;TRIM28;DLG5;S100A4;RBPJ;WNT4
mRNA 3'-end processing (GO:0031124)	11	0.000441094	0.0129362	SLBP;CPSF4;AHCYL1;CPSF1;POLDIP3;DHX38;SRSF4;U2AF1;SRSF5;SRSF11;SRRM1
negative regulation of neuron apoptotic process (GO:0043524)	10	0.000465565	0.0134987	NTRK2;PRKCI;ERBB3;TGFB3;NONO;BCL2;CCL2;APOE;NAIP;LGMN
transmembrane transport (GO:0055085)	32	0.000465083	0.0135618	RYR1;CHRNA1;ATP6V1A;PSMD11;NEDD4L;RYR3;AQP1;CHRND;PSMD7;PSMD2;PSMD3;PSMB1;PSMD1;ATP6V0A1;CHRNB1;ABCC4;ABCA5;ERLIN1;CTNS;P2RX6;PSMC5;PSMA4;PSMC6;EIF2S3;P2RX4;CLCN4;PSMC3;ASPH;PSMC1;ATP6V1B2;ATP6V0D1;ABCG1
response to cytokine (GO:0034097)	16	0.000474171	0.0136706	HDAC4;CSF1R;IFITM1;JUN;SP100;STAT1;EIF2AK2;CXCR4;OSMR;RELB;CASP3;BCL2;CHI3L1;HCLS1;IL6R;TRIM32
transmembrane receptor protein tyrosine kinase signaling pathway (GO:0007169)	33	0.000504398	0.0144603	CEP57;ATP6V1A;CYFIP1;CSF1R;FOXC1;MVP;PIK3R1;SHB;AP2A2;EFNA4;GIGYF2;FOXO1;GHR;PAK1;ERBB3;CASP3;MAPK1;AP3S1;HNRNPA1;EPHB3;ATP6V0A1;NTRK2;SULF1;GTF2F1;RHOA;MTSS1;ARPC2;PIK3CA;KIT;ANOS1;ELMO1;ATP6V1B2;ATP6V0D1
positive regulation of cyclic nucleotide metabolic process (GO:0030801)	5	0.000520821	0.0147653	CXCL10;CXCL9;CXCL11;ADM;CALM1
positive regulation of nuclear-transcribed mRNA catabolic process, deadenylation-dependent decay (GO:1900153)	5	0.000520821	0.0148478	BTG2;ZFP36;ZFP36L2;ZFP36L1;TNRC6B
mRNA-containing ribonucleoprotein complex export from nucleus (GO:0071427)	13	0.000528683	0.0149054	SLBP;CPSF4;CPSF1;POLDIP3;U2AF1;SRRM1;TPR;DHX38;SRSF4;NUP88;SRSF5;SRSF11;AGFG1
positive regulation of microtubule polymerization (GO:0031116)	6	0.000540652	0.0149132	PAK1;NUMA1;DCTN1;AKAP9;MAPT;MET
negative regulation of T cell proliferation (GO:0042130)	6	0.000540652	0.0149943	PRNP;CEBPB;GPNMB;PRKAR1A;DLG5;TNFRSF21
positive regulation of microtubule polymerization or depolymerization (GO:0031112)	6	0.000540652	0.0150762	PAK1;NUMA1;DCTN1;AKAP9;MAPT;MET
regulation of organelle organization (GO:0033043)	14	0.000538444	0.0150971	SCARB2;RABGAP1L;RDX;ZEB2;AKAP9;SGSM2;STX5;MAPK1;PLXNB1;MAPT;EZR;SQSTM1;S100A9;S100A8
negative regulation of translation (GO:0017148)	12	0.000553273	0.0151793	FXR1;SYNCRIP;BTG2;IGFBP5;FMR1;NCL;ENC1;TPR;CNOT3;EIF2AK2;EIF4E2;GIGYF2
regulation of cell proliferation (GO:0042127)	53	0.000559034	0.0152554	BTG2;IFITM1;CXCL9;HMGB2;MYC;IL6R;SOX4;RBM5;MYOG;KLF10;IL15;CLEC11A;P3H3;OSMR;RHOA;PIAS1;TNFRSF1A;KAT2B;HGS;CSNK2B;KIT;COL4A3;HCLS1;TP53;TNFRSF21;HDAC4;CSF1R;PTN;PTHLH;ZFP36L1;PAK1;GPNMB;ERBB3;LMNA;SMYD2;NTRK2;JUN;CDKN2B;NPM1;XRCC5;TGFB3;EGF;AKR1C3;EIF2AK2;NAP1L1;BMP5;CXCL10;CXCL11;BCL6;DLG5;BHLHE40;MDM2;IL7R
cell cycle G2/M phase transition (GO:0044839)	15	0.000578814	0.0157111	CEP57;DYNC1I2;DYNC1H1;CDKN2B;PPP1R12A;ODF2;DCTN1;CETN2;CEP164;ARPP19;WEE1;AKAP9;ALMS1;SKP1;PAFAH1B1
antigen receptor-mediated signaling pathway (GO:0050851)	24	0.000590724	0.0159495	EIF2B4;PSMD11;PIK3R1;CD3D;PAK1;PSMC5;PSMD7;PSMA4;PSMC6;PSMC3;PIK3CA;PSMD2;PSMC1;PSMD3;PSMB1;BCL2;PSMD1;HLA-DRA;RBCK1;MAP3K7;HLA-DQA1;TNFRSF21;SKP1;HLA-DPA1
negative regulation of cellular process (GO:0048523)	41	0.000609408	0.0163674	BTG2;IFITM1;SP100;NEDD4L;FBLN1;PTHLH;GPNMB;ERBB3;MYC;LMNA;SMYD2;RBBP7;SKIL;SOX4;RBM5;TSPYL2;MYOG;KLF10;BNIP3L;CDKN2B;NPM1;SEMA4D;TGFB3;EIF2AK2;P3H3;MIF;RHOB;BMP5;KAT2B;BCL6;HGS;DLG5;CSNK2B;COL4A3;BHLHE40;BCL2;TXNIP;PLXNB1;ANP32B;TP53;TNFRSF21
negative regulation of cellular protein metabolic process (GO:0032269)	12	0.000613867	0.0164009	FXR1;SYNCRIP;BTG2;IGFBP5;FMR1;NCL;ENC1;CNOT3;EIF2AK2;APOE;EIF4E2;GIGYF2
negative regulation of ubiquitin protein ligase activity (GO:1904667)	11	0.000624109	0.0165876	PSMC5;PSMD7;PSMA4;PSMD11;PSMC6;PSMC3;PSMD2;PSMC1;PSMD3;PSMB1;PSMD1
cellular response to epidermal growth factor stimulus (GO:0071364)	6	0.000684593	0.0174674	EEF1A1;FOXC1;ZFP36;IQGAP1;ZFP36L2;ZFP36L1
negative regulation of DNA binding (GO:0043392)	7	0.000667251	0.0175515	PER2;SP100;JUN;IFI16;TNKS;GZMA;HABP4
lamellipodium organization (GO:0097581)	6	0.000684593	0.0175552	CYFIP1;ABLIM1;SNX1;CTTN;KIT;VCL
endothelial tube morphogenesis (GO:0061154)	4	0.000682145	0.0175807	CSNK2B;RBPJ;RHOA;RHOB
epithelial tube morphogenesis (GO:0060562)	7	0.000667251	0.0176424	ACVR1;CSF1R;PAK1;CSNK2B;MET;MTSS1;RHOB
negative regulation of centrosome duplication (GO:0010826)	4	0.000682145	0.01767	KAT2B;NPM1;KAT2A;RBM14
cellular response to ATP (GO:0071318)	4	0.000682145	0.0177601	P2RX4;CIB2;RYR3;TAF1
positive regulation of transcription of Notch receptor target (GO:0007221)	5	0.000710705	0.0177781	KAT2B;CREBBP;SNW1;STAT1;RBPJ
cellular response to light stimulus (GO:0071482)	10	0.00068086	0.0178176	CREBBP;NPM1;FMR1;RUVBL2;MYC;NEDD4;TP53;TP63;AQP1;TAF1
cellular response to inorganic substance (GO:0071241)	5	0.000710705	0.0178657	FMR1;DDX11;ATRX;FOXO1;AQP1
negative regulation of lipid biosynthetic process (GO:0051055)	5	0.000710705	0.0179541	APOC1;ERLIN1;AKR1C3;BMP5;WNT4
high-density lipoprotein particle remodeling (GO:0034375)	5	0.000710705	0.0180434	ABCA5;APOC1;APOE;PLTP;ABCG1
regulation of intracellular signal transduction (GO:1902531)	34	0.000759441	0.0189045	SGMS1;MSTN;GDI2;RHOBTB1;ARHGAP12;PAK1;AKAP11;KAT5;SMYD2;MAPK1;RBBP7;SRGAP2;TP63;BARD1;TAF12;TGFB3;DAPK2;NCOA3;CSNK2A2;RPA2;ARHGAP26;RHOA;RHOB;BMP5;NET1;CYLD;ARHGAP32;KAT6A;CSNK2B;MDM2;MAPT;SQSTM1;TP53;TAF1
anaphase-promoting complex-dependent catabolic process (GO:0031145)	11	0.000778218	0.0192779	PSMC5;PSMD7;PSMA4;PSMD11;PSMC6;PSMC3;PSMD2;PSMC1;PSMD3;PSMB1;PSMD1
positive regulation of NIK/NF-kappaB signaling (GO:1901224)	7	0.000802124	0.0197741	ILK;EIF2AK2;CHI3L1;TERF2IP;CD14;MAP3K7;SASH1
cell cycle G1/S phase transition (GO:0044843)	12	0.000830001	0.020363	ACVR1;WEE1;MCM7;NASP;RPS6KB1;MAX;MYC;PLK2;RPA2;MCM6;BCAT1;POLE
mRNA export from nucleus (GO:0006406)	13	0.000845289	0.0205405	SLBP;CPSF4;CPSF1;POLDIP3;U2AF1;SRRM1;TPR;DHX38;SRSF4;NUP88;SRSF5;SRSF11;AGFG1
G1/S transition of mitotic cell cycle (GO:0000082)	13	0.000845289	0.0206388	ACVR1;MCM7;MAX;PLK2;RPA2;BACH1;WEE1;NASP;RPS6KB1;MYC;MCM6;BCAT1;POLE
positive regulation of cAMP metabolic process (GO:0030816)	6	0.000856485	0.0207139	CXCL10;CXCL9;CXCL11;ADM;CALM1;PTHLH
termination of RNA polymerase II transcription (GO:0006369)	10	0.000865572	0.020835	SLBP;CPSF4;CPSF1;POLDIP3;DHX38;SRSF4;U2AF1;SRSF5;SRSF11;SRRM1
cellular response to ionizing radiation (GO:0071479)	8	0.000915511	0.0219336	NET1;NIPBL;IFI16;XRCC5;GADD45A;MDM2;TP53;RHOB
DNA-templated transcription, termination (GO:0006353)	13	0.000924698	0.0220502	SLBP;CPSF4;CPSF1;CAVIN1;POLDIP3;U2AF1;TTF1;SRRM1;DMTF1;DHX38;SRSF4;SRSF5;SRSF11
cellular response to DNA damage stimulus (GO:0006974)	28	0.000944734	0.0224232	BTG2;FEN1;MCM7;TRRAP;PHF1;FMR1;XPC;BACH1;FOXO1;NIPBL;TRIM28;MYC;UBR5;PCLAF;BARD1;NPM1;RBM14;SLF2;GADD45A;DDX11;DDB1;BCL6;BCL2;IRF7;CRY1;UBA1;TP53;TAF1
regulation of muscle cell differentiation (GO:0051147)	7	0.000957636	0.0225199	MEF2A;SPAG9;MYOG;MYF6;CDH15;SUPT6H;ZFP36L1
regulation of response to DNA damage stimulus (GO:2001020)	7	0.000957636	0.0226242	FMR1;MYC;SMYD2;USP1;CRY1;RPA2;MAPT
DNA replication (GO:0006260)	14	0.00098466	0.0230492	BARD1;FEN1;RBM14;MCM7;EGF;RPA2;NAP1L1;BAZ1A;KAT5;NASP;PCLAF;REV3L;MCM6;POLE
positive regulation of cell cycle process (GO:0090068)	13	0.00101026	0.0235405	MYOG;SVIL;DYNC1H1;FEN1;NUMA1;UHRF2;EGF;DDX11;ATRX;RHOA;TPR;PKP4;TP53
cyclooxygenase pathway (GO:0019371)	4	0.00103396	0.0236605	HPGDS;PTGIS;AKR1C3;PTGDS
negative regulation of nucleocytoplasmic transport (GO:0046823)	4	0.00103396	0.0237671	BARD1;SP100;TPR;SOX4
regulation of hemopoiesis (GO:1903706)	4	0.00103396	0.0238746	LGALS3;CREBBP;CBFB;EIF2AK2
regulation of organelle assembly (GO:1902115)	8	0.00106055	0.0239468	IFT20;CYLD;NPM1;PLK2;RDX;SPICE1;STAM;EZR
positive regulation of posttranscriptional gene silencing (GO:0060148)	4	0.00103396	0.0239831	FXR1;ZFP36;DHX9;FMR1
regulation of cell differentiation (GO:0045595)	14	0.00106854	0.024021	DDX17;DDX5;CREBBP;JUN;HSP90AB1;CBFB;EIF2AK2;NR1D2;SUPT6H;PTHLH;LGALS3;BCL6;ANP32B;SKIL
regulation of intrinsic apoptotic signaling pathway (GO:2001242)	8	0.00106055	0.0240532	CYLD;SGMS1;DAPK2;BCL2;P4HB;S100A9;TP53;S100A8
protein localization to chromosome (GO:0034502)	6	0.0010598	0.0241436	SLF2;TNKS;XRCC5;ATRX;RPA2;TERF2IP
cellular protein modification process (GO:0006464)	66	0.00113703	0.0252273	PGAP1;GPAA1;MAST2;F13A1;ILK;DCAF8;PPP3CA;PSMD7;LGALS1;STS;PSMD2;B3GALT2;AKT3;PSMD3;PIM1;PSMD1;QSOX1;MAN2C1;SKP1;ACVR1;RAB2A;PRKCI;PPP1R12A;WSB1;IGFBP5;DAPK2;APLP2;LMO7;DDB1;PPM1A;PSMA4;PIK3CA;ULK1;OBSL1;PHLPP2;PSMD11;GLRX;TGOLN2;PAK1;CAND1;MAN2A2;PSMB1;CCL2;STK38L;MAPK1;APOE;RBBP7;MAP4K4;SLC35A1;DMPK;CSNK1A1;PLK2;EIF2AK2;DCLK1;RAB11A;PSMC5;PSMC6;PSMC3;RPS6KB1;STK25;STK17A;PSMC1;P4HB;CCDC22;FBXL4;…
spliceosomal snRNP assembly (GO:0000387)	7	0.00113592	0.0253127	SART1;SART3;PRPF6;CLNS1A;PRPF3;GEMIN4;PRPF8
epithelial to mesenchymal transition (GO:0001837)	7	0.00113592	0.0254237	DDX17;DDX5;TRIM28;DLG5;S100A4;RBPJ;WNT4
pattern recognition receptor signaling pathway (GO:0002221)	8	0.00122336	0.0270252	FCN1;CTSK;HMGB1;CD14;S100A9;CTSS;S100A8;LGMN
intracellular estrogen receptor signaling pathway (GO:0030520)	5	0.00123928	0.0270258	DDX17;DDX5;RBM14;PADI2;SAFB
endothelial cell development (GO:0001885)	5	0.00123928	0.0271418	RAP1B;RDX;EZR;MET;ICAM1
protein targeting to lysosome (GO:0006622)	5	0.00123928	0.0272588	SCARB2;AP4M1;HGS;NEDD4;LAMP2
positive regulation of transferase activity (GO:0051347)	15	0.00127304	0.027644	CSF1R;CD74;NTRK2;HSP90AB1;TNKS;XRCC5;DCUN1D4;PARN;ERBB3;MYC;KIT;MAPK1;SERINC1;MET;EPHB3
neuron projection extension (GO:1990138)	6	0.00129818	0.0279519	CYFIP1;USP9X;ULK1;PLXNB1;IQGAP1;SEMA3F
regulation of mRNA processing (GO:0050684)	6	0.00129818	0.0280704	CPSF4;AHCYL1;DHX9;SAFB;SUPT6H;ZFP36L1
response to tumor necrosis factor (GO:0034612)	12	0.0013297	0.0285102	ZFP36;DHX9;CASP3;ANKRD1;CHI3L1;CCL2;TRIM32;ZFP36L2;CX3CL1;TNFRSF21;ZFP36L1;NFE2L2
histone H3-K9 demethylation (GO:0033169)	4	0.00149607	0.0314174	KDM4A;KDM3B;JMJD1C;KDM7A
negative regulation of DNA damage response, signal transduction by p53 class mediator (GO:0043518)	4	0.00149607	0.0315472	CD74;MDM2;MIF;CD44
cytoplasmic translational initiation (GO:0002183)	4	0.00149607	0.0316781	EIF2S3;EIF4H;EIF4B;EIF3A
RNA 3'-end processing (GO:0031123)	9	0.00151488	0.0316821	CPSF4;CPSF1;POLDIP3;DHX38;SRSF4;U2AF1;SRSF5;SRSF11;SRRM1
spliceosomal tri-snRNP complex assembly (GO:0000244)	4	0.00149607	0.0318101	PRPF6;SART3;PRPF3;PRPF8
alternative mRNA splicing, via spliceosome (GO:0000380)	4	0.00149607	0.0319432	DDX17;DDX5;SFPQ;DHX9
nuclear-transcribed mRNA poly(A) tail shortening (GO:0000289)	6	0.00157542	0.0324168	EIF4A2;PAN2;ZFP36;CNOT3;PARN;EIF4B
axon extension (GO:0048675)	5	0.00159184	0.0324927	CYFIP1;USP9X;ULK1;PLXNB1;SEMA3F
positive regulation of transcription from RNA polymerase II promoter in response to stress (GO:0036003)	6	0.00157542	0.032548	CEBPB;HSF2;RBPJ;TP53;GCN1;NFE2L2
DNA replication-independent nucleosome assembly (GO:0006336)	7	0.00156986	0.032565	NPM1;NASP;UBN1;ATRX;OIP5;RBBP7;CENPC
positive regulation of gene silencing by miRNA (GO:2000637)	5	0.00159184	0.0326231	FXR1;DDX5;ZFP36;DHX9;FMR1
regulation of alternative mRNA splicing, via spliceosome (GO:0000381)	7	0.00156986	0.0326979	DDX17;RBM25;DDX5;SF3A1;FMR1;HNRNPA1;RBM5
positive regulation of protein acetylation (GO:1901985)	3	0.00162926	0.0328621	FAM161A;KAT5;TERF2IP
positive regulation of sodium ion transmembrane transport (GO:1902307)	3	0.00162926	0.0329925	DMD;GLRX;ANK3
astral microtubule organization (GO:0030953)	3	0.00162926	0.033124	NUMA1;EZR;RAB11A
mitotic spindle organization (GO:0007052)	10	0.00167974	0.033747	DYNC1H1;KIF2A;TNKS;PLK2;ZNF207;SPICE1;MAP4;RHOA;NAIP;RAB11A
positive regulation of catabolic process (GO:0009896)	9	0.00170287	0.0339443	NSF;DDB1;BARD1;PLK2;NEDD4;NEDD4L;STX5;TRIM32;FOXO1
regulation of translational initiation (GO:0006446)	9	0.00170287	0.0340775	EIF4A2;EIF5B;NPM1;RPS6KB1;FMR1;TPR;HABP4;EIF4H;EIF4B
DNA-templated transcription, initiation (GO:0006352)	18	0.00183929	0.0363794	NOTCH2;CREBBP;CBFB;CAVIN1;TAF12;MED8;RORA;NR1D2;RBPJ;GTF2F1;NR3C2;KAT2B;SNW1;TRIM28;DMTF1;E2F3;GTF2I;TAF1
positive regulation of developmental growth (GO:0048639)	8	0.00183396	0.0364151	ITSN2;GHR;MACF1;SEMA4D;RUFY3;PLAA;NEDD4L;MAPT
ATP-dependent chromatin remodeling (GO:0043044)	6	0.00189545	0.0372019	SMARCC1;SMARCC2;NASP;HNRNPC;ANP32B;SMARCA1
nuclear-transcribed mRNA catabolic process, deadenylation-dependent decay (GO:0000288)	9	0.00190909	0.037326	EIF4A2;PAN2;TTC37;ZFP36;CNOT3;PARN;SKIV2L;DCP2;EIF4B
beta-catenin-TCF complex assembly (GO:1904837)	6	0.00189545	0.0373456	TLE4;PYGO1;CREBBP;KAT5;TRRAP;MYC
ERK1 and ERK2 cascade (GO:0070371)	5	0.00201285	0.0390553	EGF;MYC;MAPK1;ZFP36L2;ZFP36L1
mRNA transcription (GO:0009299)	5	0.00201285	0.0392044	MYOG;DDX5;ARNT;SUPT6H;TP53
DNA damage response, signal transduction by p53 class mediator resulting in transcription of p21 class mediator (GO:0006978)	4	0.00208465	0.0398426	SP100;KAT5;TP53;TP63
transmembrane receptor protein serine/threonine kinase signaling pathway (GO:0007178)	15	0.00209568	0.039904	ACVR1;KLF10;SMAD1;DDX5;JUN;TGFB3;USP9X;SMAD9;LTBP2;RHOA;BMP5;CLDN5;COL1A2;PARD3;MAP3K7
regulation of stress-activated MAPK cascade (GO:0032872)	7	0.00212295	0.0399757	STK25;MYC;NBR1;MAPK1;EIF2AK2;FOXO1;MAP4K4
regulation of retinoic acid receptor signaling pathway (GO:0048385)	4	0.00208465	0.0399924	ASXL1;SNW1;AKR1C3;DHRS3
positive regulation of protein polymerization (GO:0032273)	9	0.00213477	0.0400505	PAK1;NUMA1;CTTN;DCTN1;NCOA3;AKAP9;CDC42EP3;MAPT;MET
spliceosomal complex assembly (GO:0000245)	7	0.00212295	0.0401238	ZRSR2;SART3;PRPF6;CELF2;LUC7L3;SRSF5;RBM5
prostanoid biosynthetic process (GO:0046457)	4	0.00208465	0.0401433	CD74;PTGIS;MIF;PTGDS
positive regulation of peptidyl-tyrosine phosphorylation (GO:0050731)	13	0.00212247	0.0402638	CSF1R;PRNP;CD74;SEMA4D;MIF;TNFRSF1A;GHR;ERBB3;KIT;HCLS1;IL6R;TP53;CD44
regulation of cAMP metabolic process (GO:0030814)	4	0.00208465	0.0402954	CXCL10;CXCL9;CXCL11;ADM
positive regulation of cellular biosynthetic process (GO:0031328)	16	0.00216473	0.0404637	NPM1;HSP90AB1;DHX9;TGFB3;POLDIP3;EGF;FMR1;CIRBP;ARNT;ARPP19;FXR1;ZEB2;P2RX4;RPS6KB1;MYC;SOX4
regulation of cytokinesis (GO:0032465)	10	0.00227373	0.0423461	SH3GLB1;SVIL;ZFYVE26;CETN2;PKP4;CALM1;RAB11FIP3;BBS4;RHOA;RAB11A
regulation of cell cycle process (GO:0010564)	11	0.00229411	0.0425703	SH3GLB1;DYNC1H1;ZFYVE26;NUMA1;CETN2;CSNK2A2;CALM1;OBSL1;RAB11FIP3;BBS4;RAB11A
transcription initiation from RNA polymerase II promoter (GO:0006367)	16	0.00230774	0.0426682	NOTCH2;CREBBP;CBFB;TAF12;MED8;RORA;NR1D2;RBPJ;GTF2F1;NR3C2;KAT2B;SNW1;TRIM28;E2F3;GTF2I;TAF1
positive regulation of protein import into nucleus (GO:0042307)	8	0.00235936	0.0433086	DAB2;TRIM28;EGF;TGFB3;UBR5;TPR;HCLS1;PIK3R1
negative regulation of blood vessel morphogenesis (GO:2000181)	9	0.00238119	0.0433972	FOXC1;SPARC;HGS;STAT1;STAB1;COL4A3;SULF1;GTF2I;WNT4
positive regulation of phosphatidylinositol 3-kinase signaling (GO:0014068)	8	0.00235936	0.043465	SELP;NTRK2;ERBB3;SEMA4D;NEDD4;KIT;HCLS1;PLXNB1
cellular response to reactive oxygen species (GO:0034614)	9	0.00238119	0.0435527	NET1;JUN;AKR1C3;MAPK1;MAPT;FOXO1;AQP1;RHOB;NFE2L2
regulation of telomerase activity (GO:0051972)	7	0.00245051	0.0445015	HSP90AB1;TNKS;XRCC5;MYC;PARN;MAPK1;TP53
regulation of ERBB signaling pathway (GO:1901184)	5	0.00250967	0.0450945	RHBDF1;ERBB3;EGF;RBPJ;LGMN
protein-DNA complex assembly (GO:0065004)	11	0.00250617	0.0451908	DDB1;DAXX;NPM1;SART3;CETN2;ATRX;HMGB2;RPA2;XPC;ERCC5;ANP32B
positive regulation of cellular protein metabolic process (GO:0032270)	11	0.00250617	0.045351	FXR1;NPM1;ASPH;RPS6KB1;POLDIP3;FMR1;RDX;CIRBP;EZR;TRIM32;SOX4
regulation of nuclear-transcribed mRNA catabolic process, deadenylation-dependent decay (GO:1900151)	4	0.00281559	0.047419	ZFP36;ZFP36L2;ZFP36L1;TNRC6B
response to ATP (GO:0033198)	4	0.00281559	0.0475761	P2RX4;CIB2;RYR3;TAF1
positive regulation of purine nucleotide metabolic process (GO:1900544)	4	0.00281559	0.0477341	CXCL10;CXCL9;CXCL11;ADM
cellular response to nitrogen compound (GO:1901699)	4	0.00281559	0.0478932	DAXX;FMR1;DDX11;ATRX
regulation of erythrocyte differentiation (GO:0045646)	6	0.00268025	0.0479906	ZFP36;STAT1;HMGB2;ARNT;FOXO3;ZFP36L1
DNA damage response, signal transduction resulting in transcription (GO:0042772)	4	0.00281559	0.0480534	SP100;KAT5;TP53;TP63
regulation of dendritic spine maintenance (GO:1902950)	3	0.00275617	0.0481668	PRNP;APOE;FCGR2B
negative regulation of intrinsic apoptotic signaling pathway by p53 class mediator (GO:1902254)	4	0.00281559	0.0482147	CD74;MDM2;MIF;CD44
histone H3-K4 demethylation (GO:0034720)	3	0.00275617	0.0483323	KDM5A;KDM5B;KDM5C
neuron projection morphogenesis (GO:0048812)	16	0.00278477	0.0483356	MEF2A;NCOA3;LRP4;ANK3;IQGAP1;DCLK1;PAK1;CTTN;STK25;PARD3;BTBD3;EPB41L3;PLXNB1;SRGAP2;EPHB3;MAP4K4
regulation of monocyte differentiation (GO:0045655)	4	0.00281559	0.048377	CD74;MYC;IRF7;ZFP36L1
DNA repair (GO:0006281)	24	0.00277832	0.0483883	BARD1;BTG2;FEN1;NPM1;RBM14;TRRAP;XRCC5;GADD45A;CETN2;HUWE1;HMGB2;XRCC1;RPA2;XPC;HMGB1;BACH1;DDB1;NIPBL;KAT5;TRIM28;USP1;ERCC6;TP53;POLE
V(D)J recombination (GO:0033151)	3	0.00275617	0.048499	DCAF1;HMGB2;HMGB1
establishment or maintenance of actin cytoskeleton polarity (GO:0030950)	4	0.00281559	0.0485404	RHOA;RHOBTB1;AQP1;RHOB
cellular response to hydroxyurea (GO:0072711)	3	0.00275617	0.0486668	FMR1;DDX11;ATRX
histone H3 acetylation (GO:0043966)	7	0.00281559	0.048705	KAT2B;BRD1;KAT2A;TAF12;KAT6A;MAP3K7;SUPT3H
nuclear export (GO:0051168)	11	0.0027338	0.0487783	ATXN1;POLDIP3;TPR;DHX38;SRSF4;U2AF1;NUP88;SRSF5;HNRNPA1;SRSF11;SRRM1
formation of translation preinitiation complex (GO:0001731)	3	0.00275617	0.0488358	EIF2S3;EIF4H;EIF4B
nucleosome organization (GO:0034728)	10	0.00275584	0.0490001	SMARCC1;DAXX;NPM1;SART3;SMARCC2;NASP;ATRX;HMGB2;ANP32B;SUPT6H
Immune System Homo sapiens R-HSA-168256	139	1.16139e-15	1.77693e-12	EIF4A2;FCN1;CYFIP1;IFITM1;AHCYL1;RNF19B;CBLB;ICAM1;HERC4;LGALS3;NPEPPS;PSMD7;PSMD2;AKT3;PSMD3;PSMD1;HLA-DOA;KPNA2;KIFAP3;HLA-DOB;MAP3K7;IL6R;SKP1;MEF2A;WSB1;UBE2E3;UBE4A;HLA-F;PIAS1;TXLNA;TYROBP;PRKAR1A;AKAP9;ELMO1;TXNIP;RBCK1;ATP6V0D1;SQSTM1;VCL;ATP6V1A;CSF1R;PSMD11;CFH;DHX9;CFI;NEDD4L;IQGAP1;PIK3R1;FOXO3;FOXO1;RAP1B;TPR;NUP88;CD14;HLA-DQA1;ATP6V0A1;CREBBP;JUN;UBE2H;VCAM1;XRCC5;EIF2AK2;CYLD;ARPC…
Adaptive Immune System Homo sapiens R-HSA-1280218	78	8.11833e-12	6.21052e-09	IFITM1;AHCYL1;CLTA;RNF19B;CBLB;CD3D;AP2A2;CTSS;ICAM1;TRIM9;NPEPPS;HERC4;CTSO;PSMD7;PSMD2;CTSK;AKT3;PSMD3;MRC1;PSMD1;HLA-DOA;KIFAP3;MAP3K7;HLA-DOB;CTSD;HLA-DPA1;SKP1;WSB1;UBE2E3;UBE4A;KIF22;HLA-F;YWHAZ;PSMA4;TYROBP;PIK3CA;KIF2A;KIT;RBCK1;PHLPP2;DYNC1I2;PSMD11;MGRN1;DCTN1;NEDD4L;PIK3R1;FOXO3;FOXO1;RAP1B;PAK1;ERBB3;PSMB1;MAPK1;HLA-DQA1;DYNC1H1;CD74;SEC24B;UBE2H;VCAM1;EGF;ERAP1;HUWE1;UBE2G1;PSMC5;PSM…
Cell Cycle Homo sapiens R-HSA-1640170	63	2.87069e-11	1.46405e-08	CEP57;MDC1;FEN1;HSP90AB1;MCM7;NUMA1;CETN2;CEP164;NIPBL;PCM1;PSMD7;KAT5;MYC;PSMD2;RUVBL2;PSMD3;PSMD1;OIP5;POLE;TMPO;SKP1;RAB2A;PPP1R12A;CSNK2A2;YWHAZ;PSMA4;KIF2A;AKAP9;CSNK2B;TERF2IP;MCM6;TP53;PAFAH1B1;DYNC1I2;PSMD11;LIN37;MAX;DCTN1;USO1;HMMR;ARPP19;CENPC;PSMB1;TPR;LMNA;MAPK1;NUP88;E2F3;RBBP7;BARD1;DYNC1H1;CDKN2B;NPM1;ODF2;RPA2;PSMC5;WEE1;PSMC6;STAG2;PSMC3;PSMC1;ALMS1;MDM2
Mitotic G2-G2/M phases Homo sapiens R-HSA-453274	31	5.0882e-11	1.94624e-08	CEP57;DYNC1I2;PSMD11;HSP90AB1;NUMA1;LIN37;DCTN1;CETN2;CEP164;HMMR;PCM1;PSMD7;PSMD2;PSMD3;PSMB1;PSMD1;E2F3;SKP1;DYNC1H1;PPP1R12A;ODF2;PSMC5;WEE1;PSMA4;PSMC6;PSMC3;PSMC1;AKAP9;ALMS1;TP53;PAFAH1B1
G2/M Transition Homo sapiens R-HSA-69275	30	1.79363e-10	5.4885e-08	CEP57;DYNC1I2;PSMD11;HSP90AB1;NUMA1;LIN37;DCTN1;CETN2;CEP164;HMMR;PCM1;PSMD7;PSMD2;PSMD3;PSMB1;PSMD1;SKP1;DYNC1H1;PPP1R12A;ODF2;PSMC5;WEE1;PSMA4;PSMC6;PSMC3;PSMC1;AKAP9;ALMS1;TP53;PAFAH1B1
Cell Cycle, Mitotic Homo sapiens R-HSA-69278	53	3.76836e-10	9.60931e-08	CEP57;FEN1;HSP90AB1;MCM7;NUMA1;CETN2;CEP164;NIPBL;PCM1;PSMD7;MYC;PSMD2;PSMD3;PSMD1;POLE;TMPO;SKP1;RAB2A;PPP1R12A;CSNK2A2;PSMA4;KIF2A;AKAP9;CSNK2B;MCM6;TP53;PAFAH1B1;DYNC1I2;PSMD11;LIN37;MAX;DCTN1;USO1;HMMR;ARPP19;CENPC;PSMB1;TPR;LMNA;MAPK1;NUP88;E2F3;DYNC1H1;CDKN2B;ODF2;RPA2;PSMC5;WEE1;PSMC6;STAG2;PSMC3;PSMC1;ALMS1
MHC class II antigen presentation Homo sapiens R-HSA-2132295	21	4.88295e-09	1.06727e-06	DYNC1I2;CD74;DYNC1H1;SEC24B;DCTN1;CLTA;KIF22;AP2A2;CTSS;CTSO;KIF2A;CTSK;HLA-DRA;HLA-DOA;KIFAP3;SEC24D;HLA-DOB;CTSD;HLA-DQA1;LGMN;HLA-DPA1
mRNA Splicing - Major Pathway Homo sapiens R-HSA-72163	24	6.09191e-09	1.16508e-06	SF3B4;DDX5;SF3A1;SF3B3;CPSF1;DHX9;HNRNPR;U2AF1;PLRG1;GTF2F1;PRPF8;SRRM1;SART1;PRPF6;SNRNP70;PRPF3;PCBP1;DHX38;SRSF4;SRSF5;HNRNPC;HNRNPA1;RBM5;SRSF11
Gene Expression Homo sapiens R-HSA-74160	122	1.17996e-08	2.00593e-06	EIF4A2;MDC1;RPL3;RORA;HNRNPR;THUMPD1;RBPJ;TTF1;NR3C2;ZFP36;PSMD7;TRIM28;KAT5;PSMD2;MYC;AKT3;PSMD3;PSMD1;ZFP37;TP63;BNIP3L;DAXX;CSNK2A2;MED8;ZNF10;GTF2F1;SRRM1;EEF1A1;PRPF6;CLNS1A;KAT6A;PRPF3;CSNK2B;GEMIN4;SRSF4;SRSF5;TP53;NOTCH2;SLBP;ZNF274;DDX5;PSMD11;DHX9;NEDD4L;PRPF8;ZFP36L1;PCBP1;PRDX1;TPR;SMYD2;DHX38;NUP88;SKIL;ZNF266;BARD1;EIF2B4;CPSF4;CREBBP;JUN;CPSF1;GADD45A;CBX3;PLK2;NR1D2;SUPT5H;PAN2;SN…
MAPK6/MAPK4 signaling Homo sapiens R-HSA-5687128	19	2.10185e-08	3.21582e-06	JUN;PSMD11;NCOA3;FOXO3;FOXO1;PAK1;PSMC5;PSMD7;PSMA4;PSMC6;PSMC3;MYC;PSMD2;PSMC1;PSMD3;CDC42EP3;PSMB1;PSMD1;TNRC6B
mRNA Splicing Homo sapiens R-HSA-72172	24	2.62775e-08	3.65497e-06	SF3B4;DDX5;SF3A1;SF3B3;CPSF1;DHX9;HNRNPR;U2AF1;PLRG1;GTF2F1;PRPF8;SRRM1;SART1;PRPF6;SNRNP70;PRPF3;PCBP1;DHX38;SRSF4;SRSF5;HNRNPC;HNRNPA1;RBM5;SRSF11
Processing of Capped Intron-Containing Pre-mRNA Homo sapiens R-HSA-72203	28	4.24769e-08	5.4158e-06	SF3B4;SLBP;DDX5;SF3B3;DHX9;POLDIP3;HNRNPR;U2AF1;PRPF8;SART1;SNRNP70;PCBP1;TPR;DHX38;NUP88;HNRNPA1;SRSF11;RBM5;SF3A1;CPSF1;PLRG1;GTF2F1;SRRM1;PRPF6;PRPF3;SRSF4;HNRNPC;SRSF5
Downstream TCR signaling Homo sapiens R-HSA-202424	19	7.31927e-08	8.61422e-06	PSMD11;PIK3R1;CD3D;PSMC5;PSMD7;PSMA4;PSMC6;PIK3CA;PSMC3;PSMD2;PSMC1;PSMD3;PSMB1;PSMD1;HLA-DRA;MAP3K7;HLA-DQA1;SKP1;HLA-DPA1
Cytokine Signaling in Immune system Homo sapiens R-HSA-1280215	58	1.05758e-07	1.15578e-05	EIF4A2;IFITM1;ICAM1;GHR;PSMD7;PSMD2;CASP3;PSMD3;PSMD1;KPNA2;MAP3K7;IL6R;HLA-DPA1;SKP1;IL15;HLA-F;OSMR;YWHAZ;PIAS1;TNFRSF1A;PSMA4;TXLNA;PIK3CA;AKAP9;KIT;IRF7;IRF8;EIF4E2;SQSTM1;CD44;VCL;CSF1R;SP100;PSMD11;IQGAP1;PIK3R1;RELB;RAP1B;ERBB3;PSMB1;TPR;MAPK1;NUP88;GBP2;HLA-DQA1;VCAM1;STAT1;EGF;STAT2;EIF2AK2;PSMC5;PSMC6;PSMC3;PSMC1;NEDD4;HLA-DRA;CALM1;IL7R
Class I MHC mediated antigen processing & presentation Homo sapiens R-HSA-983169	36	1.24854e-07	1.27351e-05	PSMD11;MGRN1;NEDD4L;RNF19B;CBLB;CTSS;HERC4;TRIM9;NPEPPS;PSMD7;PSMD2;PSMD3;MRC1;PSMB1;PSMD1;SKP1;UBE2H;SEC24B;WSB1;UBE2E3;ERAP1;HUWE1;UBE4A;UBE2G1;HLA-F;PSMC5;PSMA4;PSMC6;PSMC3;PSMC1;NEDD4;UBA1;RBCK1;SEC24D;FBXL4;TRIM32
S Phase Homo sapiens R-HSA-69242	21	1.45855e-07	1.39474e-05	FEN1;PSMD11;MCM7;MAX;RPA2;PSMC5;WEE1;PSMD7;STAG2;PSMA4;PSMC6;PSMC3;MYC;PSMD2;PSMC1;PSMD3;PSMB1;PSMD1;MCM6;POLE;SKP1
Mitotic G1-G1/S phases Homo sapiens R-HSA-453279	22	1.71176e-07	1.54059e-05	CDKN2B;PSMD11;MCM7;LIN37;MAX;RPA2;PSMC5;WEE1;PSMD7;PSMA4;PSMC6;PSMC3;MYC;PSMD2;PSMC1;PSMD3;PSMB1;PSMD1;E2F3;MCM6;POLE;SKP1
Regulation of ornithine decarboxylase (ODC) Homo sapiens R-HSA-350562	13	2.09253e-07	1.77865e-05	NQO1;PSMD11;AZIN1;PSMC5;PSMD7;PSMA4;PSMC6;PSMC3;PSMD2;PSMC1;PSMD3;PSMB1;PSMD1
Cyclin E associated events during G1/S transition Homo sapiens R-HSA-69202	15	2.58055e-07	2.07802e-05	PSMD11;MAX;PSMC5;WEE1;PSMD7;PSMA4;PSMC6;PSMC3;MYC;PSMD2;PSMC1;PSMD3;PSMB1;PSMD1;SKP1
TCR signaling Homo sapiens R-HSA-202403	20	2.8375e-07	2.17069e-05	PSMD11;PIK3R1;CD3D;PAK1;PSMC5;PSMD7;PSMA4;PSMC6;PIK3CA;PSMC3;PSMD2;PSMC1;PSMD3;PSMB1;PSMD1;HLA-DRA;MAP3K7;HLA-DQA1;SKP1;HLA-DPA1
Cyclin A:Cdk2-associated events at S phase entry Homo sapiens R-HSA-69656	15	3.16185e-07	2.30363e-05	PSMD11;MAX;PSMC5;WEE1;PSMD7;PSMA4;PSMC6;PSMC3;MYC;PSMD2;PSMC1;PSMD3;PSMB1;PSMD1;SKP1
Vesicle-mediated transport Homo sapiens R-HSA-5653656	48	4.00657e-07	2.78638e-05	DYNC1I2;TMF1;SPARC;KDELR1;STX16;DCTN1;USO1;SNAP23;CLTA;AP4M1;TGOLN2;MAN2A2;MAN1A2;VPS52;STAB1;TMED3;KIF13B;STX5;CD59;AP3S1;APOE;KIFAP3;NSF;MSR1;DYNC1H1;SEC24B;EXOC7;SEC16A;ANK3;STAM;KIF22;YWHAZ;RAB11A;IGF2R;COL1A1;RAB30;DAB2;COL1A2;MYH3;KIF2A;DNAJC6;HGS;MYH8;PLIN3;SEC24D;CALM1;PAFAH1B1;FTL
Innate Immune System Homo sapiens R-HSA-168249	68	4.45596e-07	2.96418e-05	FCN1;CYFIP1;HSP90AB1;AHCYL1;HMGB1;CTSS;EEA1;LGALS3;PPP3CA;PSMD7;PSMD2;CTSK;AKT3;PSMD3;PSMD1;MAP3K7;SKP1;MEF2A;FCER1G;PSMA4;TYROBP;PIK3CA;PRKAR1A;KIT;AKAP9;IRF7;ELMO1;TXNIP;VCL;PHLPP2;C1QB;PSMD11;C1S;CFH;C1R;DHX9;CFI;IQGAP1;PIK3R1;FOXO3;FOXO1;RELB;RAP1B;PAK1;IFI16;ERBB3;PSMB1;MAPK1;STAT6;CD59;CD14;CREBBP;JUN;XRCC5;EGF;CYLD;PSMC5;PSMC6;PSMC3;ARPC2;PSMC1;CAPZA1;MDM2;BCL2;CALM1;TRIM32;LGMN;TNRC6B
Signaling by Wnt Homo sapiens R-HSA-195721	34	4.88199e-07	3.11227e-05	PSMD11;TRRAP;TNKS;CLTA;AP2A2;PPP3CA;PSMD7;KAT5;MYC;PSMD2;PSMD3;PSMB1;PSMD1;MAP3K7;SOX4;SKP1;WNT4;TLE4;CREBBP;CSNK1A1;CSNK2A2;SOX13;YWHAZ;RHOA;PYGO1;PSMC5;PSMA4;PSMC6;PSMC3;PSMC1;CSNK2B;CALM1;PLCB2;TNRC6B
C-type lectin receptors (CLRs) Homo sapiens R-HSA-5621481	20	5.66489e-07	3.21011e-05	CREBBP;AHCYL1;PSMD11;FCER1G;RELB;PPP3CA;PAK1;PSMC5;PSMD7;PSMA4;PSMC6;PSMC3;PSMD2;PSMC1;PSMD3;PSMB1;PSMD1;CALM1;MAP3K7;SKP1
M/G1 Transition Homo sapiens R-HSA-68874	16	6.15726e-07	3.24849e-05	PSMD11;MCM7;RPA2;PSMC5;PSMD7;PSMA4;PSMC6;PSMC3;PSMD2;PSMC1;PSMD3;PSMB1;PSMD1;E2F3;MCM6;POLE
Stabilization of p53 Homo sapiens R-HSA-69541	13	5.53167e-07	3.25518e-05	PSMD11;PSMC5;PSMD7;PSMA4;PSMC6;PSMC3;PSMD2;PSMC1;PSMD3;PSMB1;MDM2;PSMD1;TP53
DNA Replication Pre-Initiation Homo sapiens R-HSA-69002	16	6.15726e-07	3.36451e-05	PSMD11;MCM7;RPA2;PSMC5;PSMD7;PSMA4;PSMC6;PSMC3;PSMD2;PSMC1;PSMD3;PSMB1;PSMD1;E2F3;MCM6;POLE
G1/S Transition Homo sapiens R-HSA-69206	19	5.52279e-07	3.37995e-05	PSMD11;MCM7;MAX;RPA2;PSMC5;WEE1;PSMD7;PSMA4;PSMC6;PSMC3;MYC;PSMD2;PSMC1;PSMD3;PSMB1;PSMD1;MCM6;POLE;SKP1
Membrane Trafficking Homo sapiens R-HSA-199991	42	1.12014e-06	5.52842e-05	DYNC1I2;TMF1;KDELR1;STX16;DCTN1;USO1;SNAP23;CLTA;AP4M1;TGOLN2;MAN2A2;MAN1A2;VPS52;TMED3;KIF13B;STX5;CD59;AP3S1;KIFAP3;NSF;DYNC1H1;SEC24B;EXOC7;SEC16A;ANK3;STAM;KIF22;YWHAZ;RAB11A;IGF2R;RAB30;DAB2;MYH3;KIF2A;DNAJC6;HGS;MYH8;PLIN3;SEC24D;CALM1;PAFAH1B1;FTL
Apoptosis Homo sapiens R-HSA-109581	23	1.10846e-06	5.65314e-05	PSMD11;DAPK2;HMGB2;HMGB1;YWHAZ;PSMC5;PSMD7;PSMA4;PSMC6;PSMC3;PSMD2;CASP3;PSMC1;AKT3;PSMD3;LMNA;PSMB1;BCL2;PSMD1;CD14;MAPT;TP53;TP63
Cross-presentation of soluble exogenous antigens (endosomes) Homo sapiens R-HSA-1236978	12	1.23816e-06	5.74057e-05	PSMC5;PSMD7;PSMA4;PSMD11;PSMC6;PSMC3;PSMD2;PSMC1;PSMD3;MRC1;PSMB1;PSMD1
Regulation of mRNA stability by proteins that bind AU-rich elements Homo sapiens R-HSA-450531	16	1.20528e-06	5.76276e-05	PSMD11;PARN;YWHAZ;ZFP36L1;ZFP36;PSMC5;PSMD7;PSMA4;PSMC6;PSMC3;PSMD2;PSMC1;PSMD3;PSMB1;PSMD1;DCP2
NIK-->noncanonical NF-kB signaling Homo sapiens R-HSA-5676590	13	1.3336e-06	5.82976e-05	PSMD11;RELB;PSMC5;PSMD7;PSMA4;PSMC6;PSMC3;PSMD2;PSMC1;PSMD3;PSMB1;PSMD1;SKP1
Assembly of the pre-replicative complex Homo sapiens R-HSA-68867	14	1.29891e-06	5.84508e-05	PSMD11;MCM7;PSMC5;PSMD7;PSMA4;PSMC6;PSMC3;PSMD2;PSMC1;PSMD3;PSMB1;PSMD1;E2F3;MCM6
The role of GTSE1 in G2/M progression after G2 checkpoint Homo sapiens R-HSA-8852276	13	1.6408e-06	6.123e-05	HSP90AB1;PSMD11;PSMC5;PSMD7;PSMA4;PSMC6;PSMC3;PSMD2;PSMC1;PSMD3;PSMB1;PSMD1;TP53
Developmental Biology Homo sapiens R-HSA-1266738	65	1.53498e-06	6.18031e-05	HSP90AB1;CLTA;RBPJ;SHB;AP2A2;ROBO1;PSMD7;PSMD2;AKT3;PSMD3;PSMD1;NEO1;EPHB3;MEF2A;MYOG;NCOA3;CSNK2A2;MED8;ANK3;RHOA;RHOB;PSMA4;TYROBP;COL4A4;CSNK2B;KIT;AKAP9;COL4A3;CDH15;EZR;MET;VCL;CEBPB;PSMD11;IQGAP1;FOXO3;EFNA4;FOXO1;RAP1B;PAK1;ABLIM1;ERBB3;ADAM23;PSMB1;MAPK1;RBBP7;SRGAP2;SPAG9;PRNP;CREBBP;JUN;SEMA4D;EGF;LIMK2;RDX;RANBP9;PSMC5;PSMC6;KLF5;PSMC3;ARPC2;PSMC1;MYF6;PLXNB1;CALM1
Degradation of GLI2 by the proteasome Homo sapiens R-HSA-5610783	13	1.6408e-06	6.27608e-05	PSMD11;CSNK1A1;PSMC5;PSMD7;PSMA4;PSMC6;PSMC3;PSMD2;PSMC1;PSMD3;PSMB1;PSMD1;SKP1
Programmed Cell Death Homo sapiens R-HSA-5357801	23	1.53059e-06	6.32918e-05	PSMD11;DAPK2;HMGB2;HMGB1;YWHAZ;PSMC5;PSMD7;PSMA4;PSMC6;PSMC3;PSMD2;CASP3;PSMC1;AKT3;PSMD3;LMNA;PSMB1;BCL2;PSMD1;CD14;MAPT;TP53;TP63
Axon guidance Homo sapiens R-HSA-422475	48	1.48975e-06	6.33144e-05	HSP90AB1;PSMD11;CLTA;IQGAP1;SHB;AP2A2;EFNA4;ROBO1;RAP1B;ABLIM1;PAK1;PSMD7;ERBB3;PSMD2;PSMD3;PSMB1;PSMD1;MAPK1;SRGAP2;NEO1;EPHB3;PRNP;SEMA4D;EGF;LIMK2;CSNK2A2;RDX;RANBP9;ANK3;RHOA;RHOB;PSMC5;PSMA4;PSMC6;TYROBP;PSMC3;ARPC2;PSMC1;COL4A4;AKAP9;CSNK2B;KIT;COL4A3;PLXNB1;EZR;CALM1;MET;VCL
Downstream signaling events of B Cell Receptor (BCR) Homo sapiens R-HSA-1168372	25	1.75004e-06	6.37513e-05	PHLPP2;PSMD11;PIK3R1;FOXO3;FOXO1;PSMD7;ERBB3;PSMD2;AKT3;PSMD3;PSMB1;PSMD1;MAPK1;MAP3K7;SKP1;EGF;PSMC5;PSMA4;PSMC6;PIK3CA;PSMC3;PSMC1;KIT;MDM2;TNRC6B
GLI3 is processed to GLI3R by the proteasome Homo sapiens R-HSA-5610785	13	1.6408e-06	6.437e-05	PSMD11;CSNK1A1;PSMC5;PSMD7;PSMA4;PSMC6;PSMC3;PSMD2;PSMC1;PSMD3;PSMB1;PSMD1;SKP1
CLEC7A (Dectin-1) signaling Homo sapiens R-HSA-5607764	17	1.81471e-06	6.45697e-05	AHCYL1;PSMD11;RELB;PPP3CA;PSMC5;PSMD7;PSMA4;PSMC6;PSMC3;PSMD2;PSMC1;PSMD3;PSMB1;PSMD1;CALM1;MAP3K7;SKP1
Autodegradation of the E3 ubiquitin ligase COP1 Homo sapiens R-HSA-349425	12	1.96115e-06	6.66791e-05	PSMC5;PSMD7;PSMA4;PSMD11;PSMC6;PSMC3;PSMD2;PSMC1;PSMD3;PSMB1;PSMD1;TP53
Vpu mediated degradation of CD4 Homo sapiens R-HSA-180534	12	1.96115e-06	6.81946e-05	PSMC5;PSMD7;PSMA4;PSMD11;PSMC6;PSMC3;PSMD2;PSMC1;PSMD3;PSMB1;PSMD1;SKP1
Signaling by the B Cell Receptor (BCR) Homo sapiens R-HSA-983705	28	2.16449e-06	7.19929e-05	PHLPP2;AHCYL1;PSMD11;CBLB;PIK3R1;FOXO3;FOXO1;PSMD7;ERBB3;PSMD2;AKT3;PSMD3;PSMB1;PSMD1;MAPK1;MAP3K7;SKP1;EGF;PSMC5;PSMA4;PSMC6;PSMC3;PIK3CA;PSMC1;KIT;MDM2;CALM1;TNRC6B
Antigen processing: Ubiquitination & Proteasome degradation Homo sapiens R-HSA-983168	30	2.21895e-06	7.22339e-05	PSMD11;MGRN1;NEDD4L;RNF19B;CBLB;HERC4;TRIM9;NPEPPS;PSMD7;PSMD2;PSMD3;PSMB1;PSMD1;SKP1;UBE2H;WSB1;UBE2E3;HUWE1;UBE4A;UBE2G1;PSMC5;PSMA4;PSMC6;PSMC3;PSMC1;NEDD4;UBA1;RBCK1;FBXL4;TRIM32
Diseases of signal transduction Homo sapiens R-HSA-5663202	32	2.33742e-06	7.45054e-05	HDAC4;PSMD11;TNKS;PIK3R1;RBPJ;FOXO3;FOXO1;PSMD7;ERBB3;MYC;PSMD2;AKT3;PSMD3;PSMB1;PSMD1;SKP1;CREBBP;CSNK1A1;STAT1;EGF;GTF2F1;KAT2B;KAT2A;PSMC5;SNW1;PSMA4;PSMC6;PSMC3;PIK3CA;PSMC1;KIT;MDM2
Dectin-1 mediated noncanonical NF-kB signaling Homo sapiens R-HSA-5607761	13	2.44953e-06	7.64853e-05	PSMD11;RELB;PSMC5;PSMD7;PSMA4;PSMC6;PSMC3;PSMD2;PSMC1;PSMD3;PSMB1;PSMD1;SKP1
TCF dependent signaling in response to WNT Homo sapiens R-HSA-201681	25	3.37529e-06	0.000103284	PSMD11;TRRAP;TNKS;PSMD7;KAT5;MYC;PSMD2;PSMD3;PSMB1;PSMD1;SOX4;WNT4;TLE4;CREBBP;CSNK1A1;CSNK2A2;SOX13;YWHAZ;PYGO1;PSMC5;PSMA4;PSMC6;PSMC3;PSMC1;CSNK2B
p53-Dependent G1 DNA Damage Response Homo sapiens R-HSA-69563	13	3.59377e-06	0.00010574	PSMD11;PSMC5;PSMD7;PSMA4;PSMC6;PSMC3;PSMD2;PSMC1;PSMD3;PSMB1;MDM2;PSMD1;TP53
Degradation of AXIN Homo sapiens R-HSA-4641257	12	3.74274e-06	0.000106044	PSMC5;PSMD7;PSMA4;PSMD11;PSMC6;PSMC3;TNKS;PSMD2;PSMC1;PSMD3;PSMB1;PSMD1
p53-Dependent G1/S DNA damage checkpoint Homo sapiens R-HSA-69580	13	3.59377e-06	0.000107813	PSMD11;PSMC5;PSMD7;PSMA4;PSMC6;PSMC3;PSMD2;PSMC1;PSMD3;PSMB1;MDM2;PSMD1;TP53
SCF-beta-TrCP mediated degradation of Emi1 Homo sapiens R-HSA-174113	12	3.74274e-06	0.000108045	PSMC5;PSMD7;PSMA4;PSMD11;PSMC6;PSMC3;PSMD2;PSMC1;PSMD3;PSMB1;PSMD1;SKP1
DNA Replication Homo sapiens R-HSA-69306	17	4.18601e-06	0.000116447	FEN1;PSMD11;MCM7;RPA2;PSMC5;PSMD7;PSMA4;PSMC6;PSMC3;PSMD2;PSMC1;PSMD3;PSMB1;PSMD1;E2F3;MCM6;POLE
Metabolism of polyamines Homo sapiens R-HSA-351202	15	4.40584e-06	0.000120374	NQO1;ARG2;PSMD11;SAT1;AZIN1;PSMC5;PSMD7;PSMA4;PSMC6;PSMC3;PSMD2;PSMC1;PSMD3;PSMB1;PSMD1
G1/S DNA Damage Checkpoints Homo sapiens R-HSA-69615	13	5.18787e-06	0.000139253	PSMD11;PSMC5;PSMD7;PSMA4;PSMC6;PSMC3;PSMD2;PSMC1;PSMD3;PSMB1;MDM2;PSMD1;TP53
Regulation of DNA replication Homo sapiens R-HSA-69304	14	5.32935e-06	0.000140584	PSMD11;MCM7;PSMC5;PSMD7;PSMA4;PSMC6;PSMC3;PSMD2;PSMC1;PSMD3;PSMB1;PSMD1;E2F3;MCM6
Synthesis of DNA Homo sapiens R-HSA-69239	16	6.23027e-06	0.000158872	FEN1;PSMD11;MCM7;RPA2;PSMC5;PSMD7;PSMA4;PSMC6;PSMC3;PSMD2;PSMC1;PSMD3;PSMB1;PSMD1;MCM6;POLE
Activation of NF-kappaB in B cells Homo sapiens R-HSA-1169091	13	6.1976e-06	0.000160717	PSMD11;PSMC5;PSMD7;PSMA4;PSMC6;PSMC3;PSMD2;PSMC1;PSMD3;PSMB1;PSMD1;MAP3K7;SKP1
Beta-catenin independent WNT signaling Homo sapiens R-HSA-3858494	20	6.99143e-06	0.000175359	PSMD11;CLTA;AP2A2;RHOA;PPP3CA;PSMC5;PSMD7;PSMA4;PSMC6;PSMC3;PSMD2;PSMC1;PSMD3;PSMB1;PSMD1;CALM1;MAP3K7;PLCB2;WNT4;TNRC6B
Disease Homo sapiens R-HSA-1643685	59	7.68923e-06	0.000186738	FEN1;RPL3;HSP90AB1;CLTA;RBPJ;TTF1;AP2A2;PSMD7;MYC;PSMD2;AKT3;PSMD3;FDXR;PSMD1;THSD7A;KPNA2;SKP1;GTF2F1;KAT2B;KAT2A;PSMA4;PIK3CA;KIT;ELMO1;PPIA;NOTCH2;HDAC4;PSMD11;TNKS;RPL12;NEDD4L;CXCR4;PIK3R1;FOXO3;FOXO1;ERBB3;PSMB1;TPR;NUP88;RPL15;CD14;CPSF4;CREBBP;NPM1;TAF12;CSNK1A1;STAT1;XRCC5;EGF;EIF2AK2;SUPT5H;PSMC5;PSMC6;SNW1;PSMC3;PSMC1;MDM2;CALM1;TAF1
Infectious disease Homo sapiens R-HSA-5663205	35	7.64631e-06	0.000188691	FEN1;RPL3;PSMD11;HSP90AB1;RPL12;NEDD4L;CLTA;CXCR4;AP2A2;PSMD7;PSMD2;PSMD3;PSMB1;TPR;PSMD1;NUP88;RPL15;KPNA2;SKP1;CPSF4;NPM1;TAF12;XRCC5;EIF2AK2;GTF2F1;SUPT5H;PSMC5;PSMA4;PSMC6;PSMC3;PSMC1;ELMO1;CALM1;PPIA;TAF1
HIV Infection Homo sapiens R-HSA-162906	26	7.91999e-06	0.000189337	FEN1;PSMD11;NEDD4L;CXCR4;AP2A2;PSMD7;PSMD2;PSMD3;PSMB1;TPR;PSMD1;NUP88;SKP1;NPM1;TAF12;XRCC5;GTF2F1;SUPT5H;PSMC5;PSMA4;PSMC6;PSMC3;PSMC1;ELMO1;PPIA;TAF1
Regulation of activated PAK-2p34 by proteasome mediated degradation Homo sapiens R-HSA-211733	11	8.54662e-06	0.000201174	PSMC5;PSMD7;PSMA4;PSMD11;PSMC6;PSMC3;PSMD2;PSMC1;PSMD3;PSMB1;PSMD1
HDMs demethylate histones Homo sapiens R-HSA-3214842	8	8.75227e-06	0.000202893	KDM5A;KDM5B;PHF2;KDM4A;KDM5C;KDM3B;KDM2A;KDM7A
Notch-HLH transcription pathway Homo sapiens R-HSA-350054	6	1.05385e-05	0.000214985	NOTCH2;KAT2B;CREBBP;KAT2A;SNW1;RBPJ
NICD traffics to nucleus Homo sapiens R-HSA-157052	6	1.05385e-05	0.000217891	NOTCH2;KAT2B;CREBBP;KAT2A;SNW1;RBPJ
Regulation of Apoptosis Homo sapiens R-HSA-169911	11	1.05163e-05	0.000220411	PSMC5;PSMD7;PSMA4;PSMD11;PSMC6;PSMC3;PSMD2;PSMC1;PSMD3;PSMB1;PSMD1
Pre-NOTCH Transcription and Translation Homo sapiens R-HSA-1912408	10	9.97733e-06	0.000221236	NOTCH2;KAT2B;CREBBP;JUN;KAT2A;SNW1;E2F3;RBPJ;TP53;TNRC6B
Ubiquitin-dependent degradation of Cyclin D Homo sapiens R-HSA-75815	11	1.05163e-05	0.000223472	PSMC5;PSMD7;PSMA4;PSMD11;PSMC6;PSMC3;PSMD2;PSMC1;PSMD3;PSMB1;PSMD1
SCF(Skp2)-mediated degradation of p27/p21 Homo sapiens R-HSA-187577	12	9.9351e-06	0.00022354	PSMC5;PSMD7;PSMA4;PSMD11;PSMC6;PSMC3;PSMD2;PSMC1;PSMD3;PSMB1;PSMD1;SKP1
Ubiquitin-dependent degradation of Cyclin D1 Homo sapiens R-HSA-69229	11	1.05163e-05	0.00022662	PSMC5;PSMD7;PSMA4;PSMD11;PSMC6;PSMC3;PSMD2;PSMC1;PSMD3;PSMB1;PSMD1
Degradation of GLI1 by the proteasome Homo sapiens R-HSA-5610780	12	9.9351e-06	0.000226876	PSMC5;PSMD7;PSMA4;PSMD11;PSMC6;PSMC3;PSMD2;PSMC1;PSMD3;PSMB1;PSMD1;SKP1
CDK-mediated phosphorylation and removal of Cdc6 Homo sapiens R-HSA-69017	11	1.05163e-05	0.000229857	PSMC5;PSMD7;PSMA4;PSMD11;PSMC6;PSMC3;PSMD2;PSMC1;PSMD3;PSMB1;PSMD1
Orc1 removal from chromatin Homo sapiens R-HSA-68949	13	1.21855e-05	0.000239024	PSMD11;MCM7;PSMC5;PSMD7;PSMA4;PSMC6;PSMC3;PSMD2;PSMC1;PSMD3;PSMB1;PSMD1;MCM6
Switching of origins to a post-replicative state Homo sapiens R-HSA-69052	13	1.21855e-05	0.000242128	PSMD11;MCM7;PSMC5;PSMD7;PSMA4;PSMC6;PSMC3;PSMD2;PSMC1;PSMD3;PSMB1;PSMD1;MCM6
PCP/CE pathway Homo sapiens R-HSA-4086400	15	1.21723e-05	0.000245047	PSMD11;CLTA;AP2A2;RHOA;PSMC5;PSMD7;PSMA4;PSMC6;PSMC3;PSMD2;PSMC1;PSMD3;PSMB1;PSMD1;WNT4
G2/M Checkpoints Homo sapiens R-HSA-69481	20	1.30044e-05	0.000251858	BARD1;MDC1;PSMD11;MCM7;RPA2;YWHAZ;PSMC5;WEE1;PSMD7;PSMA4;PSMC6;KAT5;PSMC3;PSMD2;PSMC1;PSMD3;PSMB1;PSMD1;MCM6;TP53
Ubiquitin Mediated Degradation of Phosphorylated Cdc25A Homo sapiens R-HSA-69601	11	1.56654e-05	0.000281978	PSMC5;PSMD7;PSMA4;PSMD11;PSMC6;PSMC3;PSMD2;PSMC1;PSMD3;PSMB1;PSMD1
p53-Independent G1/S DNA damage checkpoint Homo sapiens R-HSA-69613	11	1.56654e-05	0.000285335	PSMC5;PSMD7;PSMA4;PSMD11;PSMC6;PSMC3;PSMD2;PSMC1;PSMD3;PSMB1;PSMD1
NGF signalling via TRKA from the plasma membrane Homo sapiens R-HSA-187037	36	1.50387e-05	0.000287616	PHLPP2;AHCYL1;PSMD11;CLTA;PIK3R1;IQGAP1;FOXO3;AP2A2;FOXO1;RAP1B;PSMD7;ERBB3;PSMD2;AKT3;PSMD3;PSMB1;PSMD1;MAPK1;MEF2A;NTRK2;KIDINS220;EGF;RHOA;PSMC5;PSMA4;PSMC6;PSMC3;PIK3CA;PRKAR1A;PSMC1;AKAP9;KIT;MDM2;CALM1;VCL;TNRC6B
p53-Independent DNA Damage Response Homo sapiens R-HSA-69610	11	1.56654e-05	0.000288773	PSMC5;PSMD7;PSMA4;PSMD11;PSMC6;PSMC3;PSMD2;PSMC1;PSMD3;PSMB1;PSMD1
Antigen processing-Cross presentation Homo sapiens R-HSA-1236975	14	1.56128e-05	0.000291312	PSMD11;HLA-F;CTSS;PSMC5;PSMD7;PSMA4;PSMC6;PSMC3;PSMD2;PSMC1;PSMD3;MRC1;PSMB1;PSMD1
Degradation of beta-catenin by the destruction complex Homo sapiens R-HSA-195253	14	1.56128e-05	0.000294909	TLE4;PSMD11;CSNK1A1;PSMC5;PSMD7;PSMA4;PSMC6;PSMC3;PSMD2;PSMC1;PSMD3;PSMB1;PSMD1;SKP1
Removal of licensing factors from origins Homo sapiens R-HSA-69300	13	1.67548e-05	0.000298079	PSMD11;MCM7;PSMC5;PSMD7;PSMA4;PSMC6;PSMC3;PSMD2;PSMC1;PSMD3;PSMB1;PSMD1;MCM6
Platelet degranulation Homo sapiens R-HSA-114608	16	1.75878e-05	0.000309302	ABCC4;CD63;SPARC;TGFB3;EGF;APLP2;F13A1;SELP;LAMP2;PSAP;HABP4;SERPING1;QSOX1;CALM1;PPIA;VCL
Host Interactions of HIV factors Homo sapiens R-HSA-162909	18	1.86179e-05	0.000323697	NPM1;PSMD11;AP2A2;PSMC5;PSMD7;PSMA4;PSMC6;PSMC3;PSMD2;PSMC1;PSMD3;TPR;PSMB1;ELMO1;PSMD1;NUP88;PPIA;SKP1
Vif-mediated degradation of APOBEC3G Homo sapiens R-HSA-180585	11	1.89737e-05	0.000326177	PSMC5;PSMD7;PSMA4;PSMD11;PSMC6;PSMC3;PSMD2;PSMC1;PSMD3;PSMB1;PSMD1
Transcriptional activity of SMAD2/SMAD3:SMAD4 heterotrimer Homo sapiens R-HSA-2173793	10	1.95405e-05	0.000332188	TGIF1;PPM1A;CDKN2B;TGIF2;SNW1;USP9X;MYC;NEDD4L;SKIL;TRIM33
Signaling by PDGF Homo sapiens R-HSA-186797	35	2.01295e-05	0.00033844	PHLPP2;AHCYL1;PSMD11;PIK3R1;IQGAP1;FOXO3;FOXO1;THBS3;RAP1B;PSMD7;ERBB3;PSMD2;AKT3;PSMD3;PSMB1;PSMD1;MAPK1;STAT6;STAT1;EGF;PSMC5;PSMA4;PSMC6;PSMC3;PIK3CA;PRKAR1A;PSMC1;COL4A4;AKAP9;KIT;COL4A3;MDM2;CALM1;VCL;TNRC6B
Hemostasis Homo sapiens R-HSA-109582	47	2.10096e-05	0.0003494	CD63;SPARC;F13A1;JMJD1C;PIK3R1;GLG1;RAP1B;AKT3;LAMP2;PSAP;HABP4;KIF13B;SIRPA;MAPK1;QSOX1;KIFAP3;CD74;ABCC4;CREBBP;FCER1G;ANXA2;TGFB3;EGF;APLP2;MIF;KIF22;F3;YWHAZ;RHOA;RHOB;SELP;P2RX6;SLC7A6;WEE1;P2RX4;PIK3CA;KIF2A;PRKAR1A;CAPZA1;IRF7;SERPING1;PDE5A;CALM1;TP53;PPIA;CD44;VCL
AUF1 (hnRNP D0) binds and destabilizes mRNA Homo sapiens R-HSA-450408	11	2.287e-05	0.000376249	PSMC5;PSMD7;PSMA4;PSMD11;PSMC6;PSMC3;PSMD2;PSMC1;PSMD3;PSMB1;PSMD1
Hedgehog ligand biogenesis Homo sapiens R-HSA-5358346	12	2.37126e-05	0.000385961	PSMC5;PSMD7;PSMA4;PSMD11;PSMC6;PSMC3;PSMD2;PSMC1;PSMD3;PSMB1;PSMD1;P4HB
Anchoring of the basal body to the plasma membrane Homo sapiens R-HSA-5620912	15	2.67367e-05	0.000430602	CEP57;IQCB1;DYNC1I2;DYNC1H1;C2CD3;ODF2;DCTN1;CETN2;CEP164;RAB11A;TTBK2;PCM1;AKAP9;ALMS1;PAFAH1B1
Hh mutants that don't undergo autocatalytic processing are degraded by ERAD Homo sapiens R-HSA-5362768	11	2.74393e-05	0.000437313	PSMC5;PSMD7;PSMA4;PSMD11;PSMC6;PSMC3;PSMD2;PSMC1;PSMD3;PSMB1;PSMD1
ER-Phagosome pathway Homo sapiens R-HSA-1236974	12	2.7907e-05	0.000440182	PSMC5;PSMD7;PSMA4;PSMD11;PSMC6;PSMC3;PSMD2;PSMC1;PSMD3;PSMB1;PSMD1;HLA-F
Signaling by EGFR Homo sapiens R-HSA-177929	34	2.85476e-05	0.000445692	PHLPP2;AHCYL1;PSMD11;CLTA;PIK3R1;IQGAP1;FOXO3;AP2A2;FOXO1;RAP1B;PSMD7;ERBB3;PSMD2;AKT3;PSMD3;PSMB1;PSMD1;MAPK1;EGF;STAM;PSMC5;PSMA4;PSMC6;PSMC3;PIK3CA;PRKAR1A;HGS;PSMC1;AKAP9;KIT;MDM2;CALM1;VCL;TNRC6B
Chromatin modifying enzymes Homo sapiens R-HSA-3247509	25	3.1281e-05	0.0004786	KDM5A;PHF2;KDM5B;KDM5C;KDM3B;TRRAP;KAT5;RUVBL2;SMYD2;RBBP7;KDM4A;SMARCC1;CREBBP;BRD1;SMARCC2;KDM2A;SETDB1;TAF12;PAX3;SUPT3H;KAT2B;KAT2A;KAT6A;PADI2;KDM7A
Response to elevated platelet cytosolic Ca2+ Homo sapiens R-HSA-76005	16	3.18079e-05	0.000481842	ABCC4;CD63;SPARC;TGFB3;EGF;APLP2;F13A1;SELP;LAMP2;PSAP;HABP4;SERPING1;QSOX1;CALM1;PPIA;VCL
Chromatin organization Homo sapiens R-HSA-4839726	25	3.1281e-05	0.000483434	KDM5A;PHF2;KDM5B;KDM5C;KDM3B;TRRAP;KAT5;RUVBL2;SMYD2;RBBP7;KDM4A;SMARCC1;CREBBP;BRD1;SMARCC2;KDM2A;SETDB1;TAF12;PAX3;SUPT3H;KAT2B;KAT2A;KAT6A;PADI2;KDM7A
Signalling by NGF Homo sapiens R-HSA-166520	40	3.29229e-05	0.000489049	PHLPP2;AHCYL1;PSMD11;CLTA;IQGAP1;PIK3R1;FOXO3;AP2A2;FOXO1;RAP1B;PSMD7;ERBB3;PSMD2;CASP3;AKT3;PSMD3;PSMB1;PSMD1;MAPK1;MEF2A;NTRK2;PRKCI;KIDINS220;EGF;RHOA;NET1;PSMC5;PSMA4;PSMC6;PSMC3;PIK3CA;PRKAR1A;PSMC1;AKAP9;KIT;MDM2;CALM1;SQSTM1;VCL;TNRC6B
Degradation of DVL Homo sapiens R-HSA-4641258	11	3.27755e-05	0.000491632	PSMC5;PSMD7;PSMA4;PSMD11;PSMC6;PSMC3;PSMD2;PSMC1;PSMD3;PSMB1;PSMD1
Hedgehog 'off' state Homo sapiens R-HSA-5610787	15	3.42269e-05	0.000498734	PSMD11;CSNK1A1;TULP3;PSMC5;PSMD7;PSMA4;PSMC6;PSMC3;PRKAR1A;PSMD2;PSMC1;PSMD3;PSMB1;PSMD1;SKP1
MAPK family signaling cascades Homo sapiens R-HSA-5683057	29	3.41407e-05	0.000502263	PSMD11;IQGAP1;FOXO3;FOXO1;RAP1B;PAK1;PSMD7;ERBB3;MYC;PSMD2;PSMD3;PSMB1;PSMD1;MAPK1;IL6R;JUN;EGF;NCOA3;PSMC5;PSMA4;PSMC6;PSMC3;PSMC1;AKAP9;KIT;CDC42EP3;CALM1;VCL;TNRC6B
Hh mutants abrogate ligand secretion Homo sapiens R-HSA-5387390	11	3.89829e-05	0.000562677	PSMC5;PSMD7;PSMA4;PSMD11;PSMC6;PSMC3;PSMD2;PSMC1;PSMD3;PSMB1;PSMD1
CDT1 association with the CDC6:ORC:origin complex Homo sapiens R-HSA-68827	11	4.61762e-05	0.000660276	PSMC5;PSMD7;PSMA4;PSMD11;PSMC6;PSMC3;PSMD2;PSMC1;PSMD3;PSMB1;PSMD1
Downregulation of SMAD2/3:SMAD4 transcriptional activity Homo sapiens R-HSA-2173795	7	4.6811e-05	0.000663156	TGIF1;PPM1A;TGIF2;USP9X;NEDD4L;SKIL;TRIM33
Intra-Golgi and retrograde Golgi-to-ER traffic Homo sapiens R-HSA-6811442	21	5.60736e-05	0.000787088	NSF;DYNC1I2;DYNC1H1;TMF1;KDELR1;STX16;DCTN1;KIF22;IGF2R;TGOLN2;RAB30;MAN2A2;KIF2A;MAN1A2;VPS52;TMED3;KIF13B;PLIN3;STX5;KIFAP3;PAFAH1B1
Downstream signal transduction Homo sapiens R-HSA-186763	32	7.17957e-05	0.000989616	PHLPP2;AHCYL1;PSMD11;PIK3R1;IQGAP1;FOXO3;FOXO1;RAP1B;PSMD7;ERBB3;PSMD2;AKT3;PSMD3;PSMB1;PSMD1;MAPK1;STAT6;STAT1;EGF;PSMC5;PSMA4;PSMC6;PSMC3;PIK3CA;PRKAR1A;PSMC1;AKAP9;KIT;MDM2;CALM1;VCL;TNRC6B
Cell Cycle Checkpoints Homo sapiens R-HSA-69620	21	7.15115e-05	0.00099466	BARD1;MDC1;PSMD11;MCM7;RPA2;YWHAZ;PSMC5;WEE1;PSMD7;PSMA4;PSMC6;KAT5;PSMC3;PSMD2;PSMC1;PSMD3;PSMB1;MDM2;PSMD1;MCM6;TP53
Interferon Signaling Homo sapiens R-HSA-913531	22	7.3669e-05	0.00100637	EIF4A2;IFITM1;SP100;VCAM1;STAT1;STAT2;EIF2AK2;HLA-F;ICAM1;PIAS1;NEDD4;TPR;IRF7;HLA-DRA;IRF8;NUP88;KPNA2;EIF4E2;GBP2;HLA-DQA1;CD44;HLA-DPA1
AURKA Activation by TPX2 Homo sapiens R-HSA-8854518	12	7.97896e-05	0.00108034	CEP57;DYNC1I2;DYNC1H1;PCM1;DCTN1;ODF2;CETN2;CEP164;AKAP9;ALMS1;HMMR;PAFAH1B1
Extracellular matrix organization Homo sapiens R-HSA-1474244	28	8.07075e-05	0.00108318	SPARC;CD151;HTRA1;LRP4;FBLN1;LTBP2;CTSS;FBLN5;ICAM1;CAPN7;CTSK;CASP3;DMD;CTSD;VCAM1;TGFB3;CMA1;PCOLCE;COL1A1;MFAP4;COL1A2;COL4A4;COL4A3;COL5A2;MFAP2;COL21A1;P4HB;CD44
TNFR2 non-canonical NF-kB pathway Homo sapiens R-HSA-5668541	14	8.45538e-05	0.00112493	PSMD11;TNFRSF1A;RELB;PSMC5;PSMD7;PSMA4;PSMC6;PSMC3;PSMD2;PSMC1;PSMD3;PSMB1;PSMD1;SKP1
Autodegradation of Cdh1 by Cdh1:APC/C Homo sapiens R-HSA-174084	11	8.75152e-05	0.0011543	PSMC5;PSMD7;PSMA4;PSMD11;PSMC6;PSMC3;PSMD2;PSMC1;PSMD3;PSMB1;PSMD1
Signaling by ERBB4 Homo sapiens R-HSA-1236394	31	9.08108e-05	0.00118753	PHLPP2;PSMD11;PIK3R1;IQGAP1;FOXO3;FOXO1;RAP1B;GHR;PSMD7;ERBB3;PSMD2;AKT3;PSMD3;PSMB1;PSMD1;MAPK1;SKP1;EGF;PSMC5;PSMA4;PSMC6;PSMC3;PIK3CA;PSMC1;NEDD4;AKAP9;KIT;MDM2;CALM1;VCL;TNRC6B
Signaling by TGF-beta Receptor Complex Homo sapiens R-HSA-170834	12	9.16386e-05	0.0011882	TGIF1;PPM1A;CDKN2B;TGIF2;SNW1;USP9X;MYC;PARD3;NEDD4L;SKIL;RHOA;TRIM33
Asymmetric localization of PCP proteins Homo sapiens R-HSA-4608870	11	0.000101781	0.00130861	PSMC5;PSMD7;PSMA4;PSMD11;PSMC6;PSMC3;PSMD2;PSMC1;PSMD3;PSMB1;PSMD1
Fc epsilon receptor (FCERI) signaling Homo sapiens R-HSA-2454202	35	0.000106923	0.00136327	PHLPP2;AHCYL1;PSMD11;IQGAP1;PIK3R1;FOXO3;FOXO1;RAP1B;PPP3CA;PAK1;PSMD7;ERBB3;PSMD2;AKT3;PSMD3;PSMB1;PSMD1;MAPK1;MAP3K7;SKP1;JUN;FCER1G;EGF;PSMC5;PSMA4;PSMC6;PSMC3;PIK3CA;PSMC1;AKAP9;KIT;MDM2;CALM1;VCL;TNRC6B
Regulation of PLK1 Activity at G2/M Transition Homo sapiens R-HSA-2565942	13	0.000129994	0.00164372	CEP57;DYNC1I2;DYNC1H1;PPP1R12A;DCTN1;ODF2;CETN2;CEP164;PCM1;AKAP9;ALMS1;SKP1;PAFAH1B1
APC/C:Cdc20 mediated degradation of Securin Homo sapiens R-HSA-174154	11	0.000157053	0.0019696	PSMC5;PSMD7;PSMA4;PSMD11;PSMC6;PSMC3;PSMD2;PSMC1;PSMD3;PSMB1;PSMD1
Signaling by SCF-KIT Homo sapiens R-HSA-1433557	30	0.000159775	0.00198744	PHLPP2;PSMD11;PIK3R1;IQGAP1;FOXO3;FOXO1;RAP1B;PSMD7;ERBB3;PSMD2;AKT3;PSMD3;PSMB1;PSMD1;MAPK1;STAT1;EGF;CMA1;PSMC5;PSMA4;PSMC6;PSMC3;PIK3CA;PSMC1;AKAP9;KIT;MDM2;CALM1;VCL;TNRC6B
Signaling by Insulin receptor Homo sapiens R-HSA-74752	29	0.000171689	0.00211842	ATP6V1A;PSMD11;PIK3R1;IQGAP1;RAP1B;PSMD7;ERBB3;PSMD2;PSMD3;PSMB1;PSMD1;MAPK1;EIF4B;ATP6V0A1;EGF;PPM1A;PSMC5;PSMA4;PSMC6;PSMC3;PIK3CA;RPS6KB1;PSMC1;AKAP9;KIT;ATP6V1B2;ATP6V0D1;CALM1;VCL
Regulation of RAS by GAPs Homo sapiens R-HSA-5658442	11	0.000180387	0.00220794	PSMC5;PSMD7;PSMA4;PSMD11;PSMC6;PSMC3;PSMD2;PSMC1;PSMD3;PSMB1;PSMD1
Pre-NOTCH Expression and Processing Homo sapiens R-HSA-1912422	10	0.000200533	0.002256	NOTCH2;KAT2B;KAT2A;JUN;CREBBP;SNW1;E2F3;RBPJ;TP53;TNRC6B
Signaling by Interleukins Homo sapiens R-HSA-449147	34	0.000200032	0.00226703	CSF1R;PSMD11;IQGAP1;PIK3R1;RAP1B;PSMD7;ERBB3;PSMD2;CASP3;PSMD3;PSMB1;PSMD1;MAPK1;MAP3K7;IL6R;SKP1;STAT1;IL15;EGF;OSMR;YWHAZ;PSMC5;PSMA4;PSMC6;TXLNA;PSMC3;PIK3CA;PSMC1;AKAP9;KIT;CALM1;IL7R;SQSTM1;VCL
Recruitment of mitotic centrosome proteins and complexes Homo sapiens R-HSA-380270	12	0.000199485	0.0022777	CEP57;DYNC1I2;DYNC1H1;PCM1;NUMA1;DCTN1;ODF2;CETN2;CEP164;AKAP9;ALMS1;PAFAH1B1
Centrosome maturation Homo sapiens R-HSA-380287	12	0.000199485	0.00229483	CEP57;DYNC1I2;DYNC1H1;PCM1;NUMA1;DCTN1;ODF2;CETN2;CEP164;AKAP9;ALMS1;PAFAH1B1
Signaling by FGFR2 Homo sapiens R-HSA-5654738	32	0.000206293	0.00230385	PHLPP2;AHCYL1;PSMD11;PIK3R1;IQGAP1;FOXO3;FOXO1;RAP1B;PSMD7;ERBB3;PSMD2;AKT3;PSMD3;PSMB1;PSMD1;MAPK1;HNRNPA1;EGF;GTF2F1;PSMC5;PSMA4;PSMC6;PSMC3;PIK3CA;PRKAR1A;PSMC1;AKAP9;KIT;MDM2;CALM1;VCL;TNRC6B
Downstream signaling of activated FGFR3 Homo sapiens R-HSA-5654708	30	0.000197859	0.00231087	PHLPP2;AHCYL1;PSMD11;PIK3R1;IQGAP1;FOXO3;FOXO1;RAP1B;PSMD7;ERBB3;PSMD2;AKT3;PSMD3;PSMB1;PSMD1;MAPK1;EGF;PSMC5;PSMA4;PSMC6;PSMC3;PIK3CA;PRKAR1A;PSMC1;AKAP9;KIT;MDM2;CALM1;VCL;TNRC6B
NOTCH1 Intracellular Domain Regulates Transcription Homo sapiens R-HSA-2122947	9	0.000208465	0.00231124	HDAC4;TLE4;KAT2B;CREBBP;KAT2A;SNW1;MYC;RBPJ;SKP1
Regulation of APC/C activators between G1/S and early anaphase Homo sapiens R-HSA-176408	12	0.000199485	0.00231221	PSMC5;PSMD7;PSMA4;PSMD11;PSMC6;PSMC3;PSMD2;PSMC1;PSMD3;PSMB1;PSMD1;SKP1
Downstream signaling of activated FGFR4 Homo sapiens R-HSA-5654716	30	0.000197859	0.00232865	PHLPP2;AHCYL1;PSMD11;PIK3R1;IQGAP1;FOXO3;FOXO1;RAP1B;PSMD7;ERBB3;PSMD2;AKT3;PSMD3;PSMB1;PSMD1;MAPK1;EGF;PSMC5;PSMA4;PSMC6;PSMC3;PIK3CA;PRKAR1A;PSMC1;AKAP9;KIT;MDM2;CALM1;VCL;TNRC6B
DAP12 signaling Homo sapiens R-HSA-2424491	31	0.000192561	0.00233824	PHLPP2;AHCYL1;PSMD11;PIK3R1;IQGAP1;FOXO3;FOXO1;RAP1B;PSMD7;ERBB3;PSMD2;AKT3;PSMD3;PSMB1;PSMD1;MAPK1;EGF;PSMC5;PSMA4;PSMC6;TYROBP;PSMC3;PIK3CA;PRKAR1A;PSMC1;AKAP9;KIT;MDM2;CALM1;VCL;TNRC6B
Platelet activation, signaling and aggregation Homo sapiens R-HSA-76002	25	0.000194362	0.00234152	CD63;SPARC;F13A1;PIK3R1;RAP1B;AKT3;LAMP2;PSAP;HABP4;MAPK1;QSOX1;ABCC4;FCER1G;TGFB3;EGF;APLP2;YWHAZ;RHOA;RHOB;SELP;PIK3CA;SERPING1;CALM1;PPIA;VCL
M Phase Homo sapiens R-HSA-68886	26	0.000196061	0.00234354	PSMD11;USO1;ARPP19;CENPC;NIPBL;PSMD7;PSMD2;PSMD3;PSMB1;LMNA;TPR;PSMD1;MAPK1;NUP88;TMPO;RAB2A;CSNK2A2;PSMC5;STAG2;PSMA4;PSMC6;KIF2A;PSMC3;PSMC1;CSNK2B;PAFAH1B1
Downstream signaling of activated FGFR2 Homo sapiens R-HSA-5654696	30	0.000197859	0.0023467	PHLPP2;AHCYL1;PSMD11;PIK3R1;IQGAP1;FOXO3;FOXO1;RAP1B;PSMD7;ERBB3;PSMD2;AKT3;PSMD3;PSMB1;PSMD1;MAPK1;EGF;PSMC5;PSMA4;PSMC6;PSMC3;PIK3CA;PRKAR1A;PSMC1;AKAP9;KIT;MDM2;CALM1;VCL;TNRC6B
Transcriptional Regulation by TP53 Homo sapiens R-HSA-3700989	31	0.000236209	0.00252727	MDC1;BTG2;KAT5;PRDX1;AKT3;SMYD2;RBBP7;TP63;BARD1;BNIP3L;DAXX;CREBBP;JUN;BRD1;NPM1;TAF12;GADD45A;PLK2;CSNK2A2;RPA2;GTF2F1;SUPT5H;YWHAZ;BCL6;KAT6A;CSNK2B;CNOT3;MDM2;TP53;TNRC6B;TAF1
Downstream signaling of activated FGFR1 Homo sapiens R-HSA-5654687	30	0.000231535	0.00253035	PHLPP2;AHCYL1;PSMD11;PIK3R1;IQGAP1;FOXO3;FOXO1;RAP1B;PSMD7;ERBB3;PSMD2;AKT3;PSMD3;PSMB1;PSMD1;MAPK1;EGF;PSMC5;PSMA4;PSMC6;PSMC3;PIK3CA;PRKAR1A;PSMC1;AKAP9;KIT;MDM2;CALM1;VCL;TNRC6B
Loss of proteins required for interphase microtubule organization?from the centrosome Homo sapiens R-HSA-380284	11	0.000235953	0.00254231	CEP57;DYNC1I2;DYNC1H1;PCM1;DCTN1;ODF2;CETN2;CEP164;AKAP9;ALMS1;PAFAH1B1
Signaling by FGFR4 Homo sapiens R-HSA-5654743	30	0.000231535	0.00254856	PHLPP2;AHCYL1;PSMD11;PIK3R1;IQGAP1;FOXO3;FOXO1;RAP1B;PSMD7;ERBB3;PSMD2;AKT3;PSMD3;PSMB1;PSMD1;MAPK1;EGF;PSMC5;PSMA4;PSMC6;PSMC3;PIK3CA;PRKAR1A;PSMC1;AKAP9;KIT;MDM2;CALM1;VCL;TNRC6B
Signal Transduction Homo sapiens R-HSA-162582	146	0.000240278	0.00255295	CYFIP1;AHCYL1;TRRAP;RBPJ;PSMD7;KAT5;PSMD2;MYC;AKT3;PSMD3;PSMD1;MAP3K7;IL6R;SOX4;SKP1;MEF2A;TLE4;PRKCI;FST;CSNK2A2;SOX13;MYO7A;GTF2F1;PYGO1;PRKAR1A;HGS;PARD3;COL4A4;CSNK2B;MADD;AKAP9;COL4A3;ELMO1;RBCK1;ATP6V0D1;SQSTM1;TP53;VCL;NOTCH2;ATP6V1A;KHDRBS3;PSMD11;TNKS;NEDD4L;IQGAP1;PIK3R1;FOXO3;FOXO1;RHOBTB1;ARHGAP12;RAP1B;PSAP;APOE;SRGAP2;SKIL;WNT4;ATP6V0A1;SMAD1;CREBBP;JUN;SMAD9;STAM;ARHGAP26;NET1;CXCL…
Loss of Nlp from mitotic centrosomes Homo sapiens R-HSA-380259	11	0.000235953	0.00256034	CEP57;DYNC1I2;DYNC1H1;PCM1;DCTN1;ODF2;CETN2;CEP164;AKAP9;ALMS1;PAFAH1B1
Sema4D mediated inhibition of cell attachment and migration Homo sapiens R-HSA-416550	4	0.000244437	0.00256157	SEMA4D;PLXNB1;MET;RHOA
Signaling by FGFR3 Homo sapiens R-HSA-5654741	30	0.000243845	0.00257298	PHLPP2;AHCYL1;PSMD11;PIK3R1;IQGAP1;FOXO3;FOXO1;RAP1B;PSMD7;ERBB3;PSMD2;AKT3;PSMD3;PSMB1;PSMD1;MAPK1;EGF;PSMC5;PSMA4;PSMC6;PSMC3;PIK3CA;PRKAR1A;PSMC1;AKAP9;KIT;MDM2;CALM1;VCL;TNRC6B
Interferon gamma signaling Homo sapiens R-HSA-877300	13	0.000257446	0.00267954	SP100;VCAM1;STAT1;HLA-F;ICAM1;PIAS1;IRF7;IRF8;HLA-DRA;GBP2;CD44;HLA-DQA1;HLA-DPA1
Signaling by FGFR Homo sapiens R-HSA-190236	32	0.000264022	0.00272941	PHLPP2;AHCYL1;PSMD11;PIK3R1;IQGAP1;FOXO3;FOXO1;RAP1B;PSMD7;ERBB3;PSMD2;AKT3;PSMD3;PSMB1;PSMD1;MAPK1;HNRNPA1;EGF;GTF2F1;PSMC5;PSMA4;PSMC6;PSMC3;PIK3CA;PRKAR1A;PSMC1;AKAP9;KIT;MDM2;CALM1;VCL;TNRC6B
VEGFA-VEGFR2 Pathway Homo sapiens R-HSA-4420097	29	0.000278347	0.00285819	CYFIP1;AHCYL1;PSMD11;PIK3R1;IQGAP1;SHB;RAP1B;PAK1;PSMD7;ERBB3;PSMD2;AKT3;PSMD3;PSMB1;PSMD1;MAPK1;EGF;RHOA;PSMC5;PSMA4;PSMC6;PSMC3;PIK3CA;PSMC1;AKAP9;KIT;ELMO1;CALM1;VCL
Signaling by FGFR1 Homo sapiens R-HSA-5654736	30	0.000284343	0.0029003	PHLPP2;AHCYL1;PSMD11;PIK3R1;IQGAP1;FOXO3;FOXO1;RAP1B;PSMD7;ERBB3;PSMD2;AKT3;PSMD3;PSMB1;PSMD1;MAPK1;EGF;PSMC5;PSMA4;PSMC6;PSMC3;PIK3CA;PRKAR1A;PSMC1;AKAP9;KIT;MDM2;CALM1;VCL;TNRC6B
Assembly of the primary cilium Homo sapiens R-HSA-5617833	20	0.000294785	0.0029869	CEP57;IQCB1;DYNC1I2;DYNC1H1;C2CD3;ODF2;EXOC7;DCTN1;CETN2;CEP164;RAB11A;TTBK2;IFT20;PCM1;AKAP9;ALMS1;KIFAP3;RAB11FIP3;BBS4;PAFAH1B1
Cdc20:Phospho-APC/C mediated degradation of Cyclin A Homo sapiens R-HSA-174184	11	0.000305329	0.00305329	PSMC5;PSMD7;PSMA4;PSMD11;PSMC6;PSMC3;PSMD2;PSMC1;PSMD3;PSMB1;PSMD1
APC/C:Cdh1 mediated degradation of Cdc20 and other APC/C:Cdh1 targeted proteins in late mitosis/early G1 Homo sapiens R-HSA-174178	11	0.000305329	0.00307338	PSMC5;PSMD7;PSMA4;PSMD11;PSMC6;PSMC3;PSMD2;PSMC1;PSMD3;PSMB1;PSMD1
APC:Cdc20 mediated degradation of cell cycle proteins prior to satisfation of the cell cycle checkpoint Homo sapiens R-HSA-179419	11	0.000346001	0.00343754	PSMC5;PSMD7;PSMA4;PSMD11;PSMC6;PSMC3;PSMD2;PSMC1;PSMD3;PSMB1;PSMD1
Signaling by Hedgehog Homo sapiens R-HSA-5358351	16	0.000402372	0.00389638	PSMD11;CSNK1A1;TULP3;PSMC5;PSMD7;PSMA4;PSMC6;PSMC3;PRKAR1A;PSMD2;PSMC1;PSMD3;PSMB1;PSMD1;P4HB;SKP1
DAP12 interactions Homo sapiens R-HSA-2172127	31	0.000405052	0.00389767	PHLPP2;AHCYL1;PSMD11;PIK3R1;IQGAP1;FOXO3;FOXO1;RAP1B;PSMD7;ERBB3;PSMD2;AKT3;PSMD3;PSMB1;PSMD1;MAPK1;EGF;PSMC5;PSMA4;PSMC6;TYROBP;PSMC3;PIK3CA;PRKAR1A;PSMC1;AKAP9;KIT;MDM2;CALM1;VCL;TNRC6B
Regulation of mitotic cell cycle Homo sapiens R-HSA-453276	12	0.000400753	0.00390543	PSMC5;PSMD7;PSMA4;PSMD11;PSMC6;PSMC3;PSMD2;PSMC1;PSMD3;PSMB1;PSMD1;SKP1
APC/C-mediated degradation of cell cycle proteins Homo sapiens R-HSA-174143	12	0.000400753	0.00393046	PSMC5;PSMD7;PSMA4;PSMD11;PSMC6;PSMC3;PSMD2;PSMC1;PSMD3;PSMB1;PSMD1;SKP1
Hedgehog 'on' state Homo sapiens R-HSA-5632684	12	0.000400753	0.00395582	PSMC5;PSMD7;PSMA4;PSMD11;PSMC6;PSMC3;CSNK1A1;PSMD2;PSMC1;PSMD3;PSMB1;PSMD1
Signaling by VEGF Homo sapiens R-HSA-194138	29	0.00041882	0.00400496	CYFIP1;AHCYL1;PSMD11;PIK3R1;IQGAP1;SHB;RAP1B;PAK1;PSMD7;ERBB3;PSMD2;AKT3;PSMD3;PSMB1;PSMD1;MAPK1;EGF;RHOA;PSMC5;PSMA4;PSMC6;PSMC3;PIK3CA;PSMC1;AKAP9;KIT;ELMO1;CALM1;VCL
APC/C:Cdc20 mediated degradation of mitotic proteins Homo sapiens R-HSA-176409	11	0.000441094	0.00416589	PSMC5;PSMD7;PSMA4;PSMD11;PSMC6;PSMC3;PSMD2;PSMC1;PSMD3;PSMB1;PSMD1
Transport of Mature Transcript to Cytoplasm Homo sapiens R-HSA-72202	11	0.000441094	0.00419177	SLBP;CPSF1;POLDIP3;TPR;DHX38;SRSF4;U2AF1;NUP88;SRSF5;SRSF11;SRRM1
Activation of APC/C and APC/C:Cdc20 mediated degradation of mitotic proteins Homo sapiens R-HSA-176814	11	0.000496294	0.00465847	PSMC5;PSMD7;PSMA4;PSMD11;PSMC6;PSMC3;PSMD2;PSMC1;PSMD3;PSMB1;PSMD1
Sema4D in semaphorin signaling Homo sapiens R-HSA-400685	6	0.0010598	0.00988715	SEMA4D;LIMK2;PLXNB1;MET;RHOA;RHOB
IRS-mediated signalling Homo sapiens R-HSA-112399	25	0.00107983	0.010013	PSMD11;PIK3R1;IQGAP1;RAP1B;PSMD7;ERBB3;PSMD2;PSMD3;PSMB1;PSMD1;MAPK1;EIF4B;EGF;PPM1A;PSMC5;PSMA4;PSMC6;PSMC3;PIK3CA;RPS6KB1;PSMC1;AKAP9;KIT;CALM1;VCL
Signaling by NOTCH Homo sapiens R-HSA-157118	14	0.00115834	0.0106763	TLE4;NOTCH2;HDAC4;CREBBP;JUN;RBPJ;KAT2B;KAT2A;SNW1;MYC;E2F3;TP53;SKP1;TNRC6B
SUMO E3 ligases SUMOylate target proteins Homo sapiens R-HSA-3108232	12	0.0012137	0.0111195	TOP2B;MDC1;SP100;STAG2;CETN2;TPR;MDM2;XPC;NUP88;HNRNPC;TP53;PIAS1
Scavenging by Class A Receptors Homo sapiens R-HSA-3000480	5	0.00123928	0.0112863	COL1A1;MSR1;COL1A2;APOE;FTL
Insulin receptor signalling cascade Homo sapiens R-HSA-74751	25	0.00125163	0.0113313	PSMD11;PIK3R1;IQGAP1;RAP1B;PSMD7;ERBB3;PSMD2;PSMD3;PSMB1;PSMD1;MAPK1;EIF4B;EGF;PPM1A;PSMC5;PSMA4;PSMC6;PSMC3;PIK3CA;RPS6KB1;PSMC1;AKAP9;KIT;CALM1;VCL
Regulation of TP53 Activity Homo sapiens R-HSA-5633007	16	0.00126478	0.011383	BARD1;DAXX;BRD1;TAF12;CSNK2A2;RPA2;KAT5;KAT6A;AKT3;CSNK2B;SMYD2;MDM2;RBBP7;TP53;TP63;TAF1
IRS-related events triggered by IGF1R Homo sapiens R-HSA-2428928	25	0.00131391	0.0116201	PSMD11;PIK3R1;IQGAP1;RAP1B;PSMD7;ERBB3;PSMD2;PSMD3;PSMB1;PSMD1;MAPK1;EIF4B;EGF;PPM1A;PSMC5;PSMA4;PSMC6;PSMC3;PIK3CA;RPS6KB1;PSMC1;AKAP9;KIT;CALM1;VCL
Post-Elongation Processing of the Transcript Homo sapiens R-HSA-76044	9	0.00134392	0.0116829	SLBP;CPSF1;POLDIP3;DHX38;SRSF4;U2AF1;SRSF5;SRSF11;SRRM1
Signaling by Type 1 Insulin-like Growth Factor 1 Receptor (IGF1R) Homo sapiens R-HSA-2404192	25	0.00131391	0.0116877	PSMD11;PIK3R1;IQGAP1;RAP1B;PSMD7;ERBB3;PSMD2;PSMD3;PSMB1;PSMD1;MAPK1;EIF4B;EGF;PPM1A;PSMC5;PSMA4;PSMC6;PSMC3;PIK3CA;RPS6KB1;PSMC1;AKAP9;KIT;CALM1;VCL
RNA Polymerase II Transcription Termination Homo sapiens R-HSA-73856	9	0.00134392	0.0117497	SLBP;CPSF1;POLDIP3;DHX38;SRSF4;U2AF1;SRSF5;SRSF11;SRRM1
IGF1R signaling cascade Homo sapiens R-HSA-2428924	25	0.00131391	0.011756	PSMD11;PIK3R1;IQGAP1;RAP1B;PSMD7;ERBB3;PSMD2;PSMD3;PSMB1;PSMD1;MAPK1;EIF4B;EGF;PPM1A;PSMC5;PSMA4;PSMC6;PSMC3;PIK3CA;RPS6KB1;PSMC1;AKAP9;KIT;CALM1;VCL
Cleavage of Growing Transcript in the Termination Region Homo sapiens R-HSA-109688	9	0.00134392	0.0118172	SLBP;CPSF1;POLDIP3;DHX38;SRSF4;U2AF1;SRSF5;SRSF11;SRRM1
FCERI mediated NF-kB activation Homo sapiens R-HSA-2871837	13	0.0014216	0.0122884	PSMD11;PSMC5;PSMD7;PSMA4;PSMC6;PSMC3;PSMD2;PSMC1;PSMD3;PSMB1;PSMD1;MAP3K7;SKP1
Hyaluronan uptake and degradation Homo sapiens R-HSA-2160916	4	0.00149607	0.0128594	HEXB;HEXA;HMMR;CD44
CDO in myogenesis Homo sapiens R-HSA-375170	6	0.00157542	0.0133911	MEF2A;SPAG9;MYOG;MYF6;CDH15;NEO1
Myogenesis Homo sapiens R-HSA-525793	6	0.00157542	0.0134659	MEF2A;SPAG9;MYOG;MYF6;CDH15;NEO1
Generic Transcription Pathway Homo sapiens R-HSA-212436	55	0.00160056	0.0135296	ZNF133;MDC1;BTG2;RORA;RBPJ;NR3C2;TRIM28;KAT5;MYC;AKT3;ZFP37;TP63;TGIF1;BNIP3L;DAXX;BRD1;TGIF2;CSNK2A2;MED8;ZNF10;GTF2F1;YWHAZ;PPM1A;KAT2B;KAT2A;KAT6A;CSNK2B;TP53;NOTCH2;ZNF274;NEDD4L;PRDX1;SMYD2;RBBP7;SKIL;ZNF266;BARD1;CREBBP;JUN;NPM1;CDKN2B;TAF12;USP9X;GADD45A;PLK2;RPA2;NR1D2;SUPT5H;SNW1;BCL6;CNOT3;MDM2;TRIM33;TAF1;TNRC6B
Interleukin receptor SHC signaling Homo sapiens R-HSA-912526	22	0.00162686	0.0136764	PSMD11;EGF;PIK3R1;IQGAP1;RAP1B;PSMC5;PSMD7;PSMA4;PSMC6;PSMC3;PIK3CA;ERBB3;PSMD2;PSMC1;PSMD3;AKAP9;KIT;PSMB1;PSMD1;MAPK1;CALM1;VCL
Interleukin-3, 5 and GM-CSF signaling Homo sapiens R-HSA-512988	23	0.00165297	0.0138199	PSMD11;EGF;PIK3R1;IQGAP1;YWHAZ;RAP1B;PSMC5;PSMD7;PSMA4;PSMC6;PSMC3;PIK3CA;ERBB3;PSMD2;PSMC1;PSMD3;AKAP9;KIT;PSMB1;PSMD1;MAPK1;CALM1;VCL
Post-Elongation Processing of Intron-Containing pre-mRNA Homo sapiens R-HSA-112296	8	0.00183396	0.0151673	CPSF1;POLDIP3;DHX38;SRSF4;U2AF1;SRSF5;SRSF11;SRRM1
mRNA 3'-end processing Homo sapiens R-HSA-72187	8	0.00183396	0.0152498	CPSF1;POLDIP3;DHX38;SRSF4;U2AF1;SRSF5;SRSF11;SRRM1
Molecules associated with elastic fibres Homo sapiens R-HSA-2129379	6	0.00189545	0.0155083	MFAP4;TGFB3;MFAP2;FBLN1;LTBP2;FBLN5
SUMOylation Homo sapiens R-HSA-2990846	12	0.00188913	0.0155396	MDC1;TOP2B;SP100;STAG2;CETN2;TPR;MDM2;XPC;NUP88;HNRNPC;TP53;PIAS1
TP53 regulates transcription of additional cell cycle genes whose exact role in the p53 pathway remain uncertain Homo sapiens R-HSA-6804115	5	0.00201285	0.0163811	NPM1;BTG2;PLK2;CNOT3;TP53
Mitotic Anaphase Homo sapiens R-HSA-68882	17	0.00206513	0.0167177	PSMD11;CENPC;PSMC5;PSMD7;STAG2;PSMA4;PSMC6;KIF2A;PSMC3;PSMD2;PSMC1;PSMD3;LMNA;PSMB1;PSMD1;TMPO;PAFAH1B1
Advanced glycosylation endproduct receptor signaling Homo sapiens R-HSA-879415	4	0.00208465	0.0167869	LGALS3;CAPZA1;MAPK1;HMGB1
NCAM signaling for neurite out-growth Homo sapiens R-HSA-375165	23	0.00211267	0.0169235	PRNP;PSMD11;EGF;IQGAP1;RAP1B;PSMC5;PSMD7;PSMA4;PSMC6;PSMC3;ERBB3;PSMD2;PSMC1;COL4A4;PSMD3;AKAP9;KIT;PSMB1;COL4A3;PSMD1;MAPK1;CALM1;VCL
Mitotic Metaphase and Anaphase Homo sapiens R-HSA-2555396	17	0.00219566	0.0174967	PSMD11;CENPC;PSMC5;PSMD7;STAG2;PSMA4;PSMC6;KIF2A;PSMC3;PSMD2;PSMC1;PSMD3;LMNA;PSMB1;PSMD1;TMPO;PAFAH1B1
Interleukin-2 signaling Homo sapiens R-HSA-451927	22	0.00231682	0.0183665	PSMD11;EGF;PIK3R1;IQGAP1;RAP1B;PSMC5;PSMD7;PSMA4;PSMC6;PSMC3;PIK3CA;ERBB3;PSMD2;PSMC1;PSMD3;AKAP9;KIT;PSMB1;PSMD1;MAPK1;CALM1;VCL
COPI-mediated anterograde transport Homo sapiens R-HSA-6807878	10	0.0025055	0.0197599	NSF;DYNC1I2;DYNC1H1;KDELR1;DCTN1;USO1;TMED3;STX5;CD59;ANK3
ARMS-mediated activation Homo sapiens R-HSA-170984	21	0.00266485	0.0206965	PSMD11;KIDINS220;EGF;IQGAP1;RAP1B;PSMC5;PSMD7;PSMA4;PSMC6;PSMC3;ERBB3;PSMD2;PSMC1;PSMD3;AKAP9;KIT;PSMB1;PSMD1;MAPK1;CALM1;VCL
Oncogene Induced Senescence Homo sapiens R-HSA-2559585	6	0.00268025	0.020711	CDKN2B;MDM2;MAPK1;E2F3;TP53;TNRC6B
Metabolism of proteins Homo sapiens R-HSA-392499	68	0.00264471	0.0207508	EIF4A2;MDC1;TOP2B;PGAP1;RPL3;KDELR1;GPAA1;CETN2;TTF1;CCT6B;STS;MAN1A2;TMED3;THSD7A;CTSD;SEC63;TSPYL2;NSF;EIF5B;ALG8;IGFBP5;EXOC7;DDX11;CSNK2A2;ANK3;PIAS1;EEF1A1;CSNK2B;ETF1;ATP6V0D1;TP53;DCP2;DYNC1I2;SP100;DCTN1;RPL12;USO1;PARN;XPC;SRP72;MAN2A2;NEU1;TPR;LMNA;EIF4H;STX5;CCL2;CD59;NUP88;RPL15;EIF4B;DYNC1H1;EIF2B4;SLC35A1;SEC24B;NFYA;USP9X;CMA1;SEC16A;TBCC;STAG2;EIF2S3;MDM2;SKIV2L;HNRNPC;SEC24D;EIF3…
Assembly of collagen fibrils and other multimeric structures Homo sapiens R-HSA-2022090	8	0.00266282	0.0207863	COL1A1;CD151;COL1A2;COL4A4;COL4A3;COL5A2;PCOLCE;CTSS
Synthesis of Prostaglandins (PG) and Thromboxanes (TX) Homo sapiens R-HSA-2162123	4	0.00281559	0.0215393	HPGDS;PTGIS;AKR1C3;PTGDS
Early Phase of HIV Life Cycle Homo sapiens R-HSA-162594	4	0.00281559	0.0216475	FEN1;XRCC5;CXCR4;PPIA
MAPK1/MAPK3 signaling Homo sapiens R-HSA-5684996	21	0.00294214	0.0222845	PSMD11;EGF;IQGAP1;RAP1B;PSMC5;PSMD7;PSMA4;PSMC6;PSMC3;ERBB3;PSMD2;PSMC1;PSMD3;AKAP9;KIT;PSMB1;PSMD1;MAPK1;CALM1;IL6R;VCL
Semaphorin interactions Homo sapiens R-HSA-373755	9	0.00294154	0.0223909	PAK1;HSP90AB1;TYROBP;SEMA4D;LIMK2;PLXNB1;MET;RHOA;RHOB
Regulation of TP53 Activity through Acetylation Homo sapiens R-HSA-6804758	5	0.00308975	0.0229482	BRD1;KAT6A;AKT3;RBBP7;TP53
Deadenylation of mRNA Homo sapiens R-HSA-429947	5	0.00308975	0.0230601	EIF4A2;PAN2;CNOT3;PARN;EIF4B
Prolonged ERK activation events Homo sapiens R-HSA-169893	21	0.00308963	0.0231722	PSMD11;KIDINS220;EGF;IQGAP1;RAP1B;PSMC5;PSMD7;PSMA4;PSMC6;PSMC3;ERBB3;PSMD2;PSMC1;PSMD3;AKAP9;KIT;PSMB1;PSMD1;MAPK1;CALM1;VCL
HATs acetylate histones Homo sapiens R-HSA-3214847	12	0.00307779	0.0231971	KAT2B;CREBBP;BRD1;KAT2A;KAT5;TAF12;TRRAP;RUVBL2;KAT6A;PAX3;RBBP7;SUPT3H
Transport of Mature mRNA derived from an Intron-Containing Transcript Homo sapiens R-HSA-159236	9	0.00325822	0.0240825	POLDIP3;TPR;DHX38;SRSF4;U2AF1;NUP88;SRSF5;SRSF11;SRRM1
Sema4D induced cell migration and growth-cone collapse Homo sapiens R-HSA-416572	5	0.00376057	0.0268863	SEMA4D;LIMK2;PLXNB1;RHOA;RHOB
G-protein mediated events Homo sapiens R-HSA-112040	7	0.00366933	0.0269908	AHCYL1;GNAL;PLCB4;PRKAR1A;MAPK1;CALM1;PLCB2
Signaling by NOTCH1 HD+PEST Domain Mutants in Cancer Homo sapiens R-HSA-2894858	8	0.00375872	0.0269992	HDAC4;KAT2B;KAT2A;CREBBP;SNW1;MYC;RBPJ;SKP1
Constitutive Signaling by NOTCH1 PEST Domain Mutants Homo sapiens R-HSA-2644606	8	0.00375872	0.0271266	HDAC4;KAT2B;KAT2A;CREBBP;SNW1;MYC;RBPJ;SKP1
RNA Polymerase II Transcription Homo sapiens R-HSA-73857	13	0.00381698	0.0271627	SLBP;CPSF1;TAF12;POLDIP3;U2AF1;GTF2F1;SUPT5H;SRRM1;DHX38;SRSF4;SRSF5;SRSF11;TAF1
Signaling by NOTCH1 PEST Domain Mutants in Cancer Homo sapiens R-HSA-2644602	8	0.00375872	0.0272552	HDAC4;KAT2B;KAT2A;CREBBP;SNW1;MYC;RBPJ;SKP1
Signaling by NOTCH1 in Cancer Homo sapiens R-HSA-2644603	8	0.00375872	0.0273849	HDAC4;KAT2B;KAT2A;CREBBP;SNW1;MYC;RBPJ;SKP1
Constitutive Signaling by NOTCH1 HD+PEST Domain Mutants Homo sapiens R-HSA-2894862	8	0.00375872	0.027516	HDAC4;KAT2B;KAT2A;CREBBP;SNW1;MYC;RBPJ;SKP1
Clathrin derived vesicle budding Homo sapiens R-HSA-421837	9	0.00397167	0.028003	AP4M1;TGOLN2;DNAJC6;HGS;SNAP23;CLTA;AP3S1;IGF2R;FTL
trans-Golgi Network Vesicle Budding Homo sapiens R-HSA-199992	9	0.00397167	0.0281327	AP4M1;TGOLN2;DNAJC6;HGS;SNAP23;CLTA;AP3S1;IGF2R;FTL
PI3K/AKT activation Homo sapiens R-HSA-198203	13	0.0040898	0.0287036	PHLPP2;EGF;PIK3R1;FOXO3;FOXO1;RHOA;PIK3CA;ERBB3;AKT3;KIT;MDM2;MAPK1;TNRC6B
VEGFR2 mediated cell proliferation Homo sapiens R-HSA-5218921	21	0.00411077	0.0287191	AHCYL1;PSMD11;EGF;IQGAP1;RAP1B;PSMC5;PSMD7;PSMA4;PSMC6;PSMC3;ERBB3;PSMD2;PSMC1;PSMD3;AKAP9;KIT;PSMB1;PSMD1;MAPK1;CALM1;VCL
Erythrocytes take up oxygen and release carbon dioxide Homo sapiens R-HSA-1247673	3	0.00426321	0.0296487	CA2;RHAG;AQP1
PI3K events in ERBB2 signaling Homo sapiens R-HSA-1963642	4	0.00476542	0.0321194	PIK3CA;ERBB3;EGF;PIK3R1
RAF/MAP kinase cascade Homo sapiens R-HSA-5673001	20	0.00475345	0.0321804	PSMD11;EGF;IQGAP1;RAP1B;PSMC5;PSMD7;PSMA4;PSMC6;PSMC3;ERBB3;PSMD2;PSMC1;PSMD3;AKAP9;KIT;PSMB1;PSMD1;MAPK1;CALM1;VCL
Signaling by NOTCH1 Homo sapiens R-HSA-1980143	9	0.00480176	0.0322223	TLE4;HDAC4;KAT2B;KAT2A;CREBBP;SNW1;MYC;RBPJ;SKP1
SHC1 events in ERBB4 signaling Homo sapiens R-HSA-1250347	20	0.00475345	0.0323235	PSMD11;EGF;IQGAP1;RAP1B;PSMC5;PSMD7;PSMA4;PSMC6;PSMC3;ERBB3;PSMD2;PSMC1;PSMD3;AKAP9;KIT;PSMB1;PSMD1;MAPK1;CALM1;VCL
SOS-mediated signalling Homo sapiens R-HSA-112412	20	0.00475345	0.0324678	PSMD11;EGF;IQGAP1;RAP1B;PSMC5;PSMD7;PSMA4;PSMC6;PSMC3;ERBB3;PSMD2;PSMC1;PSMD3;AKAP9;KIT;PSMB1;PSMD1;MAPK1;CALM1;VCL
Collagen formation Homo sapiens R-HSA-1474290	10	0.00470744	0.03259	COL1A1;CD151;COL1A2;COL4A4;COL4A3;COL5A2;COL21A1;PCOLCE;P4HB;CTSS
SHC1 events in EGFR signaling Homo sapiens R-HSA-180336	20	0.00475345	0.0326134	PSMD11;EGF;IQGAP1;RAP1B;PSMC5;PSMD7;PSMA4;PSMC6;PSMC3;ERBB3;PSMD2;PSMC1;PSMD3;AKAP9;KIT;PSMB1;PSMD1;MAPK1;CALM1;VCL
GRB2 events in EGFR signaling Homo sapiens R-HSA-179812	20	0.00475345	0.0327603	PSMD11;EGF;IQGAP1;RAP1B;PSMC5;PSMD7;PSMA4;PSMC6;PSMC3;ERBB3;PSMD2;PSMC1;PSMD3;AKAP9;KIT;PSMB1;PSMD1;MAPK1;CALM1;VCL
FRS-mediated FGFR1 signaling Homo sapiens R-HSA-5654693	20	0.00498152	0.0328522	PSMD11;EGF;IQGAP1;RAP1B;PSMC5;PSMD7;PSMA4;PSMC6;PSMC3;ERBB3;PSMD2;PSMC1;PSMD3;AKAP9;KIT;PSMB1;PSMD1;MAPK1;CALM1;VCL
FRS-mediated FGFR3 signaling Homo sapiens R-HSA-5654706	20	0.00498152	0.0329945	PSMD11;EGF;IQGAP1;RAP1B;PSMC5;PSMD7;PSMA4;PSMC6;PSMC3;ERBB3;PSMD2;PSMC1;PSMD3;AKAP9;KIT;PSMB1;PSMD1;MAPK1;CALM1;VCL
FRS-mediated FGFR4 signaling Homo sapiens R-HSA-5654712	20	0.00498152	0.0331379	PSMD11;EGF;IQGAP1;RAP1B;PSMC5;PSMD7;PSMA4;PSMC6;PSMC3;ERBB3;PSMD2;PSMC1;PSMD3;AKAP9;KIT;PSMB1;PSMD1;MAPK1;CALM1;VCL
FRS-mediated FGFR2 signaling Homo sapiens R-HSA-5654700	20	0.00498152	0.0332826	PSMD11;EGF;IQGAP1;RAP1B;PSMC5;PSMD7;PSMA4;PSMC6;PSMC3;ERBB3;PSMD2;PSMC1;PSMD3;AKAP9;KIT;PSMB1;PSMD1;MAPK1;CALM1;VCL
Unfolded Protein Response (UPR) Homo sapiens R-HSA-381119	10	0.00511816	0.0336085	TSPYL2;NFYA;DCTN1;DDX11;LMNA;PARN;CCL2;ATP6V0D1;DCP2;SEC63
Translocation of GLUT4 to the plasma membrane Homo sapiens R-HSA-1445148	8	0.00517419	0.0336873	MYH3;EXOC7;SNAP23;MYH8;KIFAP3;CALM1;YWHAZ;RAB11A
Signalling to ERKs Homo sapiens R-HSA-187687	21	0.00516318	0.0337592	PSMD11;KIDINS220;EGF;IQGAP1;RAP1B;PSMC5;PSMD7;PSMA4;PSMC6;PSMC3;ERBB3;PSMD2;PSMC1;PSMD3;AKAP9;KIT;PSMB1;PSMD1;MAPK1;CALM1;VCL
Recycling pathway of L1 Homo sapiens R-HSA-437239	5	0.00540411	0.0350351	RDX;CLTA;MAPK1;EZR;AP2A2
Cell surface interactions at the vascular wall Homo sapiens R-HSA-202733	11	0.00562399	0.0363068	SELP;CD74;SLC7A6;FCER1G;PIK3CA;SIRPA;MIF;PIK3R1;PPIA;GLG1;CD44
Signalling to p38 via RIT and RIN Homo sapiens R-HSA-187706	20	0.00572046	0.0367744	PSMD11;EGF;IQGAP1;RAP1B;PSMC5;PSMD7;PSMA4;PSMC6;PSMC3;ERBB3;PSMD2;PSMC1;PSMD3;AKAP9;KIT;PSMB1;PSMD1;MAPK1;CALM1;VCL
RHO GTPases Activate ROCKs Homo sapiens R-HSA-5627117	4	0.00601303	0.0380163	PPP1R12A;LIMK2;RHOA;RHOB
Retrograde transport at the Trans-Golgi-Network Homo sapiens R-HSA-6811440	7	0.00595067	0.0380943	NSF;TGOLN2;TMF1;STX16;VPS52;PLIN3;IGF2R
Frs2-mediated activation Homo sapiens R-HSA-170968	20	0.0059859	0.0381601	PSMD11;EGF;IQGAP1;RAP1B;PSMC5;PSMD7;PSMA4;PSMC6;PSMC3;ERBB3;PSMD2;PSMC1;PSMD3;AKAP9;KIT;PSMB1;PSMD1;MAPK1;CALM1;VCL
Hyaluronan metabolism Homo sapiens R-HSA-2142845	4	0.00601303	0.038174	HEXB;HEXA;HMMR;CD44
ER to Golgi Anterograde Transport Homo sapiens R-HSA-199977	13	0.00607528	0.0382517	NSF;DYNC1I2;DYNC1H1;SEC24B;KDELR1;DCTN1;SEC16A;USO1;ANK3;TMED3;STX5;CD59;SEC24D
AKT phosphorylates targets in the nucleus Homo sapiens R-HSA-198693	3	0.00618265	0.0387683	AKT3;FOXO3;FOXO1
EGFR downregulation Homo sapiens R-HSA-182971	5	0.00639146	0.0395908	EGF;HGS;CLTA;STAM;AP2A2
Separation of Sister Chromatids Homo sapiens R-HSA-2467813	15	0.0063767	0.0396599	PSMD11;CENPC;PSMC5;PSMD7;STAG2;PSMA4;PSMC6;KIF2A;PSMC3;PSMD2;PSMC1;PSMD3;PSMB1;PSMD1;PAFAH1B1
Transport to the Golgi and subsequent modification Homo sapiens R-HSA-948021	15	0.0063767	0.0398218	NSF;DYNC1I2;DYNC1H1;SEC24B;KDELR1;DCTN1;SEC16A;USO1;ANK3;MAN2A2;MAN1A2;TMED3;STX5;CD59;SEC24D
Signaling by Leptin Homo sapiens R-HSA-2586552	20	0.0068434	0.0422194	PSMD11;EGF;IQGAP1;RAP1B;PSMC5;PSMD7;PSMA4;PSMC6;PSMC3;ERBB3;PSMD2;PSMC1;PSMD3;AKAP9;KIT;PSMB1;PSMD1;MAPK1;CALM1;VCL
Collagen biosynthesis and modifying enzymes Homo sapiens R-HSA-1650814	8	0.00696462	0.0427946	COL1A1;COL1A2;COL4A4;COL4A3;COL5A2;COL21A1;PCOLCE;P4HB
Signalling to RAS Homo sapiens R-HSA-167044	20	0.00779856	0.0477272	PSMD11;EGF;IQGAP1;RAP1B;PSMC5;PSMD7;PSMA4;PSMC6;PSMC3;ERBB3;PSMD2;PSMC1;PSMD3;AKAP9;KIT;PSMB1;PSMD1;MAPK1;CALM1;VCL
Downregulated:
respiratory electron transport chain (GO:0022904)	44	1.38875e-33	7.08681e-30	COX7B;NDUFB8;NDUFB7;NDUFB6;UQCRB;NDUFB5;COX4I1;NDUFB3;ETFDH;NDUFB1;ETFA;UQCR11;ETFB;COX5B;COX7C;COX6A2;COX5A;UQCRFS1;CYC1;NDUFV2;NDUFV1;COX10;COX8A;NDUFA9;NDUFA7;NDUFA6;NDUFA5;NDUFA2;NDUFA1;NDUFC1;SDHC;SDHD;COX6C;SDHB;COX6B1;UQCRQ;NDUFAB1;NDUFS3;UQCRC1;NDUFS2;CYCS;NDUFS1;UQCRC2;SLC25A12
mitochondrial ATP synthesis coupled electron transport (GO:0042775)	40	9.36284e-31	2.38893e-27	COX7B;NDUFB8;NDUFB7;NDUFB6;UQCRB;NDUFB5;COX4I1;NDUFB3;NDUFB1;UQCR11;TAZ;COX5B;COX7C;COX6A2;COX5A;UQCRFS1;CYC1;NDUFV2;NDUFV1;COX10;COX8A;NDUFA9;NDUFA7;NDUFA6;NDUFA5;NDUFA2;NDUFA1;NDUFC1;SDHC;SDHD;COX6C;COX6B1;UQCRQ;NDUFAB1;NDUFS3;UQCRC1;NDUFS2;CYCS;NDUFS1;UQCRC2
mitochondrial electron transport, NADH to ubiquinone (GO:0006120)	19	5.26291e-14	3.35708e-11	NDUFA9;NDUFB8;NDUFA7;NDUFB7;NDUFA6;NDUFB6;NDUFA5;NDUFB5;NDUFB3;NDUFA2;NDUFA1;NDUFB1;NDUFC1;NDUFAB1;NDUFS3;NDUFS2;NDUFS1;NDUFV2;NDUFV1
mitochondrial respiratory chain complex I assembly (GO:0032981)	22	4.9428e-14	3.6033e-11	NDUFA9;NDUFB8;NDUFA7;NDUFB7;NDUFA6;NDUFB6;NDUFA5;NDUFB5;NDUFB3;NDUFA2;NDUFA1;NDUFB1;NDUFC1;TAZ;BCS1L;OXA1L;NDUFAB1;NDUFS3;NDUFS2;NDUFS1;NDUFV2;NDUFV1
fatty acid beta-oxidation (GO:0006635)	20	2.38347e-14	4.05428e-11	GCDH;ACADVL;ACAA2;ECI1;ETFDH;ETFA;PEX2;ETFB;ACAT1;HADHB;HADHA;AUH;SCP2;NDUFAB1;ACADM;HADH;ACAA1;ACADS;CRAT;DECR1
mitochondrial respiratory chain complex I biogenesis (GO:0097031)	22	4.9428e-14	4.20385e-11	NDUFA9;NDUFB8;NDUFA7;NDUFB7;NDUFA6;NDUFB6;NDUFA5;NDUFB5;NDUFB3;NDUFA2;NDUFA1;NDUFB1;NDUFC1;TAZ;BCS1L;OXA1L;NDUFAB1;NDUFS3;NDUFS2;NDUFS1;NDUFV2;NDUFV1
NADH dehydrogenase complex assembly (GO:0010257)	22	4.9428e-14	5.04462e-11	NDUFA9;NDUFB8;NDUFA7;NDUFB7;NDUFA6;NDUFB6;NDUFA5;NDUFB5;NDUFB3;NDUFA2;NDUFA1;NDUFB1;NDUFC1;TAZ;BCS1L;OXA1L;NDUFAB1;NDUFS3;NDUFS2;NDUFS1;NDUFV2;NDUFV1
mitochondrion organization (GO:0007005)	35	4.76306e-14	6.07647e-11	NDUFB8;ALAS1;PHB;TRAK1;HSD17B10;HK2;HSPD1;TERT;OPA1;TIMM17A;TSPO;MFN2;MTERF1;MPV17;DNM1L;ESRRA;TOMM70;CLUH;PARP1;NOS3;IDH2;TIMM44;BCS1L;SUPV3L1;AFG3L2;OXA1L;PINK1;TMEM11;DNAJA3;PPIF;CYCS;MTFR1;NDUFS1;SLC25A4;FXN
pyruvate metabolic process (GO:0006090)	18	7.48789e-13	4.24563e-10	PFKFB1;PDHX;SLC16A1;TPI1;PDHA1;PKLR;PGAM2;PDHB;BPGM;HK2;LDHC;LDHB;LDHA;PKM;BSG;DLAT;ALDOA;DLD
hexose biosynthetic process (GO:0019319)	17	4.17312e-12	2.12954e-09	PFKFB1;GPI;TPI1;GOT1;MDH1;MDH2;GOT2;PGAM2;SORD;BPGM;ENO3;POLR2D;SLC25A12;ALDOA;SLC25A11;FBP2;ATF4
gluconeogenesis (GO:0006094)	16	1.49784e-11	6.94861e-09	PFKFB1;GPI;TPI1;GOT1;MDH1;MDH2;GOT2;PGAM2;BPGM;ENO3;POLR2D;SLC25A12;ALDOA;SLC25A11;FBP2;ATF4
muscle contraction (GO:0006936)	28	3.07281e-11	1.30671e-08	MYOM1;MYL6B;TAZ;MYOM2;CKMT2;EDNRA;SGCA;TNNI1;TNNI3;EMD;SNTA1;GAMT;MYBPC3;DTNA;ACTN2;TPM2;TNNC1;PGAM2;SORBS1;SLC6A8;MYL1;TNNT1;MYL2;MYL3;CASQ2;TCAP;ALDOA;MYH7
cellular respiration (GO:0045333)	18	5.07137e-11	1.99071e-08	UQCRB;MDH2;ETFDH;ETFA;SDHC;ETFB;COX6A2;SDHB;OXA1L;NR4A3;NDUFS3;UQCRC1;CYCS;MTFR1;NDUFS1;UQCRC2;NDUFV2;COX10
mitochondrial respiratory chain complex assembly (GO:0033108)	23	7.58028e-11	2.76301e-08	NDUFA9;NDUFB8;NDUFA7;NDUFB7;NDUFA6;UQCRB;NDUFB6;NDUFA5;NDUFB5;NDUFB3;NDUFA2;NDUFA1;NDUFB1;NDUFC1;BCS1L;TAZ;OXA1L;NDUFAB1;NDUFS3;NDUFS2;NDUFS1;NDUFV2;NDUFV1
striated muscle contraction (GO:0006941)	18	1.79748e-10	6.11504e-08	MYBPC3;MYOM1;DTNA;TNNC1;PGAM2;TAZ;ATP1B1;MYOM2;CSRP3;TNNT1;MYL3;CASQ2;TNNI1;TCAP;TNNI3;ALDOA;MYH7;SCN2B
glucose metabolic process (GO:0006006)	18	4.32195e-10	1.37843e-07	GPI;PFKFB1;TPI1;GOT1;MDH1;MDH2;PGAM2;GOT2;SORD;LRP5;BPGM;ENO3;POLR2D;ALDOA;SLC25A12;SLC25A11;FBP2;ATF4
mitochondrial electron transport, cytochrome c to oxygen (GO:0006123)	11	4.8737e-10	1.46297e-07	COX8A;COX7B;COX4I1;CYCS;COX5B;COX6C;COX5A;COX7C;COX6A2;COX10;COX6B1
heart contraction (GO:0060047)	15	6.13291e-10	1.73868e-07	MYBPC3;GPX1;TNNC1;TAZ;ATP1B1;CSRP3;TNNT1;MYL2;MYL3;TNNI1;CASQ2;TCAP;TNNI3;SCN2B;MYH7
cardiac muscle contraction (GO:0060048)	13	3.82797e-09	1.02811e-06	MYBPC3;TNNC1;TAZ;ATP1B1;CSRP3;TNNT1;MYL3;TNNI1;CASQ2;TCAP;TNNI3;SCN2B;MYH7
fatty acid oxidation (GO:0019395)	15	4.61764e-09	1.17819e-06	ACADVL;ACAA2;ECI1;PEX2;ADIPOR2;ACAT1;HADHB;HADHA;AUH;NDUFAB1;ACADM;HADH;ACAA1;ACADS;DECR1
actin-myosin filament sliding (GO:0033275)	13	8.22409e-09	1.90761e-06	MYBPC3;ACTN2;TNNC1;TPM2;MYL6B;MYL1;TNNT1;MYL2;MYL3;TNNI1;TCAP;TNNI3;MYH7
muscle filament sliding (GO:0030049)	13	8.22409e-09	1.99845e-06	MYBPC3;ACTN2;TNNC1;TPM2;MYL6B;MYL1;TNNT1;MYL2;MYL3;TNNI1;TCAP;TNNI3;MYH7
mitochondrial electron transport, ubiquinol to cytochrome c (GO:0006122)	8	5.04583e-08	1.11952e-05	UQCRB;UQCRQ;UQCRC1;UQCRFS1;CYCS;UQCR11;UQCRC2;CYC1
nicotinamide nucleotide metabolic process (GO:0046496)	13	8.18424e-08	1.74017e-05	PFKFB1;PDHX;TPI1;PKLR;PGAM2;PDHB;BPGM;HK2;LDHA;PKM;GPD1L;ALDOA;DLD
branched-chain amino acid catabolic process (GO:0009083)	9	1.76577e-07	3.60429e-05	BCKDK;HMGCL;ALDH6A1;AUH;DBT;ACADSB;HSD17B10;DLD;ACAT1
mitochondrial transport (GO:0006839)	22	2.8304e-07	5.55521e-05	MRS2;TOMM70;SLC25A3;NDUFB8;MTX2;TIMM44;COX5B;HSPD1;PINK1;GRPEL1;PPIF;TIMM17A;SLC25A40;TSPO;MFN2;SLC25A42;CYC1;SLC25A12;SLC25A5;SLC25A44;SLC25A4;SLC25A11
glycolytic process (GO:0006096)	9	4.51178e-07	8.52726e-05	PFKFB1;LDHA;TPI1;PKM;PKLR;PGAM2;BPGM;ALDOA;HK2
regulation of acetyl-CoA biosynthetic process from pyruvate (GO:0010510)	7	6.25623e-07	0.000110088	PDHX;PDHA1;PDHB;DLAT;DLD;PDK2;PDK1
regulation of acyl-CoA biosynthetic process (GO:0050812)	7	6.25623e-07	0.00011402	PDHX;PDHA1;PDHB;DLAT;DLD;PDK2;PDK1
ATP generation from ADP (GO:0006757)	9	6.92065e-07	0.00011772	PFKFB1;LDHA;TPI1;PKM;PKLR;PGAM2;BPGM;ALDOA;HK2
glucose catabolic process to pyruvate (GO:0061718)	9	1.0367e-06	0.000160312	GPI;TPI1;PKM;PKLR;PGAM2;BPGM;ALDOA;ENO3;HK2
glycolytic process through glucose-6-phosphate (GO:0061620)	9	1.0367e-06	0.000165321	GPI;TPI1;PKM;PKLR;PGAM2;BPGM;ALDOA;ENO3;HK2
canonical glycolysis (GO:0061621)	9	1.0367e-06	0.000170654	GPI;TPI1;PKM;PKLR;PGAM2;BPGM;ALDOA;ENO3;HK2
fatty acid catabolic process (GO:0009062)	14	1.36701e-06	0.000205172	ACADVL;ACAA2;ECI1;PEX2;ACAT1;HADHB;HADHA;AUH;NDUFAB1;ACADM;HADH;ACAA1;ACADS;DECR1
fatty acid beta-oxidation using acyl-CoA dehydrogenase (GO:0033539)	7	2.16077e-06	0.000315041	GCDH;ACADVL;ETFDH;ETFA;ETFB;ACADM;ACADS
aerobic respiration (GO:0009060)	9	3.08875e-06	0.000437831	OXA1L;UQCRB;MDH2;UQCRC1;SDHC;MTFR1;UQCRC2;COX6A2;SDHB
cardiac muscle tissue morphogenesis (GO:0055008)	10	3.86661e-06	0.000519245	MYBPC3;MYOM1;TNNC1;MYL2;MYL3;TCAP;TNNI3;PROX1;MYOM2;MYH7
branched-chain amino acid metabolic process (GO:0009081)	8	3.84775e-06	0.000530678	BCKDK;ALDH6A1;AUH;DBT;ACADSB;HSD17B10;DLD;ACAT1
cellular amino acid catabolic process (GO:0009063)	8	5.65928e-06	0.000740495	BCKDK;ALDH6A1;AUH;DBT;ACADSB;HSD17B10;DLD;ACAT1
myofibril assembly (GO:0030239)	11	7.8959e-06	0.00100732	MYBPC3;MYOM1;CSRP3;WDR1;ACTN2;TNNT1;MYL2;TCAP;MYOZ3;MYOZ2;MYOM2
mitochondrial translation (GO:0032543)	17	8.87979e-06	0.00110521	TSFM;NDUFA7;MRPS14;MRPS11;MRPS12;MRPS18B;MRPS31;GATB;MTIF2;MRPL58;ERAL1;MRPL12;TUFM;MRPL33;LARS2;MRPL3;MTRF1L
iron-sulfur cluster assembly (GO:0016226)	7	9.44713e-06	0.00114783	HSPA9;ISCA1;BOLA2;CIAPIN1;FXN;NUBP1;ISCU
monocarboxylic acid metabolic process (GO:0032787)	17	1.00881e-05	0.0011972	PDHX;PDHA1;SLC16A1;ACOT11;GOT2;PDHB;ACACB;LDHC;ALDH4A1;LDHB;GRHPR;LDHA;BSG;DLAT;ACAA1;PPARA;DLD
regulation of ATPase activity (GO:0043462)	10	1.08825e-05	0.00126212	MYBPC3;OXA1L;PLN;TNNC1;TPM2;MYL3;RGN;PPIF;TNNI3;ATP1B1
carbohydrate catabolic process (GO:0016052)	9	2.3527e-05	0.00260997	PFKFB1;LDHA;TPI1;PKM;PKLR;PGAM2;BPGM;ALDOA;HK2
negative regulation of pri-miRNA transcription from RNA polymerase II promoter (GO:1902894)	5	2.34151e-05	0.00265527	NFIB;SRF;PDGFB;SOX9;PPARA
phosphorylation (GO:0016310)	37	2.81915e-05	0.00306088	RET;UQCRB;CAMK2A;PDGFB;ADK;PRKAG1;PIK3R4;AURKC;AURKA;IKBKB;LIPE;PPP3CB;WNT11;FASTK;RPS6KA2;NEK2;MAP3K5;PLK4;CHUK;PHKA1;PRKCA;HIPK2;NIPSNAP2;SRPK1;BCKDK;CDK8;PINK1;WNK1;MAPKAPK2;UQCRC1;FAM20B;ALPK3;UQCRC2;SIK2;GAS6;SGK1;CDK16
ventricular cardiac muscle tissue development (GO:0003229)	7	3.05242e-05	0.00324511	MYBPC3;TNNC1;MYL2;MYL3;TNNI3;PROX1;MYH7
creatine metabolic process (GO:0006600)	5	4.50293e-05	0.00468948	GAMT;CKMT2;GATM;SLC6A8;CKB
transcription initiation from RNA polymerase II promoter (GO:0006367)	20	5.67096e-05	0.00578778	ESRRA;GTF2A2;TAF13;NR1I3;ESRRB;ESRRG;ESR1;CDK8;MED14;NR4A3;CCND1;POLR2D;RARB;SOX9;PPARA;POLR2I;TEAD1;RXRG;POLR2J;TEAD3
alpha-amino acid catabolic process (GO:1901606)	9	5.97106e-05	0.00597458	ALDH4A1;HMGCL;ALDH6A1;MTRR;GOT2;KYAT1;HPD;DDO;ACAT1
regulation of cell growth (GO:0001558)	23	6.63567e-05	0.00638902	LGI1;CDKN2C;HPN;FHL1;LTBP4;OSGIN2;PHB;INHBA;RTN4;PPP2CA;SUPV3L1;WNT11;HYAL1;GNG4;MYL2;NDUFS3;PRKCQ;APBB2;SLIT3;APBB1;SGK1;EBAG9;FXN
alpha-amino acid metabolic process (GO:1901605)	8	6.5313e-05	0.00640946	CKMT2;GAMT;ALDH6A1;GATM;MTRR;SLC6A8;KYAT1;CKB
establishment of protein localization to mitochondrion (GO:0072655)	10	7.21009e-05	0.00681354	TOMM70;NDUFB8;PINK1;GRPEL1;TIMM17A;TSPO;MFN2;TIMM44;HK2;HSPD1
sterol biosynthetic process (GO:0016126)	9	7.38867e-05	0.00685534	IDI1;EBP;ACAA2;PMVK;SC5D;DHCR24;MVD;DHCR7;ACAT1
cardiac myofibril assembly (GO:0055003)	6	8.00781e-05	0.00729712	MYOM1;CSRP3;MYL2;TCAP;PROX1;MYOM2
regulation of primary metabolic process (GO:0080090)	18	8.2764e-05	0.00740955	CPT1A;ALAS1;ACSL1;PEX11A;ABCB4;NPAS2;OAZ2;PSMB10;NCOR2;PSMD9;PSME4;CYP1A1;PLIN2;HMGCS2;CD36;ACADM;PPARA;LDLR
negative regulation of cell growth (GO:0030308)	16	8.57104e-05	0.00754103	CDKN2C;FHL1;RNF6;PHB;INHBA;OSGIN2;RTN4;PPP2CA;WNT11;HYAL1;GNG4;MYL2;NDUFS3;APBB2;SLIT3;APBB1
positive regulation of transcription from RNA polymerase II promoter (GO:0045944)	64	0.000100249	0.00852621	ATF1;RNF10;NRL;SIX1;FGF1;IKBKB;HOXA10;MED14;PPP3CB;CSRP3;MLX;HOXA1;SOX9;INSL3;TEAD1;HOXA5;TEAD3;LMO1;CHUK;PARP1;PROX1;ETV4;MMP12;HAX1;RBL1;TFR2;RARB;CDH13;HOXB2;PPARA;ATF3;RHOQ;ATF4;GTF2A2;INSIG2;HDAC1;SRF;NR1I3;CEBPG;PDGFB;LRP5;NPAS2;SLC9A1;TERT;CAMTA1;FADD;CGA;ESRRA;AUTS2;MCRS1;ESRRB;OSM;NFATC1;INHBA;USF2;ESR1;VEGFA;HIPK2;POMC;CDK8;NR4A3;NFIB;AGO2;SIM2
actomyosin structure organization (GO:0031032)	12	9.86765e-05	0.00853469	MYBPC3;MYOM1;WDR1;ACTN2;TNNT1;EPB41L1;TCAP;MYOZ3;TNFAIP1;SORBS1;MYOZ2;MYOM2
porphyrin-containing compound biosynthetic process (GO:0006779)	6	0.000115394	0.00949766	ALAS1;SUCLA2;HMBS;TSPO;FXN;COX10
skeletal muscle contraction (GO:0003009)	6	0.000115394	0.00965336	TNNT1;TNNC1;TNNI1;TCAP;TNNI3;MYH7
regulation of muscle contraction (GO:0006937)	7	0.000140759	0.0112234	MYBPC3;CNN1;TNNT1;TNNC1;MYL2;MYL3;TNNI1
regulation of pri-miRNA transcription from RNA polymerase II promoter (GO:1902893)	7	0.000140759	0.0114015	TERT;NFIB;SRF;PDGFB;SOX9;PPARA;TEAD1
protein targeting (GO:0006605)	17	0.000151775	0.0119155	TOMM70;NDUFB8;ICMT;PEX19;PIK3R4;RASSF9;TIMM44;TRAK1;PEX12;ZDHHC3;SPCS2;SEC61G;TIMM17A;TSPO;MFN2;OPTN;VTI1B
toll-like receptor signaling pathway (GO:0002224)	13	0.000166526	0.0124968	CHUK;TRIL;RFTN1;PIK3R4;HSPD1;IKBKB;MAPKAPK3;CTSL;MAPKAPK2;CD36;FADD;TAB1;CTSB
protein targeting to mitochondrion (GO:0006626)	10	0.000170047	0.0125761	MIPEP;TOMM70;NDUFB8;GRPEL1;TIMM17A;TSPO;MFN2;TIMM44;UQCRC2;HSPD1
cholesterol biosynthetic process (GO:0006695)	8	0.000165131	0.0125771	IDI1;EBP;ACAA2;PMVK;SC5D;DHCR24;MVD;DHCR7
cellular protein modification process (GO:0006464)	72	0.000164615	0.0127277	RET;PTPRU;RAB3A;MPI;ARAF;PRKAG1;PTPRM;IKBKB;PPP1CB;LIPE;PSMD9;PPP1CC;PPP6C;PPP3CB;FASTK;RPS6KA2;NEK2;MAP3K5;DUSP5;WSB2;CHUK;AHSG;PHKA1;PRKCA;WIPI1;CTDNEP1;PPM1B;VGF;DAD1;PSME4;MAPKAPK2;FAM20B;ALPK3;SIK2;GAS6;SGK1;MTMR2;CAMK2A;PDGFB;PIK3R4;FUT1;AURKC;PSMB10;AURKA;PPP2CA;WNT11;ST8SIA4;GCNT2;ARSF;ST3GAL6;AGA;DCAF11;ST3GAL1;ARSB;ATG5;PLK4;ICMT;PTPRN2;MCRS1;KRT10;PPP2R3A;HIPK2;SRPK1;CDK8;PINK1;PPP5C;W…
cellular response to low-density lipoprotein particle stimulus (GO:0071404)	5	0.000204503	0.0144941	LPL;CD9;CDH13;CD36;LDLR
secondary alcohol biosynthetic process (GO:1902653)	8	0.000203717	0.0146418	IDI1;EBP;ACAA2;PMVK;DHCR24;MVD;DHCR7;ACAT1
dephosphorylation (GO:0016311)	16	0.000210441	0.0147107	PTPRU;DUSP5;MTMR2;PTPRN2;PTPRM;PPP2R3A;PPP1CB;CTDNEP1;PPP2CA;PPP1CC;PPP6C;PPP5C;PPP3CB;PPM1B;PTPN4;PTPN3
cardiac muscle tissue development (GO:0048738)	8	0.000203717	0.014851	MYOM1;CSRP3;POLR2D;TCAP;PROX1;TAZ;NDUFV2;MYOM2
regulation of lipid metabolic process (GO:0019216)	14	0.000218163	0.0150444	CPT1A;ALAS1;ACSL1;PEX11A;ABCB4;NPAS2;NCOR2;RBL1;CYP1A1;PLIN2;HMGCS2;CD36;ACADM;PPARA
ATP metabolic process (GO:0046034)	10	0.000232583	0.0156167	PARG;PARP1;UQCRB;UQCRC1;NDUFS1;UQCRC2;ATP1B1;ALDOA;NIPSNAP2;MYH7
protein dephosphorylation (GO:0006470)	16	0.000231099	0.015724	PTPRU;DUSP5;MTMR2;PTPRN2;PTPRM;PPP2R3A;PPP1CB;CTDNEP1;PPP2CA;PPP1CC;PPP6C;PPP5C;PPP3CB;PPM1B;PTPN4;PTPN3
negative regulation of Ras protein signal transduction (GO:0046580)	8	0.000249401	0.0165285	ARHGAP44;RIPOR2;MYOC;MAPKAP1;DLC1;MFN2;SPRY2;TNFAIP1
positive regulation of cell migration (GO:0030335)	23	0.000275752	0.0180405	RET;FLT1;MYOC;SEMA3C;SEMA3B;PDGFB;PRKCA;FGF1;RTN4;VEGFA;PTP4A1;WNT11;HYAL1;C1QBP;AGO2;NTF3;GCNT2;CDH13;SPRY2;SOX9;CGA;INSL3;HBEGF
ketone body biosynthetic process (GO:0046951)	4	0.000282093	0.0182217	HMGCL;BDH1;HMGCS2;ACAT1
acetyl-CoA metabolic process (GO:0006084)	5	0.000305938	0.019039	PMVK;MVD;HMGCS2;ACACB;ACAT1
regulation of cardiac muscle contraction by calcium ion signaling (GO:0010882)	6	0.000299125	0.0190804	GSTO1;CASQ2;ATP2A2;TNNI3;ATP1B1;SLC9A1
metallo-sulfur cluster assembly (GO:0031163)	5	0.000305938	0.0192741	HSPA9;ISCA1;CIAPIN1;NUBP1;ISCU
positive regulation of vasculature development (GO:1904018)	14	0.000330547	0.0203227	FLT1;HSPB6;NOS3;PDGFB;VEGFB;PRKCA;FGF1;HK2;HIPK2;VEGFA;HYAL1;AGO2;RLN2;CCR3
protein phosphorylation (GO:0006468)	39	0.000373022	0.0226611	RET;FLT1;CAMK2A;PDGFB;PRKAG1;PIK3R4;AURKC;AURKA;IKBKB;LIPE;PPP3CB;WNT11;FASTK;RPS6KA2;NEK2;CAMK2G;MAP3K5;PSKH1;MAP2K6;PLK4;CHUK;PHKA1;PRKCA;MAPK12;HIPK2;SRPK1;CDK8;PINK1;ABI2;MAPKAPK3;WNK1;MAPKAPK2;FAM20B;PRKCQ;ALPK3;SIK2;GAS6;SGK1;CDK16
blood circulation (GO:0008015)	9	0.000445928	0.026156	GPX1;PLN;EDN3;NOS3;MYL2;TBC1D8;HOXB2;TNNI3;AVPR1A
DNA-templated transcription, initiation (GO:0006352)	20	0.00044192	0.0262223	ESRRA;GTF2A2;TAF13;NR1I3;ESRRB;ESRRG;ESR1;CDK8;MED14;NR4A3;CCND1;POLR2D;RARB;SOX9;PPARA;POLR2I;TEAD1;RXRG;POLR2J;TEAD3
regulation of cholesterol biosynthetic process (GO:0045540)	8	0.000438972	0.0263538	IDI1;NFYC;PMVK;SC5D;MVD;DHCR7;FGF1;ACACB
negative regulation of growth (GO:0045926)	15	0.000463722	0.0265885	CDKN2C;FHL1;PHB;INHBA;OSGIN2;RTN4;PPP2CA;WNT11;HYAL1;GNG4;MYL2;NDUFS3;APBB2;SLIT3;APBB1
sarcomere organization (GO:0045214)	7	0.000459029	0.0266185	MYBPC3;MYOM1;WDR1;ACTN2;TNNT1;TCAP;MYOM2
ATP synthesis coupled electron transport (GO:0042773)	4	0.000489036	0.0277283	NDUFB6;NDUFS2;TAZ;NDUFV1
epithelial cell differentiation (GO:0030855)	13	0.000503323	0.0282248	ACADVL;CPT1A;TAGLN;HDAC1;SIX1;PROX1;UPK3A;VEGFA;TST;RARB;TAGLN2;VDAC1;CTSB
regulation of cholesterol metabolic process (GO:0090181)	8	0.000523381	0.0290306	IDI1;ACADVL;NFYC;PMVK;SC5D;MVD;DHCR7;ACACB
heme biosynthetic process (GO:0006783)	5	0.000617463	0.0335204	ALAS1;HMBS;TSPO;FXN;COX10
regulation of systemic arterial blood pressure by hormone (GO:0001990)	5	0.000617463	0.0338808	ENPEP;EDN3;NOS3;AVPR2;AVPR1A
mitochondrial translational elongation (GO:0070125)	12	0.000691426	0.0367536	MRPL3;TSFM;MRPS14;MRPS11;MRPS12;MRPS18B;MRPS31;MRPL58;ERAL1;MRPL12;MRPL33;TUFM
negative regulation of mitochondrion organization (GO:0010823)	7	0.000687566	0.0369331	PINK1;ACAA2;GPX1;OPA1;PPIF;SLC25A5;FXN
response to unfolded protein (GO:0006986)	8	0.000731553	0.0384857	HSPA9;HSPA1L;DNAJB5;HSPA4L;DNAJC4;HSPB2;OPTN;HSPD1
aspartate family amino acid metabolic process (GO:0009066)	4	0.000785042	0.0396641	MTRR;GOT1;GOT2;SMS
skeletal muscle thin filament assembly (GO:0030240)	4	0.000785042	0.0400607	MYOM1;TCAP;PROX1;MYOM2
cellular biogenic amine metabolic process (GO:0006576)	4	0.000785042	0.0404654	AMD1;SMS;OAZ2;SRM
regulation of alcohol biosynthetic process (GO:1902930)	7	0.000831404	0.0407947	IDI1;NFYC;PMVK;SC5D;MVD;DHCR7;ACACB
ketone body metabolic process (GO:1902224)	4	0.000785042	0.0408783	HMGCL;BDH1;HMGCS2;ACAT1
cellular monovalent inorganic cation homeostasis (GO:0030004)	5	0.000841375	0.0408908	KCNMA1;ATP1A1;ATP12A;ATP1B1;SLC9A1
ventricular cardiac muscle tissue morphogenesis (GO:0055010)	7	0.000831404	0.0411908	MYBPC3;TNNC1;MYL2;MYL3;TNNI3;PROX1;MYH7
apoptotic mitochondrial changes (GO:0008637)	7	0.000831404	0.0415946	GGCT;CAMK2A;PPIF;NDUFS1;DNM1L;HK2;HSPD1
regulation of apoptotic process (GO:0042981)	58	0.000904639	0.0435507	RET;FLT1;TRIO;ARAF;IKBKB;AIFM1;OPA1;RPS6KA2;C1QBP;SOX9;DNM1L;HOXA5;MAP3K5;CTSB;KLF11;ACTN2;NME4;SUPV3L1;HAX1;BIN1;KCNMA1;PPIF;ROR1;GAS6;SGK1;FXN;PPID;ATF4;ARHGEF6;HDAC1;HPN;PHB;KALRN;RTN4;HSPD1;ABR;WNT11;NTF3;BAG1;RPS3;FADD;APBB1;MAP2K6;GDF10;HSPA9;GADD45B;TIE1;DHCR24;INHBA;DHRS2;VEGFA;BMP3;PINK1;DNAJA3;SPRY2;CIAPIN1;NF2;LAMTOR5
epithelium development (GO:0060429)	14	0.000922988	0.0440188	CPT1A;ACADVL;TAGLN;SIX1;PROX1;PPP2R3A;UPK3A;VEGFA;TST;DVL1;RARB;TAGLN2;VDAC1;CTSB
positive regulation of angiogenesis (GO:0045766)	13	0.000989979	0.0467765	FLT1;HSPB6;NOS3;VEGFB;PRKCA;FGF1;HK2;HIPK2;VEGFA;HYAL1;AGO2;RLN2;CCR3
Metabolism Homo sapiens R-HSA-1430728	269	1.10877e-66	1.69641e-63	MTRR;ECI1;GDE1;RPL8;ENO3;NUBP1;GCSH;LIPE;PSMD9;SCP2;BSG;PDK2;PDK1;GAMT;PDHX;CPT1A;NUP210;ACSL1;ACSL6;PHKA1;PRKCA;GCAT;SULT2B1;INPP4B;ADCY9;CLPS;ETHE1;PSME4;FDX1;HMBS;UQCRC1;CYP2E1;UQCRC2;HPD;GCDH;SLC22A3;MTMR2;MAOB;ABCB4;SHMT1;PEX11A;MGST3;PIK3R4;MGST2;LIAS;OAZ2;HSD11B1;LDHC;LDHB;DGUOK;LDHA;PTDSS1;APOM;INPP5A;INPP5J;ARSF;ST3GAL6;CGA;ST3GAL1;ARSB;DECR1;ACADSB;RPL3L;CS;ALDH6A1;RPS28;SLC6A8;CYP1A1;A…
The citric acid (TCA) cycle and respiratory electron transport Homo sapiens R-HSA-1428517	65	8.65933e-46	6.62439e-43	COX7B;COX4I1;ETFA;ETFB;COX7C;NNT;MPC2;BSG;IDH3B;UQCRFS1;DLAT;PDK2;PDK1;IDH3A;COX8A;PDHX;SDHC;NDUFC1;SDHD;SDHB;COX6B1;UQCRC1;NDUFS3;NDUFS2;NDUFS1;UQCRC2;DLD;NDUFB8;FH;NDUFB7;UQCRB;NDUFB6;NDUFB5;NDUFB3;ETFDH;NDUFB1;UQCR11;PDHB;COX5B;COX5A;LDHC;LDHB;LDHA;COX11;CYC1;NDUFV2;NDUFV1;NDUFA9;NDUFA7;PDHA1;SLC16A1;NDUFA6;NDUFA5;MDH2;IDH2;NDUFA2;NDUFA1;COX6C;LRPPRC;CS;SUCLA2;UQCRQ;NDUFAB1;CYCS;ACO2
Respiratory electron transport Homo sapiens R-HSA-611105	43	7.42474e-34	3.78662e-31	COX7B;NDUFB8;NDUFB7;NDUFB6;UQCRB;NDUFB5;COX4I1;NDUFB3;ETFDH;NDUFB1;ETFA;UQCR11;ETFB;COX5B;COX7C;COX5A;UQCRFS1;COX11;CYC1;NDUFV2;NDUFV1;COX8A;NDUFA9;NDUFA7;NDUFA6;NDUFA5;NDUFA2;NDUFA1;NDUFC1;SDHC;SDHD;COX6C;SDHB;LRPPRC;COX6B1;UQCRQ;NDUFAB1;NDUFS3;UQCRC1;NDUFS2;CYCS;NDUFS1;UQCRC2
Respiratory electron transport, ATP synthesis by chemiosmotic coupling, and heat production by uncoupling proteins. Homo sapiens R-HSA-163200	43	4.9852e-29	1.90684e-26	COX7B;NDUFB8;NDUFB7;UQCRB;NDUFB6;NDUFB5;COX4I1;NDUFB3;ETFDH;NDUFB1;ETFA;UQCR11;ETFB;COX5B;COX7C;COX5A;COX11;UQCRFS1;CYC1;NDUFV2;NDUFV1;COX8A;NDUFA9;NDUFA7;NDUFA6;NDUFA5;NDUFA2;NDUFA1;SDHC;NDUFC1;SDHD;COX6C;SDHB;LRPPRC;COX6B1;UQCRQ;NDUFAB1;UQCRC1;NDUFS3;CYCS;NDUFS2;NDUFS1;UQCRC2
Pyruvate metabolism and Citric Acid (TCA) cycle Homo sapiens R-HSA-71406	25	4.16509e-21	1.27452e-18	FH;PDHB;LDHC;LDHB;LDHA;NNT;MPC2;BSG;IDH3B;DLAT;PDK2;PDK1;IDH3A;PDHX;SLC16A1;PDHA1;MDH2;IDH2;SDHC;SDHD;SDHB;CS;SUCLA2;ACO2;DLD
Metabolism of lipids and lipoproteins Homo sapiens R-HSA-556833	81	1.08614e-15	2.76965e-13	ACHE;ACADVL;ALAS1;ECI1;GDE1;TAZ;PIK3C2B;PPP1CB;LIPE;PPP1CC;MED14;SCP2;GM2A;HMGCS2;CD36;ACADM;HADH;ACAA1;TEAD1;ACADS;TEAD3;CPT1A;ABCC1;CERS6;GPX1;DGAT1;ACSL1;ACOT11;ACSL6;NCOR2;HADHB;HADHA;INPP4B;CLPS;BDH1;FDX1;MAPKAPK2;PLIN2;MVD;PPARA;IDI1;MTMR2;ASAH1;INSIG2;ABCB4;PEX11A;PIK3R4;LPL;ACACB;AGPAT2;NPAS2;ACAT1;HSD11B1;HMGCL;PTDSS1;EBP;PMVK;INPP5J;SC5D;ARSF;CGA;LDLR;ARSB;DECR1;ESRRA;CYP2J2;NFYC;IDH1;D…
Metabolism of amino acids and derivatives Homo sapiens R-HSA-71291	53	4.67011e-15	1.02075e-12	MTRR;AMD1;GPT;RPL8;GCSH;PSMD9;AUH;DBT;DLAT;PSPH;GAMT;PDHX;RPS7;RPS5;DIO2;GCAT;TST;ETHE1;PSME4;SMS;HPD;DLD;ASPA;GCDH;SHMT1;PDHB;LIAS;HSD17B10;OAZ2;PSMB10;DDO;ACAT1;SRM;CKMT2;AANAT;RPS3;CKB;RPS2;CGA;PDHA1;GOT1;GOT2;FAH;ACADSB;RPL3L;ALDH4A1;BCKDK;GRHPR;RPS28;ALDH6A1;GATM;SLC6A8;NDUFAB1
Glucose metabolism Homo sapiens R-HSA-70326	25	8.43936e-15	1.61403e-12	GPI;PFKFB1;PFKFB4;ENO3;HK2;PPP2CA;GYS1;UGP2;GYG1;EPM2A;TPI1;PKLR;GOT1;MDH1;MDH2;AGL;PGAM2;GOT2;PHKA1;BPGM;PKM;ALDOA;SLC25A12;SLC25A11;FBP2
Citric acid cycle (TCA cycle) Homo sapiens R-HSA-71403	13	9.41562e-14	1.60065e-11	FH;MDH2;IDH2;SDHC;SDHD;SDHB;CS;SUCLA2;NNT;IDH3B;ACO2;DLD;IDH3A
Complex I biogenesis Homo sapiens R-HSA-6799198	19	2.09122e-13	3.19957e-11	NDUFA9;NDUFB8;NDUFA7;NDUFB7;NDUFA6;NDUFB6;NDUFA5;NDUFB5;NDUFB3;NDUFA2;NDUFA1;NDUFB1;NDUFC1;NDUFAB1;NDUFS3;NDUFS2;NDUFS1;NDUFV2;NDUFV1
Mitochondrial protein import Homo sapiens R-HSA-1268020	18	1.80827e-11	2.51514e-09	HSPA9;TIMM8A;MTX1;MTX2;TIMM44;TAZ;BCS1L;HSPD1;CS;COQ2;GRPEL1;TIMM17A;VDAC1;CYC1;ACO2;SLC25A12;SLC25A4;FXN
Fatty acid, triacylglycerol, and ketone body metabolism Homo sapiens R-HSA-535734	36	2.96029e-11	3.77437e-09	ACADVL;ALAS1;ECI1;PEX11A;ABCB4;ACACB;AGPAT2;NPAS2;ACAT1;HMGCL;MED14;CD36;ACADM;HMGCS2;HADH;TEAD1;ACADS;DECR1;TEAD3;ESRRA;CPT1A;DGAT1;ACSL1;NFYC;ACOT11;ACSL6;NCOR2;HADHB;HADHA;CDK8;BDH1;CYP1A1;PNPLA4;PLIN2;GPD1L;PPARA
Pyruvate metabolism Homo sapiens R-HSA-70268	13	4.91368e-11	5.78302e-09	PDHX;SLC16A1;PDHA1;PDHB;LDHC;LDHB;LDHA;MPC2;BSG;DLAT;DLD;PDK2;PDK1
Gluconeogenesis Homo sapiens R-HSA-70263	13	6.8467e-10	7.48246e-08	PFKFB1;GPI;TPI1;GOT1;MDH1;MDH2;GOT2;PGAM2;ENO3;SLC25A12;ALDOA;SLC25A11;FBP2
Glyoxylate metabolism and glycine degradation Homo sapiens R-HSA-389661	11	5.18572e-09	5.28944e-07	GCSH;PDHX;GRHPR;PDHA1;DBT;NDUFAB1;PDHB;DLAT;LIAS;DLD;DDO
Metabolism of carbohydrates Homo sapiens R-HSA-71387	37	1.32686e-08	1.26881e-06	GPI;PFKFB1;PFKFB4;SLC2A2;SLC2A4;SLC2A5;ENO3;HK2;KHK;SLC9A1;PPP2CA;GYS1;UGP2;HYAL1;ST3GAL6;ST3GAL1;GYG1;ARSB;EPM2A;TPI1;NUP210;PKLR;MDH1;GOT1;MDH2;AGL;PGAM2;GOT2;SORD;PHKA1;BPGM;RPIA;PKM;ALDOA;SLC25A12;SLC25A11;FBP2
Glycolysis Homo sapiens R-HSA-70171	11	1.11139e-07	1.00025e-05	PPP2CA;PFKFB1;GPI;PFKFB4;TPI1;PKM;PKLR;PGAM2;ALDOA;ENO3;HK2
Striated Muscle Contraction Homo sapiens R-HSA-390522	11	2.26184e-07	1.92256e-05	MYBPC3;ACTN2;MYL1;TNNT1;TNNC1;TPM2;MYL2;MYL3;TNNI1;TCAP;TNNI3
TP53 Regulates Metabolic Genes Homo sapiens R-HSA-5628897	17	2.67545e-07	2.04672e-05	COX8A;GPI;COX7B;COX4I1;PRKAG1;TSC1;COX5B;COX6C;COX7C;COX5A;LRPPRC;COX6B1;RRAGD;AGO2;COX11;CYCS;LAMTOR5
mitochondrial fatty acid beta-oxidation of saturated fatty acids Homo sapiens R-HSA-77286	6	2.60362e-07	2.0966e-05	HADHB;HADHA;ACADVL;ACADM;HADH;ACADS
Mitochondrial Fatty Acid Beta-Oxidation Homo sapiens R-HSA-77289	8	3.60341e-07	2.62535e-05	HADHB;HADHA;ACADVL;ECI1;ACADM;HADH;ACADS;DECR1
Branched-chain amino acid catabolism Homo sapiens R-HSA-70895	9	4.51178e-07	3.13774e-05	BCKDK;ALDH6A1;AUH;SHMT1;DBT;ACADSB;HSD17B10;DLD;ACAT1
Metabolism of proteins Homo sapiens R-HSA-392499	86	5.92687e-07	3.94266e-05	ACHE;ACADVL;MPI;TAZ;RPL8;PPP6C;ADAMTSL3;SEC61G;KIF5A;TIMM17A;DAG1;ST6GAL1;NUP210;RPS7;PARP1;VBP1;RPS5;PPP2R5B;WIPI1;BCS1L;ANK1;TUBA4A;DPM1;DAD1;MVD;VDAC1;SLC25A12;GAS6;PIGF;FXN;SLC25A4;ATF3;ATF4;DCTN6;ENPEP;GRP;UAP1;AURKA;HSPD1;EXOSC7;GRPEL1;GNG5;GNG4;GNG7;P2RY2;DPH2;EIF4EBP1;ST8SIA4;RPS3;ST8SIA5;MLEC;ARSF;ST3GAL6;CYC1;RPS2;CGA;YKT6;EXTL3;EIF4E;ST3GAL1;ARSB;CD55;EIF2B5;HSPA9;TIMM8A;KLHDC3;ICMT;MT…
Regulation of pyruvate dehydrogenase (PDH) complex Homo sapiens R-HSA-204174	7	1.2008e-06	7.65508e-05	PDHX;PDHA1;PDHB;DLAT;DLD;PDK2;PDK1
mitochondrial fatty acid beta-oxidation of unsaturated fatty acids Homo sapiens R-HSA-77288	5	1.25453e-06	7.67772e-05	HADHB;HADHA;ECI1;ACADM;DECR1
Regulation of lipid metabolism by Peroxisome proliferator-activated receptor alpha (PPARalpha) Homo sapiens R-HSA-400206	19	1.67205e-06	9.8394e-05	ESRRA;CPT1A;ALAS1;ACSL1;PEX11A;ABCB4;NFYC;NPAS2;NCOR2;CDK8;MED14;CYP1A1;PLIN2;HMGCS2;CD36;ACADM;PPARA;TEAD1;TEAD3
PPARA activates gene expression Homo sapiens R-HSA-1989781	18	4.69252e-06	0.000265909	ESRRA;CPT1A;ALAS1;ACSL1;PEX11A;ABCB4;NFYC;NPAS2;CDK8;MED14;CYP1A1;PLIN2;HMGCS2;CD36;ACADM;PPARA;TEAD1;TEAD3
Muscle contraction Homo sapiens R-HSA-397014	24	1.5172e-05	0.000829039	MYBPC3;ACTN2;KCND3;TNNC1;TPM2;CAMK2A;ATP2A2;MYL6B;SORBS1;ATP1A1;ATP1B1;HIPK2;PLN;MYL1;TNNT1;MYL2;MYL3;ANXA6;TNNI1;TCAP;TNNI3;NOS1;CAMK2G;SCN2B
Signaling by Retinoic Acid Homo sapiens R-HSA-5362517	10	1.73563e-05	0.000915696	PDHX;CPT1A;PDHA1;RARB;PDHB;DLAT;RXRG;DLD;PDK2;PDK1
Beta oxidation of decanoyl-CoA to octanoyl-CoA-CoA Homo sapiens R-HSA-77346	4	2.25626e-05	0.00107877	HADHB;HADHA;ACADM;HADH
Beta oxidation of octanoyl-CoA to hexanoyl-CoA Homo sapiens R-HSA-77348	4	2.25626e-05	0.00111357	HADHB;HADHA;ACADM;HADH
Beta oxidation of hexanoyl-CoA to butanoyl-CoA Homo sapiens R-HSA-77350	4	2.25626e-05	0.00115069	HADHB;HADHA;HADH;ACADS
Creatine metabolism Homo sapiens R-HSA-71288	5	4.50293e-05	0.00208772	GAMT;CKMT2;GATM;SLC6A8;CKB
Integration of energy metabolism Homo sapiens R-HSA-163685	16	4.96327e-05	0.00223347	PFKFB1;PKLR;SLC2A2;PRKCA;ADCY1;ADIPOR2;ACACB;PPP2CA;ADCY9;GNG5;GNG4;GNG7;GNA11;MLX;SLC25A5;SLC25A4
Cholesterol biosynthesis Homo sapiens R-HSA-191273	7	5.92984e-05	0.00259219	IDI1;EBP;PMVK;SC5D;DHCR24;MVD;DHCR7
Metabolism of polyamines Homo sapiens R-HSA-351202	13	0.000130459	0.0055445	GAMT;GOT1;AMD1;OAZ2;PSMB10;SRM;CKMT2;PSMD9;GATM;SLC6A8;PSME4;SMS;CKB
Synthesis of Ketone Bodies Homo sapiens R-HSA-77111	4	0.000146457	0.00605621	HMGCL;BDH1;HMGCS2;ACAT1
Signaling by VEGF Homo sapiens R-HSA-194138	31	0.000158141	0.00636726	CYFIP2;RET;FLT1;MAPKAP1;CAMK2A;ARAF;PDGFB;PHB;FGF1;PSMB10;RASGRP3;PPP2CA;PSMD9;FGF9;PPP2R5E;CAMK2G;DUSP5;ACTN2;NOS3;VEGFB;PPP2R5B;PRKCA;NRG2;MAPK12;VEGFA;PPP5C;ABI2;MAPKAPK3;PSME4;MAPKAPK2;HBEGF
Diseases of metabolism Homo sapiens R-HSA-5668914	9	0.000194284	0.00762193	EPM2A;POMC;GYS1;MTRR;IDH1;FDX1;ACACB;GYG1;MMACHC
Transcriptional Regulation by TP53 Homo sapiens R-HSA-3700989	32	0.00020618	0.00788639	GPI;COX7B;HDAC1;MAPKAP1;COX4I1;PRKAG1;COX5B;COX7C;COX5A;AURKA;PPP2CA;PCBP4;POLR2D;COX11;POLR2I;POLR2J;COX8A;TAF13;TOP3A;TSC1;COX6C;MLH1;LRPPRC;HIPK2;COX6B1;RBL1;RRAGD;AGO2;CYCS;RAD1;SGK1;LAMTOR5
Gastrin-CREB signalling pathway via PKC and MAPK Homo sapiens R-HSA-881907	37	0.000284868	0.0103773	RET;TRIO;GRP;CAMK2A;ARAF;PDGFB;ADRA1D;PHB;FGF1;KALRN;PSMB10;RASGRP3;PPP2CA;PSMD9;EDNRA;RGS3;FGF9;GNG5;PPP2R5E;GNG4;P2RY2;RPS6KA2;GNG7;GNA11;P2RY1;CAMK2G;DUSP5;EDN3;ACTN2;PPP2R5B;PRKCA;NRG2;AVPR1A;PPP5C;PSME4;PRKCQ;HBEGF
Ketone body metabolism Homo sapiens R-HSA-74182	4	0.000282093	0.0105269	HMGCL;BDH1;HMGCS2;ACAT1
Signalling by NGF Homo sapiens R-HSA-166520	38	0.000313752	0.0111637	ATF1;RET;TRIO;HDAC1;MAPKAP1;CAMK2A;ARAF;PDGFB;ADCY1;PHB;FGF1;KALRN;RTN4;PSMB10;RASGRP3;IKBKB;PPP2CA;PSMD9;ABR;FGF9;PPP2R5E;RPS6KA2;CAMK2G;DUSP5;CHUK;ACTN2;PPP2R5B;PRKCA;NRG2;MAPK12;PPP5C;ADCY9;MAPKAPK3;PSME4;AGO2;MAPKAPK2;HBEGF;ARHGEF6
IRS-mediated signalling Homo sapiens R-HSA-112399	27	0.000372618	0.0129569	RET;CAMK2A;ARAF;PDGFB;PIK3R4;PRKAG1;PHB;FGF1;PSMB10;RASGRP3;PPP2CA;PSMD9;FGF9;PPP2R5E;EIF4EBP1;EIF4E;CAMK2G;DUSP5;ACTN2;PPP2R5B;TSC1;NRG2;PPP5C;RRAGD;PSME4;HBEGF;LAMTOR5
Ca2+ pathway Homo sapiens R-HSA-4086398	10	0.000477372	0.0143212	PPP3CB;WNT11;GNG5;GNG4;GNG7;CAMK2A;AGO2;PRKCA;NFATC1;PRKG1
TRAF6 Mediated Induction of proinflammatory cytokines Homo sapiens R-HSA-168180	11	0.0004736	0.0144922	ATF1;IKBKB;PPP2CA;CHUK;MAPKAPK3;RPS6KA2;MAPKAPK2;TAB1;S100B;MAP2K6;NFKBIB
Disease Homo sapiens R-HSA-1643685	54	0.000473185	0.0147749	MTRR;RPL8;FGF1;IKBKB;PSMD9;GYS1;FGF9;PPP2R5E;ADAMTSL3;AP1S2;DAG1;BANF1;CD36;DLAT;LRRFIP1;GYG1;EPM2A;NUP210;RPS7;CHUK;RPS5;AVPR2;PPP2R5B;NRG2;AVPR1A;NCOR2;FDX1;PSME4;SLC25A5;SLC25A4;HBEGF;GTF2A2;HDAC1;MAPKAP1;PDGFB;LRP5;ACACB;PSMB10;PPP2CA;POLR2D;RPS3;RPS2;POLR2I;POLR2J;MAP2K6;TAF13;IDH1;RPL3L;POMC;CDK8;RPS28;CD9;MMACHC;NFKBIB
IRS-related events triggered by IGF1R Homo sapiens R-HSA-2428928	27	0.000464044	0.0147914	RET;CAMK2A;ARAF;PDGFB;PIK3R4;PRKAG1;PHB;FGF1;PSMB10;RASGRP3;PPP2CA;PSMD9;FGF9;PPP2R5E;EIF4EBP1;EIF4E;CAMK2G;DUSP5;ACTN2;PPP2R5B;TSC1;NRG2;PPP5C;RRAGD;PSME4;HBEGF;LAMTOR5
Insulin receptor signalling cascade Homo sapiens R-HSA-74751	27	0.000439509	0.0149433	RET;CAMK2A;ARAF;PDGFB;PIK3R4;PRKAG1;PHB;FGF1;PSMB10;RASGRP3;PPP2CA;PSMD9;FGF9;PPP2R5E;EIF4EBP1;EIF4E;CAMK2G;DUSP5;ACTN2;PPP2R5B;TSC1;NRG2;PPP5C;RRAGD;PSME4;HBEGF;LAMTOR5
VEGFA-VEGFR2 Pathway Homo sapiens R-HSA-4420097	29	0.000508708	0.0149678	CYFIP2;RET;MAPKAP1;CAMK2A;ARAF;PDGFB;PHB;FGF1;PSMB10;RASGRP3;PPP2CA;PSMD9;FGF9;PPP2R5E;CAMK2G;DUSP5;ACTN2;NOS3;PPP2R5B;PRKCA;NRG2;MAPK12;VEGFA;PPP5C;ABI2;MAPKAPK3;PSME4;MAPKAPK2;HBEGF
Nuclear Receptor transcription pathway Homo sapiens R-HSA-383280	9	0.000519405	0.0149941	ESRRA;NR4A3;NR1I3;ESRRB;RARB;ESRRG;PPARA;RXRG;ESR1
Signaling by Type 1 Insulin-like Growth Factor 1 Receptor (IGF1R) Homo sapiens R-HSA-2404192	27	0.000464044	0.0151061	RET;CAMK2A;ARAF;PDGFB;PIK3R4;PRKAG1;PHB;FGF1;PSMB10;RASGRP3;PPP2CA;PSMD9;FGF9;PPP2R5E;EIF4EBP1;EIF4E;CAMK2G;DUSP5;ACTN2;PPP2R5B;TSC1;NRG2;PPP5C;RRAGD;PSME4;HBEGF;LAMTOR5
IGF1R signaling cascade Homo sapiens R-HSA-2428924	27	0.000464044	0.0154345	RET;CAMK2A;ARAF;PDGFB;PIK3R4;PRKAG1;PHB;FGF1;PSMB10;RASGRP3;PPP2CA;PSMD9;FGF9;PPP2R5E;EIF4EBP1;EIF4E;CAMK2G;DUSP5;ACTN2;PPP2R5B;TSC1;NRG2;PPP5C;RRAGD;PSME4;HBEGF;LAMTOR5
Activation of gene expression by SREBF (SREBP) Homo sapiens R-HSA-2426168	8	0.000620456	0.0175796	IDI1;NFYC;PMVK;SC5D;MVD;DHCR7;PPARA;ACACB
Platelet homeostasis Homo sapiens R-HSA-418346	12	0.000691426	0.0192342	PPP2CA;P2RX5;GNG5;PPP2R5E;GNG4;NOS3;GNG7;KCNMA1;PPP2R5B;ATP2A2;NOS1;PRKG1
Hemostasis Homo sapiens R-HSA-109582	43	0.000716973	0.0195887	DOCK4;WDR1;HDAC1;PDGFB;ATP2A2;SERPINA5;AKAP1;PPP2CA;GNG5;PPP2R5E;GNG4;C1QBP;GNG7;GNA11;P2RY1;BSG;KIF5A;MFN2;KIF1A;CD36;NOS1;SH2B3;PRKG1;SH2B2;SLC16A1;AHSG;ACTN2;NOS3;VEGFB;PPP2R5B;PRKCA;ATP1B1;TUBA4A;VEGFA;P2RX5;RAD51C;KCNMA1;CALU;CD9;PRKCQ;GAS6;ALDOA;KLKB1
Toll Like Receptor 9 (TLR9) Cascade Homo sapiens R-HSA-168138	12	0.000767308	0.0205962	ATF1;IKBKB;PPP2CA;CHUK;MAPKAPK3;RPS6KA2;MAPKAPK2;PIK3R4;TAB1;S100B;MAP2K6;NFKBIB
Toll-Like Receptors Cascades Homo sapiens R-HSA-168898	16	0.000828107	0.0218449	ATF1;CHUK;PIK3R4;S100B;IKBKB;PPP2CA;MAPKAPK3;CTSL;RPS6KA2;MAPKAPK2;FADD;TAB1;CD36;MAP2K6;NFKBIB;CTSB
Mitochondrial translation Homo sapiens R-HSA-5368287	12	0.000940042	0.0235781	MRPL3;TSFM;MRPS14;MRPS11;MRPS12;MRPS18B;MRPS31;MTIF2;MRPL12;MTRF1L;MRPL33;TUFM
Regulation of cholesterol biosynthesis by SREBP (SREBF) Homo sapiens R-HSA-1655829	9	0.00091925	0.0238382	IDI1;INSIG2;NFYC;PMVK;SC5D;MVD;DHCR7;PPARA;ACACB
Beta oxidation of lauroyl-CoA to decanoyl-CoA-CoA Homo sapiens R-HSA-77310	3	0.000939824	0.0239655	HADHB;HADHA;HADH
Toll Like Receptor 2 (TLR2) Cascade Homo sapiens R-HSA-181438	12	0.00114398	0.0269275	ATF1;IKBKB;PPP2CA;CHUK;MAPKAPK3;RPS6KA2;MAPKAPK2;CD36;TAB1;S100B;MAP2K6;NFKBIB
Innate Immune System Homo sapiens R-HSA-168249	57	0.00118869	0.0271447	ATF1;CYFIP2;RET;FCN3;ARAF;ICAM3;C4BPB;C8B;FGF1;IKBKB;PSMD9;PPP3CB;FGF9;CTSL;PPP2R5E;RPS6KA2;CD36;LRRFIP1;CTSB;DUSP5;CHUK;ACTN2;PPP2R5B;PRKCA;NRG2;ADCY9;MAPKAPK3;PSME4;MAPKAPK2;PRKCQ;MASP1;HBEGF;MAPKAP1;CAMK2A;PDGFB;PIK3R4;ADCY1;PHB;PSMB10;RASGRP3;PPP2CA;PCBP2;FADD;CAMK2G;CD55;ATG5;MAP2K6;MYO10;DEFA5;NFATC1;S100B;MAPK12;PPP5C;ABI2;AGO2;TAB1;NFKBIB
Toll Like Receptor TLR6:TLR2 Cascade Homo sapiens R-HSA-168188	12	0.00114398	0.0273483	ATF1;IKBKB;PPP2CA;CHUK;MAPKAPK3;RPS6KA2;MAPKAPK2;CD36;TAB1;S100B;MAP2K6;NFKBIB
Synthesis of IP2, IP, and Ins in the cytosol Homo sapiens R-HSA-1855183	4	0.00118828	0.0275465	INPP4B;INPP5A;IMPA1;INPP5J
Signalling to RAS Homo sapiens R-HSA-167044	23	0.00122671	0.027601	RET;DUSP5;ACTN2;CAMK2A;ARAF;PDGFB;PPP2R5B;PHB;NRG2;FGF1;PSMB10;MAPK12;RASGRP3;PPP2CA;PSMD9;PPP5C;FGF9;MAPKAPK3;PPP2R5E;PSME4;MAPKAPK2;CAMK2G;HBEGF
Toll Like Receptor TLR1:TLR2 Cascade Homo sapiens R-HSA-168179	12	0.00114398	0.0277824	ATF1;IKBKB;PPP2CA;CHUK;MAPKAPK3;RPS6KA2;MAPKAPK2;CD36;TAB1;S100B;MAP2K6;NFKBIB
MyD88:Mal cascade initiated on plasma membrane Homo sapiens R-HSA-166058	12	0.00114398	0.0282305	ATF1;IKBKB;PPP2CA;CHUK;MAPKAPK3;RPS6KA2;MAPKAPK2;CD36;TAB1;S100B;MAP2K6;NFKBIB
Opioid Signalling Homo sapiens R-HSA-111885	11	0.00129947	0.0288144	PPP2CA;POMC;PPP3CB;ADCY9;GNG5;GNG4;GNG7;PDE4B;PDE4A;PRKCA;ADCY1
NGF signalling via TRKA from the plasma membrane Homo sapiens R-HSA-187037	31	0.00145218	0.0296245	ATF1;RET;MAPKAP1;CAMK2A;ARAF;PDGFB;ADCY1;PHB;FGF1;PSMB10;RASGRP3;PPP2CA;PSMD9;FGF9;PPP2R5E;RPS6KA2;CAMK2G;DUSP5;CHUK;ACTN2;PPP2R5B;PRKCA;NRG2;MAPK12;PPP5C;ADCY9;MAPKAPK3;PSME4;AGO2;MAPKAPK2;HBEGF
Signaling by Insulin receptor Homo sapiens R-HSA-74752	27	0.00147568	0.0297078	RET;CAMK2A;ARAF;PDGFB;PIK3R4;PRKAG1;PHB;FGF1;PSMB10;RASGRP3;PPP2CA;PSMD9;FGF9;PPP2R5E;EIF4EBP1;EIF4E;CAMK2G;DUSP5;ACTN2;PPP2R5B;TSC1;NRG2;PPP5C;RRAGD;PSME4;HBEGF;LAMTOR5
Activation of the mRNA upon binding of the cap-binding complex and eIFs, and subsequent binding to 43S Homo sapiens R-HSA-72662	9	0.00135936	0.0297118	RPS28;RPS7;EIF3K;RPS5;EIF3J;RPS3;EIF4EBP1;RPS2;EIF4E
Signaling by Wnt Homo sapiens R-HSA-195721	26	0.00144575	0.0298918	HDAC1;CAMK2A;LRP5;PSMB10;SNX3;PPP2CA;PSMD9;PPP3CB;FRAT2;WNT11;TERT;GNG5;PPP2R5E;GNG4;GNG7;DVL1;SOX9;TMED5;PRKG1;TLE2;PPP2R5B;PRKCA;NFATC1;PSME4;AGO2;ROR1
MyD88 cascade initiated on plasma membrane Homo sapiens R-HSA-975871	11	0.00143891	0.0301579	ATF1;IKBKB;PPP2CA;CHUK;MAPKAPK3;RPS6KA2;MAPKAPK2;TAB1;S100B;MAP2K6;NFKBIB
Toll Like Receptor 5 (TLR5) Cascade Homo sapiens R-HSA-168176	11	0.00143891	0.0305768	ATF1;IKBKB;PPP2CA;CHUK;MAPKAPK3;RPS6KA2;MAPKAPK2;TAB1;S100B;MAP2K6;NFKBIB
Toll Like Receptor 10 (TLR10) Cascade Homo sapiens R-HSA-168142	11	0.00143891	0.0310074	ATF1;IKBKB;PPP2CA;CHUK;MAPKAPK3;RPS6KA2;MAPKAPK2;TAB1;S100B;MAP2K6;NFKBIB
TRAF6 mediated induction of NFkB and MAP kinases upon TLR7/8 or 9 activation Homo sapiens R-HSA-975138	11	0.00159037	0.0316008	ATF1;IKBKB;PPP2CA;CHUK;MAPKAPK3;RPS6KA2;MAPKAPK2;TAB1;S100B;MAP2K6;NFKBIB
Response to elevated platelet cytosolic Ca2+ Homo sapiens R-HSA-76005	13	0.00182015	0.0320095	WDR1;ACTN2;AHSG;PDGFB;VEGFB;PRKCA;TUBA4A;VEGFA;CALU;CD9;CD36;ALDOA;GAS6
TRIF-mediated TLR3/TLR4 signaling Homo sapiens R-HSA-937061	12	0.00181863	0.0323547	ATF1;IKBKB;PPP2CA;MAPKAPK3;CHUK;RPS6KA2;MAPKAPK2;FADD;TAB1;S100B;MAP2K6;NFKBIB
Signaling by FGFR2 Homo sapiens R-HSA-5654738	30	0.00165069	0.032379	RET;MAPKAP1;CAMK2A;ARAF;PDGFB;ADCY1;PHB;FGF1;PSMB10;RASGRP3;PPP2CA;PSMD9;FGF9;PPP2R5E;POLR2D;POLR2I;POLR2J;CAMK2G;DUSP5;CHUK;ACTN2;PPP2R5B;PRKCA;NRG2;PPP5C;ADCY9;PSME4;AGO2;SPRY2;HBEGF
Hormone-sensitive lipase (HSL)-mediated triacylglycerol hydrolysis Homo sapiens R-HSA-163560	5	0.00187647	0.0326251	PPP1CB;PPP1CC;LIPE;FABP3;FABP7
Toll Like Receptor 3 (TLR3) Cascade Homo sapiens R-HSA-168164	12	0.00181863	0.0327354	ATF1;IKBKB;PPP2CA;MAPKAPK3;CHUK;RPS6KA2;MAPKAPK2;FADD;TAB1;S100B;MAP2K6;NFKBIB
Toll Like Receptor 7/8 (TLR7/8) Cascade Homo sapiens R-HSA-168181	11	0.00193243	0.0328513	ATF1;IKBKB;PPP2CA;CHUK;MAPKAPK3;RPS6KA2;MAPKAPK2;TAB1;S100B;MAP2K6;NFKBIB
Transmembrane transport of small molecules Homo sapiens R-HSA-382551	44	0.0017037	0.0329957	MRS2;SLC22A3;SLC20A2;ABCB4;CAMK2A;SLC2A2;ATP2A2;AQP4;SLC1A4;ADCY1;SLC2A4;ATP1A1;ATP12A;SLC2A5;SLC4A4;HK2;SLC9A1;PLN;GNG5;GNG4;SLC22A18;GNG7;BSG;SLC16A7;SLC38A3;CAMK2G;ABCC1;SLC16A1;ATP8B3;PEX19;NUP210;AVPR2;SLC11A2;NIPA2;ATP1B1;SLC4A7;SLC6A6;ADCY9;GLRB;WNK1;SCNN1B;SLC29A1;SGK1;SLC29A2
MyD88-independent TLR3/TLR4 cascade Homo sapiens R-HSA-166166	12	0.00181863	0.0331251	ATF1;IKBKB;PPP2CA;MAPKAPK3;CHUK;RPS6KA2;MAPKAPK2;FADD;TAB1;S100B;MAP2K6;NFKBIB
MyD88 dependent cascade initiated on endosome Homo sapiens R-HSA-975155	11	0.00193243	0.0332204	ATF1;IKBKB;PPP2CA;CHUK;MAPKAPK3;RPS6KA2;MAPKAPK2;TAB1;S100B;MAP2K6;NFKBIB
MAP kinase activation in TLR cascade Homo sapiens R-HSA-450294	9	0.00173706	0.0332212	ATF1;IKBKB;PPP2CA;CHUK;MAPKAPK3;RPS6KA2;MAPKAPK2;TAB1;MAP2K6
Acyl chain remodeling of CL Homo sapiens R-HSA-1482798	3	0.00181447	0.0334475	HADHB;HADHA;TAZ
Signalling to ERKs Homo sapiens R-HSA-187687	23	0.00177466	0.0335213	RET;DUSP5;ACTN2;CAMK2A;ARAF;PDGFB;PPP2R5B;PHB;NRG2;FGF1;PSMB10;MAPK12;RASGRP3;PPP2CA;PSMD9;PPP5C;FGF9;MAPKAPK3;PPP2R5E;PSME4;MAPKAPK2;CAMK2G;HBEGF
Proton-coupled monocarboxylate transport Homo sapiens R-HSA-433692	3	0.00181447	0.0338554	SLC16A1;BSG;SLC16A7
Signaling by FGFR Homo sapiens R-HSA-190236	30	0.0020354	0.0342215	RET;MAPKAP1;CAMK2A;ARAF;PDGFB;ADCY1;PHB;FGF1;PSMB10;RASGRP3;PPP2CA;PSMD9;FGF9;PPP2R5E;POLR2D;POLR2I;POLR2J;CAMK2G;DUSP5;CHUK;ACTN2;PPP2R5B;PRKCA;NRG2;PPP5C;ADCY9;PSME4;AGO2;SPRY2;HBEGF
Activated TLR4 signalling Homo sapiens R-HSA-166054	13	0.00214218	0.0356253	ATF1;CHUK;S100B;IKBKB;PPP2CA;MAPKAPK3;RPS6KA2;MAPKAPK2;FADD;TAB1;CD36;MAP2K6;NFKBIB
Ion homeostasis Homo sapiens R-HSA-5578775	8	0.00231386	0.0380668	PLN;CAMK2A;ATP2A2;TNNI3;NOS1;ATP1A1;ATP1B1;CAMK2G
Synthesis of substrates in N-glycan biosythesis Homo sapiens R-HSA-446219	9	0.00245645	0.0399826	DPM1;ST6GAL1;MPI;ST8SIA4;ST8SIA5;MVD;UAP1;ST3GAL6;ST3GAL1
Disassembly of the destruction complex and recruitment of AXIN to the membrane Homo sapiens R-HSA-4641262	6	0.00272625	0.0439069	PPP2CA;FRAT2;PPP2R5E;DVL1;LRP5;PPP2R5B
Signaling by SCF-KIT Homo sapiens R-HSA-1433557	27	0.00275661	0.0439335	RET;PTPRU;MAPKAP1;CAMK2A;ARAF;PDGFB;PHB;FGF1;PSMB10;RASGRP3;PPP2CA;PSMD9;FGF9;PPP2R5E;SH2B3;CAMK2G;SH2B2;DUSP5;CHUK;ACTN2;PPP2R5B;PRKCA;NRG2;PPP5C;PSME4;AGO2;HBEGF
Organelle biogenesis and maintenance Homo sapiens R-HSA-1852241	27	0.00287639	0.0453699	ALAS1;MRPS14;MRPS11;MRPS12;PRKAG1;MRPS31;MTIF2;MRPL12;MRPL33;MRPL3;HAUS7;PDE6D;MTERF1;NEK2;PCNT;PLK4;ESRRA;TSFM;GBF1;MRPS18B;TUBG1;TUBA4A;MAPK12;TUFM;CYCS;PPARA;MTRF1L
VEGFR2 mediated cell proliferation Homo sapiens R-HSA-5218921	22	0.00298428	0.0461206	RET;DUSP5;ACTN2;CAMK2A;ARAF;PDGFB;PPP2R5B;PRKCA;PHB;NRG2;FGF1;PSMB10;VEGFA;RASGRP3;PPP2CA;PSMD9;PPP5C;FGF9;PPP2R5E;PSME4;CAMK2G;HBEGF
Beta-catenin independent WNT signaling Homo sapiens R-HSA-3858494	15	0.00298341	0.0465778	CAMK2A;PRKCA;NFATC1;PSMB10;PSMD9;PPP3CB;WNT11;GNG5;GNG4;GNG7;PSME4;DVL1;AGO2;ROR1;PRKG1
CREB phosphorylation Homo sapiens R-HSA-199920	3	0.00306549	0.0469021	ATF1;RPS6KA2;MAPKAPK2

## Sheet: Meta gene DE - Y RET
Description	Count	P-value	FDR	Genes
Upregulated:
extracellular matrix organization (GO:0030198)	45	1.07063e-23	5.46343e-20	APP;COL18A1;SPARC;ITGAM;ITGB5;LAMA4;ITGB2;ICAM2;TNC;HTRA1;ITGAE;LAMC1;NID1;NID2;CTSS;LOXL1;CTSK;KDR;SERPINH1;TIMP2;FLOT1;TIMP1;JAM3;TGFB2;LUM;LAMB2;BGN;LAMB1;HSPG2;COL1A1;GREM1;COL3A1;COL1A2;COL4A2;LOX;COL4A1;COL6A2;PXDN;COL5A2;COL6A1;PECAM1;COL6A3;ITGA6;LCP1;RECK
cytokine-mediated signaling pathway (GO:0019221)	63	1.45087e-16	3.70189e-13	IFITM3;CD86;CXCL9;ITGAM;IFITM2;ITGB2;IFIT1;IFIT3;CX3CL1;IFIT2;CCND1;TMSB4X;CASP3;CASP1;TIMP1;JUNB;B2M;TRIM22;HLA-DPA1;ANXA1;IL4R;ANXA2;IFNGR2;IL1R2;BGN;MIF;HLA-F;IFI27;OAS2;IL3RA;BOLA2;KIT;FSCN1;TNFRSF25;LCP1;PPIA;TNFRSF21;CSF1R;IFI6;CSF2RB;CBL;HIF1A;SOCS2;CCL8;IRAK1;CCL5;S1PR1;CCL2;STAT6;FYN;MX2;MX1;TNFRSF10B;MSN;ISG15;PSMB8;PSMB9;BST2;CXCL10;COL1A2;VIM;XAF1;MYD88
neutrophil degranulation (GO:0043312)	50	3.71327e-14	4.7372e-11	CYFIP1;ITGAM;GMFG;ITGB2;LRMP;CTSS;STK10;LGALS3;PNP;PLAU;C3AR1;TIMP2;OSTF1;B2M;CD53;CAP1;FCER1G;ANXA2;CD93;RHOG;MIF;CKAP4;VAMP8;EEF1A1;FGR;ACLY;RAB31;TYROBP;PECAM1;PKP1;PLEKHO2;PPIA;FGL2;PRCP;IQGAP1;IQGAP2;STOM;CD14;S100A11;HSPA6;ARPC5;BST2;GALNS;PTPRB;FABP5;IMPDH1;QPCT;DLC1;DEGS1;MAN2B1
neutrophil activation involved in immune response (GO:0002283)	50	5.13731e-14	5.24314e-11	CYFIP1;ITGAM;GMFG;ITGB2;LRMP;CTSS;STK10;LGALS3;PNP;PLAU;C3AR1;TIMP2;OSTF1;B2M;CD53;CAP1;FCER1G;ANXA2;CD93;RHOG;MIF;CKAP4;VAMP8;EEF1A1;FGR;ACLY;RAB31;TYROBP;PECAM1;PKP1;PLEKHO2;PPIA;FGL2;PRCP;IQGAP1;IQGAP2;STOM;CD14;S100A11;HSPA6;ARPC5;BST2;GALNS;PTPRB;FABP5;IMPDH1;QPCT;DLC1;DEGS1;MAN2B1
neutrophil mediated immunity (GO:0002446)	50	7.08031e-14	6.0218e-11	CYFIP1;ITGAM;GMFG;ITGB2;LRMP;CTSS;STK10;LGALS3;PNP;PLAU;C3AR1;TIMP2;OSTF1;B2M;CD53;CAP1;FCER1G;ANXA2;CD93;RHOG;MIF;CKAP4;VAMP8;EEF1A1;FGR;ACLY;RAB31;TYROBP;PECAM1;PKP1;PLEKHO2;PPIA;FGL2;PRCP;IQGAP1;IQGAP2;STOM;CD14;S100A11;HSPA6;ARPC5;BST2;GALNS;PTPRB;FABP5;IMPDH1;QPCT;DLC1;DEGS1;MAN2B1
positive regulation of intracellular signal transduction (GO:1902533)	50	3.71327e-14	6.31626e-11	CD86;APP;CXCL9;IFIT5;PIK3CG;GJA1;LGALS1;FGF9;KDR;TNFSF10;CASP1;TRIM22;PDGFRB;UNC5B;F2R;MIF;FGR;TRAF5;KIT;HCLS1;S100A4;TNFRSF25;JCAD;CSF1R;CBL;IRAK1;CCL5;TSPAN6;S100A13;PMAIP1;FYN;CD14;BID;SASH1;LYN;KL;TGFB2;SEMA4D;CAV2;CAV1;EIF2AK2;TNFRSF10B;IGF1;BST2;FKBP1A;CXCL10;PINK1;P2RX5;KITLG;MYD88
type I interferon signaling pathway (GO:0060337)	17	7.10048e-12	4.52922e-09	IFITM3;IFITM2;MX2;MX1;IFI6;ISG15;IFIT1;HLA-F;IFIT3;PSMB8;IFIT2;BST2;IFI27;IRAK1;OAS2;XAF1;MYD88
cellular response to type I interferon (GO:0071357)	17	7.10048e-12	5.17625e-09	IFITM3;IFITM2;MX2;MX1;IFI6;ISG15;IFIT1;HLA-F;IFIT3;PSMB8;IFIT2;BST2;IFI27;IRAK1;OAS2;XAF1;MYD88
cellular response to cytokine stimulus (GO:0071345)	44	1.9168e-11	1.08682e-08	CD86;CSF1R;RIPOR2;ITGAM;ITGB2;CXCR4;CSF2RB;IFIT1;CBL;HIF1A;AIF1;CX3CL1;SOCS2;CCL8;CCND1;IRAK1;HYAL1;CCL5;HYAL2;CASP3;CASP1;S1PR1;CCL2;STAT6;FYN;TIMP1;JUNB;HLA-DPA1;ANXA1;IL4R;DAPK1;IFNGR2;IL1R2;BGN;CXCL10;COL1A2;IL3RA;KIT;FSCN1;HCLS1;PTPN9;ARHGEF2;VIM;TNFRSF21
regulation of viral genome replication (GO:0045069)	16	4.81101e-11	2.45506e-08	IFITM3;TOP2A;APOBEC3C;IFITM2;MX1;IFIT5;EIF2AK2;ISG15;ZC3HAV1;IFIT1;BST2;IFI16;OAS2;CCL5;PABPC1;PPIA
apoptotic process (GO:0006915)	29	1.27623e-10	5.92057e-08	APP;PRUNE2;ITGB2;CXCR4;TNFAIP1;IFIT2;CASP7;CASP3;CASP4;CASP1;TSPO;PMAIP1;CD14;BID;DAPK1;GADD45A;GZMA;MX1;LY86;TNFRSF10B;GZMH;CD2;FAP;DLC1;ELMO1;MAL;TNFRSF25;MYD88;TNFRSF21
response to cytokine (GO:0034097)	22	2.26145e-10	9.61681e-08	IFITM3;CSF1R;ITIH4;IFITM2;SHMT2;MX2;MX1;EIF2AK2;CXCR4;ISG15;BST2;COL3A1;IRAK1;CASP3;TIMP2;CASP1;HCLS1;PTPN9;TIMP1;XAF1;JUNB;MYD88
positive regulation of protein phosphorylation (GO:0001934)	38	1.68952e-09	6.63203e-07	CSF1R;APP;NRP1;RALB;CD81;IQGAP1;THBS4;RASSF2;CCND2;CCND1;KDR;ENPP2;FLOT1;LYN;PDGFRB;TGFB2;SEMA4D;TGFB3;CAV2;CAV1;F2R;TNFRSF10B;INHBB;MIF;IGF1;BMP5;EFNA1;DAB2;PINK1;RAP2A;KIT;APLNR;HCLS1;CDK2AP1;CSPG4;TNFRSF25;ARHGEF2;JCAD
negative regulation of viral genome replication (GO:0045071)	13	2.32393e-09	8.47071e-07	IFITM3;APOBEC3C;IFITM2;MX1;IFIT5;EIF2AK2;ISG15;ZC3HAV1;IFIT1;BST2;IFI16;OAS2;CCL5
regulation of cell proliferation (GO:0042127)	54	3.529e-09	1.20057e-06	CD86;APP;COL18A1;CXCL9;BTG1;CD81;TGFB1I1;ETS1;IFIT3;ESM1;CCND2;FGF9;NAMPT;KDR;TIMP1;JUNB;SOX4;PDGFRB;IGFBP3;CLEC11A;F2R;RHOG;EMP3;CDC25B;FGR;GREM1;SFRP4;KIT;HCLS1;TNFRSF25;ARHGEF2;SLC25A5;TNFRSF21;BEX4;YAP1;CSF1R;PTN;IGFBP7;CSK;FYN;TP53I11;S100A11;LYN;TGFB2;YES1;TGFB3;EIF2AK2;TNFRSF10B;IGF1;BMP5;SKI;CXCL10;CDK6;DLC1
regulation of angiogenesis (GO:0045765)	23	5.43227e-09	1.73255e-06	TGFB2;SPARC;BTG1;PLXND1;HSPB6;VEGFB;TNFAIP3;VASH1;ETS1;HSPG2;HIF1A;THBS4;CDH5;HHEX;COL4A2;RRAS;HYAL1;KDR;APLNR;PGK1;PPARG;CD34;SASH1
cellular protein modification process (GO:0006464)	65	8.88675e-09	2.38679e-06	APP;PTPRR;DYRK3;ST6GALNAC2;GMFG;PTPRO;TNC;PLOD2;UBE2L6;PLOD1;LAMC1;PIK3CG;LOXL1;STK10;LGALS1;STS;TIMP1;ANXA1;WSB2;DAPK1;IGFBP4;IGFBP3;APLP2;UCHL3;CKAP4;CDC25B;FGR;RCN1;LOX;SPARCL1;STK39;HIF1A;SOCS2;IRAK1;PENK;CCL2;STK38L;IGFBP7;CSK;FYN;APOE;MAP4K4;LYN;TGFB2;YES1;LAMB2;EIF2AK2;ISG15;LAMB1;PSMB8;PSMB9;PTPRE;COL3A1;PTPRB;PINK1;CDK6;QPCT;RAB13;ASB9;CALU;NUCB1;CPE;PTPN9;MAN2B1;FBXL7
collagen fibril organization (GO:0030199)	10	8.05022e-09	2.41649e-06	COL1A1;GREM1;TGFB2;COL3A1;COL1A2;LOX;LUM;COL5A2;SERPINH1;LOXL1
negative regulation of cellular process (GO:0048523)	43	8.8628e-09	2.5126e-06	APP;COL18A1;RIPOR2;BLM;BTG1;PLXND1;TGFB1I1;NOTCH4;STK39;ENO1;ETS1;IFIT3;GJA1;HYAL1;HYAL2;ARHGDIB;IGFBP7;CSK;MSX1;TP53I11;CD34;S100A11;SOX4;LYN;APOBEC3C;TGFB2;SEMA4D;TGFB3;IGFBP3;CAV1;F2R;EIF2AK2;EMP3;MIF;BMP5;VAMP8;SKI;BST2;SFRP4;CDK6;DLC1;MYH9;TNFRSF21
negative regulation of viral life cycle (GO:1903901)	13	3.15563e-08	8.05158e-06	IFITM3;APOBEC3C;IFITM2;MX1;IFIT5;EIF2AK2;ISG15;ZC3HAV1;IFIT1;BST2;IFI16;OAS2;CCL5
positive regulation of phosphatidylinositol 3-kinase signaling (GO:0014068)	12	5.22141e-08	1.2688e-05	PDGFRB;FGR;TGFB2;SEMA4D;UNC5B;CCL5;F2R;KIT;KDR;HCLS1;IGF1;CBL
inflammatory response (GO:0006954)	26	7.13725e-08	1.65552e-05	CSF1R;CXCL9;ITGB2;CXCR4;FPR3;AOAH;AIF1;CX3CL1;PIK3CG;CCL8;HYAL1;CCL5;C3AR1;CCL2;LYN;AOC3;ANXA1;F2R;TNFRSF10B;HSPG2;CXCL10;DLC1;KIT;TNFRSF25;MGLL;TNFRSF21
protein complex subunit organization (GO:0071822)	11	8.07071e-08	1.79064e-05	COL1A1;GREM1;TGFB2;COL3A1;COL1A2;LOX;LUM;COL5A2;SERPINH1;LOXL1;NDC80
positive regulation of cell migration (GO:0030335)	24	8.6524e-08	1.83972e-05	PDGFRB;NRP1;CSF1R;TGFB2;CD151;SEMA4D;F2R;LAMB1;IGF1;HIF1A;COL1A1;FGR;DAB2;HYAL1;PLAU;RUFY3;CCL5;KDR;ENPP2;SNAI2;ITGA6;ARHGEF2;PFN1;DOCK1
positive regulation of phosphorylation (GO:0042327)	23	1.15342e-07	2.35435e-05	LYN;PDGFRB;APP;NRP1;CSF1R;RALB;SEMA4D;TIE1;MIF;IGF1;HIF1A;EFNA1;RAP2A;DAB2;PINK1;CCND2;CCND1;CCL5;KIT;KDR;FLOT1;CDK2AP1;ITGA6
regulation of cell migration (GO:0030334)	29	1.63379e-07	3.20662e-05	BEX4;CSF1R;CLIC4;CD151;PLXND1;THY1;LDB2;CX3CL1;DOCK10;DACH1;PLAU;CCL5;KDR;ENPP2;PDGFRB;ANXA1;SEMA4D;F2R;LAMB1;IGF1;COL1A1;BST2;FGR;DAB2;RUFY3;DLC1;SNAI2;ITGA6;RECK
regulation of apoptotic process (GO:0042981)	53	2.1849e-07	4.12946e-05	TOP2A;IFIT3;IFIT2;STK10;LGALS1;RASSF2;CCND2;CASP3;KDR;TNFSF10;CASP1;SOX4;PDGFRB;ANXA1;DAPK1;ANXA4;IGFBP3;ARHGEF17;SERPINB9;MIF;GREM1;SFRP4;ARHGEF9;KIT;ITGA6;TNFRSF25;ARHGEF2;TNFRSF21;ITGB3BP;CSF1R;STK39;CBL;SOCS2;IRAK1;PMAIP1;FYN;BID;MAP4K4;TGFB2;SEMA4D;GADD45A;TGFB3;GZMA;TIE1;TNFRSF10B;INHBB;IGF1;BMP5;MLLT11;DAB2;PINK1;TP53I3;MYD88
regulation of peptidyl-tyrosine phosphorylation (GO:0050730)	14	2.84949e-07	5.1932e-05	APP;NRP1;SEMA4D;CD81;ITGB2;MIF;IGF1;THBS4;EFNA1;ENPP2;HCLS1;FYN;CSPG4;ARHGEF2
cellular protein metabolic process (GO:0044267)	37	3.6111e-07	6.35429e-05	APP;RPL3;MRPS14;NOTCH4;TNC;PLOD2;UBE2L6;CSF2RB;PLOD1;LAMC1;PCSK5;LGALS1;PENK;IGFBP7;TIMP1;APOE;B2M;YES1;IGFBP4;LAMB2;IGFBP3;PABPC4;APLP2;IGFBP2;LAMB1;IGF1;HSPG2;CKAP4;EEF1A1;RCN1;LOX;QPCT;CALU;SPARCL1;NUCB1;CPE;MAN2B1
positive regulation of peptidyl-tyrosine phosphorylation (GO:0050731)	16	5.0711e-07	8.62594e-05	LYN;CSF1R;NRP1;SEMA4D;CD81;MIF;IGF1;THBS4;EFNA1;GREM1;CCL5;KIT;ENPP2;HCLS1;CSPG4;ARHGEF2
regulation of phosphatidylinositol 3-kinase signaling (GO:0014066)	13	8.88337e-07	0.000146232	PDGFRB;PPP1R16B;TGFB2;SEMA4D;UNC5B;F2R;IGF1;CBL;FGR;CCL5;KIT;KDR;HCLS1
negative regulation of cell proliferation (GO:0008285)	30	9.45462e-07	0.000150772	APP;COL18A1;BTG1;TGFB1I1;TNFAIP3;AIF1;ETS1;IFIT3;TNN;IGFBP7;E2F3;TP53I11;SOX4;S100A11;LYN;TGFB2;TGFB3;IGFBP3;CTNNBIP1;F2R;EIF2AK2;EMP3;BMP5;SKI;GREM1;SFRP4;CDK6;ID2;DLC1;PPARG
positive regulation of I-kappaB kinase/NF-kappaB signaling (GO:0043123)	18	2.77707e-06	0.000429437	APP;F2R;IFIT5;TNFRSF10B;BST2;FKBP1A;GJA1;PINK1;LGALS1;IRAK1;TSPAN6;TRAF5;TNFSF10;S100A13;CASP1;S100A4;TRIM22;MYD88
toll-like receptor 4 signaling pathway (GO:0034142)	6	3.19726e-06	0.000453212	ITGAM;IRAK1;TRIL;ITGB2;LY96;CD14
negative regulation of extrinsic apoptotic signaling pathway (GO:2001237)	12	3.19346e-06	0.000465607	LGALS3;UNC5B;PEA15;TNFSF10;IFI6;TNFAIP3;TNFRSF10B;SNAI2;ITGA6;ARHGEF2;IGF1;BMP5
transforming growth factor beta receptor signaling pathway (GO:0007179)	12	3.19346e-06	0.000479301	SKI;FKBP1A;CDH5;CLDN5;TGFB2;COL3A1;COL1A2;ITGB5;TGFB3;LTBP2;CBL;FMOD
regulation of interleukin-8 secretion (GO:2000482)	7	3.92405e-06	0.000541201	CD2;ANXA1;ANXA4;TMSB4X;HYAL2;F2R;CD14
post-translational protein modification (GO:0043687)	28	5.92744e-06	0.000775583	APP;TNC;LAMC1;HIF1A;SOCS2;STS;LGALS1;PENK;IGFBP7;APOE;TIMP1;WSB2;IGFBP4;LAMB2;APLP2;IGFBP3;LAMB1;UCHL3;PSMB8;CKAP4;PSMB9;RCN1;ASB9;RAB13;CALU;SPARCL1;NUCB1;FBXL7
platelet degranulation (GO:0002576)	15	6.08968e-06	0.000776891	LYN;LGALS3BP;APP;ITIH4;TGFB2;SPARC;TGFB3;APLP2;VEGFB;IGF1;LHFPL2;TMSB4X;PECAM1;TAGLN2;TIMP1
positive regulation of smooth muscle cell migration (GO:0014911)	5	5.90178e-06	0.000792547	PDGFRB;NRP1;CCL5;IGF1;AIF1
response to interferon-gamma (GO:0034341)	11	6.43506e-06	0.00080093	IFITM3;BST2;IFITM2;CCL8;DAPK1;CCL5;CASP1;CCL2;AIF1;CX3CL1;HLA-DPA1
granulocyte chemotaxis (GO:0071621)	10	6.78946e-06	0.00082492	LGALS3;TGFB2;ANXA1;FCER1G;CCL8;CCL5;ITGB2;CCL2;CX3CL1;PIK3CG
regulation of insulin-like growth factor receptor signaling pathway (GO:0043567)	6	7.50193e-06	0.000890287	IGFBP4;CILP;IGFBP3;IGFBP2;IGF1;BMP5
positive regulation of cell proliferation (GO:0008284)	31	7.9484e-06	0.000921834	CD86;CSF1R;CD81;PTN;LAMC1;AIF1;ESM1;CCND2;FGF9;HYAL1;CCL5;NAMPT;KDR;TIMP1;SOX4;LYN;PDGFRB;TGFB2;CLEC11A;F2R;RHOG;LAMB1;MIF;IGF1;CDC25B;BMP5;GREM1;CDK6;ID2;HCLS1;SLC25A5
transmembrane receptor protein serine/threonine kinase signaling pathway (GO:0007178)	16	9.09535e-06	0.00103141	TGFB2;ITGB5;TGFB3;TGFB1I1;SMAD9;LTBP2;INHBB;CBL;BMP5;SKI;FKBP1A;CDH5;CLDN5;COL3A1;COL1A2;IRAK1
neutrophil migration (GO:1990266)	10	9.41654e-06	0.00104462	LGALS3;TGFB2;FCER1G;CCL8;CCL5;ITGB2;PECAM1;CCL2;CX3CL1;PIK3CG
positive regulation of apoptotic process (GO:0043065)	25	9.77273e-06	0.00106107	TOP2A;BTG1;IFIT2;RASSF2;TNFSF10;CASP1;PMAIP1;BID;SOX4;TGFB2;DAPK1;GADD45A;TGFB3;IGFBP3;ARHGEF17;GZMA;F2R;MLLT11;SFRP4;ARHGEF9;FAP;DLC1;ITGA6;ARHGEF2;ITGB3BP
cell morphogenesis (GO:0000902)	10	1.10306e-05	0.00114875	CAP1;GREM1;CYFIP1;CDH5;TGFB2;TENM4;PTPRO;RHOG;ARHGEF2;MSX1
regulation of smooth muscle cell migration (GO:0014910)	6	1.09618e-05	0.00116538	PDGFRB;NRP1;PLAU;IGFBP3;CCL5;IGF1
membrane raft assembly (GO:0001765)	4	1.24808e-05	0.00127379	ANXA2;RFTN1;FLOT1;S100A10
regulated exocytosis (GO:0045055)	16	1.29033e-05	0.00129109	LYN;LGALS3BP;APP;ITIH4;TGFB2;SPARC;TGFB3;APLP2;VEGFB;IGF1;LHFPL2;RAB31;TMSB4X;PECAM1;TAGLN2;TIMP1
positive regulation of epithelial cell migration (GO:0010634)	11	1.4859e-05	0.00145818	NRP1;TGFB2;SPARC;HYAL1;KDR;ENPP2;PFN1;ETS1;DOCK1;HIF1A;SASH1
positive regulation of vasculature development (GO:1904018)	13	1.76138e-05	0.00169591	BTG1;HSPB6;VEGFB;ETS1;HIF1A;CDH5;RRAS;HYAL1;KIT;KDR;APLNR;CD34;SASH1
negative regulation of apoptotic process (GO:0043066)	33	1.80713e-05	0.00170774	CSF1R;IFI6;CBL;IFIT3;SOCS2;CCND2;IRAK1;CASP3;KDR;CCL2;APOE;BID;MAP4K4;PDGFRB;ANXA1;SEMA4D;UNC5B;TGFB3;ANXA4;TIE1;CAV1;F2R;TNFRSF10B;SERPINB9;MIF;IGF1;GREM1;DAB2;PINK1;KIT;SNAI2;HCLS1;MYD88
regulation of extrinsic apoptotic signaling pathway via death domain receptors (GO:1902041)	8	1.97608e-05	0.0018007	LGALS3;PEA15;TNFSF10;TNFAIP3;PMAIP1;TNFRSF10B;ARHGEF2;BMP5
regulation of protein phosphorylation (GO:0001932)	22	1.9439e-05	0.00180358	LYN;APP;CSF1R;TGFB2;RALB;SEMA4D;TGFB3;IGFBP3;ITGB2;INHBB;BMP5;EFNA1;FGR;RAP2A;DAB2;PINK1;CCND2;CCND1;KDR;FLOT1;CDK2AP1;FYN
negative regulation of cell migration (GO:0030336)	14	2.06395e-05	0.00184778	CLIC4;PTPRR;IGFBP3;THY1;CX3CL1;BST2;COL3A1;DACH1;TNN;HYAL2;DLC1;ARHGDIB;TIMP1;RECK
negative regulation of signal transduction (GO:0009968)	23	2.27013e-05	0.00199732	LYN;OTUD4;PDGFRB;CSF1R;NOTCH3;IGFBP3;TIE1;CTNNBIP1;TNFAIP3;DLK1;DKK3;BMP5;SOCS2;SFRP4;PTPRE;HHEX;CILP;CCL5;KIT;KDR;CRY1;SNAI2;SPRY1
regulation of cell adhesion mediated by integrin (GO:0033628)	7	2.70371e-05	0.00233848	LYN;EFNA1;TGFB2;PLAU;SNAI2;PIK3CG;ADA
response to type I interferon (GO:0034340)	4	2.8414e-05	0.002377	SHMT2;MX1;ISG15;IFIT1
regulation of endothelial cell proliferation (GO:0001936)	11	2.79762e-05	0.00237937	PPP1R16B;NRP1;SPARC;CAV2;CAV1;KDR;VEGFB;VASH1;APOE;HIF1A;THBS4
neutrophil chemotaxis (GO:0030593)	9	2.99012e-05	0.002422	LGALS3;TGFB2;FCER1G;CCL8;CCL5;ITGB2;CCL2;CX3CL1;PIK3CG
positive regulation of cellular process (GO:0048522)	34	2.94277e-05	0.00242209	CD86;CSF1R;TENM4;CD81;PTN;ETS1;ESM1;CCND2;FGF9;CCND1;HYAL1;NAMPT;KDR;FLOT1;TIMP1;JUNB;SOX4;LYN;PDGFRB;TGFB2;CAV1;CLEC11A;F2R;RHOG;MSN;IGF1;CDC25B;GREM1;ACLY;DAB2;P2RX5;DLC1;HCLS1;SLC25A5
regulation of protein tyrosine kinase activity (GO:0061097)	7	3.40055e-05	0.00271141	EFNA1;CSF1R;APP;HYAL2;CAV1;SH3BP5;THY1
positive regulation of protein modification process (GO:0031401)	16	4.29087e-05	0.00331762	PPP1R16B;LYN;APP;CSF1R;RALB;SEMA4D;EFNA1;DAB2;RAP2A;PINK1;CCND2;CCND1;DLC1;KDR;FLOT1;CDK2AP1
positive regulation of calcium ion transport into cytosol (GO:0010524)	7	4.23842e-05	0.00332749	CXCL10;CXCL9;P2RX5;CAV1;F2R;APLNR;THY1
regulation of smooth muscle cell proliferation (GO:0048660)	8	4.97446e-05	0.00378876	PDGFRB;CCL5;IGFBP3;ID2;TNFAIP3;PPARG;IGF1;AIF1
positive regulation of calcium ion transport (GO:0051928)	7	5.23835e-05	0.00381876	PDGFRB;LGALS3;P2RX5;CCL5;CAV1;F2R;CCL2
negative regulation of canonical Wnt signaling pathway (GO:0090090)	15	5.10808e-05	0.00383331	IGFBP4;CAV1;IGFBP2;FZD6;PTPRO;PSMB8;DKK3;PSMB9;GREM1;SFRP4;DAB2;TNN;SNAI2;APOE;ANKRD6
cellular response to interferon-gamma (GO:0071346)	13	5.66764e-05	0.00385626	DAPK1;IFNGR2;HLA-F;AIF1;CX3CL1;CCL8;OAS2;CCL5;CASP1;CCL2;B2M;TRIM22;HLA-DPA1
positive regulation of cell junction assembly (GO:1901890)	6	5.22985e-05	0.00386781	NRP1;CAV1;KDR;FLOT1;THY1;S100A10
cellular response to transforming growth factor beta stimulus (GO:0071560)	12	5.54572e-05	0.00387669	SKI;FKBP1A;CDH5;CLDN5;TGFB2;COL3A1;COL1A2;ITGB5;TGFB3;HYAL2;LTBP2;CBL
regulation of MAPK cascade (GO:0043408)	18	5.65796e-05	0.0039017	LYN;PDGFRB;CSF1R;TGFB2;TGFB3;CAV2;CAV1;F2R;TNFRSF10B;INHBB;IGF1;BMP5;RRAS;KIT;KDR;TNFRSF25;TRIB2;JCAD
regulation of Rho protein signal transduction (GO:0035023)	9	5.44375e-05	0.0039126	RIPOR2;NRP1;COL3A1;DLC1;ARHGDIB;F2R;TNFAIP1;ARHGEF2;APOE
basement membrane organization (GO:0071711)	4	5.5448e-05	0.00392988	COL4A1;NID1;NID2;CTSS
regulation of I-kappaB kinase/NF-kappaB signaling (GO:0043122)	18	6.03239e-05	0.00405043	F2R;IFIT5;TNFRSF10B;TNFAIP3;BST2;FKBP1A;GJA1;PINK1;LGALS1;IRAK1;TSPAN6;TRAF5;TNFSF10;S100A13;CASP1;S100A4;TRIM22;MYD88
toll-like receptor signaling pathway (GO:0002224)	11	6.24188e-05	0.00413666	ITGAM;IRAK1;TRIL;CTSK;ITGB2;RFTN1;LY96;CD14;TLR5;CTSS;MYD88
Fc-gamma receptor signaling pathway (GO:0038094)	14	6.47359e-05	0.00423522	LYN;ACTR3;CYFIP1;YES1;FCER1G;MYO10;WIPF1;ARPC1B;ARPC5;FGR;ELMO1;PLCG2;FYN;DOCK1
Fc receptor mediated stimulatory signaling pathway (GO:0002431)	14	7.02329e-05	0.00453669	LYN;ACTR3;CYFIP1;YES1;FCER1G;MYO10;WIPF1;ARPC1B;ARPC5;FGR;ELMO1;PLCG2;FYN;DOCK1
positive regulation of angiogenesis (GO:0045766)	12	7.42824e-05	0.00473829	CDH5;BTG1;RRAS;HSPB6;HYAL1;KDR;APLNR;VEGFB;ETS1;HIF1A;CD34;SASH1
actin filament organization (GO:0007015)	13	8.06979e-05	0.00508397	CAP1;TPM4;RHOG;MYBPH;ARHGAP25;SPTA1;MYO1B;RUFY3;FAT1;PLS3;LCP1;ARHGEF2;DBN1
positive regulation of hydrolase activity (GO:0051345)	16	8.19912e-05	0.00510245	SEMA4D;CAV2;MTCL1;F2R;ATP1B3;THY1;RASGRP2;CX3CL1;DOCK10;PINK1;CCL8;CCL5;CCL2;ITGA6;PFN1;S100A10
T cell migration (GO:0072678)	5	8.77727e-05	0.00533219	CXCL10;CXCL9;S1PR1;MSN;PIK3CG
lamellipodium organization (GO:0097581)	6	8.70828e-05	0.00535402	CYFIP1;ABLIM3;CTTN;PTPRO;KIT;S1PR1
positive regulation of MAPK cascade (GO:0043410)	22	9.02168e-05	0.00541619	PDGFRB;APP;NRP1;CSF1R;TGFB2;CAV2;TIE1;F2R;EIF2AK2;TNFRSF10B;MIF;IGF1;CX3CL1;PIK3CG;CCL8;IRAK1;CCL5;KIT;KDR;CCL2;TNFRSF25;JCAD
actin cytoskeleton reorganization (GO:0031532)	9	9.4119e-05	0.00552057	NRP1;RAP2A;ANXA1;CTTN;KIT;RHOG;S1PR1;MYH9;PARVA
positive regulation of T cell proliferation (GO:0042102)	9	9.4119e-05	0.00558476	CD86;PNP;ANXA1;HLA-DMB;CCL5;IGFBP2;IGF1;AIF1;HLA-DPA1
mast cell mediated immunity (GO:0002448)	4	9.73849e-05	0.00564722	KIT;S100A13;SERPINB9;PIK3CG
regulation of T cell proliferation (GO:0042129)	9	0.00010715	0.00614367	CD86;LGALS3;PNP;ANXA1;HLA-DMB;CCL5;AIF1;TNFRSF21;HLA-DPA1
regulation of T cell migration (GO:2000404)	5	0.000121219	0.00679759	APP;RIPOR2;CXCL10;CCL5;AIF1
response to interferon-alpha (GO:0035455)	5	0.000121219	0.00687312	IFITM3;BST2;IFITM2;MX2;EIF2AK2
regulation of blood vessel endothelial cell migration (GO:0043535)	8	0.000128218	0.00711193	TMSB4X;KDR;PPARG;PRCP;VASH1;APOE;ETS1;HIF1A
positive regulation of cell motility (GO:2000147)	16	0.000131229	0.00712406	PDGFRB;CSF1R;CD151;SEMA4D;F2R;LAMB1;IGF1;COL1A1;FGR;DAB2;PLAU;RUFY3;CCL5;KDR;SNAI2;ITGA6
extracellular matrix disassembly (GO:0022617)	10	0.00013115	0.0071963	CTSK;TIMP2;FLOT1;HTRA1;LAMC1;TIMP1;LCP1;NID1;HSPG2;CTSS
activation of cysteine-type endopeptidase activity involved in apoptotic process (GO:0006919)	10	0.000146102	0.007848	CASP7;IFI27;CASP3;DLC1;CASP4;F2R;CASP1;TNFSF10;TNFRSF10B;PPARG
membrane raft organization (GO:0031579)	4	0.000158374	0.00816347	ANXA2;RFTN1;FLOT1;S100A10
macrophage migration (GO:1905517)	4	0.000158374	0.00824677	LGALS3;EDNRB;CCL5;CCL2
negative regulation of blood vessel morphogenesis (GO:2000181)	9	0.000155632	0.00827283	HHEX;TGFB2;SPARC;COL4A2;PGK1;PPARG;VASH1;HSPG2;THBS4
macrophage chemotaxis (GO:0048246)	4	0.000158374	0.00833179	LGALS3;EDNRB;CCL5;CCL2
regulation of NIK/NF-kappaB signaling (GO:1901222)	6	0.00017131	0.00865538	APP;TMSB4X;TSPAN6;EIF2AK2;CD14;SASH1
positive regulation of multicellular organismal process (GO:0051240)	17	0.000170539	0.0087026	TGFB2;TGFB3;TGFB1I1;EIF2AK2;INHBB;ENO1;HIF1A;COL1A1;VAMP8;DAB2;IFI16;HYAL1;ENPP2;FLOT1;PFN1;CD34;DOCK1
positive regulation of binding (GO:0051099)	10	0.000180347	0.00902267	SKI;FKBP1A;APP;RALB;CAV1;FLOT1;PPARG;APOE;IGF1;B2M
response to molecule of bacterial origin (GO:0002237)	11	0.00020536	0.0101743	CXCL10;CXCL9;IRAK1;F2R;LY96;TNFRSF10B;TNFAIP3;TNFRSF25;CD14;JUNB;TNFRSF21
negative regulation of cell differentiation (GO:0045596)	14	0.000216947	0.010645	SEMA4D;NOTCH4;CAV1;BMP5;EFNA1;GREM1;SKI;CDK6;TNN;COL5A2;SNAI2;PPARG;TRIB2;ABCG1
monocyte chemotaxis (GO:0002548)	7	0.000222936	0.0107325	LGALS3;CCL8;ANXA1;CCL5;PTPRO;CCL2;CX3CL1
positive regulation of T cell activation (GO:0050870)	9	0.00022117	0.0107488	CD86;PNP;ANXA1;HLA-DMB;CCL5;CCL2;THY1;AIF1;HLA-DPA1
Fc-gamma receptor signaling pathway involved in phagocytosis (GO:0038096)	13	0.000229086	0.0109255	LYN;ACTR3;CYFIP1;YES1;MYO10;WIPF1;ARPC1B;ARPC5;FGR;ELMO1;PLCG2;FYN;DOCK1
positive regulation of myoblast fusion (GO:1901741)	4	0.000242848	0.0110647	CD53;RIPOR2;FLOT1;MYF6
monocyte differentiation (GO:0030224)	4	0.000242848	0.0111644	CSF1R;IFI16;MYH9;PPARG
negative regulation of angiogenesis (GO:0016525)	9	0.000247542	0.0111788	HHEX;TGFB2;SPARC;COL4A2;PGK1;PPARG;VASH1;HSPG2;THBS4
mononuclear cell differentiation (GO:1903131)	4	0.000242848	0.0112659	CSF1R;IFI16;MYH9;PPARG
regulation of programmed cell death (GO:0043067)	20	0.000241736	0.0113172	TGFB2;DAPK1;TGFB3;IGFBP3;STK39;TNFRSF10B;INHBB;BMP5;STK10;PINK1;LGALS1;TP53I3;MECOM;CASP1;PMAIP1;TNFRSF25;FYN;BID;TNFRSF21;MAP4K4
negative regulation of endothelial cell proliferation (GO:0001937)	6	0.000256299	0.011373	SPARC;CAV2;CAV1;PPARG;APOE;VASH1
transmembrane receptor protein tyrosine kinase signaling pathway (GO:0007169)	26	0.000241456	0.0114088	CYFIP1;CSF1R;NRP1;ARPC1B;CBL;SOCS2;FGF9;CASP3;CHN1;KDR;CSK;FYN;LYN;ACTR3;PDGFRB;KL;YES1;CAV2;VEGFB;ARPC5;IGF1;EFNA1;FGR;KIT;ELMO1;DOCK1
regulation of blood coagulation (GO:0030193)	6	0.000256299	0.0114727	FCER1G;FAP;CAV1;F2R;APOE;CD34
negative regulation of developmental process (GO:0051093)	9	0.000276469	0.0121622	GREM1;SKI;PINK1;CDK6;ANXA2;NOTCH4;ARHGDIB;TIMP1;MIF
glycosaminoglycan catabolic process (GO:0006027)	8	0.000288765	0.0125946	GALNS;HYAL1;LUM;HYAL2;BGN;CSPG4;FMOD;HSPG2
negative regulation of extrinsic apoptotic signaling pathway via death domain receptors (GO:1902042)	6	0.000309649	0.0131678	PEA15;TNFSF10;TNFAIP3;TNFRSF10B;ARHGEF2;BMP5
negative regulation of Wnt signaling pathway (GO:0030178)	15	0.000312609	0.0131838	IGFBP4;CAV1;CTNNBIP1;IGFBP2;FZD6;PTPRO;PSMB8;DKK3;PSMB9;GREM1;SFRP4;DAB2;SNAI2;APOE;ANKRD6
response to lipopolysaccharide (GO:0032496)	14	0.000304907	0.0131859	CD86;CXCL9;F2R;LY96;TNFRSF10B;TNFAIP3;CXCL10;IRAK1;CASP1;CCL2;TNFRSF25;CD14;JUNB;TNFRSF21
positive regulation of lymphocyte proliferation (GO:0050671)	9	0.000308138	0.0132137	CD86;PNP;ANXA1;HLA-DMB;CD81;CCL5;MIF;AIF1;HLA-DPA1
protein autophosphorylation (GO:0046777)	15	0.000332481	0.013907	PDGFRB;LYN;CSF1R;YES1;DAPK1;STK39;EIF2AK2;FGR;STK10;PINK1;IRAK1;KIT;KDR;CSK;FYN
cell-cell junction organization (GO:0045216)	9	0.000342748	0.0142199	CDH5;CLDN5;CSF1R;TGFB2;TGFB3;GJA4;F2R;FSCN1;CSK
regulation of mononuclear cell migration (GO:0071675)	4	0.00035546	0.0142828	LYN;LGALS3;CCL5;BMP5
hexose biosynthetic process (GO:0019319)	7	0.000350984	0.0143286	MDH2;GOT2;PGAM2;PGK1;SORD;CRY1;ENO1
negative regulation of protein tyrosine kinase activity (GO:0061099)	5	0.0003601	0.0143562	CAV1;HYAL2;SH3BP5;THY1;CBL
regulation of myoblast fusion (GO:1901739)	4	0.00035546	0.0143961	CD53;RIPOR2;FLOT1;MYF6
lymphocyte chemotaxis (GO:0048247)	7	0.000350984	0.0144441	CXCL10;CXCL9;CCL8;CCL5;CCL2;CX3CL1;PIK3CG
protein trimerization (GO:0070206)	6	0.000371326	0.014576	SKI;COL6A2;ALOX5AP;COL6A1;MIF;TRIM22
integrin-mediated signaling pathway (GO:0007229)	8	0.000369314	0.0146094	FGR;NRP1;COL3A1;ITGB5;ITGB2;MYH9;THY1;DOCK1
regulation of extrinsic apoptotic signaling pathway (GO:2001236)	8	0.00041595	0.016203	LGALS3;HYAL2;CAV1;TNFSF10;TNFRSF10B;ITGA6;IGF1;BID
cell-matrix adhesion (GO:0007160)	10	0.000429524	0.016605	SGCE;COL3A1;ECM2;ITGB5;CTTN;DLC1;ITGB2;THY1;CD34;THBS3
positive regulation of epithelial cell proliferation (GO:0050679)	11	0.000443403	0.0167606	PPP1R16B;NRP1;HYAL1;KDR;VEGFB;LAMB1;IGF1;LAMC1;HIF1A;THBS4;BMP5
positive regulation of cell-matrix adhesion (GO:0001954)	6	0.000442203	0.01684	NRP1;CDK6;KDR;THY1;UTRN;S100A10
entry into host cell (GO:0030260)	6	0.000442203	0.0169666	VAMP8;CD81;HYAL2;CXCR4;CBL;PPIA
regulation of monocyte chemotaxis (GO:0090025)	5	0.000454342	0.0170479	LYN;GREM1;CXCL10;CCL5;AIF1
cell chemotaxis (GO:0060326)	8	0.000467259	0.0172784	PDGFRB;NRP1;KIT;RAB13;C3AR1;RHOG;FPR3;PARVA
regulation of defense response (GO:0031347)	9	0.000466324	0.0173697	FGR;ANXA1;TMSB4X;CASP4;CASP1;TNFAIP3;APOE;MGLL;MYD88
cellular response to exogenous dsRNA (GO:0071360)	4	0.000501036	0.0182628	RALB;CAV1;FLOT1;IFIT1
response to interleukin-1 (GO:0070555)	9	0.000514849	0.0183725	CCL8;IRAK1;HYAL1;HYAL2;CCL5;CCL2;HIF1A;CX3CL1;MYD88
cellular response to low-density lipoprotein particle stimulus (GO:0071404)	4	0.000501036	0.0183941	FCER1G;CD81;ITGB2;PPARG
negative regulation of response to stimulus (GO:0048585)	12	0.000537595	0.0184117	PDGFRB;LYN;CSF1R;TGFB2;COL3A1;CDK6;IGFBP3;TIE1;KIT;KDR;THY1;CD34
positive regulation of cysteine-type endopeptidase activity involved in apoptotic process (GO:0043280)	11	0.000519758	0.0184189	IFI27;DAPK1;CASP3;DLC1;F2R;CASP4;TNFSF10;CASP1;PMAIP1;TNFRSF10B;PPARG
positive regulation of receptor binding (GO:1900122)	3	0.000534735	0.0184375	NRP1;ANXA2;B2M
hemopoiesis (GO:0030097)	9	0.000514849	0.0185019	CSF1R;TGFB2;KITLG;IFI16;RRAS;NOTCH4;KIT;KDR;CD34
positive regulation of cellular metabolic process (GO:0031325)	10	0.000512656	0.0185538	PDGFRB;GREM1;SFRP4;ACLY;ANXA2;GADD45A;CCL5;APOC1;APOE;HIF1A
gland morphogenesis (GO:0022612)	3	0.000534735	0.0185629	TGFB2;TGFB3;MSN
acetyl-CoA biosynthetic process (GO:0006085)	3	0.000534735	0.0186901	ACLY;PDHA1;PDHB
positive regulation of ATP biosynthetic process (GO:2001171)	3	0.000534735	0.018819	PINK1;TMSB4X;ENO1
positive regulation of ATP metabolic process (GO:1903580)	5	0.000566022	0.0188785	PINK1;TMSB4X;ENO1;IGF1;HIF1A
membrane assembly (GO:0071709)	5	0.000566022	0.0190027	ANXA2;RFTN1;FLOT1;STX2;S100A10
proteolysis involved in cellular protein catabolic process (GO:0051603)	10	0.000558972	0.0190162	CTSO;FAP;CTSK;GZMA;TNFAIP3;PMAIP1;ISG15;CTSS;PSMB8;PSMB9
lamellipodium assembly (GO:0030032)	5	0.000566022	0.0191285	CYFIP1;ABLIM3;PTPRO;KIT;S1PR1
positive regulation of NIK/NF-kappaB signaling (GO:1901224)	6	0.000615268	0.0199982	APP;IRAK1;EIF2AK2;TNFRSF10B;CD14;SASH1
regulation of epithelial cell migration (GO:0010632)	7	0.00060673	0.0201048	PTPRR;TGFB2;HYAL1;ENPP2;PFN1;HIF1A;DOCK1
regulation of inflammatory response (GO:0050727)	14	0.000610706	0.020106	ANXA1;TNFAIP3;ETS1;CX3CL1;CDH5;TMSB4X;HYAL2;CCL5;CASP4;CASP1;PPARG;APOE;MYD88;MGLL
sulfur compound catabolic process (GO:0044273)	6	0.000615268	0.0201264	GALNS;HYAL1;LUM;BGN;CSPG4;FMOD
peptidyl-tyrosine phosphorylation (GO:0018108)	9	0.000685834	0.0218738	PDGFRB;FGR;LYN;CSF1R;YES1;KIT;KDR;CSK;FYN
eosinophil migration (GO:0072677)	5	0.000697098	0.0219586	LGALS3;CCL8;CCL5;CCL2;CX3CL1
positive regulation of myoblast differentiation (GO:0045663)	4	0.000684518	0.0219692	RIPOR2;BTG1;IGFBP3;MYF6
eosinophil chemotaxis (GO:0048245)	5	0.000697098	0.022095	LGALS3;CCL8;CCL5;CCL2;CX3CL1
positive regulation of interleukin-8 secretion (GO:2000484)	4	0.000684518	0.0221082	CD2;HYAL2;F2R;CD14
regulation of filopodium assembly (GO:0051489)	6	0.000719419	0.0225227	PPP1R16B;NRP1;RIPOR2;MYO10;TGFB3;FSCN1
regulation of immune response (GO:0050776)	18	0.000775474	0.0241295	LYN;TGFB2;KLRB1;CD81;TRIL;ITGB2;ICAM2;HLA-F;COL1A1;FKBP1A;FGR;COL3A1;COL1A2;TYROBP;CSK;B2M;CD34;CD200
epithelium development (GO:0060429)	11	0.000817546	0.0252845	LGALS3;CBR1;ANXA4;KDR;PGK1;SNAI2;TAGLN2;PPARG;MEOX1;CD34;CNN3
small GTPase mediated signal transduction (GO:0007264)	10	0.000915351	0.0253861	CNKSR2;DNMT1;RIT1;RRAS;GNB1;IGF1;RASGRP2;RGL1;RAPGEF5;RIN2
regulation of canonical Wnt signaling pathway (GO:0060828)	16	0.000914677	0.025506	IGFBP4;CAV1;FZD6;PTPRO;IGFBP2;PSMB8;DKK3;PSMB9;COL1A1;GREM1;SFRP4;DAB2;SNAI2;APOE;SOX4;ANKRD6
positive regulation of smooth muscle cell proliferation (GO:0048661)	6	0.000836691	0.0255667	PDGFRB;FGF9;CCL5;ID2;IGF1;AIF1
negative regulation of osteoblast proliferation (GO:0033689)	3	0.000914478	0.0256406	GREM1;TNN;EIF2AK2
positive regulation of calcium ion transmembrane transport (GO:1904427)	5	0.000849603	0.025654	CXCL10;CXCL9;F2R;APLNR;THY1
regulation of dendrite development (GO:0050773)	6	0.000836691	0.0257207	RAP2A;SEMA4D;VLDLR;DBN1;CAMSAP2;BMP5
fusion of virus membrane with host plasma membrane (GO:0019064)	3	0.000914478	0.0257822	HYAL2;CXCR4;PPIA
regulation of DNA damage response, signal transduction by p53 class mediator (GO:0043516)	5	0.000849603	0.0258067	PMAIP1;SNAI2;PTTG1IP;MSX1;MIF
regulation of toll-like receptor 3 signaling pathway (GO:0034139)	3	0.000914478	0.0259254	CAV1;FLOT1;TNFAIP3
membrane fusion involved in viral entry into host cell (GO:0039663)	3	0.000914478	0.0260703	HYAL2;CXCR4;PPIA
regulation of sterol transport (GO:0032371)	3	0.000914478	0.0262167	APOC1;TSPO;APOE
positive regulation of blood vessel endothelial cell proliferation involved in sprouting angiogenesis (GO:1903589)	3	0.000914478	0.0263649	PPP1R16B;APLNR;JCAD
negative regulation of binding (GO:0051100)	9	0.000900563	0.0264114	DAB2;RALB;IFI16;CAV1;GZMA;ID2;CTNNBIP1;IFIT1;IFIT2
peptidyl-tyrosine modification (GO:0018212)	7	0.000881432	0.0264585	PDGFRB;FGR;LYN;CSF1R;KIT;KDR;FYN
activation of protein kinase activity (GO:0032147)	17	0.000887675	0.0264901	TGFB2;GADD45A;CD81;F2R;STK39;EIF2AK2;ADCY3;CXCR4;TNFRSF10B;IGF1;STK10;PINK1;IRAK1;PRKAR2B;PEA15;KIT;MAP4K4
negative regulation of epithelial cell proliferation (GO:0050680)	8	0.000893399	0.0265059	TGFB2;SPARC;CDK6;CAV2;CAV1;SNAI2;VASH1;APOE
negative regulation of interleukin-8 secretion (GO:2000483)	3	0.000914478	0.0265147	ANXA1;TMSB4X;ANXA4
positive regulation of syncytium formation by plasma membrane fusion (GO:0060143)	4	0.000910926	0.0265626	CD53;RIPOR2;FLOT1;MYF6
positive regulation of protein secretion (GO:0050714)	9	0.000900563	0.026564	FGR;GLUD1;TGFB2;TGFB3;MIF;IGF1;PPIA;MYH10;SOX4
positive regulation of endothelial cell proliferation (GO:0001938)	8	0.000987802	0.0272473	PPP1R16B;NRP1;KDR;APLNR;VEGFB;HIF1A;JCAD;THBS4
positive regulation of programmed cell death (GO:0043068)	18	0.00101718	0.0279069	TOP2A;GADD45A;TGFB3;IGFBP3;ARHGEF17;GZMA;IFIT2;MLLT11;SFRP4;ARHGEF9;RASSF2;TNFSF10;PMAIP1;ITGA6;ARHGEF2;BID;SOX4;ITGB3BP
positive regulation of release of cytochrome c from mitochondria (GO:0090200)	5	0.00102563	0.0279882	MLLT11;PINK1;TNFSF10;PMAIP1;BID
regulation of endopeptidase activity (GO:0052548)	8	0.00109002	0.0292757	TIMP2;SERPINH1;SERPINB9;TIMP1;SERPINI1;RECK;PSMB8;PSMB9
regulation of epithelial to mesenchymal transition (GO:0010717)	8	0.00109002	0.0294306	GREM1;COL1A1;EFNA1;TGFB2;DAB2;TGFB3;TGFB1I1;BMP5
regulation of neuron projection development (GO:0010975)	11	0.00108566	0.0294687	LYN;RUFY3;PTPRO;CHN1;PTPN9;DENND5A;APOE;SERPINI1;CX3CL1;DBN1;CAMSAP2
lipopolysaccharide-mediated signaling pathway (GO:0031663)	4	0.00118531	0.0313401	LYN;IRAK1;CCL5;CCL2
positive regulation of myotube differentiation (GO:0010831)	4	0.00118531	0.0315033	CD53;RIPOR2;FLOT1;MYF6
regulation of osteoblast differentiation (GO:0045667)	8	0.00120051	0.0315784	GREM1;SKI;CDK6;SEMA4D;TNN;CTNNBIP1;SNAI2;IGF1
leukocyte cell-cell adhesion (GO:0007159)	5	0.00122733	0.0316316	SEMA4D;CCL5;ITGB2;PECAM1;MSN
cellular response to dsRNA (GO:0071359)	4	0.00118531	0.0316683	RALB;CAV1;FLOT1;IFIT1
negative regulation of smooth muscle cell proliferation (GO:0048662)	5	0.00122733	0.0317922	TGFB3;IGFBP3;TNFAIP3;PPARG;AIF1
negative regulation of peptidyl-tyrosine phosphorylation (GO:0050732)	5	0.00122733	0.0319544	SEMA4D;HYAL2;CAV1;SH3BP5;THY1
negative regulation of osteoblast differentiation (GO:0045668)	5	0.00122733	0.0321183	SKI;GREM1;CDK6;SEMA4D;TNN
regulation of release of cytochrome c from mitochondria (GO:0090199)	6	0.00127821	0.0324513	MLLT11;PINK1;TNFSF10;PMAIP1;IGF1;BID
negative regulation of cytokine secretion (GO:0050710)	6	0.00127821	0.0326135	ANXA1;SYT11;TMSB4X;ANXA4;CD34;TNFRSF21
response to lipid (GO:0033993)	12	0.00127346	0.0326555	SOCS2;CXCL10;CXCL9;IRAK1;F2R;LY96;TNFRSF10B;TNFRSF25;PPARG;JUNB;ABCG1;TNFRSF21
positive regulation of receptor-mediated endocytosis (GO:0048260)	6	0.00145911	0.0346319	GREM1;SFRP4;DAB2;ANXA2;CBL;B2M
gluconeogenesis (GO:0006094)	6	0.00145911	0.0347937	MDH2;GOT2;PGAM2;PGK1;CRY1;ENO1
regulation of MAP kinase activity (GO:0043405)	9	0.00137742	0.0347969	PDGFRB;LYN;UCHL1;IRAK1;HYAL2;SPRY1;APOE;TRIB2;PIK3CG
positive regulation of cysteine-type endopeptidase activity (GO:2001056)	7	0.00139048	0.0349539	IFI16;DAPK1;F2R;CASP1;TNFSF10;PMAIP1;FYN
odontogenesis (GO:0042476)	6	0.00145911	0.0349571	COL1A1;TGFB2;COL1A2;TGFB3;LAMB1;MSX1
positive regulation of phosphate metabolic process (GO:0045937)	5	0.0014569	0.0350687	NRP1;APP;CCL5;ITGA6;MIF
mast cell degranulation (GO:0043303)	3	0.0014299	0.0350806	KIT;S100A13;PIK3CG
positive regulation of macromolecule biosynthetic process (GO:0010557)	12	0.001439	0.035135	PDGFRB;TGFB2;KITLG;TGFB3;NAMPT;F2R;KDR;CCL2;IGF1;VIM;HIF1A;SOX4
positive regulation of extrinsic apoptotic signaling pathway (GO:2001238)	5	0.0014569	0.0352349	HYAL2;CAV1;TNFSF10;PMAIP1;BID
positive regulation of lymphocyte migration (GO:2000403)	4	0.00151273	0.0352486	APP;CXCL10;CCL5;AIF1
regulation of ATP biosynthetic process (GO:2001169)	3	0.0014299	0.0352501	PINK1;TMSB4X;ENO1
T cell activation (GO:0042110)	9	0.00149357	0.0352855	CD2;FKBP1A;KIT;MSN;FYN;LCP1;PIK3CG;SOX4;ADA
positive regulation of sprouting angiogenesis (GO:1903672)	5	0.0014569	0.0354027	PPP1R16B;ANXA1;KDR;APLNR;JCAD
positive regulation of focal adhesion assembly (GO:0051894)	4	0.00151273	0.0354103	NRP1;KDR;THY1;S100A10
mast cell activation involved in immune response (GO:0002279)	3	0.0014299	0.0354212	KIT;S100A13;PIK3CG
protein phosphorylation (GO:0006468)	27	0.00142084	0.0355418	CSF1R;APP;DYRK3;MAST4;GMFG;STK39;PIK3CG;STK10;IRAK1;KDR;CCL2;STK38L;CSK;FYN;MAP4K4;LYN;PDGFRB;TGFB2;DAPK1;IGFBP3;EIF2AK2;CDC25B;FGR;PINK1;CDK6;KIT;CRY1
positive regulation of cellular protein catabolic process (GO:1903364)	4	0.00151273	0.0355735	CD81;MSN;PTTG1IP;APOE
cell migration involved in heart development (GO:0060973)	3	0.0014299	0.035594	PDGFRB;SNAI2;DCHS1
regulation of response to external stimulus (GO:0032101)	10	0.00166106	0.0385291	ANXA1;CAV1;TMSB4X;F2R;CASP4;CASP1;TNFAIP3;CXCR4;MYD88;MGLL
regulation of ERK1 and ERK2 cascade (GO:0070372)	17	0.00167348	0.0386416	LYN;PDGFRB;APP;NRP1;CSF1R;PTPRR;TIE1;F2R;MIF;CX3CL1;CCL8;RRAS;CCL5;KIT;KDR;CCL2;SPRY1
MyD88-dependent toll-like receptor signaling pathway (GO:0002755)	5	0.00171658	0.0394581	IRAK1;LY96;CD14;TLR5;MYD88
positive regulation of cytokine secretion (GO:0050715)	8	0.0017348	0.0396981	FGR;CD2;CSF1R;HYAL2;F2R;MIF;CD14;CD34
regulation of cytokine production (GO:0001817)	10	0.00178155	0.0405859	LYN;CD83;ANXA1;IFI16;TRIL;FLOT1;EIF2AK2;SNAI2;ISG15;CSK
skeletal system development (GO:0001501)	12	0.00182355	0.0413582	COL1A1;EXT1;TGFB2;COL1A2;IGFBP4;HYAL1;HYAL2;PLS3;IGF1;PCSK5;SOX4;BMP5
blood vessel endothelial cell migration (GO:0043534)	4	0.00189818	0.0421149	GREM1;NRP1;KDR;MYH9
regulation of cAMP-mediated signaling (GO:0043949)	4	0.00189818	0.0422988	CXCL10;CXCL9;APLNR;GNAI1
negative regulation of programmed cell death (GO:0043069)	24	0.00187649	0.0423704	PDGFRB;CSF1R;ANXA1;SEMA4D;ANXA4;TIE1;SERPINB9;MIF;IGF1;CBL;IFIT3;SOCS2;GREM1;DAB2;CCND2;MECOM;IRAK1;CASP3;KIT;KDR;ARHGEF2;BID;MYD88;MAP4K4
heart trabecula morphogenesis (GO:0061384)	4	0.00189818	0.0424844	FKBP1A;TGFB2;S1PR1;BMP5
cellular response to lipopolysaccharide (GO:0071222)	9	0.00188992	0.0424857	CD86;LYN;CXCL10;IRAK1;CCL5;CASP1;TNFAIP3;CCL2;CD14
positive regulation of viral life cycle (GO:1903902)	6	0.00211997	0.0447033	TOP2A;LGALS1;CCL5;PABPC1;IFIT1;PPIA
regulation of GTPase activity (GO:0043087)	14	0.00202521	0.0447388	PLXND1;SEMA4D;CAV2;F2R;THY1;RASGRP2;CX3CL1;DOCK10;CCL8;CCL5;CHN1;CCL2;ITGA6;S100A10
sprouting angiogenesis (GO:0002040)	6	0.00211997	0.0448888	GREM1;NRP1;CDH5;ESM1;KDR;PARVA
myeloid cell differentiation (GO:0030099)	6	0.00211997	0.0450758	LYN;DYRK3;IFI16;CASP3;KIT;HCLS1
negative regulation of immune response (GO:0050777)	6	0.00211997	0.0452644	LYN;LGALS3;TGFB2;COL3A1;IFI16;TNFAIP3
positive regulation of nitric-oxide synthase biosynthetic process (GO:0051770)	3	0.00209616	0.045325	NAMPT;KDR;CCL2
positive regulation of transport (GO:0051050)	6	0.00211997	0.0454546	DAB2;CD151;ANXA1;ANXA2;FLOT1;APOE
axonal transport of mitochondrion (GO:0019896)	3	0.00209616	0.0455179	TRAK1;HIF1A;TRAK2
regulation of T cell activation (GO:0050863)	6	0.00211997	0.0456464	CD2;LGALS3;CCL5;CCL2;THY1;HLA-DPA1
mitral valve morphogenesis (GO:0003183)	3	0.00209616	0.0457124	EFNA1;DCHS1;SOX4
regulation of protein binding (GO:0043393)	10	0.00218599	0.0459057	FKBP1A;APP;DAB2;RALB;CAV1;CTNNBIP1;FLOT1;IFIT1;B2M;IFIT2
B cell homeostasis (GO:0001782)	3	0.00209616	0.0459086	LYN;DOCK10;TNFAIP3
positive regulation of myeloid leukocyte mediated immunity (GO:0002888)	3	0.00209616	0.0461065	FGR;ITGAM;ITGB2
response to interferon-beta (GO:0035456)	4	0.00234664	0.0475194	IFITM3;BST2;IFITM2;XAF1
positive regulation of adherens junction organization (GO:1903393)	4	0.00234664	0.0477087	NRP1;KDR;THY1;S100A10
cellular response to interleukin-1 (GO:0071347)	12	0.0022887	0.0478657	CCL8;IRAK1;HYAL1;IL1R2;HYAL2;CCL5;CCL2;HIF1A;MYD88;CX3CL1;PSMB8;PSMB9
peptidyl-tyrosine autophosphorylation (GO:0038083)	6	0.00238384	0.0478927	LYN;FGR;YES1;KDR;CSK;FYN
Rac protein signal transduction (GO:0016601)	4	0.00234664	0.0478996	CYFIP1;RHOG;ELMO1;AIF1
positive regulation of release of sequestered calcium ion into cytosol (GO:0051281)	5	0.00233537	0.0480539	CXCL10;CXCL9;F2R;APLNR;THY1
positive regulation of blood vessel endothelial cell migration (GO:0043536)	6	0.00238384	0.048082	ANXA1;TMSB4X;KDR;ETS1;HIF1A;JCAD
positive regulation of mononuclear cell migration (GO:0071677)	4	0.00234664	0.0480919	CXCL10;LGALS3;CCL5;AIF1
negative regulation of toll-like receptor signaling pathway (GO:0034122)	5	0.00233537	0.0482485	OTUD4;LYN;TNFAIP3;LY96;CD14
positive regulation of protein binding (GO:0032092)	7	0.00232055	0.0483337	FKBP1A;APP;RALB;CAV1;FLOT1;APOE;B2M
positive regulation of viral genome replication (GO:0045070)	5	0.00233537	0.0484446	TOP2A;CCL5;PABPC1;IFIT1;PPIA
positive regulation of GTPase activity (GO:0043547)	14	0.00246002	0.0492293	SEMA4D;CAV2;F2R;RHOG;TBC1D9;THY1;RASGRP2;CX3CL1;DOCK10;CCL8;CCL5;CCL2;ITGA6;S100A10
Extracellular matrix organization Homo sapiens R-HSA-1474244	52	8.9391e-26	1.36768e-22	COL18A1;SPARC;ITGAM;ITGB5;ITGB2;ICAM2;TNC;PLOD2;PLOD1;ITGAE;LAMC1;CTSS;LOXL1;EFEMP2;CAPN6;TNN;CTSK;CASP3;KDR;TIMP2;TIMP1;BGN;PCOLCE;HSPG2;COL4A2;LOX;COL4A1;COL6A2;COL6A1;PECAM1;COL6A3;ITGA6;COL15A1;CD151;LAMA4;HTRA1;LTBP2;NID1;NID2;SERPINH1;JAM3;TGFB2;CRTAP;TGFB3;LUM;LAMB2;LAMB1;COL1A1;COL3A1;COL1A2;COL5A2;FMOD
Hemostasis Homo sapiens R-HSA-109582	56	3.45195e-15	2.64074e-12	LGALS3BP;APP;ITGAM;SPARC;ITGB2;PIK3CG;DOCK10;PLAU;TMSB4X;HMG20B;TIMP1;CAP1;GUCY1A2;FCER1G;ANXA2;APLP2;F2R;RHOG;ATP1B3;MIF;F3;FGR;IL3RA;PECAM1;ITGA6;CD48;PFN1;PPIA;DOCK1;MGLL;ITIH4;ITPR1;PRCP;CSF2RB;RASGRP2;GNAI1;PRKAR2B;PLCG2;CSK;FYN;SH2B3;S100A10;JAM3;LYN;TGFB2;YES1;TGFB3;CAV1;VEGFB;IGF1;GNG11;CD2;P2RX5;WEE1;GNB1;CALU
Collagen formation Homo sapiens R-HSA-1474290	21	8.1264e-14	4.14446e-11	COL18A1;COL15A1;CRTAP;CD151;PLOD2;PCOLCE;PLOD1;LOXL1;CTSS;COL1A1;COL3A1;COL1A2;COL4A2;LOX;COL4A1;COL6A2;COL6A1;COL5A2;SERPINH1;COL6A3;ITGA6
Assembly of collagen fibrils and other multimeric structures Homo sapiens R-HSA-2022090	17	2.45261e-13	9.38123e-11	COL18A1;COL15A1;CD151;PCOLCE;LOXL1;CTSS;COL1A1;COL3A1;COL1A2;COL4A2;LOX;COL4A1;COL6A2;COL6A1;COL5A2;COL6A3;ITGA6
Platelet activation, signaling and aggregation Homo sapiens R-HSA-76002	32	1.13998e-11	3.48834e-09	LGALS3BP;APP;ITIH4;SPARC;ITPR1;CSF2RB;RASGRP2;GNAI1;PIK3CG;TMSB4X;PLCG2;CSK;FYN;TIMP1;LYN;CAP1;TGFB2;FCER1G;TGFB3;APLP2;F2R;RHOG;VEGFB;IGF1;GNG11;GNB1;IL3RA;CALU;PECAM1;PFN1;PPIA;MGLL
Collagen biosynthesis and modifying enzymes Homo sapiens R-HSA-1650814	16	4.81101e-11	1.05155e-08	COL18A1;COL15A1;CRTAP;PLOD2;PCOLCE;PLOD1;COL1A1;COL3A1;COL1A2;COL4A2;COL4A1;COL6A2;COL6A1;COL5A2;SERPINH1;COL6A3
Immune System Homo sapiens R-HSA-168256	95	4.44782e-11	1.13419e-08	IFITM3;CD86;CYFIP1;APP;ITGAM;IFITM2;ITGB5;WIPF1;CD81;ARPC1B;ITGB2;ICAM2;TNFAIP3;UBE2L6;IFIT1;IFIT3;CTSS;IFIT2;PANX1;LGALS3;CTSO;FGF9;CTSK;CASP3;PEA15;CASP4;C3AR1;CASP1;FCER1A;KPNA2;B2M;CD34;TRIM22;HLA-DPA1;ACTR3;PDGFRB;FCER1G;IFNGR2;IL1R2;HLA-F;CNKSR2;FGR;TYROBP;IFI27;OAS2;IL3RA;KIT;ELMO1;MYH9;TNFRSF25;TLR5;DOCK1;CSF1R;KLRB1;ITPR1;IFI6;ADCY3;LY96;CSF2RB;RNF6;IQGAP1;RASGRP2;CBL;SOCS2;SPTA1;HLA-DMB…
Axon guidance Homo sapiens R-HSA-422475	46	9.09497e-11	1.73941e-08	NRP1;PLXND1;ARPC1B;CSF2RB;IQGAP1;LAMC1;SPTA1;FGF9;ABLIM3;RRAS;DPYSL2;PEA15;KDR;CSK;FYN;MYH10;LYN;ACTR3;CAP1;PDGFRB;KL;YES1;SEMA4D;MYO10;UNC5B;RHOG;MSN;LAMB1;ARPC5;PSMB8;PSMB9;CNKSR2;EFNA1;CACNB3;KITLG;TYROBP;COL4A2;COL4A1;COL6A2;IL3RA;KIT;COL6A1;COL6A3;MYH9;PFN1;DOCK1
Innate Immune System Homo sapiens R-HSA-168249	59	5.89472e-10	1.0021e-07	CD86;CYFIP1;APP;ITGAM;WIPF1;ARPC1B;ITGB2;ICAM2;TNFAIP3;UBE2L6;CTSS;PANX1;LGALS3;FGF9;CTSK;PEA15;CASP4;C3AR1;CASP1;FCER1A;B2M;ACTR3;PDGFRB;FCER1G;CNKSR2;FGR;TYROBP;IL3RA;KIT;ELMO1;MYH9;TLR5;DOCK1;ITPR1;ADCY3;LY96;CSF2RB;IQGAP1;RASGRP2;SPTA1;IFI16;IRAK1;PRKAR2B;PLCG2;STAT6;CSK;FYN;CD14;LYN;KL;YES1;MYO10;LY86;ISG15;ARPC5;PSMB8;PSMB9;KITLG;MYD88
Integrin cell surface interactions Homo sapiens R-HSA-216083	15	1.32161e-09	2.02206e-07	COL18A1;ITGAM;ITGB5;LUM;ITGB2;TNC;ICAM2;ITGAE;HSPG2;COL4A2;COL4A1;KDR;PECAM1;ITGA6;JAM3
Interferon alpha/beta signaling Homo sapiens R-HSA-909733	15	1.64828e-09	2.2926e-07	IFITM3;IFITM2;MX2;MX1;IFI6;ISG15;IFIT1;HLA-F;IFIT3;PSMB8;IFIT2;BST2;IFI27;OAS2;XAF1
ECM proteoglycans Homo sapiens R-HSA-3000178	13	8.25612e-09	1.05266e-06	TGFB2;SPARC;ITGB5;LUM;TGFB3;LAMB2;LAMA4;TNC;BGN;LAMB1;LAMC1;TNN;FMOD
Laminin interactions Homo sapiens R-HSA-3000157	9	1.25294e-08	1.36929e-06	COL18A1;LAMB2;LAMA4;LAMB1;ITGA6;LAMC1;NID1;NID2;HSPG2
Cytokine Signaling in Immune system Homo sapiens R-HSA-1280215	47	1.18943e-08	1.39986e-06	IFITM3;CSF1R;IFITM2;IFI6;UBE2L6;CSF2RB;IQGAP1;IFIT1;CBL;IFIT3;IFIT2;SOCS2;SPTA1;FGF9;IRAK1;CASP3;PEA15;CASP1;CSK;FYN;KPNA2;B2M;TRIM22;HLA-DPA1;LYN;PDGFRB;KL;YES1;IFNGR2;IL1R2;MX2;MX1;EIF2AK2;ISG15;HLA-F;PSMB8;PSMB9;BST2;CNKSR2;KITLG;IFI27;OAS2;IL3RA;KIT;TNFRSF25;XAF1;MYD88
Platelet degranulation Homo sapiens R-HSA-114608	16	1.24776e-07	1.27271e-05	LGALS3BP;CAP1;APP;ITIH4;TGFB2;SPARC;TGFB3;APLP2;VEGFB;IGF1;TMSB4X;CALU;PECAM1;TIMP1;PFN1;PPIA
Developmental Biology Homo sapiens R-HSA-1266738	52	1.67769e-07	1.50992e-05	NRP1;PLXND1;ARPC1B;LAMC1;HHEX;FGF9;DPYSL2;PEA15;KDR;ACTR3;CAP1;PDGFRB;SREBF1;UNC5B;RHOG;CNKSR2;CACNB3;TYROBP;COL4A2;COL4A1;COL6A2;IL3RA;KIT;COL6A1;COL6A3;MYH9;PPARG;PFN1;DOCK1;CSF2RB;IQGAP1;SPTA1;ABLIM3;RRAS;CSK;FYN;MYH10;LYN;KL;YES1;SEMA4D;MYO10;MSN;LAMB1;ARPC5;PSMB8;PSMB9;EFNA1;KITLG;FABP4;MYF6;TCF4
Interferon Signaling Homo sapiens R-HSA-913531	22	1.66722e-07	1.59428e-05	IFITM3;IFITM2;IFNGR2;MX2;MX1;IFI6;EIF2AK2;UBE2L6;ISG15;IFIT1;HLA-F;IFIT3;PSMB8;IFIT2;BST2;IFI27;OAS2;KPNA2;XAF1;B2M;TRIM22;HLA-DPA1
Regulation of KIT signaling Homo sapiens R-HSA-1433559	7	2.2081e-07	1.87688e-05	LYN;KITLG;YES1;KIT;FYN;CBL;SH2B3
Response to elevated platelet cytosolic Ca2+ Homo sapiens R-HSA-76005	16	2.41463e-07	1.94441e-05	LGALS3BP;CAP1;APP;ITIH4;TGFB2;SPARC;TGFB3;APLP2;VEGFB;IGF1;TMSB4X;CALU;PECAM1;TIMP1;PFN1;PPIA
Cell surface interactions at the vascular wall Homo sapiens R-HSA-202733	15	4.34572e-07	3.32448e-05	LYN;YES1;ITGAM;FCER1G;CAV1;ITGB2;ATP1B3;MIF;CD2;PECAM1;ITGA6;CD48;FYN;PPIA;JAM3
Signal Transduction Homo sapiens R-HSA-162582	115	2.23311e-06	0.000162698	CD86;CYFIP1;APP;WIPF1;CDH5;EDNRA;EDNRB;FGF9;CCND1;ARHGDIB;C3AR1;KDR;TNFSF10;JUNB;SOX4;PDGFRB;PRKAB2;F2R;CTNNBIP1;HSPG2;COL4A2;COL4A1;RBP1;APLNR;ELMO1;PFN1;NOTCH3;NOTCH4;ITPR1;FPR3;CSF2RB;IQGAP1;IQGAP2;RASGRP2;HIF1A;SPTA1;IRAK1;PRKAR2B;PENK;APOE;MYH10;LYN;KL;YES1;PDHA1;CAV1;FZD6;TNFRSF10B;SMAD9;INHBB;ARPC5;IGF1;GNG11;ARHGAP25;NDC80;CXCL10;GNB1;TCF4;MYD88;NRP1;CXCL9;ARPC1B;TNFAIP3;PCSK5;PIK3CG;CX3C…
Fcgamma receptor (FCGR) dependent phagocytosis Homo sapiens R-HSA-2029480	15	4.04219e-06	0.000281116	LYN;ACTR3;CYFIP1;YES1;MYO10;WIPF1;ARPC1B;ITPR1;ARPC5;FGR;ELMO1;PLCG2;MYH9;FYN;DOCK1
Metabolism Homo sapiens R-HSA-1430728	93	4.40294e-06	0.000292891	ARF3;RPL3;COX4I1;ENO1;SAT1;PIK3CG;STS;PNP;CA3;NNT;HYAL1;HYAL2;NAMPT;CHP1;ACADM;PTGDS;HIBCH;SREBF1;CBR1;PRKAB2;LYPLA1;CHST7;PGAM2;BGN;SORD;HSPG2;ITPKB;ACLY;CACNB3;RBP1;SMS;CHST1;NDUFS2;PPARG;TKT;SLC25A5;MGLL;TNFRSF21;ABCG1;IDO1;YAP1;SHMT2;INSIG1;AK1;ITPR1;ADCY3;IQGAP1;PDHB;HMGCR;GDPD5;BPHL;COX5A;GNAI1;CKMT2;ALDH1B1;PRKAR2B;UCP2;PLCG2;PGK1;APOE;DECR1;AOC3;BCHE;NQO1;PDHA1;MDH2;LUM;CAV1;GOT2;FAH;GNG1…
Caspase activation via extrinsic apoptotic signalig pathway Homo sapiens R-HSA-5357769	7	1.27751e-05	0.000814414	UNC5B;DAPK1;CASP3;TNFSF10;LY96;TNFRSF10B;CD14
Scavenging by Class A Receptors Homo sapiens R-HSA-3000480	6	1.56069e-05	0.000955143	COL1A1;COL3A1;COL1A2;COL4A2;COL4A1;APOE
Degradation of the extracellular matrix Homo sapiens R-HSA-1474228	13	2.16677e-05	0.00127506	COL18A1;COL15A1;HTRA1;LAMB1;LAMC1;NID1;HSPG2;CTSS;CAPN6;CTSK;CASP3;TIMP2;TIMP1
Signaling by PDGF Homo sapiens R-HSA-186797	27	2.35433e-05	0.00133412	CD86;ITPR1;ADCY3;CSF2RB;IQGAP1;THBS4;THBS3;SPTA1;FGF9;PRKAR2B;PEA15;STAT6;CSK;FYN;PDGFRB;KL;PSMB8;PSMB9;CNKSR2;KITLG;COL4A2;COL4A1;COL6A2;KIT;COL6A1;IL3RA;COL6A3
Integration of energy metabolism Homo sapiens R-HSA-163685	13	3.22879e-05	0.0017643	PRKAB2;ITPR1;ADCY3;IQGAP1;GNG11;GNAI1;ACLY;CACNB3;MARCKS;PRKAR2B;GNB1;TKT;SLC25A5
Non-integrin membrane-ECM interactions Homo sapiens R-HSA-3000171	8	3.49628e-05	0.0017831	ITGB5;LAMB2;LAMA4;TNC;LAMB1;ITGA6;LAMC1;HSPG2
Semaphorin interactions Homo sapiens R-HSA-373755	10	3.49458e-05	0.00184369	NRP1;TYROBP;PLXND1;RRAS;SEMA4D;DPYSL2;RHOG;MYH9;FYN;MYH10
EPHA-mediated growth cone collapse Homo sapiens R-HSA-3928663	7	6.42339e-05	0.00317026	LYN;EFNA1;YES1;KDR;MYH9;FYN;MYH10
NCAM signaling for neurite out-growth Homo sapiens R-HSA-375165	21	7.7424e-05	0.00370184	PDGFRB;KL;CSF2RB;IQGAP1;PSMB8;PSMB9;CNKSR2;SPTA1;KITLG;CACNB3;FGF9;COL4A2;COL4A1;COL6A2;PEA15;KIT;COL6A1;IL3RA;COL6A3;CSK;FYN
Signaling by VEGF Homo sapiens R-HSA-194138	24	8.16894e-05	0.00378742	PDGFRB;CYFIP1;NRP1;KL;CAV1;VEGFB;ITPR1;CSF2RB;IQGAP1;PSMB8;PSMB9;CNKSR2;SPTA1;CDH5;KITLG;FGF9;PEA15;KIT;IL3RA;KDR;ELMO1;CSK;FYN;DOCK1
Signalling by NGF Homo sapiens R-HSA-166520	29	0.000148573	0.00668579	CD86;RALB;ITPR1;ADCY3;CSF2RB;IQGAP1;PCSK5;SPTA1;FGF9;IRAK1;PRKAR2B;CASP3;PEA15;CSK;FYN;PDGFRB;KL;ARHGEF17;PSMB8;PSMB9;CNKSR2;ARHGEF9;KITLG;RIT1;IL3RA;KIT;ARHGEF2;MYD88;ITGB3BP
Dectin-2 family Homo sapiens R-HSA-5621480	4	0.000158374	0.00692321	LYN;FCER1G;PLCG2;FYN
GPVI-mediated activation cascade Homo sapiens R-HSA-114604	8	0.000195282	0.00829947	LYN;FCER1G;IL3RA;RHOG;PLCG2;CSF2RB;FYN;PIK3CG
Elastic fibre formation Homo sapiens R-HSA-1566948	7	0.000222936	0.0092187	EFEMP2;TGFB2;ITGB5;LOX;TGFB3;LTBP2;LOXL1
Regulation of Insulin-like Growth Factor (IGF) transport and uptake by Insulin-like Growth Factor Binding Proteins (IGFBPs) Homo sapiens R-HSA-381426	5	0.0003601	0.014127	IGFBP4;IGFBP3;IGFBP2;IGF1;GZMH
PECAM1 interactions Homo sapiens R-HSA-210990	4	0.00035546	0.0143119	LYN;YES1;PECAM1;FYN
VEGFA-VEGFR2 Pathway Homo sapiens R-HSA-4420097	22	0.000381445	0.0145903	PDGFRB;CYFIP1;KL;CAV1;ITPR1;CSF2RB;IQGAP1;PSMB8;PSMB9;CNKSR2;SPTA1;CDH5;KITLG;FGF9;PEA15;KIT;IL3RA;KDR;ELMO1;CSK;FYN;DOCK1
Apoptosis Homo sapiens R-HSA-109581	14	0.000508846	0.0189886	UNC5B;DAPK1;LY96;TNFRSF10B;PSMB8;PSMB9;CASP7;CASP3;TNFSF10;PKP1;PMAIP1;CD14;VIM;BID
Programmed Cell Death Homo sapiens R-HSA-5357801	14	0.000610706	0.0222471	UNC5B;DAPK1;LY96;TNFRSF10B;PSMB8;PSMB9;CASP7;CASP3;TNFSF10;PKP1;PMAIP1;CD14;VIM;BID
EPH-Ephrin signaling Homo sapiens R-HSA-2682334	10	0.000662023	0.0235557	ACTR3;LYN;EFNA1;YES1;ARPC1B;KDR;MYH9;FYN;ARPC5;MYH10
Regulation of insulin secretion Homo sapiens R-HSA-422356	9	0.000752177	0.0261552	CACNB3;MARCKS;PRKAR2B;GNB1;ITPR1;IQGAP1;SLC25A5;GNG11;GNAI1
NCAM1 interactions Homo sapiens R-HSA-419037	6	0.000836691	0.0284475	CACNB3;COL4A2;COL4A1;COL6A2;COL6A1;COL6A3
Peptide ligand-binding receptors Homo sapiens R-HSA-375276	15	0.000926389	0.0308125	APP;CXCL9;ANXA1;F2R;CXCR4;FPR3;CX3CL1;CXCL10;EDNRA;EDNRB;CCL5;PENK;C3AR1;APLNR;CCL2
DAP12 signaling Homo sapiens R-HSA-2424491	22	0.000999139	0.0325252	CD86;PDGFRB;KL;ITPR1;ADCY3;CSF2RB;IQGAP1;PSMB8;PSMB9;CNKSR2;SPTA1;KITLG;TYROBP;FGF9;PRKAR2B;PEA15;KIT;IL3RA;PLCG2;CSK;FYN;B2M
Diseases associated with glycosaminoglycan metabolism Homo sapiens R-HSA-3560782	5	0.00102563	0.0326919	LUM;BGN;CSPG4;FMOD;HSPG2
Signaling by Interleukins Homo sapiens R-HSA-449147	24	0.00109941	0.0343285	LYN;PDGFRB;CSF1R;KL;YES1;IL1R2;CSF2RB;IQGAP1;CBL;PSMB8;PSMB9;CNKSR2;SPTA1;KITLG;FGF9;IRAK1;CASP3;PEA15;IL3RA;KIT;CASP1;CSK;FYN;MYD88
Glycosaminoglycan metabolism Homo sapiens R-HSA-1630316	11	0.0012447	0.035932	EXT1;CHST7;HYAL1;LUM;HYAL2;BGN;CHP1;CHST1;CSPG4;FMOD;HSPG2
Toll-Like Receptors Cascades Homo sapiens R-HSA-168898	12	0.00127346	0.0360813	APP;ITGAM;IRAK1;CTSK;ITGB2;PLCG2;LY86;LY96;CD14;TLR5;MYD88;CTSS
Sema4D in semaphorin signaling Homo sapiens R-HSA-400685	5	0.00122733	0.0361118	RRAS;SEMA4D;RHOG;MYH9;MYH10
Metabolism of carbohydrates Homo sapiens R-HSA-71387	19	0.00118114	0.036143	CHST7;MDH2;LUM;PGAM2;GOT2;BGN;SORD;ENO1;HSPG2;EXT1;HYAL1;HYAL2;PGK1;CHST1;CHP1;CSPG4;MAN2B1;TKT;FMOD
Interleukin-3, 5 and GM-CSF signaling Homo sapiens R-HSA-512988	18	0.00121181	0.0363544	LYN;PDGFRB;KL;YES1;CSF2RB;IQGAP1;CBL;PSMB8;PSMB9;CNKSR2;SPTA1;KITLG;FGF9;PEA15;KIT;IL3RA;CSK;FYN
Formyl peptide receptors bind formyl peptides and many other ligands Homo sapiens R-HSA-444473	3	0.0014299	0.0397772	APP;ANXA1;FPR3
Ligand-dependent caspase activation Homo sapiens R-HSA-140534	4	0.00151273	0.0413298	TNFSF10;LY96;TNFRSF10B;CD14
EPHB-mediated forward signaling Homo sapiens R-HSA-3928662	6	0.00165888	0.0445278	ACTR3;LYN;YES1;ARPC1B;FYN;ARPC5
VEGFR2 mediated cell proliferation Homo sapiens R-HSA-5218921	17	0.00174701	0.0453039	PDGFRB;KL;ITPR1;CSF2RB;IQGAP1;PSMB8;PSMB9;CNKSR2;SPTA1;KITLG;FGF9;PEA15;KIT;IL3RA;KDR;CSK;FYN
DAP12 interactions Homo sapiens R-HSA-2172127	22	0.00172049	0.0453852	CD86;PDGFRB;KL;ITPR1;ADCY3;CSF2RB;IQGAP1;PSMB8;PSMB9;CNKSR2;SPTA1;KITLG;TYROBP;FGF9;PRKAR2B;PEA15;KIT;IL3RA;PLCG2;CSK;FYN;B2M
Gastrin-CREB signalling pathway via PKC and MAPK Homo sapiens R-HSA-881907	25	0.00190223	0.046942	APP;ITPR1;CSF2RB;IQGAP1;RASGRP2;SPTA1;EDNRA;EDNRB;FGF9;PEA15;CSK;FYN;PDGFRB;KL;ANXA1;F2R;GNG11;PSMB8;PSMB9;CNKSR2;KITLG;IL3RA;KIT;GNB1;MGLL
Regulation of signaling by CBL Homo sapiens R-HSA-912631	4	0.00189818	0.0476102	LYN;YES1;FYN;CBL
TP53 Regulates Transcription of Cell Death Genes Homo sapiens R-HSA-5633008	6	0.00187874	0.0479079	TP53I3;IGFBP3;CASP1;PMAIP1;TNFRSF10B;BID
Molecules associated with elastic fibres Homo sapiens R-HSA-2129379	5	0.00200864	0.0487812	EFEMP2;TGFB2;ITGB5;TGFB3;LTBP2
Downregulated:
transcription from RNA polymerase II promoter (GO:0006366)	23	8.33403e-08	0.000141762	MBD4;CHTOP;ZFHX3;TSC22D1;TAF12;TAF10;NFATC3;CSTF2T;ZNF45;DEK;NR2C1;CDC40;IRF3;FUBP1;POLR2C;POLR2D;PAF1;TAF7;SRSF5;PKNOX1;POLR2I;SRSF7;POLR2J
mRNA processing (GO:0006397)	18	2.95993e-08	0.000151045	CHTOP;WBP4;HNRNPU;CSTF2T;PRPF4B;CDC40;U2SURP;PQBP1;SYF2;POLR2C;POLR2D;AGGF1;PRPF31;SRSF5;POLR2I;SRSF7;POLR2J;RBM5
RNA splicing, via transesterification reactions with bulged adenosine as nucleophile (GO:0000377)	16	7.36389e-08	0.00018789	WBP4;HNRNPU;CSTF2T;PRPF4B;CDC40;U2SURP;PQBP1;SYF2;POLR2C;POLR2D;PRPF31;SRSF5;POLR2I;SRSF7;POLR2J;RBM5
mRNA splicing, via spliceosome (GO:0000398)	16	2.91673e-07	0.000372102	WBP4;HNRNPU;CSTF2T;PRPF4B;CDC40;U2SURP;PQBP1;SYF2;POLR2C;POLR2D;PRPF31;SRSF5;POLR2I;SRSF7;POLR2J;RBM5
mRNA 3'-end processing (GO:0031124)	8	4.83195e-06	0.00493149	CHTOP;ZC3H3;POLR2D;CSTF2T;PAF1;SRSF5;SRSF7;CDC40
regulation of mRNA stability (GO:0043488)	10	6.19018e-06	0.00526475	PSMD8;EXOSC7;PSMC3;YWHAB;EXOSC8;SERBP1;CIRBP;SAMD4A;HNRNPU;PUM1
transcription, DNA-templated (GO:0006351)	16	1.60817e-05	0.0117235	ZFHX3;TSC22D1;TAF12;TAF10;NFATC3;DEK;FOXO3;IRF3;FUBP1;POLR2C;POLR2D;PAF1;TAF7;PKNOX1;POLR2I;POLR2J
regulation of translation (GO:0006417)	12	2.1273e-05	0.0135695	POLR2C;TPR;POLR2D;CIRBP;SAMD4A;UPF3A;LARP4B;PUM1;FOXO3;POLR2I;POLR2J;EIF2A
transcription elongation from RNA polymerase II promoter (GO:0006368)	8	3.09046e-05	0.0175229	TAF12;POLR2C;TAF10;POLR2D;TAF7;PAF1;POLR2I;POLR2J
transcription initiation from RNA polymerase II promoter (GO:0006367)	10	4.3359e-05	0.0184384	MBD4;TAF12;POLR2C;TAF10;POLR2D;TAF7;ZNF45;POLR2I;NR2C1;POLR2J
nuclear polyadenylation-dependent rRNA catabolic process (GO:0071035)	3	4.07599e-05	0.0189089	EXOSC7;EXOSC10;EXOSC8
nuclear polyadenylation-dependent ncRNA catabolic process (GO:0071046)	3	4.07599e-05	0.0207998	EXOSC7;EXOSC10;EXOSC8
regulation of posttranscriptional gene silencing (GO:0060147)	6	7.26561e-05	0.0247176	POLR2C;TPR;POLR2D;POLR2I;PUM1;POLR2J
DNA-templated transcription, elongation (GO:0006354)	8	7.75583e-05	0.0247362	TAF12;POLR2C;TAF10;POLR2D;PAF1;TAF7;POLR2I;POLR2J
regulation of gene silencing by RNA (GO:0060966)	6	7.26561e-05	0.0264831	POLR2C;TPR;POLR2D;POLR2I;PUM1;POLR2J
gene expression (GO:0010467)	16	8.96478e-05	0.0269102	CHTOP;DHPS;HNRNPU;RPS4Y1;MRPL23;HARS2;CDC40;RPL3L;POLR2C;TPR;POLR2D;SRSF5;POLR2I;SRSF7;POLR2J;RBM5
muscle contraction (GO:0006936)	9	7.12044e-05	0.0279505	RYR1;ACTN3;CAV3;ACTN2;SSPN;LMOD1;CACNA1S;CACNG1;CLCN1
nuclear-transcribed mRNA catabolic process, deadenylation-dependent decay (GO:0000288)	6	0.000156313	0.0398832	EXOSC7;CNOT4;PAN2;EXOSC8;POLR2D;SAMD4A
positive regulation of viral transcription (GO:0050434)	5	0.000173037	0.0401366	POLR2C;HPN;POLR2D;POLR2I;POLR2J
nuclear RNA surveillance (GO:0071027)	3	0.000166359	0.0404253	EXOSC7;EXOSC10;EXOSC8
nuclear export (GO:0051168)	7	0.000184421	0.0409175	CHTOP;CSE1L;TPR;SRSF5;SRSF7;CDC40;MALT1
regulation of viral transcription (GO:0046782)	5	0.000153531	0.0412353	PSMC3;POLR2C;POLR2D;POLR2I;POLR2J
DNA-templated transcription, initiation (GO:0006352)	10	0.000152239	0.0431598	MBD4;TAF12;POLR2C;TAF10;POLR2D;TAF7;ZNF45;POLR2I;NR2C1;POLR2J
regulation of gene silencing by miRNA (GO:0060964)	6	0.000219974	0.046772	POLR2C;TPR;POLR2D;POLR2I;PUM1;POLR2J
nuclear mRNA surveillance (GO:0071028)	3	0.000235401	0.04805	EXOSC7;EXOSC10;EXOSC8
Gene Expression Homo sapiens R-HSA-74160	48	4.68233e-08	7.16396e-05	POP5;MDC1;ZNF175;ZNF274;PRKAA2;YWHAB;PRKAG1;SRP54;HNRNPU;THUMPD1;ZNF23;ZNF45;RPS4Y1;NR2C1;PSMD8;EXOSC7;EXOSC10;POLR2C;EXOSC8;TPR;POLR2D;POLR2I;ZFP37;POLR2J;RBM5;CDKN2B;CHTOP;TAF12;TAF10;RPA1;IMP4;UPF3A;DEK;HARS2;CDC40;RPL3L;CNOT4;PAN2;SPCS2;LAS1L;PSMC3;EEF1D;PRPF31;FAU;SRSF5;MAMLD1;SRSF7;ZNF211
HIV Transcription Initiation Homo sapiens R-HSA-167161	6	1.99076e-05	0.00203058	TAF12;POLR2C;TAF10;POLR2D;POLR2I;POLR2J
RNA Polymerase II Transcription Pre-Initiation And Promoter Opening Homo sapiens R-HSA-73779	6	1.99076e-05	0.00217562	TAF12;POLR2C;TAF10;POLR2D;POLR2I;POLR2J
RNA Polymerase II Transcription Initiation Homo sapiens R-HSA-75953	6	1.99076e-05	0.00234298	TAF12;POLR2C;TAF10;POLR2D;POLR2I;POLR2J
RNA Polymerase II Transcription Initiation And Promoter Clearance Homo sapiens R-HSA-76042	6	1.99076e-05	0.00253822	TAF12;POLR2C;TAF10;POLR2D;POLR2I;POLR2J
RNA Polymerase II Promoter Escape Homo sapiens R-HSA-73776	6	1.99076e-05	0.00276897	TAF12;POLR2C;TAF10;POLR2D;POLR2I;POLR2J
mRNA Splicing - Major Pathway Homo sapiens R-HSA-72163	10	9.30288e-06	0.00284668	POLR2C;POLR2D;HNRNPU;PRPF31;SRSF5;POLR2I;SRSF7;POLR2J;CDC40;RBM5
FGFR2 alternative splicing Homo sapiens R-HSA-6803529	5	1.77733e-05	0.00302145	RBFOX2;POLR2C;POLR2D;POLR2I;POLR2J
Processing of Capped Intron-Containing Pre-mRNA Homo sapiens R-HSA-72203	12	7.90066e-06	0.003022	CHTOP;POLR2C;TPR;POLR2D;HNRNPU;PRPF31;SRSF5;POLR2I;SRSF7;POLR2J;CDC40;RBM5
RNA Polymerase II HIV Promoter Escape Homo sapiens R-HSA-167162	6	1.99076e-05	0.00304587	TAF12;POLR2C;TAF10;POLR2D;POLR2I;POLR2J
Infectious disease Homo sapiens R-HSA-5663205	16	1.21492e-05	0.00309804	CUL5;TAF12;XRCC5;TAF10;RPS4Y1;RPL3L;PSMD8;PSMC3;POLR2C;TPR;CHMP2B;POLR2D;NMT1;FAU;POLR2I;POLR2J
HIV Life Cycle Homo sapiens R-HSA-162587	10	1.45639e-05	0.00318326	TAF12;XRCC5;POLR2C;TAF10;TPR;CHMP2B;POLR2D;NMT1;POLR2I;POLR2J
HIV Infection Homo sapiens R-HSA-162906	13	6.35934e-06	0.00324326	CUL5;TAF12;XRCC5;TAF10;PSMD8;PSMC3;POLR2C;TPR;CHMP2B;POLR2D;NMT1;POLR2I;POLR2J
mRNA Splicing Homo sapiens R-HSA-72172	10	1.7504e-05	0.00334764	POLR2C;POLR2D;HNRNPU;PRPF31;SRSF5;POLR2I;SRSF7;POLR2J;CDC40;RBM5
RNA Polymerase II Transcription Homo sapiens R-HSA-73857	10	4.65715e-06	0.00356272	CHTOP;TAF12;POLR2C;TAF10;POLR2D;SRSF5;POLR2I;SRSF7;POLR2J;CDC40
Late Phase of HIV Life Cycle Homo sapiens R-HSA-162599	9	4.18754e-05	0.00400434	TAF12;POLR2C;TAF10;TPR;CHMP2B;POLR2D;NMT1;POLR2I;POLR2J
Muscle contraction Homo sapiens R-HSA-397014	11	4.85841e-05	0.00437257	RYR1;ACTN3;CAV3;ACTN2;KCND3;CAMK2A;LMOD1;ATP2B2;CACNA1S;CACNG1;SCN2B
Signaling by FGFR2 IIIa TM Homo sapiens R-HSA-8851708	4	8.86806e-05	0.00753785	POLR2C;POLR2D;POLR2I;POLR2J
Abortive elongation of HIV-1 transcript in the absence of Tat Homo sapiens R-HSA-167242	4	0.000194571	0.0124039	POLR2C;POLR2D;POLR2I;POLR2J
MicroRNA (miRNA) biogenesis Homo sapiens R-HSA-203927	4	0.000194571	0.0129432	POLR2C;POLR2D;POLR2I;POLR2J
Transcription of the HIV genome Homo sapiens R-HSA-167172	6	0.000219974	0.0129446	TAF12;POLR2C;TAF10;POLR2D;POLR2I;POLR2J
Developmental Biology Homo sapiens R-HSA-1266738	23	0.000217946	0.0133383	LGI1;HDAC3;TSC22D1;ACTN2;YWHAB;CUL3;CAMK2A;FOXO3;EGFR;FOXO1;MAPK12;PSMD8;PSMC3;POLR2C;CLTCL1;POLR2D;CACNA1S;SRGAP3;PKNOX1;POLR2I;EPHB1;POLR2J;SCN2B
Activation of PPARGC1A (PGC-1alpha) by phosphorylation Homo sapiens R-HSA-2151209	3	0.000235401	0.0133394	PRKAA2;PRKAG1;MAPK12
Signaling by FGFR2 Homo sapiens R-HSA-5654738	14	0.000256025	0.0135075	RBFOX2;ACTN2;YWHAB;CUL3;CAMK2A;FOXO3;EGFR;FOXO1;PSMD8;PSMC3;POLR2C;POLR2D;POLR2I;POLR2J
Transcriptional regulation of pluripotent stem cells Homo sapiens R-HSA-452723	5	0.000194377	0.0135181	TSC22D1;POLR2C;POLR2D;POLR2I;POLR2J
RNA Polymerase II Pre-transcription Events Homo sapiens R-HSA-674695	6	0.000170648	0.0137417	TAF12;POLR2C;TAF10;POLR2D;POLR2I;POLR2J
Influenza Viral RNA Transcription and Replication Homo sapiens R-HSA-168273	8	0.000252809	0.0138142	POLR2C;TPR;POLR2D;FAU;RPS4Y1;POLR2I;POLR2J;RPL3L
Disease Homo sapiens R-HSA-1643685	22	0.00018075	0.0138274	HDAC5;HDAC3;CUL5;TAF12;XRCC5;TAF10;RPS4Y1;FOXO3;RPL3L;EGFR;FOXO1;PSMD8;PSMC3;POLR2C;TPR;CHMP2B;POLR2D;NMT1;FAU;POLR2I;MAMLD1;POLR2J
Viral Messenger RNA Synthesis Homo sapiens R-HSA-168325	5	0.000194377	0.0141618	POLR2C;TPR;POLR2D;POLR2I;POLR2J
Signaling by FGFR Homo sapiens R-HSA-190236	14	0.000294338	0.0150112	RBFOX2;ACTN2;YWHAB;CUL3;CAMK2A;FOXO3;EGFR;FOXO1;PSMD8;PSMC3;POLR2C;POLR2D;POLR2I;POLR2J
Influenza Life Cycle Homo sapiens R-HSA-168255	8	0.000381155	0.017152	POLR2C;TPR;POLR2D;FAU;RPS4Y1;POLR2I;POLR2J;RPL3L
Diseases of signal transduction Homo sapiens R-HSA-5663202	12	0.000370533	0.0171792	PSMD8;HDAC5;HDAC3;PSMC3;POLR2C;POLR2D;FOXO3;POLR2I;MAMLD1;POLR2J;EGFR;FOXO1
RNA Pol II CTD phosphorylation and interaction with CE Homo sapiens R-HSA-77075	4	0.000370373	0.0177084	POLR2C;POLR2D;POLR2I;POLR2J
RNA Pol II CTD phosphorylation and interaction with CE Homo sapiens R-HSA-167160	4	0.000370373	0.0182797	POLR2C;POLR2D;POLR2I;POLR2J
mRNA Capping Homo sapiens R-HSA-72086	4	0.000491236	0.0208775	POLR2C;POLR2D;POLR2I;POLR2J
PIWI-interacting RNA (piRNA) biogenesis Homo sapiens R-HSA-5601884	4	0.000491236	0.021474	POLR2C;POLR2D;POLR2I;POLR2J
mRNA Splicing - Minor Pathway Homo sapiens R-HSA-72165	5	0.00053501	0.0221234	POLR2C;POLR2D;POLR2I;SRSF7;POLR2J
rRNA processing Homo sapiens R-HSA-72312	9	0.000550581	0.0221681	EXOSC7;EXOSC10;LAS1L;EXOSC8;IMP4;THUMPD1;FAU;RPS4Y1;RPL3L
Influenza Infection Homo sapiens R-HSA-168254	8	0.000639593	0.0238677	POLR2C;TPR;POLR2D;FAU;RPS4Y1;POLR2I;POLR2J;RPL3L
Tat-mediated HIV elongation arrest and recovery Homo sapiens R-HSA-167243	4	0.000637809	0.0243962	POLR2C;POLR2D;POLR2I;POLR2J
Pausing and recovery of Tat-mediated HIV elongation Homo sapiens R-HSA-167238	4	0.000637809	0.0250217	POLR2C;POLR2D;POLR2I;POLR2J
Elongation arrest and recovery Homo sapiens R-HSA-112387	4	0.000721626	0.0250929	POLR2C;POLR2D;POLR2I;POLR2J
Pausing and recovery of HIV elongation Homo sapiens R-HSA-167290	4	0.000721626	0.0256765	POLR2C;POLR2D;POLR2I;POLR2J
HIV elongation arrest and recovery Homo sapiens R-HSA-167287	4	0.000721626	0.0262878	POLR2C;POLR2D;POLR2I;POLR2J
FGFR2 mutant receptor activation Homo sapiens R-HSA-1839126	4	0.000812942	0.0264639	POLR2C;POLR2D;POLR2I;POLR2J
Formation of the HIV-1 Early Elongation Complex Homo sapiens R-HSA-167158	4	0.000812942	0.0270392	POLR2C;POLR2D;POLR2I;POLR2J
Formation of the Early Elongation Complex Homo sapiens R-HSA-113418	4	0.000812942	0.02764	POLR2C;POLR2D;POLR2I;POLR2J
Activation of HOX genes during differentiation Homo sapiens R-HSA-5619507	6	0.0010131	0.0316336	HDAC3;POLR2C;POLR2D;PKNOX1;POLR2I;POLR2J
Activation of anterior HOX genes in hindbrain development during early embryogenesis Homo sapiens R-HSA-5617472	6	0.0010131	0.0322926	HDAC3;POLR2C;POLR2D;PKNOX1;POLR2I;POLR2J
TP53 Regulates Transcription of DNA Repair Genes Homo sapiens R-HSA-6796648	5	0.00111517	0.0341241	MDC1;POLR2C;POLR2D;POLR2I;POLR2J
Gap-filling DNA repair synthesis and ligation in TC-NER Homo sapiens R-HSA-6782210	5	0.00120045	0.0360135	POLR2C;POLR2D;RPA1;POLR2I;POLR2J
Butyrate Response Factor 1 (BRF1) binds and destabilizes mRNA Homo sapiens R-HSA-450385	3	0.00124801	0.0360275	EXOSC7;YWHAB;EXOSC8
Dual incision in TC-NER Homo sapiens R-HSA-6782135	5	0.00129046	0.0365631	POLR2C;POLR2D;RPA1;POLR2I;POLR2J
Tristetraprolin (TTP, ZFP36) binds and destabilizes mRNA Homo sapiens R-HSA-450513	3	0.00124801	0.0367204	EXOSC7;YWHAB;EXOSC8
Major pathway of rRNA processing in the nucleolus Homo sapiens R-HSA-6791226	8	0.00140528	0.0390924	EXOSC7;EXOSC10;LAS1L;EXOSC8;IMP4;FAU;RPS4Y1;RPL3L
Cardiac conduction Homo sapiens R-HSA-5576891	7	0.00182984	0.0491168	RYR1;KCND3;CAMK2A;ATP2B2;CACNA1S;CACNG1;SCN2B
Transport of Mature mRNA derived from an Intron-Containing Transcript Homo sapiens R-HSA-159236	5	0.00181704	0.0496443	CHTOP;TPR;SRSF5;SRSF7;CDC40

## Sheet: Meta gene DE - O RET
Description	Count	P-value	FDR	Genes
Upregulated:
extracellular matrix organization (GO:0030198)	26	4.39341e-19	2.24195e-15	COL18A1;SPARC;LAMA4;LAMA3;ICAM2;LAMC1;NID1;NID2;LOXL2;SERPINH1;LAMB3;FN1;BGN;LAMB1;HSPG2;COL1A1;COL3A1;COL1A2;COL4A2;COL4A1;PXDN;ADAM12;COL5A2;COL6A1;PECAM1;COL6A3
regulation of angiogenesis (GO:0045765)	16	1.14952e-10	2.93301e-07	RAMP2;SPARC;VEGFC;EMP2;VASH1;ETS1;HSPG2;THBS4;CDH5;COL4A2;ADAM12;STAB1;PGK1;PLCG1;SASH1;EPHA2
collagen fibril organization (GO:0030199)	6	6.19447e-07	0.00105368	COL1A1;COL3A1;COL1A2;COL5A2;SERPINH1;LOXL2
endodermal cell differentiation (GO:0035987)	6	1.14976e-06	0.00117345	LAMB3;COL4A2;LAMA3;COL6A1;FN1;LAMB1
basement membrane organization (GO:0071711)	4	9.4598e-07	0.00120683	RAMP2;COL4A1;NID1;NID2
endoderm formation (GO:0001706)	6	2.38268e-06	0.00202647	LAMB3;COL4A2;LAMA3;COL6A1;FN1;LAMB1
negative regulation of blood vessel morphogenesis (GO:2000181)	7	6.96504e-06	0.00507751	SPARC;COL4A2;STAB1;PGK1;VASH1;HSPG2;THBS4
negative regulation of angiogenesis (GO:0016525)	7	1.04014e-05	0.00530785	SPARC;COL4A2;STAB1;PGK1;VASH1;HSPG2;THBS4
protein complex subunit organization (GO:0071822)	6	9.17823e-06	0.00585456	COL1A1;COL3A1;COL1A2;COL5A2;SERPINH1;LOXL2
regulation of endothelial cell migration (GO:0010594)	7	1.04014e-05	0.00589761	SPARC;EMP2;PRCP;VASH1;ETS1;SASH1;EPHA2
positive regulation of angiogenesis (GO:0045766)	8	1.77192e-05	0.0075351	CDH5;SMAD1;RAMP2;ADAM12;VEGFC;PLCG1;ETS1;SASH1
transforming growth factor beta receptor signaling pathway (GO:0007179)	7	1.97549e-05	0.00775456	CDH5;CLDN5;SMAD1;COL3A1;COL1A2;TGFB3;USP9Y
regulation of blood vessel endothelial cell migration (GO:0043535)	6	1.71088e-05	0.00793691	PRCP;VASH1;PLCG1;APOE;ETS1;EPHA2
cytokine-mediated signaling pathway (GO:0019221)	20	2.29243e-05	0.0083559	CXCL9;FN1;BGN;ISG15;MID1;IFIT3;SOCS2;COL1A2;IFI27;OAS2;CCL5;IL3RA;STAT4;HLA-DPB1;FSCN1;IRF7;TNFRSF25;CCL18;GBP1;CCL16
regulation of endothelial cell proliferation (GO:0001936)	7	2.54772e-05	0.00866735	PPP1R16B;SPARC;CAV2;VEGFC;VASH1;APOE;THBS4
regulation of insulin-like growth factor receptor signaling pathway (GO:0043567)	4	2.97645e-05	0.00949303	CILP;IGFBP3;IGFBP2;IGF1
regulation of smooth muscle cell migration (GO:0014910)	4	3.7941e-05	0.011389	PDGFRB;IGFBP3;CCL5;IGF1
cellular response to interferon-gamma (GO:0071346)	8	4.19298e-05	0.0118871	OAS2;CCL5;IRF7;HLA-DPB1;CCL18;MID1;GBP1;CCL16
positive regulation of MAPK cascade (GO:0043410)	12	8.68129e-05	0.0233161	PDGFRB;CD74;CAV2;CCL5;TIE1;TNFRSF25;IGF1;CCL18;MID1;EPHB4;CCL16;EPHA2
regulation of epithelial to mesenchymal transition (GO:0010717)	6	0.000100046	0.0255268	COL1A1;EFNA1;PHLDB1;TGFB3;TGFB1I1;LOXL2
cellular response to transforming growth factor beta stimulus (GO:0071560)	7	0.000115896	0.0268826	CDH5;CLDN5;SMAD1;COL3A1;COL1A2;TGFB3;USP9Y
regulation of kinase activity (GO:0043549)	7	0.000123384	0.0273752	PDGFRB;CD74;TIE1;EMP2;LDB2;EPHB4;EPHA2
sprouting angiogenesis (GO:0002040)	5	0.000115354	0.028031	CDH5;RAMP2;ESM1;EPHB4;LOXL2
positive regulation of vasculature development (GO:1904018)	7	0.000148237	0.030258	CDH5;RAMP2;ADAM12;VEGFC;PLCG1;ETS1;SASH1
positive regulation of smooth muscle cell migration (GO:0014911)	3	0.000146828	0.0312193	PDGFRB;CCL5;IGF1
hemidesmosome assembly (GO:0031581)	3	0.00020026	0.0364973	LAMB3;LAMA3;LAMC1
transmembrane receptor protein serine/threonine kinase signaling pathway (GO:0007178)	8	0.000191237	0.0375339	CDH5;CLDN5;SMAD1;COL3A1;COL1A2;TGFB3;TGFB1I1;USP9Y
extracellular matrix disassembly (GO:0022617)	6	0.00021441	0.0377288	LAMB3;LAMA3;FN1;LAMC1;NID1;HSPG2
cell-substrate junction assembly (GO:0007044)	3	0.00020026	0.0378491	LAMB3;LAMA3;LAMC1
regulation of vasculature development (GO:1901342)	4	0.000232985	0.0396307	EMP2;VASH1;ETS1;EPHA2
regulation of signal transduction (GO:0009966)	10	0.000258785	0.041268	PDGFRB;SOCS2;IGFBP3;MFNG;TIE1;IGFBP2;EPHB4;DHRS3;SASH1;EPHA2
positive regulation of ossification (GO:0045778)	5	0.000257143	0.0423291	KL;TGFB3;CTNNBIP1;ISG15;IGF1
regulation of anatomical structure morphogenesis (GO:0022603)	6	0.000281895	0.0435913	PHLDB1;SPARC;EMP2;VASH1;ETS1;EPHA2
cell morphogenesis involved in differentiation (GO:0000904)	5	0.000307405	0.0448196	EFNA1;FN1;LAMB1;LAMC1;EPHA2
negative regulation of endothelial cell proliferation (GO:0001937)	4	0.000306543	0.0460085	SPARC;CAV2;APOE;VASH1
Extracellular matrix organization Homo sapiens R-HSA-1474244	31	4.02888e-22	6.16418e-19	COL18A1;COL15A1;SPARC;LAMA4;SDC3;LAMA3;ICAM2;PLOD1;LAMC1;NID1;NID2;LOXL2;EFEMP2;ADAMTS2;CAPN6;SERPINH1;LAMB3;TGFB3;FN1;BGN;LAMB1;HSPG2;COL1A1;COL3A1;COL1A2;COL4A2;COL4A1;COL5A2;COL6A1;PECAM1;COL6A3
Collagen formation Homo sapiens R-HSA-1474290	16	9.93269e-16	7.59851e-13	COL18A1;COL15A1;LAMB3;LAMA3;PLOD1;LOXL2;COL1A1;ADAMTS2;COL3A1;COL1A2;COL4A2;COL4A1;COL6A1;COL5A2;SERPINH1;COL6A3
Assembly of collagen fibrils and other multimeric structures Homo sapiens R-HSA-2022090	13	1.69647e-14	8.65198e-12	COL18A1;COL15A1;LAMB3;LAMA3;LOXL2;COL1A1;COL3A1;COL1A2;COL4A2;COL4A1;COL6A1;COL5A2;COL6A3
Collagen biosynthesis and modifying enzymes Homo sapiens R-HSA-1650814	13	1.46982e-13	5.62207e-11	COL18A1;COL15A1;PLOD1;COL1A1;ADAMTS2;COL3A1;COL1A2;COL4A2;COL4A1;COL6A1;COL5A2;SERPINH1;COL6A3
Laminin interactions Homo sapiens R-HSA-3000157	9	1.3728e-12	4.20076e-10	COL18A1;LAMB3;LAMA4;LAMA3;LAMB1;LAMC1;NID1;NID2;HSPG2
Scavenging by Class A Receptors Homo sapiens R-HSA-3000480	6	3.87694e-08	9.88619e-06	COL1A1;COL3A1;COL1A2;COL4A2;COL4A1;APOE
Hemostasis Homo sapiens R-HSA-109582	22	1.94521e-07	4.25167e-05	CD74;GUCY1A2;DGKE;SPARC;TRPC6;TGFB3;DGKA;FN1;ATP2B4;VEGFC;PRCP;IGF1;GNG11;SERPINA5;F8;IL3RA;PLCG2;IRF7;PECAM1;PLCG1;SH2B3;PDE9A
Non-integrin membrane-ECM interactions Homo sapiens R-HSA-3000171	7	3.34063e-07	6.38896e-05	LAMB3;LAMA4;LAMA3;SDC3;LAMB1;LAMC1;HSPG2
Binding and Uptake of Ligands by Scavenger Receptors Homo sapiens R-HSA-2173782	8	1.47359e-06	0.000250511	COL1A1;COL3A1;SPARC;COL1A2;COL4A2;COL4A1;STAB1;APOE
ECM proteoglycans Homo sapiens R-HSA-3000178	7	2.22729e-06	0.000340775	SPARC;TGFB3;LAMA4;LAMA3;BGN;LAMB1;LAMC1
Degradation of the extracellular matrix Homo sapiens R-HSA-1474228	9	2.51443e-06	0.000349734	COL18A1;COL15A1;CAPN6;LAMB3;LAMA3;LAMB1;LAMC1;NID1;HSPG2
Axon guidance Homo sapiens R-HSA-422475	19	4.254e-06	0.000542384	PDGFRB;KL;NRP2;TRPC6;FN1;LAMB1;LAMC1;EFNA1;COL4A2;COL4A1;PEA15;COL6A1;IL3RA;COL6A3;MYH9;PLCG1;EPHB4;MAP3K11;EPHA2
Platelet activation, signaling and aggregation Homo sapiens R-HSA-76002	13	4.62536e-06	0.00054437	DGKE;SPARC;TRPC6;TGFB3;DGKA;FN1;VEGFC;IGF1;GNG11;F8;IL3RA;PLCG2;PECAM1
Integrin cell surface interactions Homo sapiens R-HSA-216083	7	8.54077e-06	0.000933384	COL18A1;COL4A2;COL4A1;ICAM2;PECAM1;FN1;HSPG2
Signal Transduction Homo sapiens R-HSA-162582	49	2.15606e-05	0.00219918	NRP2;DGKE;CXCL9;WIPF1;DGKA;ARHGAP4;CDH5;PEA15;ARHGDIB;CCRL2;TNFSF10;PDGFRB;TRPC6;STARD8;CTNNBIP1;NPY1R;HSPG2;COL4A2;COL4A1;MFNG;ALDH1A2;RBP1;ADAM12;COL6A1;IL3RA;COL6A3;MYH9;ADCYAP1R1;RAMP2;SDC3;LPAR4;THBS4;CCL5;CHN1;APOE;PLCG1;SH2B3;CCL16;SMAD1;KL;GABBR1;PDHA1;FN1;VEGFC;IGF1;GNG11;DHRS3;ABI2;MAP3K11
Platelet degranulation Homo sapiens R-HSA-114608	7	0.000157368	0.0141631	F8;SPARC;TGFB3;FN1;PECAM1;VEGFC;IGF1
Developmental Biology Homo sapiens R-HSA-1266738	21	0.000156826	0.0149965	PDGFRB;KL;NRP2;TRPC6;FN1;LAMB1;LAMC1;EFNA1;FABP4;COL4A2;COL4A1;PEA15;COL6A1;IL3RA;HOXB3;COL6A3;MYH9;PLCG1;EPHB4;MAP3K11;EPHA2
Response to elevated platelet cytosolic Ca2+ Homo sapiens R-HSA-76005	7	0.000210115	0.0178597	F8;SPARC;TGFB3;FN1;PECAM1;VEGFC;IGF1
Interferon Signaling Homo sapiens R-HSA-913531	9	0.000320425	0.0258027	IFI27;OAS2;HLA-DPB1;IRF7;ISG15;PLCG1;MID1;GBP1;IFIT3
Platelet homeostasis Homo sapiens R-HSA-418346	6	0.000388536	0.029723	GUCY1A2;TRPC6;PECAM1;ATP2B4;GNG11;PDE9A
Cytokine Signaling in Immune system Homo sapiens R-HSA-1280215	17	0.000501447	0.0348734	PDGFRB;KL;FN1;ISG15;MID1;IFIT3;SOCS2;IFI27;OAS2;PEA15;IL3RA;HLA-DPB1;IRF7;TNFRSF25;PLCG1;GBP1;MAP3K11
Lipoprotein metabolism Homo sapiens R-HSA-174824	4	0.000501286	0.0365223	CETP;APOE;HSPG2;ABCG1
NCAM signaling for neurite out-growth Homo sapiens R-HSA-375165	10	0.00073061	0.0447133	PDGFRB;KL;COL4A2;COL4A1;PEA15;COL6A1;IL3RA;FN1;COL6A3;MAP3K11
Signaling by PDGF Homo sapiens R-HSA-186797	12	0.000710655	0.0453043	PDGFRB;KL;COL4A2;COL4A1;PEA15;COL6A1;IL3RA;FN1;COL6A3;PLCG1;MAP3K11;THBS4
NCAM1 interactions Homo sapiens R-HSA-419037	4	0.000695815	0.0462868	COL4A2;COL4A1;COL6A1;COL6A3
Downregulated:
transcription from RNA polymerase II promoter (GO:0006366)	19	7.58994e-07	0.00129105	BTF3;ZNF473;CEBPB;TSC22D1;CCNT1;RBM8A;ADRM1;ESRRG;ELP4;MED6;POLR2C;POLR2E;SRSF3;SNRPD3;SOX9;HIVEP2;PPARA;SRSF7;NFE2L2
myofibril assembly (GO:0030239)	7	5.08895e-07	0.00129845	MYBPC2;ACTN2;LMOD1;TCAP;CFLAR;MYOZ2;MYOM2
regulation of translation (GO:0006417)	13	3.59043e-07	0.0018322	BTG2;NOLC1;HSPB1;PUM1;FOXO3;EEF2;FXR1;ILF3;NCL;POLR2C;POLR2E;EIF4E;RAN
actin-myosin filament sliding (GO:0033275)	6	2.39435e-06	0.00203639	MYBPC2;ACTN3;TPM3;ACTN2;TCAP;TNNI3
muscle contraction (GO:0006936)	10	1.66165e-06	0.00211985	MYBPC2;ACTN3;CAV3;TPM3;ACTN2;LMOD1;TCAP;TNNI3;EMD;MYOM2
muscle filament sliding (GO:0030049)	6	2.39435e-06	0.00244367	MYBPC2;ACTN3;TPM3;ACTN2;TCAP;TNNI3
positive regulation of ERAD pathway (GO:1904294)	4	7.40752e-06	0.00540008	USP13;SGTA;UBQLN2;NFE2L2
positive regulation of ER-associated ubiquitin-dependent protein catabolic process (GO:1903071)	3	3.7092e-05	0.0210311	SGTA;UBQLN2;NFE2L2
regulation of mRNA splicing, via spliceosome (GO:0048024)	6	3.59362e-05	0.0229228	SON;RBM8A;SRSF3;SAP18;SRSF7;SRSF10
regulation of mRNA stability (GO:0043488)	8	5.68554e-05	0.0290133	FXR1;ZFP36;PSMD4;YWHAB;PSMD2;SERBP1;HSPB1;PUM1
regulation of gene silencing by miRNA (GO:0060964)	6	6.74581e-05	0.0312944	FXR1;ZFP36;POLR2C;POLR2E;PUM1;RAN
actomyosin structure organization (GO:0031032)	6	9.3547e-05	0.0367208	MYBPC2;ACTN2;LMOD1;TCAP;MYOZ2;MYOM2
cellular response to growth factor stimulus (GO:0071363)	8	0.000101622	0.0370413	ZFP36;TWF2;HSPB1;HAS2;PTPN11;SOX9;EMD;LIMS1
regulation of ER-associated ubiquitin-dependent protein catabolic process (GO:1903069)	3	8.76673e-05	0.0372805	SGTA;UBQLN2;NFE2L2
positive regulation of posttranscriptional gene silencing (GO:0060148)	3	0.000169588	0.0480781	FXR1;ZFP36;PUM1
heart development (GO:0007507)	8	0.000164539	0.0493906	TGFBR3;NCOA6;TCAP;ALPK3;TNNI3;PTPN11;MEF2D;SGCG
Gene Expression Homo sapiens R-HSA-74160	38	1.76785e-06	0.00135241	ZNF473;ZNF274;BTG2;PCNA;PRKAA2;RPN2;CCNT1;RBM8A;YWHAB;RPL12;GEMIN2;DDX23;HSPB1;ZFP36;PSMD4;PSMD2;POLR2C;POLR2E;SAP18;SNRPD3;EIF4E;USP7;NCOA6;USP2;ESRRG;EEF2;EIF2S1;MED6;RPL3L;TSN;SPCS2;EIF3I;EEF1A2;TSR1;SRSF3;PPARA;SRSF7;RAN
Striated Muscle Contraction Homo sapiens R-HSA-390522	6	1.20734e-06	0.00184723	MYBPC2;ACTN3;TPM3;ACTN2;TCAP;TNNI3
RNA Polymerase II Transcription Homo sapiens R-HSA-73857	8	4.53492e-05	0.0138769	ZNF473;CCNT1;RBM8A;POLR2C;POLR2E;SRSF3;SNRPD3;SRSF7
Translation Homo sapiens R-HSA-72766	9	2.84434e-05	0.0145062	SPCS2;RPN2;RPL12;EIF3I;EEF1A2;EEF2;EIF2S1;EIF4E;RPL3L
Muscle contraction Homo sapiens R-HSA-397014	10	3.90326e-05	0.01493	MYBPC2;PLN;ACTN3;CAV3;ACTN2;TPM3;CAMK2A;LMOD1;TCAP;TNNI3
Developmental Biology Homo sapiens R-HSA-1266738	20	0.00020146	0.0440333	SPAG9;CEBPB;TSC22D1;ACTN2;NCOA6;YWHAB;CAMK2A;SEMA3E;PTPN11;FOXO3;SPTB;MED6;PSMD4;PSMD2;POLR2C;POLR2E;PPARA;MEF2D;PFN2;CAP2
Golgi Associated Vesicle Biogenesis Homo sapiens R-HSA-432722	5	0.00023702	0.0453302	ARF1;TFRC;SORT1;PUM1;IGF2R

## Sheet: RRHO - Y RET vs disuse
Description	Count	P-value	FDR	Genes
Upregulated Y RET and disuse:
positive regulation of intracellular signal transduction (GO:1902533)	14	1.1385e-07	0.000290489	CSF1R;CXCL9;SEMA4D;EIF2AK2;MIF;CXCL10;LGALS1;KIT;S100A13;HCLS1;S100A4;CD14;JCAD;SASH1
cytokine-mediated signaling pathway (GO:0019221)	16	9.58847e-08	0.0004893	CSF1R;CXCL9;ANXA2;MIF;HLA-F;CX3CL1;CXCL10;COL1A2;CASP3;KIT;CCL2;STAT6;LCP1;PPIA;TNFRSF21;HLA-DPA1
cellular response to cytokine stimulus (GO:0071345)	12	2.92342e-06	0.00497273	CSF1R;CXCL10;COL1A2;CASP3;KIT;HCLS1;CXCR4;CCL2;STAT6;CX3CL1;TNFRSF21;HLA-DPA1
neutrophil mediated immunity (GO:0002446)	11	3.20696e-05	0.0148774	EEF1A1;CYFIP1;LGALS3;TYROBP;FCER1G;ANXA2;MIF;IQGAP1;CD14;PPIA;CTSS
negative regulation of apoptotic process (GO:0043066)	11	3.08889e-05	0.0157626	CSF1R;DAB2;SEMA4D;TGFB3;CASP3;KIT;HCLS1;CCL2;MIF;APOE;MAP4K4
positive regulation of protein phosphorylation (GO:0001934)	10	4.10136e-05	0.0160994	CSF1R;DAB2;SEMA4D;TGFB3;KIT;HCLS1;MIF;IQGAP1;JCAD;BMP5
inflammatory response (GO:0006954)	8	3.89672e-05	0.0165708	CSF1R;CXCL10;CXCL9;KIT;CXCR4;CCL2;CX3CL1;TNFRSF21
neutrophil activation involved in immune response (GO:0002283)	11	2.97459e-05	0.0168659	EEF1A1;CYFIP1;LGALS3;TYROBP;FCER1G;ANXA2;MIF;IQGAP1;CD14;PPIA;CTSS
neutrophil degranulation (GO:0043312)	11	2.75694e-05	0.0175858	EEF1A1;CYFIP1;LGALS3;TYROBP;FCER1G;ANXA2;MIF;IQGAP1;CD14;PPIA;CTSS
apoptotic process (GO:0006915)	8	2.09503e-05	0.0178182	GADD45A;CASP3;GZMA;PRUNE2;ELMO1;CXCR4;CD14;TNFRSF21
phospholipid efflux (GO:0033700)	3	2.58227e-05	0.0188247	APOC1;APOE;ABCG1
regulation of apoptotic process (GO:0042981)	14	5.31748e-05	0.0193822	CSF1R;SEMA4D;GADD45A;TGFB3;GZMA;MIF;BMP5;DAB2;LGALS1;CASP3;KIT;SOX4;TNFRSF21;MAP4K4
extracellular matrix organization (GO:0030198)	8	1.96815e-05	0.020087	COL1A1;SPARC;COL1A2;CTSK;COL5A2;HTRA1;LCP1;CTSS
myeloid cell differentiation (GO:0030099)	4	6.84976e-05	0.0205614	IFI16;CASP3;KIT;HCLS1
cellular response to interleukin-12 (GO:0071349)	4	8.17123e-05	0.0208489	ANXA2;MIF;LCP1;PPIA
transmembrane receptor protein serine/threonine kinase signaling pathway (GO:0007178)	6	8.58029e-05	0.0208501	CLDN5;COL1A2;TGFB3;SMAD9;LTBP2;BMP5
lymphocyte chemotaxis (GO:0048247)	4	6.84976e-05	0.0218464	CXCL10;CXCL9;CCL2;CX3CL1
interleukin-12-mediated signaling pathway (GO:0035722)	4	8.17123e-05	0.0219462	ANXA2;MIF;LCP1;PPIA
high-density lipoprotein particle remodeling (GO:0034375)	3	7.83783e-05	0.0222202	APOC1;APOE;ABCG1
positive regulation of transport (GO:0051050)	4	6.84976e-05	0.0233029	DAB2;CD151;ANXA2;APOE
regulation of cholesterol esterification (GO:0010872)	3	1.94376e-05	0.0247975	APOC1;APOE;ABCG1
chemokine-mediated signaling pathway (GO:0070098)	4	0.000132484	0.0307303	CXCL10;CXCL9;CCL2;CX3CL1
neutrophil chemotaxis (GO:0030593)	4	0.000142752	0.0316724	LGALS3;FCER1G;CCL2;CX3CL1
granulocyte chemotaxis (GO:0071621)	4	0.000177012	0.0376371	LGALS3;FCER1G;CCL2;CX3CL1
neutrophil migration (GO:1990266)	4	0.000202915	0.0398261	LGALS3;FCER1G;CCL2;CX3CL1
cholesterol efflux (GO:0033344)	3	0.00019973	0.0407689	APOC1;APOE;ABCG1
eosinophil chemotaxis (GO:0048245)	3	0.000227436	0.0414503	LGALS3;CCL2;CX3CL1
eosinophil migration (GO:0072677)	3	0.000227436	0.0429855	LGALS3;CCL2;CX3CL1
cellular protein catabolic process (GO:0044257)	4	0.000262753	0.0446943	CTSO;CTSK;GZMA;CTSS
lamellipodium organization (GO:0097581)	3	0.000257515	0.0453137	CYFIP1;CTTN;KIT
positive regulation of endocytosis (GO:0045807)	4	0.000296994	0.0459261	DAB2;FCER1G;CD151;APOE
positive regulation of cell motility (GO:2000147)	6	0.000280914	0.0462421	COL1A1;CSF1R;DAB2;CD151;SEMA4D;RUFY3
positive regulation of peptidyl-tyrosine phosphorylation (GO:0050731)	5	0.000292198	0.0465964	CSF1R;SEMA4D;KIT;HCLS1;MIF
regulation of cell proliferation (GO:0042127)	12	0.000320855	0.0481566	CSF1R;CXCL10;CXCL9;TGFB3;CLEC11A;KIT;EIF2AK2;HCLS1;PTN;SOX4;TNFRSF21;BMP5
Extracellular matrix organization Homo sapiens R-HSA-1474244	12	1.77212e-08	2.71134e-05	COL1A1;SPARC;CD151;COL1A2;TGFB3;CASP3;CTSK;COL5A2;HTRA1;PCOLCE;LTBP2;CTSS
Assembly of collagen fibrils and other multimeric structures Homo sapiens R-HSA-2022090	6	2.85568e-07	0.00021846	COL1A1;CD151;COL1A2;COL5A2;PCOLCE;CTSS
Collagen formation Homo sapiens R-HSA-1474290	6	4.26841e-06	0.00217689	COL1A1;CD151;COL1A2;COL5A2;PCOLCE;CTSS
Chemokine receptors bind chemokines Homo sapiens R-HSA-380108	5	8.81608e-06	0.00337215	CXCL10;CXCL9;CXCR4;CCL2;CX3CL1
Immune System Homo sapiens R-HSA-168256	20	6.94033e-05	0.0212374	CYFIP1;CSF1R;FCER1G;EIF2AK2;IQGAP1;HLA-F;CTSS;LGALS3;CTSO;TYROBP;IFI16;CASP3;CTSK;KIT;ELMO1;STAT6;CD14;KPNA2;SEC24D;HLA-DPA1
Scavenging by Class A Receptors Homo sapiens R-HSA-3000480	3	0.000110881	0.0282746	COL1A1;COL1A2;APOE
MHC class II antigen presentation Homo sapiens R-HSA-2132295	5	0.000167854	0.036688	CTSO;CTSK;SEC24D;CTSS;HLA-DPA1
Upregulated Y RET only:
extracellular matrix organization (GO:0030198)	20	2.57939e-10	1.31626e-06	APP;COL18A1;LAMA4;TNC;LAMB1;NID1;HSPG2;NID2;GREM1;COL4A2;COL4A1;COL6A2;PXDN;COL6A1;KDR;SERPINH1;FLOT1;COL6A3;RECK;JAM3
type I interferon signaling pathway (GO:0060337)	11	2.92828e-09	4.98101e-06	BST2;IFI27;OAS2;MX2;MX1;ISG15;IFIT1;IFIT3;PSMB8;MYD88;IFIT2
cellular response to type I interferon (GO:0071357)	11	2.92828e-09	7.47151e-06	BST2;IFI27;OAS2;MX2;MX1;ISG15;IFIT1;IFIT3;PSMB8;MYD88;IFIT2
positive regulation of protein phosphorylation (GO:0001934)	21	1.09275e-06	0.00139408	LYN;PDGFRB;APP;NRP1;RALB;CAV2;CAV1;INHBB;IGF1;THBS4;EFNA1;RAP2A;RASSF2;CCND2;KDR;APLNR;FLOT1;CDK2AP1;CSPG4;TNFRSF25;ARHGEF2
response to type I interferon (GO:0034340)	4	1.632e-06	0.00166561	SHMT2;MX1;ISG15;IFIT1
regulation of angiogenesis (GO:0045765)	13	2.6547e-06	0.00225783	PLXND1;VASH1;ETS1;HSPG2;THBS4;CDH5;COL4A2;RRAS;KDR;APLNR;PGK1;PPARG;CD34
negative regulation of cellular process (GO:0048523)	23	5.76466e-06	0.00420243	LYN;APP;COL18A1;BLM;PLXND1;TGFB1I1;NOTCH4;CAV1;STK39;ENO1;ETS1;IFIT3;BST2;VAMP8;GJA1;CDK6;ARHGDIB;MYH9;IGFBP7;CSK;MSX1;CD34;TP53I11
positive regulation of intracellular signal transduction (GO:1902533)	21	1.1356e-05	0.0072437	LYN;CD86;PDGFRB;APP;KL;UNC5B;CAV2;CAV1;IFIT5;IGF1;PIK3CG;BST2;FKBP1A;FGR;GJA1;KITLG;TRAF5;KDR;TNFRSF25;BID;MYD88
positive regulation of cell junction assembly (GO:1901890)	5	1.91716e-05	0.0108703	NRP1;CAV1;KDR;FLOT1;THY1
cellular response to exogenous dsRNA (GO:0071360)	4	3.10612e-05	0.0158505	RALB;CAV1;FLOT1;IFIT1
sprouting angiogenesis (GO:0002040)	6	4.5621e-05	0.021164	GREM1;NRP1;CDH5;ESM1;KDR;PARVA
cellular response to dsRNA (GO:0071359)	4	7.63207e-05	0.0299588	RALB;CAV1;FLOT1;IFIT1
positive regulation of phosphorylation (GO:0042327)	12	7.10084e-05	0.0301963	LYN;PDGFRB;EFNA1;APP;NRP1;RAP2A;CCND2;RALB;KDR;FLOT1;CDK2AP1;IGF1
cellular protein modification process (GO:0006464)	31	9.89727e-05	0.0336705	APP;PTPRR;DYRK3;ST6GALNAC2;PTPRO;TNC;STK39;UBE2L6;PLOD2;PLOD1;PIK3CG;SOCS2;STK10;PENK;IGFBP7;CSK;LYN;YES1;ISG15;LAMB1;UCHL3;PSMB8;CDC25B;FGR;PTPRB;CDK6;RAB13;ASB9;SPARCL1;NUCB1;CPE
negative regulation of viral genome replication (GO:0045071)	6	9.52913e-05	0.0347337	BST2;OAS2;MX1;IFIT5;ISG15;IFIT1
regulation of smooth muscle cell migration (GO:0014910)	4	0.000125336	0.0355328	PDGFRB;NRP1;PLAU;IGF1
blood vessel endothelial cell migration (GO:0043534)	4	0.000125336	0.037623	GREM1;NRP1;KDR;MYH9
positive regulation of cell-matrix adhesion (GO:0001954)	5	0.000119698	0.0381761	NRP1;CDK6;KDR;THY1;UTRN
basement membrane organization (GO:0071711)	3	0.000173495	0.0465971	COL4A1;NID1;NID2
Axon guidance Homo sapiens R-HSA-422475	31	4.61831e-11	7.06602e-08	NRP1;PLXND1;ARPC1B;SPTA1;RRAS;ABLIM3;PEA15;KDR;CSK;MYH10;LYN;PDGFRB;ACTR3;KL;YES1;UNC5B;MSN;LAMB1;PSMB8;CNKSR2;EFNA1;KITLG;COL4A2;COL4A1;COL6A2;COL6A1;IL3RA;COL6A3;MYH9;PFN1;DOCK1
Extracellular matrix organization Homo sapiens R-HSA-1474244	22	3.04012e-10	2.32569e-07	COL18A1;COL15A1;LAMA4;TNC;PLOD2;LAMB1;PLOD1;NID1;HSPG2;NID2;EFEMP2;CAPN6;COL4A2;TNN;COL4A1;COL6A2;COL6A1;KDR;SERPINH1;COL6A3;FMOD;JAM3
Collagen biosynthesis and modifying enzymes Homo sapiens R-HSA-1650814	10	2.95201e-08	1.12914e-05	COL18A1;COL15A1;COL4A2;COL4A1;COL6A2;COL6A1;SERPINH1;COL6A3;PLOD2;PLOD1
Developmental Biology Homo sapiens R-HSA-1266738	34	2.6951e-08	1.3745e-05	NRP1;PLXND1;ARPC1B;SPTA1;RRAS;ABLIM3;PEA15;KDR;CSK;MYH10;LYN;PDGFRB;ACTR3;SREBF1;KL;YES1;UNC5B;MSN;LAMB1;PSMB8;CNKSR2;EFNA1;KITLG;FABP4;COL4A2;COL4A1;COL6A2;COL6A1;IL3RA;COL6A3;MYH9;PPARG;PFN1;DOCK1
Interferon alpha/beta signaling Homo sapiens R-HSA-909733	10	6.28899e-08	1.92443e-05	BST2;IFI27;OAS2;MX2;MX1;ISG15;IFIT1;IFIT3;PSMB8;IFIT2
Collagen formation Homo sapiens R-HSA-1474290	10	5.41542e-07	0.000138093	COL18A1;COL15A1;COL4A2;COL4A1;COL6A2;COL6A1;SERPINH1;COL6A3;PLOD2;PLOD1
Laminin interactions Homo sapiens R-HSA-3000157	6	8.48521e-07	0.000185462	COL18A1;LAMA4;LAMB1;NID1;NID2;HSPG2
Cytokine Signaling in Immune system Homo sapiens R-HSA-1280215	26	2.27246e-06	0.000386319	UBE2L6;IFIT1;IFIT3;IFIT2;SPTA1;SOCS2;PEA15;CSK;LYN;PDGFRB;KL;YES1;IL1R2;IFNGR2;MX2;MX1;ISG15;PSMB8;BST2;CNKSR2;KITLG;IFI27;OAS2;IL3RA;TNFRSF25;MYD88
Immune System Homo sapiens R-HSA-168256	47	2.23612e-06	0.000427658	CD86;APP;KLRB1;WIPF1;ARPC1B;ADCY3;UBE2L6;IFIT1;RASGRP2;IFIT3;IFIT2;PANX1;SPTA1;SOCS2;PRKAR2B;PEA15;PLCG2;CSK;CD34;LYN;PDGFRB;ACTR3;KL;YES1;UBE2C;IL1R2;IFNGR2;MX2;MX1;LY86;ISG15;PSMB8;LILRB5;BST2;CNKSR2;FGR;KITLG;IFI27;OAS2;IL3RA;ASB9;MYH9;TNFRSF25;TLR5;DOCK1;CD200;MYD88
Signal Transduction Homo sapiens R-HSA-162582	64	5.49016e-06	0.000839995	CD86;APP;NRP1;WIPF1;ARPC1B;PCSK5;PIK3CG;CDH5;EDNRB;PEA15;ARHGDIB;KDR;PDGFRB;ACTR3;PRKAB2;CTNNBIP1;HSPG2;CNKSR2;ARHGEF9;COL4A2;COL4A1;COL6A2;RBP1;COL6A1;IL3RA;APLNR;COL6A3;MYH9;ARHGEF2;PFN1;DOCK1;MGLL;ITGB3BP;NOTCH3;RALB;NOTCH4;ADCY3;FPR3;RASGRP2;THBS4;SPTA1;PRKAR2B;PENK;S1PR1;CSK;MYH10;LYN;KL;YES1;CAV1;FZD6;INHBB;IGF1;GNG11;ARHGAP25;PSMB8;NDC80;DLK1;FKBP1A;KITLG;RIT1;FABP5;SPRY1;MYD88
Hemostasis Homo sapiens R-HSA-109582	23	9.86634e-06	0.00116119	LYN;LGALS3BP;APP;GUCY1A2;ITIH4;YES1;CAV1;IGF1;RASGRP2;GNG11;PIK3CG;DOCK10;FGR;CD2;PRKAR2B;PLAU;IL3RA;PLCG2;CSK;PFN1;DOCK1;MGLL;JAM3
EPHA-mediated growth cone collapse Homo sapiens R-HSA-3928663	6	9.84912e-06	0.00125576	LYN;EFNA1;YES1;KDR;MYH9;MYH10
Innate Immune System Homo sapiens R-HSA-168249	29	1.18004e-05	0.00128961	CD86;APP;WIPF1;ARPC1B;ADCY3;UBE2L6;RASGRP2;PANX1;SPTA1;PRKAR2B;PEA15;PLCG2;CSK;LYN;PDGFRB;ACTR3;KL;YES1;LY86;ISG15;PSMB8;CNKSR2;FGR;KITLG;IL3RA;MYH9;TLR5;DOCK1;MYD88
Signaling by PDGF Homo sapiens R-HSA-186797	18	9.81408e-06	0.00136505	CD86;PDGFRB;KL;ADCY3;PSMB8;THBS4;CNKSR2;SPTA1;KITLG;COL4A2;PRKAR2B;COL4A1;COL6A2;PEA15;COL6A1;IL3RA;COL6A3;CSK
Assembly of collagen fibrils and other multimeric structures Homo sapiens R-HSA-2022090	7	1.47745e-05	0.001507	COL18A1;COL15A1;COL4A2;COL4A1;COL6A2;COL6A1;COL6A3
Interferon Signaling Homo sapiens R-HSA-913531	12	3.99474e-05	0.00381997	BST2;IFI27;OAS2;IFNGR2;MX2;MX1;UBE2L6;ISG15;IFIT1;IFIT3;PSMB8;IFIT2
Signalling by NGF Homo sapiens R-HSA-166520	19	4.95883e-05	0.00421501	CD86;PDGFRB;KL;RALB;ADCY3;PCSK5;PSMB8;CNKSR2;SPTA1;ARHGEF9;KITLG;RIT1;PRKAR2B;PEA15;IL3RA;CSK;ARHGEF2;MYD88;ITGB3BP
NCAM signaling for neurite out-growth Homo sapiens R-HSA-375165	14	4.91655e-05	0.00442489	PDGFRB;KL;PSMB8;CNKSR2;SPTA1;KITLG;COL4A2;COL4A1;COL6A2;PEA15;COL6A1;IL3RA;COL6A3;CSK
Integrin cell surface interactions Homo sapiens R-HSA-216083	7	6.15103e-05	0.0049532	COL18A1;COL4A2;COL4A1;TNC;KDR;HSPG2;JAM3
Fcgamma receptor (FCGR) dependent phagocytosis Homo sapiens R-HSA-2029480	9	7.9066e-05	0.00604855	LYN;ACTR3;FGR;YES1;WIPF1;ARPC1B;PLCG2;MYH9;DOCK1
EPH-Ephrin signaling Homo sapiens R-HSA-2682334	8	8.75147e-05	0.00637607	ACTR3;LYN;EFNA1;YES1;ARPC1B;KDR;MYH9;MYH10
Platelet activation, signaling and aggregation Homo sapiens R-HSA-76002	13	0.000115918	0.0080616	LYN;LGALS3BP;APP;ITIH4;IGF1;RASGRP2;GNG11;PIK3CG;IL3RA;PLCG2;CSK;PFN1;MGLL
Hormone-sensitive lipase (HSL)-mediated triacylglycerol hydrolysis Homo sapiens R-HSA-163560	4	0.00019384	0.0128946	FABP4;FABP5;CAV1;MGLL
NCAM1 interactions Homo sapiens R-HSA-419037	5	0.000209397	0.013349	COL4A2;COL4A1;COL6A2;COL6A1;COL6A3
Signaling by VEGF Homo sapiens R-HSA-194138	14	0.000434672	0.0266019	PDGFRB;NRP1;KL;CAV1;PSMB8;CNKSR2;SPTA1;CDH5;KITLG;PEA15;IL3RA;KDR;CSK;DOCK1
Upregulated disuse only:
regulation of transcription from RNA polymerase II promoter (GO:0006357)	86	1.1691e-10	5.96591e-07	KDM5B;HMGB2;AHR;RBPJ;BACH1;CD3D;CHD1;DCAF1;NIPBL;ZFP36;SIN3B;MYC;ANKRD1;GABPA;GTF2I;MEF2A;DDX17;MYOG;ACVR1;TGIF1;KLF10;SMARCC1;RBM14;PPP1R12A;SMARCC2;FST;NCOA3;ATRX;MED8;SAFB;SUPT3H;ETV5;TNFRSF1A;KAT2B;PPM1A;KAT2A;SFPQ;ZEB1;DMTF1;PRKAR1A;RFX5;IRF7;IRF8;EZR;MZF1;ZMYND11;SQSTM1;MET;TP53;HDAC4;FOXC1;SP100;DDX5;NUFIP1;CBFB;MAX;TNKS;NEDD4L;RTF1;ZNF24;ZBTB5;RELB;HSF2;UBN1;SMYD2;SKIL;BPTF;HEXIM1;MLXIP;S…
positive regulation of transcription, DNA-templated (GO:0045893)	69	9.79982e-10	1.66695e-06	KDM5A;CALCOCO1;PHF1;HMGB2;ILK;AHR;RBPJ;CD3D;TRIM28;MYC;GABPA;MEF2A;DDX17;MYOG;ACVR1;KLF10;SMARCC1;RBM14;PPP1R12A;SMARCC2;NCOA3;ATRX;ARNT;SUPT3H;ETV5;TNFRSF1A;KAT2B;PPM1A;KAT2A;SFPQ;RFX5;IRF7;PADI2;IRF8;MAPRE3;MZF1;SQSTM1;MET;TP53;HDAC4;FOXC1;SP100;DDX5;NUFIP1;TNKS;RTF1;ZNF24;RELB;HSF2;BPTF;WNT4;MLXIP;CD74;SMAD1;CREBBP;JUN;NPM1;NFYA;STAT1;EGF;NR1D2;SUPT5H;MEIS2;FOSL2;ASXL1;KLF6;KLF5;ERCC6;NFE2L2
negative regulation of transcription, DNA-templated (GO:0045892)	56	8.30667e-10	2.11945e-06	CREBZF;KDM5C;HMGB2;AHR;RBPJ;BACH1;DCAF1;NIPBL;ZFP36;SIN3B;TRIM28;MYC;MEF2A;TGIF1;KLF10;DAXX;SMARCC2;FST;PPM1A;ZNF91;SFPQ;ZEB1;IRF7;IRF8;EZR;MZF1;TP53;HDAC4;FOXC1;SP100;DDX5;MAX;NEDD4L;PBXIP1;RTF1;ZNF24;ZBTB5;RELB;ATXN1;SMYD2;SKIL;BPTF;WNT4;HEXIM1;KDM4A;CREBBP;JUN;STAT1;CBX3;NONO;NR1D2;SUPT5H;MEIS2;BHLHE40;MDM2;TRIM33
cellular response to hypoxia (GO:0071456)	19	6.17962e-09	5.25577e-06	BNIP3L;CREBBP;PTGIS;ARNT;BACH1;AQP1;ZFP36L1;NPEPPS;PSMD7;TBL2;PSMA4;PSMC6;MYC;PSMC1;PSMD3;LMNA;MDM2;HMOX1;TP53
regulation of transcription, DNA-templated (GO:0006355)	86	5.26798e-09	5.3765e-06	KDM5A;CREBZF;KDM5B;CALCOCO1;KDM5C;PHF1;HMGB2;JMJD1C;ILK;AHR;RBPJ;BACH1;CHD1;NIPBL;TRIM28;MYC;ZNF207;ANKRD1;ERC1;GABPA;GTF2I;DDX17;ACVR1;KLF10;DAXX;SMARCC1;SMARCC2;NCOA3;ATRX;MED8;ARNT;SAFB;SUPT3H;ETV5;MLF2;PPM1A;KAT2A;ZNF91;SFPQ;ZEB1;DMTF1;PRKAR1A;RFX5;IRF7;TERF2IP;MAPRE3;MZF1;ZMYND11;TP53;NOTCH2;HDAC4;FOXC1;SP100;DDX5;CBFB;TULP3;PBXIP1;ZNF24;SUPT6H;ATXN1;UBN1;BPTF;WNT4;HEXIM1;MLXIP;CD74;KDM4A;CR…
negative regulation of transcription from RNA polymerase II promoter (GO:0000122)	43	4.69712e-09	5.99235e-06	HDAC4;SP100;FOXC1;DDX5;MAX;NEDD4L;RTF1;RBPJ;ZBTB5;BACH1;RELB;DCAF1;NIPBL;ZFP36;SIN3B;MYC;SMYD2;SKIL;BPTF;MEF2A;HEXIM1;KLF10;TGIF1;CREBBP;JUN;STAT1;FST;ATRX;NR1D2;SUPT5H;MEIS2;PPM1A;SFPQ;ZEB1;NEDD4;BHLHE40;MDM2;IRF7;IRF8;EZR;MZF1;TP53;TRIM33
negative regulation of gene expression (GO:0010629)	44	2.26373e-08	1.65026e-05	NOTCH2;HDAC4;CREBZF;KDM5C;PHF1;FMR1;HMGB2;PBXIP1;AHR;RBPJ;ZNF24;GIGYF2;ZFP36L2;SYNCRIP;NIPBL;ZFP36;ATXN1;TRIM28;RBBP7;WNT4;HEXIM1;KLF10;MSR1;KDM4A;DAXX;JUN;SMARCC2;IGFBP5;CBX3;NONO;NR1D2;PTBP3;ZNF91;SFPQ;ZEB1;NCL;CNOT3;BHLHE40;MDM2;MAPT;EIF4E2;TP53;TRIM33;RBMS3
chromatin remodeling (GO:0006338)	17	2.95556e-08	1.88528e-05	HDAC4;DAXX;SMARCC1;SP100;NPM1;SMARCC2;CBX3;ATRX;HMGB2;SUPT6H;KAT2B;KAT2A;MYC;PADI2;HNRNPC;ANP32B;BPTF
positive regulation of transcription from RNA polymerase II promoter (GO:0045944)	53	6.31981e-08	3.58333e-05	HMGB2;AHR;RBPJ;CD3D;NIPBL;MYC;GABPA;MEF2A;DDX17;MYOG;ACVR1;KLF10;RBM14;PPP1R12A;NCOA3;ATRX;ETV5;TNFRSF1A;KAT2B;KAT2A;SFPQ;RFX5;IRF7;IRF8;MZF1;SQSTM1;MET;TP53;HDAC4;FOXC1;NUFIP1;TNKS;RTF1;ZNF24;SUPT6H;RELB;HSF2;GCN1;MLXIP;SMAD1;CREBBP;JUN;NPM1;STAT1;ERLIN1;NR1D2;SUPT5H;MEIS2;FOSL2;ASXL1;KLF6;KLF5;NFE2L2
antigen processing and presentation of exogenous peptide antigen (GO:0002478)	15	9.27358e-08	4.3021e-05	DYNC1I2;CD74;DYNC1H1;SEC24B;CLTA;KIF22;AP2A2;KIF2A;HLA-DRA;HLA-DOA;FCGR2B;HLA-DOB;CTSD;HLA-DQA1;LGMN
antigen processing and presentation of peptide antigen via MHC class II (GO:0002495)	15	1.06677e-07	4.53643e-05	DYNC1I2;CD74;DYNC1H1;SEC24B;CLTA;KIF22;AP2A2;KIF2A;HLA-DRA;HLA-DOA;FCGR2B;HLA-DOB;CTSD;HLA-DQA1;LGMN
antigen processing and presentation of exogenous peptide antigen via MHC class II (GO:0019886)	15	9.27358e-08	4.73231e-05	DYNC1I2;CD74;DYNC1H1;SEC24B;CLTA;KIF22;AP2A2;KIF2A;HLA-DRA;HLA-DOA;FCGR2B;HLA-DOB;CTSD;HLA-DQA1;LGMN
negative regulation of cellular macromolecule biosynthetic process (GO:2000113)	37	2.12518e-07	8.34215e-05	HDAC4;CREBZF;KDM5C;FMR1;HMGB2;PBXIP1;AHR;RBPJ;ZNF24;GIGYF2;SYNCRIP;NIPBL;ATXN1;TRIM28;ANKRD1;WNT4;TSPYL2;HEXIM1;KLF10;KDM4A;DAXX;JUN;SMARCC2;IGFBP5;CBX3;NONO;NR1D2;ZNF91;SFPQ;ZEB1;NCL;CNOT3;BHLHE40;MDM2;EIF4E2;TP53;TRIM33
transcription from RNA polymerase II promoter (GO:0006366)	35	4.69988e-07	0.00015989	NOTCH2;KDM5A;DDX5;CBFB;MAX;U2AF1;AHR;RTF1;RBPJ;SUPT6H;TRIM28;HSF2;DHX38;GABPA;GTF2I;MYOG;CPSF4;CREBBP;NFYA;CPSF1;MED8;ARNT;NR1D2;GTF2F1;SUPT5H;MEIS2;SRRM1;KAT2B;KAT2A;KLF5;PIR;IRF7;SRSF4;ERCC6;NFE2L2
protein ubiquitination (GO:0016567)	36	4.52525e-07	0.000164945	CBFB;TNKS;MGRN1;NEDD4L;RNF19B;RTF1;KLHL35;BACH1;NPEPPS;HERC4;PSMD7;CAND1;BTBD3;PSMD3;UBR5;UBE2H;WSB1;USP5;UBE2E3;HUWE1;UBE4A;UBE2G1;LMO7;TRPC4AP;DDB1;PSMA4;PSMC6;PSMC1;NEDD4;MDM2;BCL2;UBA1;RBCK1;FBXL4;TRIM33;NFE2L2
RNA processing (GO:0006396)	20	6.44436e-07	0.000205535	DDX17;SF3B4;RBM39;NUFIP1;NONO;CELF2;U2AF1;SUPT5H;SRRM1;SYNCRIP;SFPQ;ATXN1;TEP1;SNRNP70;PRPF3;DHX38;SRSF4;HNRNPC;PPIG;RBM6
positive regulation of gene expression (GO:0010628)	47	7.42793e-07	0.000222969	HDAC4;KDM5A;CALCOCO1;FOXC1;SP100;DDX5;PHF1;FMR1;HMGB2;ILK;AHR;TRIM28;MYC;UBR5;HABP4;GABPA;BPTF;WNT4;DDX17;ACVR1;NTRK2;CD74;SMAD1;CREBBP;JUN;SMARCC1;NPM1;SMARCC2;NFYA;STAT1;EGF;NCOA3;ARNT;NR1D2;ANK3;SUPT3H;KAT2B;PPM1A;KAT2A;KLF6;IRF7;MAPRE3;ERCC6;EZR;TP53;NFE2L2;RBMS3
positive regulation of nucleic acid-templated transcription (GO:1903508)	35	1.04539e-06	0.000296369	HDAC4;KDM5A;CALCOCO1;SP100;FOXC1;DDX5;PHF1;HMGB2;ILK;AHR;TRIM28;MYC;BPTF;WNT4;DDX17;ACVR1;CD74;CREBBP;JUN;SMARCC1;NPM1;SMARCC2;NFYA;STAT1;EGF;NCOA3;ARNT;NR1D2;SUPT3H;PPM1A;KLF6;IRF7;MAPRE3;TP53;NFE2L2
histone lysine demethylation (GO:0070076)	7	1.16717e-06	0.000313477	KDM5A;KDM5B;KDM4A;KDM5C;KDM2A;JMJD1C;KDM7A
cellular response to decreased oxygen levels (GO:0036294)	11	1.64443e-06	0.000419577	NPEPPS;BNIP3L;PTGIS;TBL2;MYC;LMNA;MDM2;HMOX1;TP53;AQP1;ZFP36L1
regulation of cell motility (GO:2000145)	14	2.49623e-06	0.000606583	MACF1;CAVIN1;EGF;FBLN1;RHOBTB1;RHOA;TTBK2;RHOB;SLK;KIF2A;ERBB3;LMNA;AMOTL2;PLXNB1
mRNA metabolic process (GO:0016071)	13	3.51543e-06	0.000815421	SF3B4;DDX5;CPSF1;NONO;U2AF1;SUPT5H;ZFP36L2;ZFP36;SFPQ;SNRNP70;PRPF3;SRSF4;TP53
RNA splicing, via transesterification reactions with bulged adenosine as nucleophile (GO:0000377)	21	4.04417e-06	0.000859891	SF3B4;CPSF4;DDX5;CPSF1;DDX46;NONO;U2AF1;PLRG1;GTF2F1;SRRM1;SYNCRIP;SART1;SFPQ;SART3;SNRNP70;PCBP1;PRPF3;TRA2A;DHX38;SRSF4;HNRNPC
transcription, DNA-templated (GO:0006351)	27	3.87739e-06	0.000860274	CREBZF;KDM5A;DDX5;CALCOCO1;CBFB;MAX;RTF1;AHR;SUPT6H;HSF2;GABPA;GTF2I;BPTF;MEF2A;NFYA;ARNT;GTF2F1;SUPT5H;MEIS2;KAT2A;KLF5;PIR;IRF7;ERCC6;TP53;PTMA;NFE2L2
ubiquitin-dependent protein catabolic process (GO:0006511)	26	5.31368e-06	0.00104291	NEDD4L;RNF19B;KLHL35;TRIM9;PSMD7;BTBD3;PSMD3;UBR5;UBE2H;CSNK1A1;HUWE1;UBE4A;UBE2G1;TRPC4AP;DDB1;PSMA4;PSMC6;PSMC1;NEDD4;MDM2;UBA1;RBCK1;TP53;FBXL4;SQSTM1;NFE2L2
cytokine-mediated signaling pathway (GO:0019221)	39	5.21377e-06	0.00106424	IFITM1;FOXC1;SP100;F13A1;ILK;ICAM1;RAP1B;PSMD7;MYC;PSMD3;CHAD;PIM1;HMOX1;GBP2;MAP3K7;IL6R;HLA-DQA1;VCAM1;STAT1;STAT2;OSMR;YWHAZ;TNFRSF1A;CXCL11;PSMA4;ZEB1;PSMC6;TXLNA;PIK3CA;PSMC1;CSNK2B;BCL2;IRF7;HLA-DRA;IRF8;IL7R;SQSTM1;TP53;CD44
mRNA splicing, via spliceosome (GO:0000398)	22	5.78094e-06	0.0010926	DDX17;SF3B4;CPSF4;DDX5;CPSF1;DDX46;NONO;U2AF1;PLRG1;GTF2F1;SRRM1;SYNCRIP;SART1;SFPQ;SART3;SNRNP70;PCBP1;PRPF3;TRA2A;DHX38;SRSF4;HNRNPC
neutrophil degranulation (GO:0043312)	32	7.35967e-06	0.0013413	FCN1;CD63;HSP90AB1;HEXB;MVP;SNAP23;GDI2;AP2A2;RAP1B;PSMD7;CAND1;PSMD3;LAMP2;PSAP;SIRPA;QSOX1;CD59;CTSD;DYNC1H1;SERPINB1;HUWE1;AMPD3;PRDX6;RHOA;CSNK2B;PADI2;CHI3L1;S100A9;S100A8;CD44;VCL;FTL
neutrophil activation involved in immune response (GO:0002283)	32	8.71709e-06	0.00153391	FCN1;CD63;HSP90AB1;HEXB;MVP;SNAP23;GDI2;AP2A2;RAP1B;PSMD7;CAND1;PSMD3;LAMP2;PSAP;SIRPA;QSOX1;CD59;CTSD;DYNC1H1;SERPINB1;HUWE1;AMPD3;PRDX6;RHOA;CSNK2B;PADI2;CHI3L1;S100A9;S100A8;CD44;VCL;FTL
neutrophil mediated immunity (GO:0002446)	32	1.03007e-05	0.00175215	FCN1;CD63;HSP90AB1;HEXB;MVP;SNAP23;GDI2;AP2A2;RAP1B;PSMD7;CAND1;PSMD3;LAMP2;PSAP;SIRPA;QSOX1;CD59;CTSD;DYNC1H1;SERPINB1;HUWE1;AMPD3;PRDX6;RHOA;CSNK2B;PADI2;CHI3L1;S100A9;S100A8;CD44;VCL;FTL
regulation of transcription from RNA polymerase II promoter in response to stress (GO:0043618)	12	1.23623e-05	0.002035	CREBBP;PSMD7;PSMA4;PSMC6;HSF2;PSMC1;PSMD3;ARNT;HMOX1;BACH1;GCN1;NFE2L2
response to cAMP (GO:0051591)	8	1.37157e-05	0.00218723	RAP1B;JUN;IGFBP5;STAT1;AHR;EZR;ZFP36L1;AQP1
intracellular steroid hormone receptor signaling pathway (GO:0030518)	10	1.56787e-05	0.0024245	DDX17;CALCOCO1;RBM14;DAXX;DDX5;NCOA3;NEDD4;UBR5;PADI2;SAFB
protein polyubiquitination (GO:0000209)	22	2.06785e-05	0.00301493	UBE2H;WSB1;CBFB;TNKS;UBE2E3;HUWE1;NEDD4L;RNF19B;UBE4A;UBE2G1;LMO7;NPEPPS;PSMD7;PSMA4;PSMC6;PSMC1;NEDD4;PSMD3;UBR5;BCL2;RBCK1;FBXL4
Ras protein signal transduction (GO:0007265)	19	2.13217e-05	0.00302235	JUN;SETDB1;NCOA3;RAB22A;RHOA;RAB11A;RHOBTB1;RHOB;EPS8;RAB32;RAP1B;PAK1;RAB30;MRAS;RAB40B;TRIM28;CDC42EP3;PLCE1;TP53
mRNA processing (GO:0006397)	22	2.06785e-05	0.00310361	SF3B4;CPSF4;DDX5;CPSF1;DDX46;NONO;U2AF1;PLRG1;GTF2F1;SUPT5H;SRRM1;SYNCRIP;SART1;SFPQ;SART3;SNRNP70;PCBP1;PRPF3;TRA2A;DHX38;SRSF4;HNRNPC
interferon-gamma-mediated signaling pathway (GO:0060333)	10	2.66364e-05	0.00367366	SP100;VCAM1;STAT1;IRF7;IRF8;HLA-DRA;GBP2;CD44;HLA-DQA1;ICAM1
protein complex assembly (GO:0006461)	17	2.87767e-05	0.00386441	TLE4;NSF;CREBBP;SEC24B;NPM1;KHDRBS3;NUFIP1;TRRAP;CSNK1A1;SEC16A;TNFRSF1A;PYGO1;TRIM28;MYC;NBR1;CD59;MAPT
regulation of centriole replication (GO:0046599)	5	4.26784e-05	0.00558431	KAT2B;NPM1;RBM14;KAT2A;SPICE1
regulation of gene expression (GO:0010468)	52	4.92559e-05	0.00571256	CALCOCO1;DDX46;HMGB2;JMJD1C;AHR;BACH1;SART3;SNRNP70;MYC;ZNF207;ERC1;GABPA;DAXX;NCOA3;ATRX;ANK3;SAFB;SUPT3H;MLF2;SFPQ;DMTF1;TERF2IP;MAPT;EZR;MZF1;ZMYND11;TP53;RBMS3;NOTCH2;HDAC4;FOXC1;SP100;TULP3;SUPT6H;PTHLH;ZFP36L1;UBR5;BPTF;WNT4;NTRK2;MSR1;SMAD1;KDM4A;CREBBP;NFYA;DENND4A;EGF;NONO;MOK;NR1D2;BHLHE40;NFE2L2
modification-dependent protein catabolic process (GO:0019941)	14	4.9149e-05	0.00583272	UBE2H;UBE4A;NEDD4L;UBE2G1;TRPC4AP;DDB1;PSMC6;NEDD4;PSMD3;UBR5;MDM2;UBA1;SQSTM1;FBXL4
cellular response to cytokine stimulus (GO:0071345)	29	4.81636e-05	0.00585188	FOXC1;F13A1;ZFP36L2;ICAM1;ZFP36L1;SYNCRIP;ZFP36;MYC;CHAD;PIM1;ANKRD1;HMOX1;IL6R;VCAM1;PTGIS;STAT1;STAT2;OSMR;YWHAZ;RHOA;TNFRSF1A;ZEB1;TXLNA;PIK3CA;BCL2;IRF8;CHI3L1;TP53;NFE2L2
protein deubiquitination (GO:0016579)	20	4.79188e-05	0.00596413	SMAD1;USP5;TRRAP;TNKS;STAM;RHOA;SUPT3H;ASXL1;CYLD;KAT2B;KAT2A;PSMD7;PSMA4;PSMC6;MYC;PSMC1;PSMD3;MDM2;TP53;MAP3K7
RNA splicing (GO:0008380)	12	4.67904e-05	0.00596928	SF3B4;SYNCRIP;SFPQ;TEP1;SNRNP70;PRPF3;NONO;SRSF4;U2AF1;PPIG;HNRNPC;SRRM1
regulation of DNA damage response, signal transduction by p53 class mediator (GO:0043516)	6	5.65358e-05	0.00641116	CD74;DDX5;ANKRD1;SMYD2;MDM2;CD44
regulation of cell morphogenesis involved in differentiation (GO:0010769)	7	5.79228e-05	0.00642566	PAK1;FMR1;NEDD4;KIF13B;NEDD4L;WASHC2C;EPHB3
regulation of transcription from RNA polymerase II promoter in response to hypoxia (GO:0061418)	10	6.89925e-05	0.00749083	CREBBP;PSMD7;PSMA4;PSMC6;PSMC1;PSMD3;ARNT;RBPJ;BACH1;NFE2L2
regulation of mRNA stability (GO:0043488)	13	7.18153e-05	0.00763487	NPM1;FMR1;PARN;YWHAZ;ZFP36L2;GIGYF2;ZFP36L1;ZFP36;PSMD7;PSMA4;PSMC6;PSMC1;PSMD3
negative regulation of nucleic acid-templated transcription (GO:1903507)	28	7.49117e-05	0.00780152	HDAC4;CREBZF;KDM5C;HMGB2;PBXIP1;AHR;RBPJ;ZNF24;NIPBL;ATXN1;TRIM28;WNT4;HEXIM1;KLF10;KDM4A;DAXX;JUN;SMARCC2;CBX3;NONO;NR1D2;ZNF91;SFPQ;ZEB1;BHLHE40;MDM2;TP53;TRIM33
nucleosome organization (GO:0034728)	10	7.7018e-05	0.00786046	SMARCC1;DAXX;NPM1;SART3;SMARCC2;NASP;ATRX;HMGB2;ANP32B;SUPT6H
regulated exocytosis (GO:0045055)	14	8.35152e-05	0.00835643	ABCC4;CD63;EGF;F13A1;MANF;SYNGR2;LAMP2;PSAP;HABP4;SERPING1;QSOX1;CALM1;VCL;RAB11FIP5
regulation of cell migration (GO:0030334)	22	0.000107618	0.0105611	ACVR1;SPAG9;MACF1;IFITM1;IGFBP5;EGF;SEMA3F;SULF1;RHOA;RHOBTB1;TTBK2;ROBO1;RHOB;PAK1;SLK;KIF2A;GPNMB;DLG5;LMNA;AMOTL2;PLXNB1;VCL
endothelial tube morphogenesis (GO:0061154)	4	0.000117142	0.0106746	CSNK2B;RBPJ;RHOA;RHOB
RNA metabolic process (GO:0016070)	16	0.000114523	0.0108224	DDX17;DDX28;RBM39;DDX5;NUFIP1;DDX46;CELF2;PARN;GTF2F1;SYNCRIP;ATXN1;PCBP1;DHX38;SKIV2L;HNRNPC;RBM6
negative regulation of centrosome duplication (GO:0010826)	4	0.000117142	0.0108687	KAT2B;NPM1;KAT2A;RBM14
positive regulation of intracellular signal transduction (GO:1902533)	29	0.000114326	0.0110076	ILK;ERBB3;HMOX1;MAP3K7;EPHB3;HEXIM1;OSBPL8;NTRK2;CD74;MIOS;EGF;RHOA;TNFRSF1A;PPM1A;CXCL11;P2RX4;PIK3CA;NEDD4;DLG5;BCL2;CHI3L1;TERF2IP;PLXNB1;RBCK1;IL7R;S100A9;MET;TP53;S100A8
cellular response to transforming growth factor beta stimulus (GO:0071560)	11	0.000124953	0.0111866	ACVR1;KLF10;SMAD1;JUN;PARD3;ANKRD1;MAP3K7;ZFP36L2;RHOA;ZFP36L1;WNT4
mesenchymal cell differentiation (GO:0048762)	7	0.000138002	0.011936	DDX17;DDX5;FOXC1;TRIM28;DLG5;RBPJ;WNT4
regulation of keratinocyte differentiation (GO:0045616)	6	0.00013771	0.0121161	FOXC1;ZFP36;CBFB;NUMA1;NCOA3;ZFP36L1
intracellular estrogen receptor signaling pathway (GO:0030520)	5	0.00015042	0.0125835	DDX17;DDX5;RBM14;PADI2;SAFB
regulation of axonogenesis (GO:0050770)	8	0.000149542	0.0127185	NTRK2;PAK1;KIF13B;LRP4;PLXNB1;RHOA;ROBO1;EPHB3
cellular response to cAMP (GO:0071320)	6	0.000168045	0.0138312	RAP1B;IGFBP5;AHR;EZR;ZFP36L1;AQP1
protein modification by small protein removal (GO:0070646)	19	0.000176588	0.0140801	SMAD1;USP5;TRRAP;TNKS;STAM;RHOA;ASXL1;CYLD;KAT2B;KAT2A;PSMD7;PSMA4;PSMC6;MYC;PSMC1;PSMD3;MDM2;TP53;MAP3K7
cellular protein localization (GO:0034613)	22	0.000175675	0.0142297	FCN1;NSF;CD63;CD74;RABGAP1L;NPM1;MIOS;KDELR1;RAB22A;RAB11A;FBLN5;RAB32;AP4M1;SNX1;NIPBL;RAB30;RAB40B;EPB41L3;TMED3;DMD;EZR;VCL
platelet degranulation (GO:0002576)	12	0.000213634	0.0167719	ABCC4;CD63;EGF;LAMP2;PSAP;HABP4;F13A1;SERPING1;QSOX1;CALM1;VCL;MANF
response to nicotine (GO:0035094)	5	0.000251166	0.0188485	CHRNA1;CHRNB1;CHRND;BCL2;HMOX1
mRNA transcription (GO:0009299)	5	0.000251166	0.0191299	MYOG;DDX5;ARNT;SUPT6H;TP53
regulation of mitotic cell cycle phase transition (GO:1901990)	15	0.000249888	0.0193209	CEP57;DYNC1I2;DYNC1H1;CETN2;CEP164;HMMR;ZFP36L2;ZFP36L1;DDB1;PSMD7;PSMA4;PSMC6;PSMC1;PSMD3;ALMS1
non-canonical Wnt signaling pathway (GO:0035567)	12	0.000267184	0.0194777	PSMD7;PSMA4;PSMC6;PSMC1;PSMD3;CALM1;MAP3K7;AP2A2;PLCB2;RHOA;WNT4;TNRC6B
negative regulation of cellular amide metabolic process (GO:0034249)	9	0.000263926	0.019519	SYNCRIP;PRNP;IGFBP5;SNRNP70;FMR1;NCL;CNOT3;EIF4E2;GIGYF2
nucleosome assembly (GO:0006334)	8	0.000277628	0.019954	DAXX;NPM1;SART3;NASP;ATRX;UBN1;HMGB2;ANP32B
regulation of ERBB signaling pathway (GO:1901184)	5	0.000317507	0.0225033	RHBDF1;ERBB3;EGF;RBPJ;LGMN
regulation of intrinsic apoptotic signaling pathway (GO:2001242)	7	0.000333362	0.0229884	CYLD;SGMS1;DAPK2;BCL2;S100A9;TP53;S100A8
regulation of G2/M transition of mitotic cell cycle (GO:0010389)	13	0.000330745	0.0231204	CEP57;DYNC1I2;DYNC1H1;CETN2;CEP164;HMMR;RAB11A;PSMD7;PSMA4;PSMC6;PSMC1;PSMD3;ALMS1
epithelial tube morphogenesis (GO:0060562)	6	0.000345743	0.0235244	ACVR1;PAK1;CSNK2B;MET;MTSS1;RHOB
response to alkaloid (GO:0043279)	5	0.00039631	0.0266101	CHRNA1;CHRNB1;CHRND;BCL2;HMOX1
cellular response to oxidative stress (GO:0034599)	11	0.000428908	0.0277053	JUN;GPX3;PRDX1;TXNL1;HMOX1;ARNT;MAPT;TP53;PRDX6;ETV5;NFE2L2
positive regulation of sodium ion transmembrane transport (GO:1902307)	3	0.00042523	0.0278199	DMD;GLRX;ANK3
positive regulation of cell differentiation (GO:0045597)	15	0.000440412	0.0280928	ACVR1;MEF2A;MYOG;SPAG9;MSR1;IFITM1;JUN;FOXC1;HSP90AB1;PLA2G2A;ZFP36L1;ZFP36;CDH15;IL6R;WNT4
astral microtubule organization (GO:0030953)	3	0.00042523	0.0281812	NUMA1;EZR;RAB11A
histone modification (GO:0016570)	10	0.000463533	0.0284989	HDAC4;KDM4A;CREBBP;RBM14;KAT2A;SIN3B;TRRAP;HUWE1;PADI2;SUPT3H
cellular response to interferon-gamma (GO:0071346)	11	0.000461982	0.0287499	SYNCRIP;SP100;VCAM1;STAT1;IRF7;HLA-DRA;IRF8;GBP2;HLA-DQA1;CD44;ICAM1
regulation of muscle cell differentiation (GO:0051147)	6	0.000477276	0.0289945	MEF2A;SPAG9;MYOG;CDH15;SUPT6H;ZFP36L1
regulation of cell division (GO:0051302)	8	0.000483958	0.0290546	CETN2;MYC;NCOA3;TXNIP;CALM1;EVI2B;RAB11FIP3;RAB11A
regulation of macroautophagy (GO:0016241)	11	0.000461982	0.0291049	ATP6V1A;IFT20;BNIP3L;PIK3CA;EXOC7;NEDD4;ATP6V1B2;ULK1;QSOX1;SUPT5H;MAP3K7
cellular response to nitrogen compound (GO:1901699)	4	0.000510079	0.0292464	DAXX;FMR1;DDX11;ATRX
regulation of monocyte differentiation (GO:0045655)	4	0.000510079	0.0295788	CD74;MYC;IRF7;ZFP36L1
establishment or maintenance of actin cytoskeleton polarity (GO:0030950)	4	0.000510079	0.0299187	RHOA;RHOBTB1;AQP1;RHOB
regulation of nuclear-transcribed mRNA catabolic process, deadenylation-dependent decay (GO:1900151)	4	0.000510079	0.0302666	ZFP36;ZFP36L2;ZFP36L1;TNRC6B
muscle contraction (GO:0006936)	12	0.00053527	0.0303498	MYL4;CHRNB1;CHRND;P2RX6;MYH3;CALD1;MYOF;MYH8;DMD;CALM1;OBSL1;VCL
positive regulation of axonogenesis (GO:0050772)	6	0.00055616	0.0308488	MACF1;NTRK2;PLXNB1;MAPT;RHOA;ROBO1
epithelial to mesenchymal transition (GO:0001837)	6	0.00055616	0.0311878	DDX17;DDX5;TRIM28;DLG5;RBPJ;WNT4
regulation of apoptotic signaling pathway (GO:2001233)	5	0.000597141	0.0324171	CYLD;SGMS1;DAPK2;MADD;BCL2
cellular response to UV (GO:0034644)	8	0.000595234	0.0326611	DDB1;CREBBP;NPM1;FMR1;MYC;NEDD4;TP53;AQP1
regulation of DNA binding (GO:0051101)	7	0.000627699	0.0326852	FOXC1;SP100;JUN;EGF;CSNK2B;HMGB2;HABP4
cellular response to growth factor stimulus (GO:0071363)	12	0.000609777	0.0327547	ACVR1;NTRK2;ZFP36;FOXC1;EGR3;KIDINS220;ANKRD1;MAPT;ZFP36L2;CD44;ZFP36L1;WNT4
regulation of cell cycle G2/M phase transition (GO:1902749)	9	0.000617838	0.0328419	CEP57;DYNC1I2;DYNC1H1;NPM1;CETN2;CEP164;ALMS1;HMMR;TP53
plasma membrane bounded cell projection morphogenesis (GO:0120039)	7	0.000627699	0.0330221	PAK1;SNX1;STK25;NCOA3;EPB41L3;PLXNB1;DCLK1
positive regulation of Wnt signaling pathway (GO:0030177)	12	0.000650178	0.0335137	MACF1;PPM1A;PSMD7;PSMA4;PSMC6;TNKS;PSMC1;PSMD3;UBR5;ILK;SULF1;WNT4
regulation of cell differentiation (GO:0045595)	11	0.000661108	0.0337363	DDX17;DDX5;CREBBP;JUN;HSP90AB1;CBFB;NR1D2;ANP32B;SUPT6H;SKIL;PTHLH
cellular response to hydroxyurea (GO:0072711)	3	0.000728481	0.0360916	FMR1;DDX11;ATRX
DNA replication-independent nucleosome assembly (GO:0006336)	6	0.000744017	0.0361592	NPM1;NASP;UBN1;ATRX;RBBP7;CENPC
leukocyte aggregation (GO:0070486)	3	0.000728481	0.0364455	S100A9;CD44;S100A8
mRNA transport (GO:0051028)	10	0.000742826	0.0364485	CPSF4;ZFP36;CPSF1;FMR1;DHX38;SRSF4;U2AF1;AGFG1;SRRM1;ZFP36L1
histone H3-K4 demethylation (GO:0034720)	3	0.000728481	0.0368063	KDM5A;KDM5B;KDM5C
T cell receptor signaling pathway (GO:0050852)	13	0.000778979	0.0375012	EIF2B4;CD3D;PAK1;PSMD7;PSMA4;PSMC6;PIK3CA;PSMC1;PSMD3;HLA-DRA;RBCK1;MAP3K7;HLA-DQA1
innate immune response activating cell surface receptor signaling pathway (GO:0002220)	11	0.000811652	0.038709	FCN1;CREBBP;PAK1;PSMD7;PSMA4;PSMC6;CLEC10A;PSMC1;PSMD3;MAP3K7;RELB
positive regulation of signal transduction (GO:0009967)	15	0.000822066	0.0388426	MACF1;CD63;CD74;PRKCI;CREBBP;PTGIS;ILK;ARNT;RBPJ;SULF1;ROBO1;ASXL1;KAT2B;PPM1A;DLG5
hyaluronan catabolic process (GO:0030214)	4	0.000886514	0.0407557	HEXB;HEXA;HMMR;CD44
positive regulation of nuclear-transcribed mRNA catabolic process, deadenylation-dependent decay (GO:1900153)	4	0.000886514	0.0411262	ZFP36;ZFP36L2;ZFP36L1;TNRC6B
Notch signaling pathway (GO:0007219)	7	0.000885028	0.0414339	NOTCH2;KAT2B;CREBBP;STAT1;MYC;RBPJ;NLE1
positive regulation of cell cycle process (GO:0090068)	10	0.000927398	0.0422546	MYOG;SVIL;DYNC1H1;NUMA1;EGF;DDX11;ATRX;PKP4;TP53;RHOA
cellular response to peptide (GO:1901653)	6	0.000977468	0.0437546	PRNP;DDX11;MDM2;FCGR2B;TP53;ZFP36L1
neuron projection development (GO:0031175)	13	0.000975561	0.0440556	NCOA3;DCLK1;RAB11A;MANF;PAK1;STK25;NEDD4;EPB41L3;ULK1;PLXNB1;MAP4;MAPT;EPHB3
regulation of cytokine-mediated signaling pathway (GO:0001959)	9	0.00102067	0.045291	CD74;CYLD;HSP90AB1;CBFB;STAT1;STAT2;MADD;RBCK1;TNFRSF1A
regulation of mRNA processing (GO:0050684)	5	0.00102984	0.045304	CPSF4;AHCYL1;SAFB;SUPT6H;ZFP36L1
regulation of signal transduction (GO:0009966)	16	0.00104638	0.0456382	ACVR1;TSPYL2;CD63;NTRK2;CREBBP;SP100;IGFBP5;CBFB;ILK;TULP3;SULF1;DHRS3;ERBB3;PLCE1;MET;EPHB3
histone H3-K36 demethylation (GO:0070544)	3	0.00114106	0.0458489	KDM4A;KDM2A;KDM7A
mitotic spindle organization (GO:0007052)	8	0.00115734	0.0461399	DYNC1H1;KIF2A;TNKS;ZNF207;SPICE1;MAP4;RHOA;RAB11A
peptidyl-lysine acetylation (GO:0018394)	3	0.00114106	0.0462128	KAT2B;CREBBP;KAT2A
negative regulation of centriole replication (GO:0046600)	3	0.00114106	0.0465825	KAT2B;KAT2A;RBM14
response to hydroxyurea (GO:0072710)	3	0.00114106	0.0469581	FMR1;DDX11;ATRX
positive regulation of RNA polymerase II transcriptional preinitiation complex assembly (GO:0045899)	3	0.00114106	0.0473399	PSMC6;PSMC1;TP53
nuclear-transcribed mRNA catabolic process, deadenylation-independent decay (GO:0031086)	3	0.00114106	0.0477279	ZFP36;PNRC1;ZFP36L1
protein-DNA complex assembly (GO:0065004)	9	0.00110484	0.0477798	DDB1;DAXX;NPM1;SART3;CETN2;ATRX;HMGB2;ERCC5;ANP32B
cellular response to glucocorticoid stimulus (GO:0071385)	4	0.00113347	0.0478026	ZFP36;ZFP36L2;ZFP36L1;AQP1
positive regulation of transcription from RNA polymerase II promoter in response to stress (GO:0036003)	5	0.0012157	0.0480907	HSF2;RBPJ;TP53;GCN1;NFE2L2
positive regulation of transcription of Notch receptor target (GO:0007221)	4	0.00113347	0.048201	KAT2B;CREBBP;STAT1;RBPJ
cellular response to inorganic substance (GO:0071241)	4	0.00113347	0.048606	FMR1;DDX11;ATRX;AQP1
response to hydrogen peroxide (GO:0042542)	6	0.00126346	0.0495958	NET1;STK25;HMOX1;AQP1;RHOB;NFE2L2
Adaptive Immune System Homo sapiens R-HSA-1280218	56	7.35554e-11	5.62699e-08	IFITM1;AHCYL1;CLTA;RNF19B;CBLB;AP2A2;CD3D;ICAM1;TRIM9;NPEPPS;HERC4;PSMD7;PSMD3;AKT3;MRC1;HLA-DOA;HLA-DOB;MAP3K7;CTSD;WSB1;UBE2E3;UBE4A;KIF22;YWHAZ;PSMA4;PIK3CA;KIF2A;RBCK1;PHLPP2;DYNC1I2;MGRN1;NEDD4L;RAP1B;PAK1;ERBB3;HLA-DQA1;CD74;DYNC1H1;SEC24B;UBE2H;VCAM1;EGF;ERAP1;HUWE1;UBE2G1;PSMC6;PSMC1;NEDD4;MDM2;HLA-DRA;UBA1;FCGR2B;CALM1;FBXL4;LGMN;TNRC6B
Immune System Homo sapiens R-HSA-168256	90	4.02155e-11	6.15297e-08	FCN1;IFITM1;HSP90AB1;AHCYL1;CLTA;RNF19B;CBLB;AP2A2;CD3D;ICAM1;GHR;TRIM9;NPEPPS;HERC4;PSMD7;PSMD3;AKT3;MRC1;HLA-DOA;HLA-DOB;MAP3K7;CTSD;IL6R;MEF2A;WSB1;UBE2E3;UBE4A;KIF22;OSMR;YWHAZ;TNFRSF1A;PSMA4;TXLNA;PIK3CA;KIF2A;PRKAR1A;ATP6V1B2;IRF7;TXNIP;IRF8;RBCK1;EIF4E2;SQSTM1;CD44;VCL;PHLPP2;C1QB;ATP6V1A;DYNC1I2;SP100;CFH;C1S;C1R;MGRN1;CFI;NEDD4L;RELB;RAP1B;PAK1;ERBB3;CD59;GBP2;HLA-DQA1;CD74;DYNC1H1;CREBB…
MHC class II antigen presentation Homo sapiens R-HSA-2132295	14	1.25179e-06	0.000638411	DYNC1I2;CD74;DYNC1H1;SEC24B;CLTA;KIF22;AP2A2;KIF2A;HLA-DRA;HLA-DOA;HLA-DOB;CTSD;HLA-DQA1;LGMN
Class I MHC mediated antigen processing & presentation Homo sapiens R-HSA-983169	25	2.24091e-06	0.00085715	MGRN1;NEDD4L;RNF19B;CBLB;HERC4;TRIM9;NPEPPS;PSMD7;PSMD3;MRC1;UBE2H;SEC24B;WSB1;UBE2E3;ERAP1;HUWE1;UBE4A;UBE2G1;PSMA4;PSMC6;PSMC1;NEDD4;UBA1;RBCK1;FBXL4
HDMs demethylate histones Homo sapiens R-HSA-3214842	7	4.37172e-06	0.00111479	KDM5A;KDM5B;PHF2;KDM4A;KDM5C;KDM2A;KDM7A
Membrane Trafficking Homo sapiens R-HSA-199991	30	3.82712e-06	0.0011711	DYNC1I2;KDELR1;SNAP23;CLTA;AP4M1;TGOLN2;MAN2A2;MAN1A2;TMED3;KIF13B;CD59;AP3S1;NSF;DYNC1H1;SEC24B;EXOC7;SEC16A;ANK3;STAM;KIF22;YWHAZ;RAB11A;RAB30;MYH3;KIF2A;DNAJC6;MYH8;PLIN3;CALM1;FTL
Antigen processing: Ubiquitination & Proteasome degradation Homo sapiens R-HSA-983168	22	5.43478e-06	0.00118789	UBE2H;WSB1;MGRN1;UBE2E3;HUWE1;NEDD4L;RNF19B;UBE4A;CBLB;UBE2G1;HERC4;TRIM9;NPEPPS;PSMD7;PSMA4;PSMC6;PSMC1;NEDD4;PSMD3;UBA1;RBCK1;FBXL4
G2/M Transition Homo sapiens R-HSA-69275	17	9.04567e-06	0.00172998	CEP57;DYNC1I2;DYNC1H1;HSP90AB1;PPP1R12A;NUMA1;CETN2;CEP164;HMMR;PCM1;PSMD7;PSMA4;PSMC6;PSMC1;PSMD3;ALMS1;TP53
Mitotic G2-G2/M phases Homo sapiens R-HSA-453274	17	1.0539e-05	0.00179163	CEP57;DYNC1I2;DYNC1H1;HSP90AB1;PPP1R12A;NUMA1;CETN2;CEP164;HMMR;PCM1;PSMD7;PSMA4;PSMC6;PSMC1;PSMD3;ALMS1;TP53
Vesicle-mediated transport Homo sapiens R-HSA-5653656	32	1.26498e-05	0.00193542	DYNC1I2;KDELR1;SNAP23;CLTA;AP4M1;TGOLN2;MAN2A2;MAN1A2;STAB1;TMED3;KIF13B;CD59;AP3S1;NSF;MSR1;DYNC1H1;SEC24B;EXOC7;SEC16A;ANK3;STAM;KIF22;YWHAZ;RAB11A;RAB30;MYH3;KIF2A;DNAJC6;MYH8;PLIN3;CALM1;FTL
Developmental Biology Homo sapiens R-HSA-1266738	44	1.47498e-05	0.00205157	HSP90AB1;CLTA;RBPJ;SHB;AP2A2;EFNA4;ROBO1;RAP1B;ABLIM1;PAK1;PSMD7;ERBB3;PSMD3;AKT3;ADAM23;RBBP7;NEO1;EPHB3;MEF2A;MYOG;SPAG9;PRNP;CREBBP;JUN;EGF;NCOA3;LIMK2;MED8;ANK3;RHOA;RHOB;PSMA4;PSMC6;KLF5;PSMC1;COL4A4;CSNK2B;COL4A3;PLXNB1;CDH15;EZR;CALM1;MET;VCL
Notch-HLH transcription pathway Homo sapiens R-HSA-350054	5	1.91734e-05	0.00209538	NOTCH2;KAT2B;CREBBP;KAT2A;RBPJ
Pre-NOTCH Transcription and Translation Homo sapiens R-HSA-1912408	8	1.66213e-05	0.00211921	NOTCH2;KAT2B;CREBBP;JUN;KAT2A;RBPJ;TP53;TNRC6B
NICD traffics to nucleus Homo sapiens R-HSA-157052	5	1.91734e-05	0.00225656	NOTCH2;KAT2B;CREBBP;KAT2A;RBPJ
Chromatin modifying enzymes Homo sapiens R-HSA-3247509	19	2.56844e-05	0.00245607	KDM5A;PHF2;KDM5B;KDM4A;SMARCC1;CREBBP;BRD1;KDM5C;SMARCC2;KDM2A;SETDB1;TRRAP;SUPT3H;KAT2B;KAT2A;SMYD2;PADI2;RBBP7;KDM7A
mRNA Splicing - Major Pathway Homo sapiens R-HSA-72163	14	2.78485e-05	0.00250636	SF3B4;DDX5;CPSF1;U2AF1;PLRG1;GTF2F1;SRRM1;SART1;SNRNP70;PRPF3;PCBP1;DHX38;SRSF4;HNRNPC
Chromatin organization Homo sapiens R-HSA-4839726	19	2.56844e-05	0.00261981	KDM5A;PHF2;KDM5B;KDM4A;SMARCC1;CREBBP;BRD1;KDM5C;SMARCC2;KDM2A;SETDB1;TRRAP;SUPT3H;KAT2B;KAT2A;SMYD2;PADI2;RBBP7;KDM7A
Signaling by Wnt Homo sapiens R-HSA-195721	22	3.89538e-05	0.00331108	TLE4;CREBBP;TRRAP;CSNK1A1;TNKS;CLTA;AP2A2;YWHAZ;RHOA;PYGO1;PSMD7;PSMA4;PSMC6;MYC;PSMC1;PSMD3;CSNK2B;CALM1;PLCB2;MAP3K7;WNT4;TNRC6B
MAPK6/MAPK4 signaling Homo sapiens R-HSA-5687128	11	5.81338e-05	0.0046813	PAK1;JUN;PSMD7;PSMA4;PSMC6;MYC;NCOA3;PSMC1;PSMD3;CDC42EP3;TNRC6B
mRNA Splicing Homo sapiens R-HSA-72172	14	6.19598e-05	0.00473992	SF3B4;DDX5;CPSF1;U2AF1;PLRG1;GTF2F1;SRRM1;SART1;SNRNP70;PRPF3;PCBP1;DHX38;SRSF4;HNRNPC
Axon guidance Homo sapiens R-HSA-422475	31	7.44809e-05	0.00542647	HSP90AB1;CLTA;SHB;AP2A2;EFNA4;ROBO1;RAP1B;ABLIM1;PAK1;PSMD7;ERBB3;PSMD3;NEO1;EPHB3;PRNP;EGF;LIMK2;ANK3;RHOA;RHOB;PSMA4;PSMC6;PSMC1;COL4A4;CSNK2B;COL4A3;PLXNB1;EZR;CALM1;MET;VCL
Cytokine Signaling in Immune system Homo sapiens R-HSA-1280215	35	9.42622e-05	0.00655551	IFITM1;SP100;ICAM1;RELB;RAP1B;GHR;PSMD7;ERBB3;PSMD3;GBP2;MAP3K7;IL6R;HLA-DQA1;VCAM1;STAT1;EGF;STAT2;OSMR;YWHAZ;TNFRSF1A;PSMA4;PSMC6;TXLNA;PIK3CA;PSMC1;NEDD4;IRF7;HLA-DRA;IRF8;EIF4E2;CALM1;IL7R;SQSTM1;CD44;VCL
Platelet degranulation Homo sapiens R-HSA-114608	11	0.000193573	0.0123403	ABCC4;CD63;EGF;LAMP2;PSAP;HABP4;F13A1;SERPING1;QSOX1;CALM1;VCL
Pre-NOTCH Expression and Processing Homo sapiens R-HSA-1912422	8	0.000193131	0.0128474	NOTCH2;KAT2B;KAT2A;JUN;CREBBP;RBPJ;TP53;TNRC6B
Diseases of signal transduction Homo sapiens R-HSA-5663202	20	0.000225824	0.0138204	HDAC4;CREBBP;CSNK1A1;STAT1;TNKS;EGF;RBPJ;GTF2F1;KAT2B;KAT2A;PSMD7;PSMA4;PSMC6;PIK3CA;ERBB3;MYC;PSMC1;AKT3;PSMD3;MDM2
Beta-catenin independent WNT signaling Homo sapiens R-HSA-3858494	13	0.000236637	0.0139252	CLTA;AP2A2;RHOA;PSMD7;PSMA4;PSMC6;PSMC1;PSMD3;CALM1;MAP3K7;PLCB2;WNT4;TNRC6B
Hyaluronan uptake and degradation Homo sapiens R-HSA-2160916	4	0.000263897	0.0144201	HEXB;HEXA;HMMR;CD44
Hemostasis Homo sapiens R-HSA-109582	31	0.000256477	0.0145337	CD63;F13A1;JMJD1C;RAP1B;AKT3;LAMP2;PSAP;HABP4;KIF13B;SIRPA;QSOX1;CD74;ABCC4;CREBBP;EGF;KIF22;YWHAZ;RHOA;RHOB;P2RX6;P2RX4;PIK3CA;KIF2A;PRKAR1A;IRF7;SERPING1;PDE5A;CALM1;TP53;CD44;VCL
Response to elevated platelet cytosolic Ca2+ Homo sapiens R-HSA-76005	11	0.00029175	0.0153923	ABCC4;CD63;EGF;LAMP2;PSAP;HABP4;F13A1;SERPING1;QSOX1;CALM1;VCL
Interferon gamma signaling Homo sapiens R-HSA-877300	10	0.000303293	0.0154679	SP100;VCAM1;STAT1;IRF7;IRF8;HLA-DRA;GBP2;CD44;HLA-DQA1;ICAM1
NOTCH1 Intracellular Domain Regulates Transcription Homo sapiens R-HSA-2122947	7	0.000333362	0.016453	HDAC4;TLE4;KAT2B;CREBBP;KAT2A;MYC;RBPJ
Downregulation of SMAD2/3:SMAD4 transcriptional activity Homo sapiens R-HSA-2173795	5	0.00039631	0.0183744	TGIF1;PPM1A;NEDD4L;SKIL;TRIM33
Cell Cycle Homo sapiens R-HSA-1640170	31	0.000393688	0.0188232	CEP57;DYNC1I2;HSP90AB1;NUMA1;MAX;CETN2;CEP164;HMMR;ARPP19;CENPC;NIPBL;PCM1;PSMD7;MYC;PSMD3;LMNA;RBBP7;DYNC1H1;NPM1;PPP1R12A;YWHAZ;PSMA4;PSMC6;KIF2A;PSMC1;ALMS1;CSNK2B;MDM2;TERF2IP;MCM6;TP53
Anchoring of the basal body to the plasma membrane Homo sapiens R-HSA-5620912	10	0.000426847	0.0192081	CEP57;DYNC1I2;DYNC1H1;PCM1;C2CD3;CETN2;CEP164;ALMS1;RAB11A;TTBK2
NGF signalling via TRKA from the plasma membrane Homo sapiens R-HSA-187037	23	0.000457858	0.0200149	MEF2A;PHLPP2;NTRK2;AHCYL1;KIDINS220;EGF;CLTA;AP2A2;RHOA;RAP1B;PSMD7;PSMA4;PSMC6;PIK3CA;ERBB3;PRKAR1A;PSMC1;AKT3;PSMD3;MDM2;CALM1;VCL;TNRC6B
Signal Transduction Homo sapiens R-HSA-162582	97	0.000471899	0.0200557	AHCYL1;TRRAP;RBPJ;PSMD7;MYC;PSMD3;AKT3;MAP3K7;IL6R;MEF2A;TLE4;PRKCI;FST;MYO7A;GTF2F1;PYGO1;PRKAR1A;PARD3;COL4A4;MADD;CSNK2B;COL4A3;RBCK1;SQSTM1;TP53;VCL;NOTCH2;ATP6V1A;KHDRBS3;TNKS;NEDD4L;RHOBTB1;ARHGAP12;RAP1B;PSAP;SKIL;WNT4;SMAD1;CREBBP;JUN;STAM;ARHGAP26;NET1;CYLD;CXCL11;GNAL;MDM2;PLXNB1;AMOTL2;CALM1;LRP10;GDI2;CLTA;ADM;SHB;AP2A2;GHR;TGIF1;PPP1R12A;NCOA3;YWHAZ;RHOA;TNFRSF1A;RHOB;KAT2B;PPM1A;KAT…
Downstream TCR signaling Homo sapiens R-HSA-202424	10	0.000502798	0.0207914	PSMD7;PSMA4;PSMC6;PIK3CA;PSMC1;PSMD3;HLA-DRA;MAP3K7;CD3D;HLA-DQA1
Signalling by NGF Homo sapiens R-HSA-166520	26	0.000518758	0.0208869	PHLPP2;AHCYL1;CLTA;AP2A2;RAP1B;PSMD7;ERBB3;AKT3;PSMD3;MEF2A;NTRK2;PRKCI;KIDINS220;EGF;RHOA;NET1;PSMA4;PSMC6;PIK3CA;PRKAR1A;PSMC1;MDM2;CALM1;SQSTM1;VCL;TNRC6B
TCR signaling Homo sapiens R-HSA-202403	11	0.000534558	0.0209711	PAK1;PSMD7;PSMA4;PSMC6;PIK3CA;PSMC1;PSMD3;HLA-DRA;MAP3K7;CD3D;HLA-DQA1
TCF dependent signaling in response to WNT Homo sapiens R-HSA-201681	15	0.000575234	0.0220027	TLE4;CREBBP;TRRAP;CSNK1A1;TNKS;YWHAZ;PYGO1;PSMD7;PSMA4;PSMC6;MYC;PSMC1;PSMD3;CSNK2B;WNT4
Stabilization of p53 Homo sapiens R-HSA-69541	7	0.00079142	0.0263233	PSMD7;PSMA4;PSMC6;PSMC1;PSMD3;MDM2;TP53
Signaling by NOTCH Homo sapiens R-HSA-157118	11	0.000708462	0.0264377	TLE4;NOTCH2;HDAC4;KAT2B;CREBBP;JUN;KAT2A;MYC;RBPJ;TP53;TNRC6B
Apoptosis Homo sapiens R-HSA-109581	13	0.000778979	0.0264853	DAPK2;HMGB2;YWHAZ;PSMD7;PSMA4;PSMC6;PSMC1;AKT3;PSMD3;LMNA;BCL2;MAPT;TP53
Cell Cycle, Mitotic Homo sapiens R-HSA-69278	26	0.000764948	0.0265993	CEP57;DYNC1I2;HSP90AB1;NUMA1;MAX;CETN2;CEP164;HMMR;ARPP19;CENPC;NIPBL;PCM1;PSMD7;MYC;PSMD3;LMNA;DYNC1H1;PPP1R12A;PSMA4;PSMC6;KIF2A;PSMC1;ALMS1;CSNK2B;MCM6;TP53
Regulation of mRNA stability by proteins that bind AU-rich elements Homo sapiens R-HSA-450531	9	0.000734221	0.0267466	ZFP36;PSMD7;PSMA4;PSMC6;PSMC1;PSMD3;PARN;YWHAZ;ZFP36L1
C-type lectin receptors (CLRs) Homo sapiens R-HSA-5621481	11	0.000758602	0.0269921	CREBBP;PAK1;AHCYL1;PSMD7;PSMA4;PSMC6;PSMC1;PSMD3;CALM1;MAP3K7;RELB
Sema4D in semaphorin signaling Homo sapiens R-HSA-400685	5	0.000865915	0.0281883	LIMK2;PLXNB1;MET;RHOA;RHOB
Platelet activation, signaling and aggregation Homo sapiens R-HSA-76002	17	0.000940498	0.0293666	CD63;ABCC4;EGF;F13A1;YWHAZ;RHOA;RHOB;RAP1B;PIK3CA;AKT3;LAMP2;PSAP;HABP4;SERPING1;QSOX1;CALM1;VCL
Programmed Cell Death Homo sapiens R-HSA-5357801	13	0.000922897	0.0294173	DAPK2;HMGB2;YWHAZ;PSMD7;PSMA4;PSMC6;PSMC1;AKT3;PSMD3;LMNA;BCL2;MAPT;TP53
AURKA Activation by TPX2 Homo sapiens R-HSA-8854518	8	0.00096553	0.0295452	CEP57;DYNC1I2;DYNC1H1;PCM1;CETN2;CEP164;ALMS1;HMMR
Sema4D mediated inhibition of cell attachment and migration Homo sapiens R-HSA-416550	3	0.00114106	0.0306283	PLXNB1;MET;RHOA
Signaling by TGF-beta Receptor Complex Homo sapiens R-HSA-170834	8	0.00105797	0.0311287	TGIF1;PPM1A;MYC;PARD3;NEDD4L;SKIL;RHOA;TRIM33
Erythrocytes take up oxygen and release carbon dioxide Homo sapiens R-HSA-1247673	3	0.00114106	0.0311753	CA2;RHAG;AQP1
Signaling by the B Cell Receptor (BCR) Homo sapiens R-HSA-983705	16	0.00104638	0.0313913	PHLPP2;AHCYL1;EGF;CBLB;PSMD7;PSMA4;PSMC6;PIK3CA;ERBB3;PSMC1;AKT3;PSMD3;MDM2;CALM1;MAP3K7;TNRC6B
CDO in myogenesis Homo sapiens R-HSA-375170	5	0.0012157	0.0315257	MEF2A;SPAG9;MYOG;CDH15;NEO1
RHO GTPases Activate ROCKs Homo sapiens R-HSA-5627117	4	0.00113347	0.0315312	PPP1R12A;LIMK2;RHOA;RHOB
PCP/CE pathway Homo sapiens R-HSA-4086400	9	0.00110484	0.0318945	PSMD7;PSMA4;PSMC6;PSMC1;PSMD3;CLTA;AP2A2;RHOA;WNT4
Processing of Capped Intron-Containing Pre-mRNA Homo sapiens R-HSA-72203	14	0.00125627	0.0320348	SF3B4;DDX5;CPSF1;U2AF1;PLRG1;GTF2F1;SRRM1;SART1;SNRNP70;PCBP1;PRPF3;DHX38;SRSF4;HNRNPC
Myogenesis Homo sapiens R-HSA-525793	5	0.0012157	0.0320693	MEF2A;SPAG9;MYOG;CDH15;NEO1
Hyaluronan metabolism Homo sapiens R-HSA-2142845	4	0.00113347	0.0321151	HEXB;HEXA;HMMR;CD44
The role of GTSE1 in G2/M progression after G2 checkpoint Homo sapiens R-HSA-8852276	7	0.00134997	0.0338598	HSP90AB1;PSMD7;PSMA4;PSMC6;PSMC1;PSMD3;TP53
Transcriptional activity of SMAD2/SMAD3:SMAD4 heterotrimer Homo sapiens R-HSA-2173793	6	0.00142845	0.0352504	TGIF1;PPM1A;MYC;NEDD4L;SKIL;TRIM33
Interferon Signaling Homo sapiens R-HSA-913531	14	0.0014547	0.0353284	IFITM1;SP100;VCAM1;STAT1;STAT2;ICAM1;NEDD4;IRF7;HLA-DRA;IRF8;EIF4E2;GBP2;HLA-DQA1;CD44
Translocation of GLUT4 to the plasma membrane Homo sapiens R-HSA-1445148	7	0.0014916	0.0356585	MYH3;EXOC7;SNAP23;MYH8;CALM1;YWHAZ;RAB11A
G-protein mediated events Homo sapiens R-HSA-112040	6	0.00160935	0.0378816	AHCYL1;GNAL;PLCB4;PRKAR1A;CALM1;PLCB2
Recruitment of mitotic centrosome proteins and complexes Homo sapiens R-HSA-380270	8	0.00177145	0.0404525	CEP57;DYNC1I2;DYNC1H1;PCM1;NUMA1;CETN2;CEP164;ALMS1
Centrosome maturation Homo sapiens R-HSA-380287	8	0.00177145	0.0410654	CEP57;DYNC1I2;DYNC1H1;PCM1;NUMA1;CETN2;CEP164;ALMS1
Intra-Golgi and retrograde Golgi-to-ER traffic Homo sapiens R-HSA-6811442	13	0.00182958	0.0411656	NSF;DYNC1I2;DYNC1H1;KDELR1;KIF22;TGOLN2;RAB30;MAN2A2;KIF2A;MAN1A2;TMED3;KIF13B;PLIN3
CLEC7A (Dectin-1) signaling Homo sapiens R-HSA-5607764	9	0.00200012	0.0431013	AHCYL1;PSMD7;PSMA4;PSMC6;PSMC1;PSMD3;CALM1;MAP3K7;RELB
p53-Dependent G1 DNA Damage Response Homo sapiens R-HSA-69563	7	0.00198682	0.0434262	PSMD7;PSMA4;PSMC6;PSMC1;PSMD3;MDM2;TP53
p53-Dependent G1/S DNA damage checkpoint Homo sapiens R-HSA-69580	7	0.00198682	0.0440555	PSMD7;PSMA4;PSMC6;PSMC1;PSMD3;MDM2;TP53
Downregulated Y RET and disuse:
positive regulation of viral transcription (GO:0050434)	4	1.94395e-06	0.00991997	HPN;POLR2D;POLR2I;POLR2J
Formation of the HIV-1 Early Elongation Complex Homo sapiens R-HSA-167158	3	5.17568e-05	0.00494925	POLR2D;POLR2I;POLR2J
Formation of the Early Elongation Complex Homo sapiens R-HSA-113418	3	5.17568e-05	0.00527919	POLR2D;POLR2I;POLR2J
Elongation arrest and recovery Homo sapiens R-HSA-112387	3	4.71239e-05	0.00554612	POLR2D;POLR2I;POLR2J
FGFR2 mutant receptor activation Homo sapiens R-HSA-1839126	3	5.17568e-05	0.00565628	POLR2D;POLR2I;POLR2J
Pausing and recovery of HIV elongation Homo sapiens R-HSA-167290	3	4.71239e-05	0.0060083	POLR2D;POLR2I;POLR2J
HIV Transcription Initiation Homo sapiens R-HSA-167161	3	0.000123532	0.00609691	POLR2D;POLR2I;POLR2J
RNA Polymerase II Transcription Pre-Initiation And Promoter Opening Homo sapiens R-HSA-73779	3	0.000123532	0.00630014	POLR2D;POLR2I;POLR2J
RNA Polymerase II Transcription Initiation Homo sapiens R-HSA-75953	3	0.000123532	0.00651739	POLR2D;POLR2I;POLR2J
Tat-mediated HIV elongation arrest and recovery Homo sapiens R-HSA-167243	3	4.27717e-05	0.00654407	POLR2D;POLR2I;POLR2J
HIV elongation arrest and recovery Homo sapiens R-HSA-167287	3	4.71239e-05	0.00655451	POLR2D;POLR2I;POLR2J
mRNA Capping Homo sapiens R-HSA-72086	3	3.48762e-05	0.00667007	POLR2D;POLR2I;POLR2J
RNA Polymerase II Transcription Initiation And Promoter Clearance Homo sapiens R-HSA-76042	3	0.000123532	0.00675015	POLR2D;POLR2I;POLR2J
RNA Polymerase II Promoter Escape Homo sapiens R-HSA-73776	3	0.000123532	0.00700016	POLR2D;POLR2I;POLR2J
RNA Pol II CTD phosphorylation and interaction with CE Homo sapiens R-HSA-77075	3	2.8004e-05	0.00714102	POLR2D;POLR2I;POLR2J
RNA Polymerase II HIV Promoter Escape Homo sapiens R-HSA-167162	3	0.000123532	0.0072694	POLR2D;POLR2I;POLR2J
Pausing and recovery of Tat-mediated HIV elongation Homo sapiens R-HSA-167238	3	4.27717e-05	0.00727119	POLR2D;POLR2I;POLR2J
Formation of RNA Pol II elongation complex Homo sapiens R-HSA-112382	3	0.000123532	0.00756017	POLR2D;POLR2I;POLR2J
PIWI-interacting RNA (piRNA) biogenesis Homo sapiens R-HSA-5601884	3	3.48762e-05	0.00762293	POLR2D;POLR2I;POLR2J
RNA Polymerase II Transcription Elongation Homo sapiens R-HSA-75955	3	0.000123532	0.00787518	POLR2D;POLR2I;POLR2J
Formation of HIV-1 elongation complex containing HIV-1 Tat Homo sapiens R-HSA-167200	3	0.000115286	0.00801764	POLR2D;POLR2I;POLR2J
Formation of HIV elongation complex in the absence of HIV Tat Homo sapiens R-HSA-167152	3	0.000123532	0.00821758	POLR2D;POLR2I;POLR2J
Tat-mediated elongation of the HIV-1 transcript Homo sapiens R-HSA-167246	3	0.000115286	0.00839943	POLR2D;POLR2I;POLR2J
Influenza Viral RNA Transcription and Replication Homo sapiens R-HSA-168273	4	0.000178206	0.00852046	POLR2D;POLR2I;POLR2J;RPL3L
RNA Pol II CTD phosphorylation and interaction with CE Homo sapiens R-HSA-167160	3	2.8004e-05	0.00856922	POLR2D;POLR2I;POLR2J
Abortive elongation of HIV-1 transcript in the absence of Tat Homo sapiens R-HSA-167242	3	1.706e-05	0.00870062	POLR2D;POLR2I;POLR2J
HIV Transcription Elongation Homo sapiens R-HSA-167169	3	0.000115286	0.0088194	POLR2D;POLR2I;POLR2J
Transcriptional regulation of pluripotent stem cells Homo sapiens R-HSA-452723	3	0.000107408	0.00912966	POLR2D;POLR2I;POLR2J
Signaling by FGFR2 in disease Homo sapiens R-HSA-5655253	3	0.000115286	0.00928358	POLR2D;POLR2I;POLR2J
Formation of TC-NER Pre-Incision Complex Homo sapiens R-HSA-6781823	3	0.000215508	0.00942078	POLR2D;POLR2I;POLR2J
mRNA Splicing - Minor Pathway Homo sapiens R-HSA-72165	3	0.000203621	0.00944063	POLR2D;POLR2I;POLR2J
Activation of PPARGC1A (PGC-1alpha) by phosphorylation Homo sapiens R-HSA-2151209	2	0.000210482	0.00947168	PRKAG1;MAPK12
FGFR2 alternative splicing Homo sapiens R-HSA-6803529	3	2.49307e-05	0.00953599	POLR2D;POLR2I;POLR2J
Influenza Life Cycle Homo sapiens R-HSA-168255	4	0.00022486	0.00955655	POLR2D;POLR2I;POLR2J;RPL3L
Viral Messenger RNA Synthesis Homo sapiens R-HSA-168325	3	0.000107408	0.0096667	POLR2D;POLR2I;POLR2J
Developmental Biology Homo sapiens R-HSA-1266738	8	0.000277086	0.0114579	LGI1;ACTN2;CAMK2A;POLR2D;POLR2I;POLR2J;MAPK12;SCN2B
Influenza Infection Homo sapiens R-HSA-168254	4	0.000302595	0.0121834	POLR2D;POLR2I;POLR2J;RPL3L
TP53 Regulates Transcription of DNA Repair Genes Homo sapiens R-HSA-6796648	3	0.000327054	0.0128306	POLR2D;POLR2I;POLR2J
MicroRNA (miRNA) biogenesis Homo sapiens R-HSA-203927	3	1.706e-05	0.0130509	POLR2D;POLR2I;POLR2J
Dual incision in TC-NER Homo sapiens R-HSA-6782135	3	0.000359764	0.0131057	POLR2D;POLR2I;POLR2J
Gap-filling DNA repair synthesis and ligation in TC-NER Homo sapiens R-HSA-6782210	3	0.000343158	0.0131258	POLR2D;POLR2I;POLR2J
RNA Polymerase II Pre-transcription Events Homo sapiens R-HSA-674695	3	0.000376879	0.0134099	POLR2D;POLR2I;POLR2J
Signaling by FGFR in disease Homo sapiens R-HSA-1226099	3	0.000359764	0.0134253	POLR2D;POLR2I;POLR2J
Signaling by FGFR2 IIIa TM Homo sapiens R-HSA-8851708	3	9.39189e-06	0.0143696	POLR2D;POLR2I;POLR2J
Transcription of the HIV genome Homo sapiens R-HSA-167172	3	0.000431346	0.0149991	POLR2D;POLR2I;POLR2J
CREB phosphorylation through the activation of CaMKII Homo sapiens R-HSA-442729	2	0.000487704	0.0165819	ACTN2;CAMK2A
Transcriptional regulation by small RNAs Homo sapiens R-HSA-5578749	3	0.000532912	0.0177251	POLR2D;POLR2I;POLR2J
Unblocking of NMDA receptor, glutamate binding and activation Homo sapiens R-HSA-438066	2	0.000629929	0.0196692	ACTN2;CAMK2A
RNA polymerase II transcribes snRNA genes Homo sapiens R-HSA-6807505	3	0.000648644	0.0198485	POLR2D;POLR2I;POLR2J
Ras activation uopn Ca2+ infux through NMDA receptor Homo sapiens R-HSA-442982	2	0.000629929	0.020079	ACTN2;CAMK2A
Transcription-Coupled Nucleotide Excision Repair (TC-NER) Homo sapiens R-HSA-6781827	3	0.000624327	0.0203239	POLR2D;POLR2I;POLR2J
Muscle contraction Homo sapiens R-HSA-397014	4	0.0008937	0.026811	ACTN2;KCND3;CAMK2A;SCN2B
Activation of HOX genes during differentiation Homo sapiens R-HSA-5619507	3	0.000988679	0.0285411	POLR2D;POLR2I;POLR2J
Activation of anterior HOX genes in hindbrain development during early embryogenesis Homo sapiens R-HSA-5617472	3	0.000988679	0.02909	POLR2D;POLR2I;POLR2J
Signaling by FGFR2 Homo sapiens R-HSA-5654738	5	0.00113533	0.0321677	ACTN2;CAMK2A;POLR2D;POLR2I;POLR2J
Signaling by FGFR Homo sapiens R-HSA-190236	5	0.0012068	0.033571	ACTN2;CAMK2A;POLR2D;POLR2I;POLR2J
Gene Silencing by RNA Homo sapiens R-HSA-211000	3	0.00142445	0.0389181	POLR2D;POLR2I;POLR2J
CREB phosphorylation through the activation of Ras Homo sapiens R-HSA-442742	2	0.00160322	0.0430339	ACTN2;CAMK2A
Nucleotide Excision Repair Homo sapiens R-HSA-5696398	3	0.00172647	0.045543	POLR2D;POLR2I;POLR2J
Downregulated Y RET only:
No enriched terms
Downregulated disuse only:
respiratory electron transport chain (GO:0022904)	19	1.43087e-14	7.30172e-11	NDUFA9;COX7B;NDUFA7;NDUFA6;UQCRB;NDUFA5;NDUFA2;NDUFA1;NDUFB1;ETFA;NDUFC1;SDHC;ETFB;COX6A2;SDHB;COX6B1;UQCRC2;NDUFV1;COX10
mitochondrial ATP synthesis coupled electron transport (GO:0042775)	16	5.66128e-12	1.44448e-08	NDUFA9;COX7B;NDUFA7;NDUFA6;UQCRB;NDUFA5;NDUFA2;NDUFA1;NDUFB1;NDUFC1;SDHC;COX6A2;COX6B1;UQCRC2;NDUFV1;COX10
fatty acid beta-oxidation (GO:0006635)	10	3.06344e-08	5.21091e-05	GCDH;ACADVL;ACAA2;AUH;SCP2;ETFA;ETFB;ACAA1;ACADS;CRAT
mitochondrial electron transport, NADH to ubiquinone (GO:0006120)	9	1.85775e-07	0.000237003	NDUFA9;NDUFA7;NDUFA6;NDUFA5;NDUFA2;NDUFA1;NDUFB1;NDUFC1;NDUFV1
cellular respiration (GO:0045333)	9	1.25995e-06	0.0012859	NR4A3;UQCRB;ETFA;SDHC;ETFB;UQCRC2;COX6A2;SDHB;COX10
mitochondrial respiratory chain complex I assembly (GO:0032981)	9	3.42775e-06	0.00218647	NDUFA9;NDUFA7;NDUFA6;NDUFA5;NDUFA2;NDUFA1;NDUFB1;NDUFC1;NDUFV1
mitochondrial respiratory chain complex I biogenesis (GO:0097031)	9	3.42775e-06	0.00249883	NDUFA9;NDUFA7;NDUFA6;NDUFA5;NDUFA2;NDUFA1;NDUFB1;NDUFC1;NDUFV1
NADH dehydrogenase complex assembly (GO:0010257)	9	3.42775e-06	0.0029153	NDUFA9;NDUFA7;NDUFA6;NDUFA5;NDUFA2;NDUFA1;NDUFB1;NDUFC1;NDUFV1
fatty acid beta-oxidation using acyl-CoA dehydrogenase (GO:0033539)	5	6.43235e-06	0.00364714	GCDH;ACADVL;ETFA;ETFB;ACADS
mitochondrial respiratory chain complex assembly (GO:0033108)	10	1.68805e-05	0.00861413	NDUFA9;NDUFA7;NDUFA6;UQCRB;NDUFA5;NDUFA2;NDUFA1;NDUFB1;NDUFC1;NDUFV1
phosphorylation (GO:0016310)	21	1.94947e-05	0.00904376	PLK4;UQCRB;PDGFB;ADK;PHKA1;PRKCA;NIPSNAP2;AURKA;IKBKB;BCKDK;CDK8;WNT11;WNK1;RPS6KA2;FASTK;MAPKAPK2;NEK2;UQCRC2;SGK1;CDK16;MAP3K5
branched-chain amino acid catabolic process (GO:0009083)	5	3.96469e-05	0.0144513	BCKDK;HMGCL;AUH;ACADSB;DLD
toll-like receptor signaling pathway (GO:0002224)	9	3.9534e-05	0.0155186	IKBKB;MAPKAPK3;CTSL;MAPKAPK2;CD36;FADD;TAB1;CTSB;HSPD1
glutathione metabolic process (GO:0006749)	7	3.84114e-05	0.0163345	GGCT;GPX1;GSTO1;ETHE1;MGST2;GSTT1;MMACHC
regulation of acetyl-CoA biosynthetic process from pyruvate (GO:0010510)	4	8.25454e-05	0.0263268	PDHX;DLD;PDK2;PDK1
regulation of acyl-CoA biosynthetic process (GO:0050812)	4	8.25454e-05	0.0280819	PDHX;DLD;PDK2;PDK1
protein phosphorylation (GO:0006468)	22	0.000117005	0.033171	PLK4;FLT1;PDGFB;PHKA1;PRKCA;AURKA;IKBKB;CDK8;WNT11;ABI2;MAPKAPK3;WNK1;RPS6KA2;FASTK;MAPKAPK2;NEK2;SGK1;CAMK2G;CDK16;MAP3K5;PSKH1;MAP2K6
metallo-sulfur cluster assembly (GO:0031163)	4	0.000113821	0.0341664	HSPA9;CIAPIN1;NUBP1;ISCU
aerobic respiration (GO:0009060)	5	0.000171498	0.0460607	UQCRB;SDHC;UQCRC2;COX6A2;SDHB
nicotinamide nucleotide metabolic process (GO:0046496)	6	0.000205494	0.049935	PFKFB1;PDHX;LDHA;PKM;PKLR;DLD
Metabolism Homo sapiens R-HSA-1430728	119	1.05142e-32	1.60867e-29	GDE1;ENO3;NUBP1;GCSH;SCP2;MPC2;ACAA1;GYG1;PDK2;PSPH;PDK1;PDHX;CPT1A;RPS7;DIO2;PHKA1;PRKCA;SDHC;SDHB;COX6B1;SULT2B1;ETHE1;FDX1;HMBS;PSME4;MAPKAPK2;UQCRC2;ISCU;GCDH;PFKFB1;MTMR2;UQCRB;PEX11A;MGST2;GSTT1;ACACB;OAZ2;NPAS2;LDHA;PTDSS1;INPP5A;INPP5J;COX11;ST3GAL6;NDUFV1;ARSB;COX10;ESRRA;IDH1;SYNJ2;ACADSB;CS;GGCT;CDK8;GRHPR;RPS28;COQ2;SLC6A8;ACO2;COX7B;ACADVL;ACY1;AMD1;ADK;GPT;ETFA;ETFB;SLC2A5;KHK;GYS1;…
The citric acid (TCA) cycle and respiratory electron transport Homo sapiens R-HSA-1428517	28	1.17881e-19	9.01789e-17	COX7B;FH;UQCRB;NDUFB1;ETFA;ETFB;LDHA;MPC2;COX11;NDUFV1;PDK2;PDK1;IDH3A;NDUFA9;PDHX;NDUFA7;NDUFA6;NDUFA5;NDUFA2;NDUFA1;SDHC;NDUFC1;SDHB;COX6B1;CS;UQCRC2;ACO2;DLD
Respiratory electron transport Homo sapiens R-HSA-611105	18	5.73987e-14	2.92733e-11	NDUFA9;COX7B;NDUFA7;NDUFA6;UQCRB;NDUFA5;NDUFA2;NDUFA1;NDUFB1;ETFA;NDUFC1;SDHC;ETFB;SDHB;COX6B1;COX11;UQCRC2;NDUFV1
Respiratory electron transport, ATP synthesis by chemiosmotic coupling, and heat production by uncoupling proteins. Homo sapiens R-HSA-163200	18	2.74445e-12	1.04975e-09	NDUFA9;COX7B;NDUFA7;NDUFA6;UQCRB;NDUFA5;NDUFA2;NDUFA1;NDUFB1;SDHC;ETFA;NDUFC1;ETFB;SDHB;COX6B1;COX11;UQCRC2;NDUFV1
Pyruvate metabolism and Citric Acid (TCA) cycle Homo sapiens R-HSA-71406	12	7.67138e-11	2.34744e-08	CS;PDHX;FH;LDHA;MPC2;SDHC;ACO2;SDHB;DLD;PDK2;PDK1;IDH3A
Citric acid cycle (TCA cycle) Homo sapiens R-HSA-71403	7	3.69478e-08	8.07574e-06	CS;FH;SDHC;ACO2;SDHB;DLD;IDH3A
Metabolism of amino acids and derivatives Homo sapiens R-HSA-71291	24	3.50029e-08	8.92573e-06	PDHX;GCDH;RPS7;AMD1;DIO2;GPT;ACADSB;OAZ2;DDO;SRM;GCSH;ALDH4A1;BCKDK;GRHPR;RPS28;GATM;SLC6A8;AUH;TST;ETHE1;PSME4;DLD;ASPA;PSPH
Metabolism of lipids and lipoproteins Homo sapiens R-HSA-556833	34	1.78693e-07	3.4175e-05	MTMR2;ACADVL;PEX11A;GDE1;ACACB;NPAS2;HMGCL;PTDSS1;SCP2;GM2A;INPP5J;CD36;ACAA1;ACADS;LDLR;ARSB;TEAD3;ESRRA;CPT1A;ABCC1;GPX1;CERS6;IDH1;SYNJ2;POMC;CDK8;FABP3;COQ2;LPCAT3;FDX1;MAPKAPK2;PNPLA4;PLIN2;CRAT
Complex I biogenesis Homo sapiens R-HSA-6799198	9	3.29314e-07	5.59834e-05	NDUFA9;NDUFA7;NDUFA6;NDUFA5;NDUFA2;NDUFA1;NDUFB1;NDUFC1;NDUFV1
Pyruvate metabolism Homo sapiens R-HSA-70268	6	9.98571e-06	0.00152781	PDHX;LDHA;MPC2;DLD;PDK2;PDK1
Diseases of metabolism Homo sapiens R-HSA-5668914	7	2.16708e-05	0.00276302	POMC;GYS1;IDH1;FDX1;ACACB;GYG1;MMACHC
Signaling by VEGF Homo sapiens R-HSA-194138	19	2.05492e-05	0.00285821	CYFIP2;DUSP5;FLT1;NOS3;MAPKAP1;PDGFB;PPP2R5B;PRKCA;PHB;NRG2;FGF1;RASGRP3;PPP5C;ABI2;MAPKAPK3;PSME4;MAPKAPK2;CAMK2G;HBEGF
VEGFA-VEGFR2 Pathway Homo sapiens R-HSA-4420097	18	4.96075e-05	0.00583842	CYFIP2;DUSP5;NOS3;MAPKAP1;PDGFB;PPP2R5B;PRKCA;PHB;NRG2;FGF1;RASGRP3;PPP5C;ABI2;MAPKAPK3;PSME4;MAPKAPK2;CAMK2G;HBEGF
Mitochondrial protein import Homo sapiens R-HSA-1268020	7	7.29524e-05	0.00797265	HSPA9;CS;COQ2;MTX2;TIMM17A;ACO2;HSPD1
Innate Immune System Homo sapiens R-HSA-168249	32	8.79333e-05	0.0089692	CYFIP2;FCN3;MAPKAP1;PDGFB;ICAM3;ADCY1;PHB;C8B;FGF1;RASGRP3;IKBKB;CTSL;RPS6KA2;PCBP2;FADD;CD36;CAMK2G;CD55;CTSB;MAP2K6;DUSP5;PPP2R5B;PRKCA;NRG2;PPP5C;ABI2;MAPKAPK3;PSME4;MAPKAPK2;MASP1;TAB1;HBEGF
Glyoxylate metabolism and glycine degradation Homo sapiens R-HSA-389661	5	9.71923e-05	0.00929401	GCSH;PDHX;GRHPR;DLD;DDO
Regulation of pyruvate dehydrogenase (PDH) complex Homo sapiens R-HSA-204174	4	0.000113821	0.0102439	PDHX;DLD;PDK2;PDK1
Signaling by Retinoic Acid Homo sapiens R-HSA-5362517	6	0.000138896	0.0111848	PDHX;CPT1A;RXRG;DLD;PDK2;PDK1
Glucose metabolism Homo sapiens R-HSA-70326	8	0.000134064	0.0113954	GYS1;PFKFB1;PKM;PKLR;AGL;PHKA1;ENO3;GYG1
Signalling by NGF Homo sapiens R-HSA-166520	21	0.000173648	0.0132841	DUSP5;TRIO;HDAC1;MAPKAP1;PDGFB;PPP2R5B;PRKCA;ADCY1;PHB;NRG2;FGF1;KALRN;RASGRP3;IKBKB;PPP5C;MAPKAPK3;RPS6KA2;PSME4;MAPKAPK2;CAMK2G;HBEGF
activated TAK1 mediates p38 MAPK activation Homo sapiens R-HSA-450302	4	0.000258581	0.0188395	MAPKAPK3;MAPKAPK2;TAB1;MAP2K6
Fatty acid, triacylglycerol, and ketone body metabolism Homo sapiens R-HSA-535734	13	0.000297847	0.0207139	ESRRA;CPT1A;ACADVL;PEX11A;ACACB;NPAS2;CDK8;HMGCL;PNPLA4;PLIN2;CD36;ACADS;TEAD3
Toll-Like Receptors Cascades Homo sapiens R-HSA-168898	10	0.000372565	0.023751	IKBKB;MAPKAPK3;CTSL;RPS6KA2;MAPKAPK2;FADD;TAB1;CD36;MAP2K6;CTSB
ChREBP activates metabolic gene expression Homo sapiens R-HSA-163765	3	0.000363266	0.0241651	PKLR;MLX;ACACB
Upregulated Y RET, downregulated disuse:
The citric acid (TCA) cycle and respiratory electron transport Homo sapiens R-HSA-1428517	5	1.93991e-07	0.000296807	PDHA1;SUCLA2;COX4I1;NDUFAB1;COX5A
Metabolism Homo sapiens R-HSA-1430728	9	1.40391e-05	0.0107399	CKMT2;PDHA1;SUCLA2;COX4I1;GOT2;PGAM2;NDUFAB1;COX5A;DECR1
Respiratory electron transport Homo sapiens R-HSA-611105	3	6.40281e-05	0.0326543	COX4I1;NDUFAB1;COX5A
Respiratory electron transport, ATP synthesis by chemiosmotic coupling, and heat production by uncoupling proteins. Homo sapiens R-HSA-163200	3	0.000121052	0.0463025	COX4I1;NDUFAB1;COX5A
Downregulated Y RET, upregulated disuse:
No enriched terms

## Sheet: RRHO - Y RET vs O RET
Description	Count	P-value	FDR	Genes
Upregulated Y RET and O RET:
extracellular matrix organization (GO:0030198)	21	1.20037e-18	6.12548e-15	COL18A1;SPARC;LAMA4;ICAM2;BGN;LAMB1;LAMC1;NID1;HSPG2;NID2;COL1A1;COL3A1;COL1A2;COL4A2;COL4A1;COL5A2;COL6A1;PXDN;SERPINH1;PECAM1;COL6A3
collagen fibril organization (GO:0030199)	5	1.00235e-06	0.00255751	COL1A1;COL3A1;COL1A2;COL5A2;SERPINH1
regulation of angiogenesis (GO:0045765)	9	1.9666e-06	0.00334519	CDH5;SPARC;COL4A2;PGK1;VASH1;ETS1;HSPG2;THBS4;SASH1
negative regulation of blood vessel morphogenesis (GO:2000181)	6	3.53881e-06	0.0036117	SPARC;COL4A2;PGK1;VASH1;HSPG2;THBS4
negative regulation of angiogenesis (GO:0016525)	6	5.03066e-06	0.00366735	SPARC;COL4A2;PGK1;VASH1;HSPG2;THBS4
regulation of smooth muscle cell migration (GO:0014910)	4	4.42837e-06	0.00376633	PDGFRB;IGFBP3;CCL5;IGF1
regulation of insulin-like growth factor receptor signaling pathway (GO:0043567)	4	3.46127e-06	0.00441572	CILP;IGFBP3;IGFBP2;IGF1
protein complex subunit organization (GO:0071822)	5	9.50744e-06	0.00606456	COL1A1;COL3A1;COL1A2;COL5A2;SERPINH1
regulation of endothelial cell proliferation (GO:0001936)	6	1.10764e-05	0.00628029	PPP1R16B;SPARC;CAV2;VASH1;APOE;THBS4
basement membrane organization (GO:0071711)	3	1.36806e-05	0.0069812	COL4A1;NID1;NID2
positive regulation of ossification (GO:0045778)	5	1.95189e-05	0.009055	KL;TGFB3;CTNNBIP1;ISG15;IGF1
positive regulation of smooth muscle cell migration (GO:0014911)	3	2.90441e-05	0.012351	PDGFRB;CCL5;IGF1
negative regulation of endothelial cell proliferation (GO:0001937)	4	3.73884e-05	0.0146764	SPARC;CAV2;APOE;VASH1
regulation of endothelial cell migration (GO:0010594)	5	7.7439e-05	0.0282265	SPARC;PRCP;VASH1;ETS1;SASH1
odontogenesis (GO:0042476)	4	0.000130903	0.0417498	COL1A1;COL1A2;TGFB3;LAMB1
transforming growth factor beta receptor signaling pathway (GO:0007179)	5	0.000122871	0.0418008	CDH5;CLDN5;COL3A1;COL1A2;TGFB3
Extracellular matrix organization Homo sapiens R-HSA-1474244	25	1.12624e-21	1.72315e-18	COL18A1;COL15A1;SPARC;LAMA4;ICAM2;PLOD1;LAMC1;NID1;NID2;EFEMP2;CAPN6;SERPINH1;TGFB3;BGN;LAMB1;HSPG2;COL1A1;COL3A1;COL1A2;COL4A2;COL4A1;COL5A2;COL6A1;PECAM1;COL6A3
Collagen biosynthesis and modifying enzymes Homo sapiens R-HSA-1650814	12	5.12775e-15	3.92273e-12	COL1A1;COL18A1;COL15A1;COL3A1;COL1A2;COL4A2;COL4A1;COL6A1;COL5A2;SERPINH1;COL6A3;PLOD1
Collagen formation Homo sapiens R-HSA-1474290	12	2.24877e-13	1.14687e-10	COL1A1;COL18A1;COL15A1;COL3A1;COL1A2;COL4A2;COL4A1;COL6A1;COL5A2;SERPINH1;COL6A3;PLOD1
Assembly of collagen fibrils and other multimeric structures Homo sapiens R-HSA-2022090	10	1.40506e-12	5.37436e-10	COL1A1;COL18A1;COL15A1;COL3A1;COL1A2;COL4A2;COL4A1;COL6A1;COL5A2;COL6A3
Laminin interactions Homo sapiens R-HSA-3000157	7	7.93515e-11	2.42816e-08	COL18A1;LAMA4;LAMB1;LAMC1;NID1;NID2;HSPG2
Scavenging by Class A Receptors Homo sapiens R-HSA-3000480	6	1.47557e-09	3.76272e-07	COL1A1;COL3A1;COL1A2;COL4A2;COL4A1;APOE
Binding and Uptake of Ligands by Scavenger Receptors Homo sapiens R-HSA-2173782	7	4.45572e-07	9.73894e-05	COL1A1;COL3A1;SPARC;COL1A2;COL4A2;COL4A1;APOE
ECM proteoglycans Homo sapiens R-HSA-3000178	6	1.30805e-06	0.000250165	SPARC;TGFB3;LAMA4;BGN;LAMB1;LAMC1
Integrin cell surface interactions Homo sapiens R-HSA-216083	6	4.23152e-06	0.000719358	COL18A1;COL4A2;COL4A1;ICAM2;PECAM1;HSPG2
Degradation of the extracellular matrix Homo sapiens R-HSA-1474228	7	5.10153e-06	0.000780534	COL18A1;COL15A1;CAPN6;LAMB1;LAMC1;NID1;HSPG2
NCAM1 interactions Homo sapiens R-HSA-419037	4	8.70616e-05	0.0121095	COL4A2;COL4A1;COL6A1;COL6A3
Axon guidance Homo sapiens R-HSA-422475	12	0.0001099	0.0140122	PDGFRB;EFNA1;KL;COL4A2;COL4A1;PEA15;COL6A1;IL3RA;COL6A3;MYH9;LAMB1;LAMC1
Non-integrin membrane-ECM interactions Homo sapiens R-HSA-3000171	4	0.000143975	0.0169447	LAMA4;LAMB1;LAMC1;HSPG2
Regulation of Insulin-like Growth Factor (IGF) transport and uptake by Insulin-like Growth Factor Binding Proteins (IGFBPs) Homo sapiens R-HSA-381426	3	0.000305873	0.0311991	IGFBP3;IGFBP2;IGF1
NCAM signaling for neurite out-growth Homo sapiens R-HSA-375165	8	0.000302121	0.0330176	PDGFRB;KL;COL4A2;COL4A1;PEA15;COL6A1;IL3RA;COL6A3
Upregulated Y RET only:
neutrophil mediated immunity (GO:0002446)	17	5.57914e-08	9.49011e-05	CAP1;ITGAM;FCER1G;HSPA6;ITGB2;IQGAP1;IQGAP2;CTSS;FGR;GALNS;RAB31;PLAU;QPCT;C3AR1;DEGS1;CD14;PPIA
neutrophil activation involved in immune response (GO:0002283)	17	4.95337e-08	0.000126385	CAP1;ITGAM;FCER1G;HSPA6;ITGB2;IQGAP1;IQGAP2;CTSS;FGR;GALNS;RAB31;PLAU;QPCT;C3AR1;DEGS1;CD14;PPIA
neutrophil degranulation (GO:0043312)	17	4.39247e-08	0.000224148	CAP1;ITGAM;FCER1G;HSPA6;ITGB2;IQGAP1;IQGAP2;CTSS;FGR;GALNS;RAB31;PLAU;QPCT;C3AR1;DEGS1;CD14;PPIA
cellular response to cytokine stimulus (GO:0071345)	15	7.52261e-07	0.000959697	RIPOR2;ITGAM;IFNGR2;ITGB2;CSF2RB;IFIT1;HIF1A;CXCL10;CCL8;IRAK1;CASP3;CASP1;STAT6;VIM;JUNB
toll-like receptor 4 signaling pathway (GO:0034142)	4	2.95673e-06	0.00301764	ITGAM;IRAK1;ITGB2;CD14
cytokine-mediated signaling pathway (GO:0019221)	16	9.44595e-06	0.00803378	ITGAM;IFNGR2;ITGB2;CSF2RB;IFIT1;HIF1A;CXCL10;CCL8;IRAK1;CASP3;BOLA2;CASP1;STAT6;VIM;JUNB;PPIA
positive regulation of myeloid leukocyte mediated immunity (GO:0002888)	3	2.73426e-05	0.0199328	FGR;ITGAM;ITGB2
toll-like receptor signaling pathway (GO:0002224)	6	3.13658e-05	0.0200074	ITGAM;IRAK1;ITGB2;CD14;TLR5;CTSS
positive regulation of leukocyte degranulation (GO:0043302)	3	5.31596e-05	0.0301415	FGR;ITGAM;ITGB2
Innate Immune System Homo sapiens R-HSA-168249	22	4.53732e-08	6.9421e-05	ACTR3;ITGAM;FCER1G;MYO10;ARPC1B;ITGB2;TNFAIP3;CSF2RB;IQGAP1;RASGRP2;CTSS;PANX1;FGR;FGF9;IRAK1;PRKAR2B;C3AR1;CASP1;CSK;STAT6;CD14;TLR5
Hemostasis Homo sapiens R-HSA-109582	17	3.30675e-07	0.000252966	CAP1;TGFB2;ITGAM;FCER1G;ITGB2;CSF2RB;RASGRP2;FGR;P2RX5;WEE1;PLAU;PRKAR2B;CALU;HMG20B;CSK;PFN1;PPIA
Immune System Homo sapiens R-HSA-168256	28	2.70744e-06	0.00138079	ITGAM;ARPC1B;ITGB2;TNFAIP3;CSF2RB;RNF6;IQGAP1;IFIT1;RASGRP2;CTSS;PANX1;FGF9;IRAK1;PRKAR2B;CASP3;C3AR1;CASP1;CSK;STAT6;CD14;KPNA2;ACTR3;FCER1G;MYO10;IFNGR2;LILRB5;FGR;TLR5
Extracellular matrix organization Homo sapiens R-HSA-1474244	11	5.06122e-06	0.00193592	TGFB2;CRTAP;CD151;ITGAM;CASP3;ITGB2;TNC;PLOD2;ITGAE;FMOD;CTSS
Platelet activation, signaling and aggregation Homo sapiens R-HSA-76002	9	7.46749e-05	0.0228505	CAP1;TGFB2;FCER1G;CALU;CSF2RB;CSK;PFN1;RASGRP2;PPIA
Upregulated O RET only:
No enriched terms
Downregulated Y RET and O RET:
No enriched terms
Downregulated Y RET only:
No enriched terms
Downregulated O RET only:
No enriched terms
