# Supplementary material for: Transcriptomic meta‐analysis of disuse muscle atrophy vs. resistance exercise‐induced hypertrophy in young and older humans
Source: J Cachexia Sarcopenia Muscle. 2021 May 5;12(3):629–45. doi: 10.1002/jcsm.12706 (PMC8200445; doi:10.1002/jcsm.12706)
Supplement: Supplementary file 4 — Table S4. Supporting information [file JCSM-12-629-s003.xlsx]

## Sheet: M4
Y RET vs. disuse comparison: upregulated in both networks
Y RET vs. O RET comparison: upregulated only in Y RET network
Description	Count	P-value	FDR	Genes
Y RET network:
extracellular matrix organization (GO:0030198)	45	9.66946e-27	4.93433e-23	APP;COL18A1;SPARC;ITGAM;ITGB5;LAMA4;ITGB2;ICAM2;TNC;HTRA1;LAMC1;NID2;CTSS;ICAM1;ADAMTS3;CTSK;KDR;SERPINH1;TIMP2;SPP1;CAPN2;TIMP1;JAM3;VCAM1;LUM;MMP3;FN1;BGN;HSPG2;COL1A1;COL3A1;COL1A2;COL4A2;LOX;COL4A1;ITGA10;COL6A2;PXDN;COL5A2;COL6A1;PECAM1;COL6A3;TGFBI;LCP1;CD44
cytokine-mediated signaling pathway (GO:0019221)	62	1.39655e-19	3.5633e-16	IFITM3;ITGAM;IFITM2;ITGB2;F13A1;ICAM1;CCND1;TMSB4X;TIMP1;CCR5;B2M;ANXA1;IL4R;ANXA2;SYK;IL1R2;MMP3;BGN;MIF;GAB2;HLA-F;HCK;IFI27;IL3RA;KIT;FSCN1;IRF8;TNFRSF25;LCP1;TNFRSF21;CD44;IRF9;HLA-DQB1;CSF1R;SHC1;IFI6;TWIST1;CSF2RB;TNFRSF11A;CBL;RAP1B;SOCS2;ALOX5;NDN;STAT6;FYN;STX3;CCR1;VCAM1;IL10RA;STAT2;FN1;TNFRSF10B;MSN;ISG15;PSMB8;PSMB9;BST2;CXCL10;COL1A2;VIM;MYD88
neutrophil activation involved in immune response (GO:0002283)	52	2.58964e-18	4.40498e-15	CYFIP1;ITGAM;GMFG;ITGB2;SLC2A3;TCIRG1;CTSS;STK10;PNP;C3AR1;TIMP2;OSTF1;B2M;SPTAN1;CAP1;SERPINB1;FCER1G;ANXA2;SYK;CD93;MIF;DYNLL1;EEF1A1;FGR;ACLY;RAB31;TYROBP;NPC2;PECAM1;PLEKHO2;DOCK2;CD44;GRN;PRCP;CFP;IQGAP2;GNS;RAP1B;SDCBP;ALOX5;STOM;CD14;S100A11;VAT1;PTPRN2;HSPA6;ARPC5;BST2;GALNS;FABP5;DEGS1;GLA
neutrophil degranulation (GO:0043312)	51	8.98363e-18	1.14609e-14	CYFIP1;ITGAM;GMFG;ITGB2;SLC2A3;TCIRG1;CTSS;STK10;PNP;C3AR1;TIMP2;OSTF1;B2M;SPTAN1;CAP1;SERPINB1;FCER1G;ANXA2;CD93;MIF;DYNLL1;EEF1A1;FGR;ACLY;RAB31;TYROBP;NPC2;PECAM1;PLEKHO2;DOCK2;CD44;GRN;PRCP;CFP;IQGAP2;GNS;RAP1B;SDCBP;ALOX5;STOM;CD14;S100A11;VAT1;PTPRN2;HSPA6;ARPC5;BST2;GALNS;FABP5;DEGS1;GLA
neutrophil mediated immunity (GO:0002446)	51	1.81421e-17	1.85158e-14	CYFIP1;ITGAM;GMFG;ITGB2;SLC2A3;TCIRG1;CTSS;STK10;PNP;C3AR1;TIMP2;OSTF1;B2M;SPTAN1;CAP1;SERPINB1;FCER1G;ANXA2;CD93;MIF;DYNLL1;EEF1A1;FGR;ACLY;RAB31;TYROBP;NPC2;PECAM1;PLEKHO2;DOCK2;CD44;GRN;PRCP;CFP;IQGAP2;GNS;RAP1B;SDCBP;ALOX5;STOM;CD14;S100A11;VAT1;PTPRN2;HSPA6;ARPC5;BST2;GALNS;FABP5;DEGS1;GLA
cellular response to cytokine stimulus (GO:0071345)	44	6.20105e-14	5.274e-11	CSF1R;ITGAM;SHC1;ITGB2;F13A1;TWIST1;CXCR4;CSF2RB;CBL;AIF1;ICAM1;SOCS2;CCND1;ALOX5;NDN;STAT6;FYN;TIMP1;STX3;CCR5;CCR1;ANXA1;IL4R;VCAM1;DAPK1;IL10RA;STAT2;IL1R2;MMP3;FN1;BGN;GAB2;PTPN13;CXCL10;HCK;COL1A2;IL3RA;KIT;FSCN1;HCLS1;IRF8;ARHGEF2;VIM;TNFRSF21
positive regulation of intracellular signal transduction (GO:1902533)	38	1.06008e-09	7.728e-07	CSF1R;APP;ECM1;SHC1;LPAR1;TNFRSF11A;CBL;PIK3CG;GJA1;TSPAN6;KDR;FYN;CD14;EPHB4;LYN;BCAP31;PDGFRB;UNC5B;PLK2;CAV1;F2R;TNFRSF10B;ACTN4;MIF;BST2;FKBP1A;FGR;CXCL10;KITLG;KIT;HCLS1;SPRY2;PRKD2;S100A4;TNFRSF25;TEK;MYD88;JCAD
regulation of cell migration (GO:0030334)	29	4.20334e-09	2.38329e-06	BEX4;CSF1R;CLIC4;CD151;SERPINE2;PLXND1;THY1;LDB2;DOCK10;SDCBP;KDR;ENPP2;SRGAP2;CCR1;PDGFRB;JAG1;ANXA1;TPM1;F2R;ACTN4;COL1A1;BST2;FGR;TIAM1;DAB2;TRIP6;NUMB;SPRY2;AMOTL2
transmembrane receptor protein tyrosine kinase signaling pathway (GO:0007169)	33	4.07745e-09	2.6009e-06	CYFIP1;CSF1R;NCF2;SHC1;ARPC1B;SLA;PIK3R3;NEDD9;TCIRG1;CBL;SOGA1;ACTB;SOCS2;SDCBP;STMN1;CHN1;KDR;FYN;AP3S1;EPHB4;MPZL1;LYN;PDGFRB;SYK;ARPC5;EFNA1;FGR;TIAM1;HCK;KIT;PRKD2;LCP2;TEK
positive regulation of protein phosphorylation (GO:0001934)	33	1.08337e-08	5.52845e-06	CSF1R;APP;SHC1;LPAR1;TNFRSF11A;THBS4;SDCBP;RASSF2;CCND2;CCND1;KDR;ENPP2;EPHB4;LYN;PDGFRB;CAV1;F2R;TNFRSF10B;INHBB;MIF;EFNA1;DAB2;KIT;APLNR;HCLS1;SPRY2;PRKD2;LCP2;TNFRSF25;ARHGEF2;TEK;CD44;JCAD
regulation of cell proliferation (GO:0042127)	47	1.51349e-08	7.0212e-06	BEX4;BTG3;CSF1R;APP;COL18A1;SHC1;TGFB1I1;SLA;TNFRSF11A;TCIRG1;PTN;ETS1;SDCBP;ESM1;CCND2;KDR;IGFBP7;FYN;TIMP1;STX3;S100A11;SOX4;LYN;PDGFRB;KLF11;JAG1;SYK;IGFBP3;F2R;FN1;TNFRSF10B;EMP3;GAB2;TGFBR2;FGR;CXCL10;SFRP4;TIAM1;HCK;CDK6;KIT;HCLS1;TNFRSF25;ARHGEF2;SLC25A5;VIP;TNFRSF21
platelet degranulation (GO:0002576)	17	2.18964e-08	9.31144e-06	LYN;APP;ITIH4;ECM1;SPARC;APLP2;ANXA5;FN1;F13A1;ACTN4;LHFPL2;MANF;TMSB4X;PECAM1;TIMP3;TAGLN2;TIMP1
regulation of angiogenesis (GO:0045765)	20	3.64381e-08	1.43033e-05	ECM1;SPARC;PLXND1;TWIST1;VASH1;ETS1;HSPG2;THBS4;CDH5;HHEX;COL4A2;STAB1;KDR;APLNR;SPRY2;PRKD2;PPARG;PLCG1;TEK;CD34
regulation of apoptotic process (GO:0042981)	49	4.14461e-08	1.51071e-05	TOP2A;TRIO;PPP1R13B;STK10;RASSF2;CCND2;KDR;SOX4;EPHB4;PDGFRB;KLF11;ANXA1;DAPK1;ANXA4;IGFBP3;ANXA5;ACTN4;MIF;DUSP6;SFRP4;TIAM1;HCK;DDAH2;KIT;TNFRSF25;ARHGEF2;TNFRSF21;CD44;NOTCH2;CSF1R;SHC1;STK39;TNFRSF11A;CBL;SOCS2;FYN;EGR3;CBX4;GADD45A;PLK2;TIE1;TNFRSF10B;INHBB;DAB2;TP53I3;PPT1;SPRY2;TEK;MYD88
peptidyl-tyrosine modification (GO:0018212)	11	5.90487e-08	1.88328e-05	PDGFRB;FGR;LYN;HCK;TPST1;CSF1R;ABI2;KIT;KDR;FYN;TEK
regulated exocytosis (GO:0045055)	18	5.6421e-08	1.91944e-05	LYN;APP;ITIH4;ECM1;SPARC;APLP2;ANXA5;FN1;F13A1;ACTN4;LHFPL2;MANF;RAB31;TMSB4X;PECAM1;TIMP3;TAGLN2;TIMP1
extracellular matrix disassembly (GO:0022617)	13	9.63054e-08	2.58656e-05	MMP3;HTRA1;FN1;LAMC1;HSPG2;CTSS;CTSK;TIMP2;CAPN2;SPP1;TIMP1;LCP1;CD44
type I interferon signaling pathway (GO:0060337)	12	9.27956e-08	2.63076e-05	IFITM3;BST2;IFITM2;IFI27;STAT2;IFI6;IRF8;ISG15;HLA-F;IRF9;PSMB8;MYD88
response to cytokine (GO:0034097)	17	1.0913e-07	2.78446e-05	IFITM3;CSF1R;ITIH4;IFITM2;SHMT2;CXCR4;ISG15;TNFRSF11A;PTPN13;BST2;COL3A1;KYNU;TIMP2;TIMP3;HCLS1;TIMP1;MYD88
cellular response to type I interferon (GO:0071357)	12	9.27956e-08	2.78551e-05	IFITM3;BST2;IFITM2;IFI27;STAT2;IFI6;IRF8;ISG15;HLA-F;IRF9;PSMB8;MYD88
regulation of ERK1 and ERK2 cascade (GO:0070372)	23	1.31546e-07	3.19657e-05	LYN;CCR1;PDGFRB;NOTCH2;APP;CSF1R;SYK;SHC1;TIE1;F2R;FN1;MIF;DUSP6;ICAM1;KIT;KDR;TIMP3;SPRY2;PRKD2;SPRY1;TEK;EPHB4;CD44
positive regulation of cell migration (GO:0030335)	21	3.29666e-07	7.64676e-05	CCR1;PDGFRB;CSF1R;CD151;F2R;FN1;ACTN4;PPM1F;COL1A1;FGR;TIAM1;SDCBP;DAB2;TRIP6;KDR;ENPP2;NUMB;SPRY2;PLCG1;ARHGEF2;PFN1
collagen fibril organization (GO:0030199)	8	5.09791e-07	0.000108394	COL1A1;COL3A1;ADAMTS3;COL1A2;LOX;LUM;COL5A2;SERPINH1
enzyme linked receptor protein signaling pathway (GO:0007167)	15	5.03707e-07	0.000111757	LYN;CSF1R;TRIO;SYK;SHC1;SLA;NEDD9;PTN;FGR;HCK;KDR;LCP2;FYN;TEK;MPZL1
peptidyl-tyrosine phosphorylation (GO:0018108)	12	8.49205e-07	0.00017334	PDGFRB;FGR;LYN;HCK;CSF1R;SYK;ABI2;KIT;KDR;SLA;FYN;TEK
regulation of phosphatidylinositol 3-kinase signaling (GO:0014066)	12	9.75896e-07	0.000191538	PDGFRB;FGR;UNC5B;F2R;KIT;KDR;PIP4K2A;HCLS1;TWIST1;TEK;CBL;PTPN13
positive regulation of myeloid leukocyte mediated immunity (GO:0002888)	5	1.32169e-06	0.000249799	FGR;ITGAM;SYK;ITGB2;GAB2
negative regulation of apoptotic process (GO:0043066)	32	1.44822e-06	0.000263938	NOTCH2;CSF1R;SHC1;IFI6;CBL;SOCS2;CCND2;KDR;EPHB4;PDGFRB;ANXA1;EGR3;CBX4;UNC5B;PLK2;ANXA4;TIE1;CAV1;ANXA5;F2R;TNFRSF10B;MIF;HCK;DAB2;DDAH2;KIT;PPT1;HCLS1;SPRY2;TEK;MYD88;CD44
regulation of MAPK cascade (GO:0043408)	19	1.50139e-06	0.000264193	LYN;PDGFRB;CSF1R;SYK;SHC1;CAV1;F2R;LPAR1;FN1;TNFRSF10B;INHBB;TNFRSF11A;P2RX7;KIT;KDR;TNFRSF25;TEK;EPHB4;JCAD
integrin-mediated signaling pathway (GO:0007229)	10	2.12868e-06	0.000350408	FGR;HCK;COL3A1;ITGB5;SYK;ITGA10;ITGB2;MYH9;NEDD9;THY1
positive regulation of MAPK cascade (GO:0043410)	23	2.08292e-06	0.000354305	CCR1;PDGFRB;NOTCH2;APP;CSF1R;SHC1;TIE1;F2R;LPAR1;TNFRSF10B;MIF;TNFRSF11A;PIK3CG;ICAM1;KIT;KDR;SPRY2;PRKD2;TNFRSF25;TEK;EPHB4;CD44;JCAD
inflammatory response (GO:0006954)	21	2.79782e-06	0.000446165	LYN;AOC3;CSF1R;ANXA1;SYK;F2R;ITGB2;CXCR4;TNFRSF10B;FPR3;TNFRSF11A;HSPG2;AIF1;PIK3CG;TPST1;CXCL10;KIT;C3AR1;TNFRSF25;MGLL;TNFRSF21
protein autophosphorylation (GO:0046777)	17	3.20954e-06	0.000496311	PDGFRB;LYN;CSF1R;SYK;DAPK1;STK39;SLA;FGR;STK10;HCK;CAMK4;KIT;KDR;PRKD2;FYN;TEK;EPHB4
positive regulation of cell motility (GO:2000147)	17	4.36538e-06	0.000655193	PDGFRB;CCR1;CSF1R;CD151;F2R;TWIST1;ACTN4;COL1A1;FGR;TIAM1;SDCBP;DAB2;TRIP6;KDR;NUMB;SPRY2;CFAP20
positive regulation of leukocyte degranulation (GO:0043302)	5	4.64178e-06	0.000676771	FGR;ITGAM;SYK;ITGB2;GAB2
positive regulation of ERK1 and ERK2 cascade (GO:0070374)	18	5.27586e-06	0.000747852	CCR1;PDGFRB;NOTCH2;APP;CSF1R;SHC1;TIE1;F2R;MIF;TNFRSF11A;ICAM1;KIT;KDR;SPRY2;PRKD2;TEK;EPHB4;CD44
negative regulation of response to stimulus (GO:0048585)	14	5.4597e-06	0.000752996	PDGFRB;LYN;CSF1R;IGFBP3;TIE1;TWIST1;THY1;COL3A1;CDK6;KIT;KDR;TEK;CD34;EPHB4
positive regulation of cellular process (GO:0048522)	32	5.99256e-06	0.000804738	CSF1R;TENM4;SHC1;TNFRSF11A;TCIRG1;PTN;ETS1;SDCBP;ESM1;CCND2;CCND1;KDR;TIMP1;STX3;SOX4;LYN;PDGFRB;CAV1;F2R;FN1;MSN;ACTN4;GAB2;TGFBR2;P2RX7;ACLY;TIAM1;HCK;DAB2;HCLS1;SLC25A5;VIP
negative regulation of blood vessel morphogenesis (GO:2000181)	10	6.20967e-06	0.000812511	HHEX;SPARC;COL4A2;STAB1;SPRY2;PPARG;VASH1;TEK;HSPG2;THBS4
positive regulation of cell proliferation (GO:0008284)	28	6.48401e-06	0.000827197	CSF1R;SHC1;TNFRSF11A;TCIRG1;PTN;LAMC1;AIF1;SDCBP;ESM1;CCND2;KDR;TIMP1;STX3;SOX4;LYN;PDGFRB;F2R;FN1;MIF;GAB2;TGFBR2;TIAM1;HCK;CDK6;ID2;HCLS1;SLC25A5;VIP
positive regulation of phosphatidylinositol 3-kinase signaling (GO:0014068)	9	7.86408e-06	0.00097879	PDGFRB;FGR;UNC5B;F2R;KIT;KDR;HCLS1;TEK;CBL
negative regulation of programmed cell death (GO:0043069)	27	9.11723e-06	0.00110774	NOTCH2;CSF1R;SHC1;CBL;SOCS2;CCND2;KDR;EPHB4;PDGFRB;ANXA1;EGR3;CBX4;PLK2;ANXA4;TIE1;ANXA5;MIF;HCK;DAB2;DDAH2;KIT;PPT1;SPRY2;ARHGEF2;TEK;MYD88;CD44
Fc-gamma receptor signaling pathway (GO:0038094)	14	1.02127e-05	0.00121199	LYN;CYFIP1;FCER1G;SYK;MYO10;WIPF1;ARPC1B;ARPC5;ACTB;FGR;HCK;PLCG2;FYN;PLCG1
negative regulation of angiogenesis (GO:0016525)	10	1.07523e-05	0.00124702	HHEX;SPARC;COL4A2;STAB1;SPRY2;PPARG;VASH1;TEK;HSPG2;THBS4
regulation of protein tyrosine kinase activity (GO:0061097)	7	1.1505e-05	0.00124915	EFNA1;CSF1R;APP;SHC1;CAV1;SH3BP5;THY1
Fc receptor mediated stimulatory signaling pathway (GO:0002431)	14	1.11288e-05	0.00126201	LYN;CYFIP1;FCER1G;SYK;MYO10;WIPF1;ARPC1B;ARPC5;ACTB;FGR;HCK;PLCG2;FYN;PLCG1
positive regulation of cellular component movement (GO:0051272)	6	1.14248e-05	0.00126741	LYN;CSF1R;TWIST1;ACTN4;ETS1;CFAP20
positive regulation of calcium ion transport into cytosol (GO:0010524)	7	1.43998e-05	0.00153088	P2RX7;CXCL10;CAV1;F2R;APLNR;THY1;PLCG1
negative regulation of signal transduction (GO:0009968)	21	1.67787e-05	0.00174738	LYN;PDGFRB;CSF1R;NOTCH3;IGFBP3;TIE1;GLI3;DKK3;SOCS2;SFRP4;PTPRE;RGS2;HHEX;CILP;KIT;KDR;CRY1;SPRY2;SPRY1;TEK;EPHB4
protein complex subunit organization (GO:0071822)	8	1.77874e-05	0.00177979	COL1A1;COL3A1;ADAMTS3;COL1A2;LOX;LUM;COL5A2;SERPINH1
positive regulation of blood vessel endothelial cell migration (GO:0043536)	8	1.77874e-05	0.00181538	SRPX2;ANXA1;TMSB4X;KDR;PRKD2;PLCG1;ETS1;JCAD
positive regulation of cell junction assembly (GO:1901890)	6	2.03371e-05	0.00199577	CAV1;KDR;THY1;TEK;PPM1F;S100A10
cell-matrix adhesion (GO:0007160)	11	2.07674e-05	0.00199955	TIAM1;COL3A1;VCAM1;ITGB5;ITGA10;ITGB2;TRIP6;THY1;CD34;CD44;THBS3
hemopoiesis (GO:0030097)	10	2.56739e-05	0.00242618	NOTCH2;CSF1R;KITLG;JAG1;KIT;KDR;TEK;CD34;RUNX2;TGFBR2
negative regulation of cellular process (GO:0048523)	31	2.70746e-05	0.00251203	BTG3;APP;COL18A1;ADAMDEC1;PPP1R13B;PLXND1;TGFB1I1;STK39;ETS1;GJA1;ARHGDIB;IGFBP7;MSX1;CD34;S100A11;SOX4;LYN;APOBEC3C;KLF11;IGFBP3;CAV1;F2R;EMP3;MIF;BST2;SFRP4;CDK6;PPT1;MYH9;TGFBI;TNFRSF21
positive regulation of chemotaxis (GO:0050921)	8	2.90889e-05	0.00265072	PDGFRB;CXCL10;TMSB4X;KDR;PRKD2;STX3;AIF1;PPM1F
cellular protein modification process (GO:0006464)	48	3.09559e-05	0.00277137	APP;CTDP1;GMFG;TNC;STK39;F13A1;PLOD1;LAMC1;FSTL1;CHRDL1;TRIOBP;PIK3CG;SOCS2;TGOLN2;STK10;PENK;SPP1;IGFBP7;FYN;TIMP1;LYN;ANXA1;PTPRN2;SYK;DAPK1;IGFBP4;PLK2;IGFBP3;APLP2;FN1;ISG15;PTPN13;DUSP6;PSMB8;PSMB9;TGFBR2;FGR;PTPRE;HCK;COL3A1;CDK6;LOX;MAN2B2;CAMK4;RAB13;CPE;PRKD2;FBXL7
regulation of DNA damage response, signal transduction by p53 class mediator (GO:0043516)	6	3.41421e-05	0.00300391	TWIST1;PTTG1IP;MSX1;MIF;PLA2R1;CD44
regulation of blood vessel endothelial cell migration (GO:0043535)	8	3.9551e-05	0.00336381	TMSB4X;KDR;PPARG;PRKD2;PRCP;VASH1;PLCG1;ETS1
myeloid leukocyte differentiation (GO:0002573)	8	3.9551e-05	0.00342083	CSF1R;CAMK4;KIT;MYH9;PPARG;GAB2;TNFRSF11A;TGFBR2
Fc-gamma receptor signaling pathway involved in phagocytosis (GO:0038096)	13	4.2755e-05	0.0035767	LYN;CYFIP1;SYK;MYO10;WIPF1;ARPC1B;ARPC5;ACTB;FGR;HCK;PLCG2;FYN;PLCG1
ephrin receptor signaling pathway (GO:0048013)	10	5.00973e-05	0.00412333	LYN;EFNA1;TIAM1;SDCBP;ARPC1B;CHN1;FYN;ARPC5;ACTB;EPHB4
positive regulation of focal adhesion assembly (GO:0051894)	5	5.4648e-05	0.00435732	KDR;THY1;TEK;PPM1F;S100A10
leukocyte cell-cell adhesion (GO:0007159)	6	5.46098e-05	0.00442339	VCAM1;SYK;ITGB2;PECAM1;MSN;ICAM1
negative regulation of cytokine secretion (GO:0050710)	7	6.66782e-05	0.00515544	ANXA1;TMSB4X;ANXA4;FN1;TRIM27;CD34;TNFRSF21
regulation of peptidyl-tyrosine phosphorylation (GO:0050730)	10	6.83794e-05	0.00520806	EFNA1;APP;ITGB2;ENPP2;HCLS1;FYN;MIF;ARHGEF2;CD44;THBS4
positive regulation of epithelial to mesenchymal transition (GO:0010718)	7	6.66782e-05	0.00523475	COL1A1;SDCBP;TIAM1;DAB2;TGFB1I1;TWIST1;TGFBR2
cellular protein metabolic process (GO:0044267)	28	7.00514e-05	0.00525695	APP;TNC;CSF2RB;RRBP1;PLOD1;LAMC1;FSTL1;CHRDL1;TGOLN2;PENK;SPP1;IGFBP7;TIMP1;RPL39;B2M;RPL39L;JAG1;IGFBP4;IGFBP3;APLP2;IGFBP2;FN1;HSPG2;EEF1A1;LOX;CPE;TGFBI;RPS24
response to lipid (GO:0033993)	13	7.29294e-05	0.00539361	F2R;LY96;TNFRSF10B;NR1H3;TNFRSF11A;SOCS2;CXCL10;SPP1;TNFRSF25;PPARG;ABCG1;TNFRSF21;PCK2
interferon-gamma-mediated signaling pathway (GO:0060333)	9	7.8167e-05	0.00569837	HCK;VCAM1;IRF8;HLA-F;B2M;IRF9;CD44;ICAM1;HLA-DQB1
positive regulation of vasculature development (GO:1904018)	11	8.04299e-05	0.00578076	CDH5;ECM1;KIT;KDR;APLNR;TWIST1;PRKD2;PLCG1;TEK;ETS1;CD34
endothelium development (GO:0003158)	4	8.25009e-05	0.00584725	JAG1;KDR;PECAM1;CD34
cell-cell adhesion via plasma-membrane adhesion molecules (GO:0098742)	13	8.43853e-05	0.00589888	VCAM1;ITGAM;TENM4;SMAGP;ITGB2;ICAM1;TGFBR2;CDH6;TRO;CDH5;PECAM1;DCHS1;MPZL2
positive regulation of adherens junction organization (GO:1903393)	5	9.83787e-05	0.00669369	KDR;THY1;TEK;PPM1F;S100A10
transmembrane receptor protein serine/threonine kinase signaling pathway (GO:0007178)	13	9.73671e-05	0.00671438	ITGB5;TGFB1I1;LTBP2;INHBB;CBL;CHRDL1;FSTL1;RUNX2;TGFBR2;FKBP1A;CDH5;COL3A1;COL1A2
regulation of immune response (GO:0050776)	18	0.000102792	0.0068123	LYN;VCAM1;SYK;ITGB2;ICAM2;CD1D;BTN3A2;HLA-F;ICAM1;COL1A1;FKBP1A;FGR;COL3A1;COL1A2;TYROBP;B2M;CD34;CD99
regulation of blood coagulation (GO:0030193)	6	0.000102556	0.00688607	FCER1G;SERPINE2;SYK;CAV1;F2R;CD34
positive regulation of phosphorylation (GO:0042327)	16	0.000109728	0.00717873	LYN;PDGFRB;APP;CSF1R;TIE1;MIF;EFNA1;P2RX7;SDCBP;DAB2;CCND2;CCND1;KIT;KDR;TEK;EPHB4
positive regulation of epithelial cell migration (GO:0010634)	9	0.000121237	0.00783132	SPARC;KDR;ENPP2;PRKD2;PLCG1;TEK;PFN1;ETS1;PPM1F
regulation of cell motility (GO:2000145)	11	0.00012322	0.00785988	DOCK10;BEX4;CSF1R;CDK6;PLXND1;SERPINE2;ENPP2;TWIST1;AMOTL2;LDB2;CFAP20
sprouting angiogenesis (GO:0002040)	7	0.000125335	0.00789608	CDH5;ESM1;EGR3;KDR;PARVA;TEK;EPHB4
embryonic hemopoiesis (GO:0035162)	4	0.000126992	0.00790294	KITLG;KIT;KDR;TGFBR2
regulation of signal transduction (GO:0009966)	17	0.000129074	0.00793575	PDGFRB;APP;CSF1R;IGFBP4;IGFBP3;RGS16;TIE1;IGFBP2;DUSP6;SOCS2;RGS2;KIT;KDR;TIMP1;TEK;EPHB4;MGLL
cell chemotaxis (GO:0060326)	8	0.000150299	0.00881584	PDGFRB;EGR3;KIT;RAB13;C3AR1;LPAR1;FPR3;PARVA
peptidyl-tyrosine autophosphorylation (GO:0038083)	7	0.000145146	0.00881763	LYN;FGR;HCK;SYK;KDR;SLA;FYN
substrate adhesion-dependent cell spreading (GO:0034446)	6	0.000149795	0.00888839	EFNA1;FN1;PARVA;LAMC1;TEK;SRGAP2
transforming growth factor beta receptor signaling pathway (GO:0007179)	9	0.000149298	0.00896316	FKBP1A;CDH5;COL3A1;COL1A2;ITGB5;LTBP2;CBL;FMOD;TGFBR2
positive regulation of T cell proliferation (GO:0042102)	8	0.00016912	0.00980704	PNP;ANXA1;HLA-DMB;VCAM1;SYK;IGFBP2;CD1D;AIF1
positive regulation of cytosolic calcium ion concentration (GO:0007204)	12	0.000180031	0.00998583	CCR1;BCAP31;P2RX7;GNA15;CAV1;F2R;C3AR1;LPAR1;CXCR4;FPR3;GPR4;CCR5
antigen processing and presentation of exogenous peptide antigen via MHC class I (GO:0042590)	9	0.00018258	0.0100184	FCER1G;ITGB5;NCF2;HLA-F;SEC22B;B2M;PSMB8;TAPBP;PSMB9
keratan sulfate catabolic process (GO:0042340)	4	0.000186595	0.0100231	GALNS;LUM;FMOD;GNS
positive regulation of locomotion (GO:0040017)	6	0.000179111	0.010044	PDGFRB;CSF1R;TWIST1;STX3;CFAP20;PPM1F
negative regulation of DNA damage response, signal transduction by p53 class mediator (GO:0043518)	4	0.000186595	0.0101297	TWIST1;MIF;PTTG1IP;CD44
positive regulation of cell-matrix adhesion (GO:0001954)	6	0.000179111	0.0101556	CDK6;KDR;THY1;TEK;PPM1F;S100A10
positive regulation of calcium ion transport (GO:0051928)	6	0.000179111	0.0102697	CCR1;PDGFRB;P2RX7;TRPC6;CAV1;F2R
regulation of endothelial cell proliferation (GO:0001936)	9	0.000201406	0.010706	ECM1;SPARC;EGR3;CAV1;KDR;PRKD2;VASH1;TEK;THBS4
cellular response to interferon-gamma (GO:0071346)	11	0.000214651	0.0112924	HCK;VCAM1;DAPK1;IRF8;HLA-F;B2M;AIF1;IRF9;CD44;ICAM1;HLA-DQB1
actin filament bundle organization (GO:0061572)	6	0.000251234	0.01295	MYO1B;FSCN1;NEDD9;PLS3;LCP1;AIF1
positive regulation of ion transmembrane transporter activity (GO:0032414)	5	0.000261326	0.013074	TRPC6;TMSB4X;STK39;ATP1B3;CTSS
cellular response to low-density lipoprotein particle stimulus (GO:0071404)	4	0.000264022	0.0130806	FCER1G;SYK;ITGB2;PPARG
positive regulation of ATPase activity (GO:0032781)	6	0.000251234	0.0130821	MYL4;TMSB4X;TPM1;ATP1B3;DYNLL1;PFN1
regulation of interleukin-8 secretion (GO:2000482)	5	0.000261326	0.0132034	ANXA1;ANXA4;TMSB4X;F2R;CD14
membrane assembly (GO:0071709)	5	0.000261326	0.0133354	NLGN4Y;ANXA2;NRXN2;STX2;S100A10
positive regulation of endothelial cell proliferation (GO:0001938)	8	0.000327122	0.0156009	ECM1;EGR3;KDR;APLNR;PRKD2;TEK;JCAD;THBS4
glomerulus vasculature development (GO:0072012)	3	0.000325898	0.0156892	PECAM1;TEK;CD34
collagen biosynthetic process (GO:0032964)	3	0.000325898	0.0158387	COL1A1;ADAMTS3;TRAM2
negative regulation of cholesterol storage (GO:0010887)	3	0.000325898	0.015991	NR1H3;PPARG;ABCG1
positive regulation of angiogenesis (GO:0045766)	10	0.000340696	0.0160979	CDH5;ECM1;KDR;APLNR;TWIST1;PRKD2;PLCG1;TEK;ETS1;CD34
actin filament bundle assembly (GO:0051017)	6	0.000344417	0.0161244	MYO1B;FSCN1;NEDD9;PLS3;LCP1;AIF1
regulation of endopeptidase activity (GO:0052548)	8	0.000362471	0.0166638	SERPINB1;SERPINE2;TIMP2;SERPINH1;TIMP3;TIMP1;PSMB8;PSMB9
regulation of epithelial to mesenchymal transition (GO:0010717)	8	0.000362471	0.0168153	COL1A1;EFNA1;TIAM1;SDCBP;DAB2;TGFB1I1;TWIST1;TGFBR2
regulation of peptidyl-serine phosphorylation (GO:0033135)	9	0.000383647	0.0174799	APP;RASSF2;CAV1;HCLS1;SPRY2;PRKD2;MIF;CD44;PPM1F
positive regulation of calcium ion transmembrane transport (GO:1904427)	5	0.000395359	0.0178541	CXCL10;F2R;APLNR;THY1;PLCG1
calcium-mediated signaling (GO:0019722)	8	0.000442507	0.019808	BCAP31;EDNRB;VCAM1;KDR;PLCG2;CXCR4;PLCG1;CCR5
toll-like receptor 4 signaling pathway (GO:0034142)	4	0.00048369	0.0210963	ITGAM;ITGB2;LY96;CD14
negative regulation of signal transduction by p53 class mediator (GO:1901797)	4	0.00048369	0.0212782	TWIST1;MIF;PTTG1IP;CD44
regulation of mast cell degranulation (GO:0043304)	4	0.00048369	0.0214632	LYN;FGR;SYK;GAB2
negative regulation of nitric oxide biosynthetic process (GO:0045019)	3	0.000559351	0.0230191	CAV1;GLA;CD34
regulation of pinocytosis (GO:0048548)	3	0.000559351	0.0232062	CAV1;PPT1;NR1H3
negative regulation of nitric oxide metabolic process (GO:1904406)	3	0.000559351	0.0233964	CAV1;GLA;CD34
glycosaminoglycan catabolic process (GO:0006027)	7	0.000580614	0.0235149	GALNS;LUM;BGN;FMOD;HSPG2;GNS;CD44
cellular response to insulin stimulus (GO:0032869)	10	0.000576785	0.0235467	RAB31;SHC1;RAB13;PIK3R3;INHBB;PPARG;TCIRG1;AP3S1;SOGA1;PCK2
negative regulation of membrane protein ectodomain proteolysis (GO:0051045)	3	0.000559351	0.0235898	TIMP2;TIMP3;TIMP1
positive regulation of mast cell degranulation (GO:0043306)	3	0.000559351	0.0237864	FGR;SYK;GAB2
protein phosphorylation (GO:0006468)	25	0.000592598	0.0238112	CSF1R;APP;GMFG;STK39;PIK3CG;STK10;KDR;FYN;EPHB4;LYN;PDGFRB;SYK;DAPK1;PLK2;IGFBP3;TGFBR2;FGR;HCK;CDK6;ABI2;CAMK4;KIT;CRY1;PRKD2;TEK
negative regulation of interleukin-8 secretion (GO:2000483)	3	0.000559351	0.0239863	ANXA1;TMSB4X;ANXA4
negative regulation of proteolysis (GO:0045861)	6	0.00061037	0.0241451	EFNA1;ECM1;SERPINE2;TIMP2;TIMP3;TIMP1
bleb assembly (GO:0032060)	3	0.000559351	0.0241895	P2RX7;EMP1;EMP3
positive regulation of receptor-mediated endocytosis (GO:0048260)	6	0.00061037	0.0243337	SFRP4;DAB2;ANXA2;PPT1;CBL;B2M
ruffle organization (GO:0031529)	4	0.000631784	0.0244242	CSF1R;CYFIP1;TPM1;AIF1
positive regulation of cell migration involved in sprouting angiogenesis (GO:0090050)	4	0.000631784	0.0246106	ANXA1;SRPX2;KDR;JCAD
dendritic cell chemotaxis (GO:0002407)	4	0.000631784	0.0248	CCR1;CXCR4;CCR5;PIK3CG
regulation of Rho protein signal transduction (GO:0035023)	7	0.000647356	0.024838	COL3A1;STMN1;ARHGDIB;F2R;LPAR1;GPR4;ARHGEF2
antigen processing and presentation of peptide antigen via MHC class I (GO:0002474)	5	0.000686002	0.0257402	BCAP31;FCER1G;HLA-F;B2M;TAPBP
regulation of NIK/NF-kappaB signaling (GO:1901222)	5	0.000686002	0.0259309	APP;TMSB4X;TSPAN6;CD14;ACTN4
positive regulation of sprouting angiogenesis (GO:1903672)	5	0.000686002	0.0261244	SRPX2;ANXA1;KDR;APLNR;JCAD
antigen processing and presentation of exogenous peptide antigen via MHC class I, TAP-dependent (GO:0002479)	8	0.000706619	0.0263203	ITGB5;NCF2;HLA-F;SEC22B;B2M;PSMB8;TAPBP;PSMB9
macrophage activation (GO:0042116)	4	0.000809366	0.0292921	ITGAM;SYK;CD93;AIF1
cardiac ventricle morphogenesis (GO:0003208)	6	0.000792225	0.0292951	FKBP1A;JAG1;TPM1;CPE;SOX4;TGFBR2
cell morphogenesis (GO:0000902)	7	0.000799033	0.0293343	CDH6;CAP1;CYFIP1;CDH5;TENM4;ARHGEF2;MSX1
regulation of insulin-like growth factor receptor signaling pathway (GO:0043567)	4	0.000809366	0.0295014	IGFBP4;CILP;IGFBP3;IGFBP2
positive regulation of multicellular organismal process (GO:0051240)	14	0.000824604	0.0296335	TGFB1I1;TWIST1;INHBB;PPM1F;TGFBR2;COL1A1;TIAM1;SDCBP;DAB2;ENPP2;PLCG1;PFN1;PPIB;CD34
basement membrane organization (GO:0071711)	3	0.000877766	0.0308913	COL4A1;NID2;CTSS
regulation of cytosolic calcium ion concentration (GO:0051480)	11	0.000890106	0.0308994	CCR1;BCAP31;GNA15;TRPC6;CAV1;F2R;C3AR1;LPAR1;CXCR4;FPR3;CCR5
regulation of stress fiber assembly (GO:0051492)	7	0.000884715	0.0309226	ARHGEF10;STMN1;TPM1;LPAR1;PFN1;PPM1F;S100A10
positive regulation of actin filament bundle assembly (GO:0032233)	6	0.000897524	0.0309464	ARHGEF10;TPM1;LPAR1;PFN1;PPM1F;S100A10
positive regulation of alpha-beta T cell differentiation (GO:0046638)	3	0.000877766	0.0311058	PNP;GLI3;TGFBR2
positive regulation of peptidyl-tyrosine phosphorylation (GO:0050731)	10	0.000874404	0.0312034	LYN;EFNA1;CSF1R;KIT;ENPP2;HCLS1;MIF;ARHGEF2;CD44;THBS4
negative regulation of cell communication (GO:0010648)	8	0.000917983	0.0314394	PDGFRB;CSF1R;IGFBP3;TIE1;KIT;KDR;TEK;EPHB4
regulation of cell migration involved in sprouting angiogenesis (GO:0090049)	5	0.000953227	0.032214	SRPX2;ANXA1;KDR;MEOX2;JCAD
regulation of actin cytoskeleton reorganization (GO:2000249)	5	0.000953227	0.0324288	CSF1R;HCK;ARHGDIB;HCLS1;TEK
regulation of tumor necrosis factor production (GO:0032680)	7	0.000977478	0.0328162	LY96;TWIST1;TRIM27;MIF;ARHGEF2;CD14;CD34
plasma membrane bounded cell projection organization (GO:0120036)	10	0.000997917	0.0332835	LYN;APP;CYFIP1;CSF1R;STMN1;TPM1;RAB13;PLP1;STX3;MANF
blood vessel endothelial cell migration (GO:0043534)	4	0.00101945	0.033781	EGR3;KDR;MYH9;EPHB4
regulation of T cell proliferation (GO:0042129)	7	0.00107772	0.0348077	PNP;ANXA1;HLA-DMB;VCAM1;CD1D;AIF1;TNFRSF21
negative regulation of MAPK cascade (GO:0043409)	8	0.00108505	0.0348239	LYN;P2RX7;RGS2;CAV1;TIMP3;SPRY2;SPRY1;DUSP6
negative regulation of peptidase activity (GO:0010466)	7	0.00107772	0.0350294	ECM1;SERPINB1;SERPINE2;TIMP2;SERPINH1;TIMP3;TIMP1
small GTPase mediated signal transduction (GO:0007264)	9	0.0010747	0.035155	DNMT1;RIT1;SHC1;PLK2;GNB1;IPCEF1;RGL1;RAPGEF5;RIN2
glycosaminoglycan biosynthetic process (GO:0006024)	9	0.0010747	0.0353818	UGDH;CHST7;CHSY1;LUM;SLC35D2;BGN;XYLT1;FMOD;HSPG2
positive regulation of release of sequestered calcium ion into cytosol (GO:0051281)	5	0.00111262	0.0354855	CXCL10;F2R;APLNR;THY1;PLCG1
actin filament organization (GO:0007015)	10	0.00113536	0.0357639	CAP1;MYO1B;TPM4;ABI2;TPM1;FAT1;PLS3;NEDD9;LCP1;ARHGEF2
positive regulation of I-kappaB kinase/NF-kappaB signaling (GO:0043123)	12	0.00113443	0.0359564	BST2;FKBP1A;APP;GJA1;ECM1;TSPAN6;PLK2;F2R;LPAR1;TNFRSF10B;S100A4;MYD88
regulation of viral genome replication (GO:0045069)	7	0.00118587	0.0371256	IFITM3;TOP2A;APOBEC3C;BST2;IFITM2;NR5A2;ISG15
negative regulation of cell migration (GO:0030336)	10	0.00120967	0.0376399	BST2;CLIC4;COL3A1;JAG1;IGFBP3;ARHGDIB;TPM1;THY1;TIMP1;SRGAP2
mitral valve morphogenesis (GO:0003183)	3	0.00129138	0.0378732	EFNA1;DCHS1;SOX4
positive regulation of endocytosis (GO:0045807)	7	0.00130233	0.0379758	DAB2;FCER1G;CD151;PPT1;DOCK2;CBL;B2M
positive regulation of ion transmembrane transport (GO:0034767)	3	0.00129138	0.0380921	P2RX7;TRPC6;STK39
vasculogenesis (GO:0001570)	5	0.00129092	0.0382997	PDGFRB;CAV1;KDR;APLNR;TGFBR2
regulation of kinase activity (GO:0043549)	9	0.00123902	0.0383194	PDGFRB;FGR;CSF1R;TIE1;KIT;KDR;LDB2;TEK;EPHB4
macromolecule biosynthetic process (GO:0009059)	4	0.00126508	0.0384267	COL1A1;ADAMTS3;GLT8D1;TRAM2
endodermal cell differentiation (GO:0035987)	5	0.00129092	0.0385237	ITGB5;COL4A2;ITGB2;COL6A1;FN1
osteoclast differentiation (GO:0030316)	4	0.00126508	0.0386568	CSF1R;ANXA2;TNFRSF11A;GAB2
positive regulation of tumor necrosis factor superfamily cytokine production (GO:1903557)	5	0.00129092	0.0387503	LY96;TWIST1;CD14;MIF;ARHGEF2
Rac protein signal transduction (GO:0016601)	4	0.00126508	0.0388896	CYFIP1;TIAM1;ABI2;AIF1
regulation of protein phosphorylation (GO:0001932)	16	0.00134391	0.0389657	LYN;APP;CSF1R;STAT2;IGFBP3;ITGB2;FN1;INHBB;EFNA1;FGR;DAB2;CCND2;CCND1;KDR;FYN;TEK
protein trimerization (GO:0070206)	5	0.00129092	0.0389796	COL6A2;ALOX5AP;COL6A1;TRIM27;MIF
negative regulation of signaling (GO:0023057)	8	0.00138028	0.0397942	PDGFRB;CSF1R;IGFBP3;TIE1;KIT;KDR;TEK;EPHB4
regulation of phosphatidylinositol 3-kinase activity (GO:0043551)	5	0.00148945	0.042226	PDGFRB;FGR;KIT;PIK3R3;TEK
platelet aggregation (GO:0070527)	5	0.00148945	0.0424619	MYH9;CLIC1;MYL9;PIK3CG;ACTB
negative regulation of neurogenesis (GO:0050768)	5	0.00148945	0.0427005	COL3A1;ID2;ID4;ID3;SRGAP2
immune response-activating cell surface receptor signaling pathway (GO:0002429)	4	0.00154925	0.0432011	LYN;FCER1G;C3AR1;FPR3
regulation of fibroblast growth factor receptor signaling pathway (GO:0040036)	4	0.00154925	0.0434385	SPRY2;SPRY1;PRKD2;DUSP6
Arp2/3 complex-mediated actin nucleation (GO:0034314)	4	0.00154925	0.0436785	ARPC1B;ARPC5;TRIM27;IQGAP2
regulation of release of sequestered calcium ion into cytosol (GO:0051279)	6	0.00159456	0.0442231	FKBP1A;CXCL10;F2R;APLNR;THY1;PLCG1
keratan sulfate metabolic process (GO:0042339)	5	0.00170957	0.0471565	GALNS;LUM;SLC35D2;FMOD;GNS
vesicle organization (GO:0016050)	10	0.00174327	0.0475718	ANXA2;CAV1;VAMP1;STX3;SNX7;SEC22B;STX2;CD34;STX11;S100A10
toll-like receptor signaling pathway (GO:0002224)	8	0.00173601	0.0476284	ITGAM;CTSK;ITGB2;LY96;CD14;TLR5;CTSS;MYD88
regulation of podosome assembly (GO:0071801)	3	0.00180948	0.0483444	HCK;FSCN1;LCP1
positive regulation of glial cell differentiation (GO:0045687)	3	0.00180948	0.0485988	TENM4;SERPINE2;CXCR4
regulation of coagulation (GO:0050818)	3	0.00180948	0.0488559	PROCR;CAV1;F2R
membrane raft organization (GO:0031579)	3	0.00180948	0.0491158	ANXA2;PPT1;S100A10
positive regulation of T cell activation (GO:0050870)	7	0.0018602	0.0491844	PNP;ANXA1;HLA-DMB;VCAM1;THY1;CD1D;AIF1
negative regulation of protein tyrosine kinase activity (GO:0061099)	4	0.00187497	0.0493194	CAV1;SH3BP5;THY1;CBL
response to interferon-gamma (GO:0034341)	7	0.0018602	0.0494406	IFITM3;BST2;IFITM2;DAPK1;KYNU;IRF8;AIF1
Extracellular matrix organization Homo sapiens R-HSA-1474244	51	2.59553e-28	3.97115e-25	COL18A1;SPARC;ITGAM;ITGB5;ITGB2;ICAM2;TNC;PLOD1;LAMC1;CTSS;ICAM1;EFEMP2;ADAMTS3;CAPN6;CTSK;KDR;TIMP2;CAPN2;TIMP1;MMP3;BGN;PCOLCE;HSPG2;COL4A2;LOX;COL4A1;COL6A2;COL6A1;PECAM1;COL6A3;PPIB;CD44;COL15A1;CD151;LAMA4;HTRA1;LTBP2;FBLN2;NID2;SERPINH1;SPP1;JAM3;VCAM1;LUM;FN1;COL1A1;COL3A1;COL1A2;ITGA10;COL5A2;FMOD
Hemostasis Homo sapiens R-HSA-109582	56	1.86154e-18	1.42408e-15	APP;DGKE;ECM1;ITGAM;SPARC;SERPINE2;ITGB2;F13A1;PIK3CG;DOCK10;TMSB4X;TIMP3;TIMP1;CAP1;TRPC6;FCER1G;ANXA2;SYK;APLP2;F2R;ATP1B3;ACTN4;MIF;GAB2;F3;FGR;PROCR;IL3RA;PECAM1;LCP2;PFN1;DOCK2;MGLL;CD44;ITIH4;SHC1;ITPR1;PIK3R3;PRCP;CSF2RB;RAP1B;GNA15;PLCG2;FYN;PLCG1;SH2B3;S100A10;JAM3;LYN;CAV1;FN1;GNG11;P2RX7;ITGA10;GNB1;TEK
Platelet activation, signaling and aggregation Homo sapiens R-HSA-76002	35	5.38515e-16	2.74643e-13	APP;ITIH4;ECM1;DGKE;SPARC;SHC1;ITPR1;PIK3R3;F13A1;CSF2RB;PIK3CG;RAP1B;GNA15;TMSB4X;PLCG2;TIMP3;FYN;TIMP1;LYN;CAP1;FCER1G;TRPC6;SYK;APLP2;F2R;FN1;ACTN4;GAB2;GNG11;GNB1;IL3RA;PECAM1;LCP2;PFN1;MGLL
Integrin cell surface interactions Homo sapiens R-HSA-216083	19	3.92344e-15	1.50071e-12	COL18A1;ITGAM;VCAM1;ITGB5;LUM;ITGB2;TNC;ICAM2;FN1;HSPG2;ICAM1;COL4A2;COL4A1;ITGA10;KDR;PECAM1;SPP1;CD44;JAM3
Axon guidance Homo sapiens R-HSA-422475	48	1.5864e-14	4.85438e-12	TRIO;PLXND1;SHC1;ARPC1B;CSF2RB;LAMC1;ACTB;RAP1B;SDCBP;DPYSL2;PEA15;KDR;FYN;PLCG1;SRGAP2;SPTAN1;MYH10;EPHB4;LYN;CAP1;PDGFRB;TRPC6;MYO10;UNC5B;CNTN6;FN1;MSN;ARPC5;DUSP6;PSMB8;PSMB9;EFNA1;TIAM1;KITLG;TYROBP;COL4A2;COL4A1;ITGA10;COL6A2;IL3RA;KIT;COL6A1;NUMB;COL6A3;MYH9;TEK;PFN1;MYL9
Collagen formation Homo sapiens R-HSA-1474290	20	3.78419e-14	9.64969e-12	COL18A1;COL15A1;CD151;MMP3;PCOLCE;PLOD1;CTSS;COL1A1;COL3A1;ADAMTS3;COL1A2;COL4A2;LOX;COL4A1;COL6A2;COL6A1;COL5A2;SERPINH1;COL6A3;PPIB
Assembly of collagen fibrils and other multimeric structures Homo sapiens R-HSA-2022090	16	2.77465e-13	6.06459e-11	COL18A1;COL15A1;CD151;MMP3;PCOLCE;CTSS;COL1A1;COL3A1;COL1A2;COL4A2;LOX;COL4A1;COL6A2;COL6A1;COL5A2;COL6A3
Immune System Homo sapiens R-HSA-168256	88	1.57986e-12	3.02148e-10	IFITM3;CYFIP1;APP;ITGAM;IFITM2;ITGB5;WIPF1;NCF2;ARPC1B;ITGB2;ICAM2;TCIRG1;ACTB;CTSS;ICAM1;CDC23;CTSK;PEA15;C3AR1;PIP4K2A;FCER1A;KPNA2;B2M;SPTAN1;CD34;PDGFRB;FCER1G;SYK;IL1R2;GAB2;DYNLL1;HLA-F;DUSP6;TAPBP;FGR;HCK;TYROBP;IFI27;IL3RA;KIT;IRF8;MYH9;LCP2;TNFRSF25;TLR5;CD44;IRF9;HLA-DQB1;C1QB;CSF1R;SHC1;C1R;ITPR1;IFI6;LY96;PIK3R3;CSF2RB;TNFRSF11A;CD1D;CBL;RAP1B;SOCS2;HLA-DMB;PLCG2;STAT6;FLNB;FYN;PLCG1;…
Collagen biosynthesis and modifying enzymes Homo sapiens R-HSA-1650814	16	3.88736e-12	6.60851e-10	COL18A1;COL15A1;PCOLCE;PLOD1;COL1A1;COL3A1;ADAMTS3;COL1A2;COL4A2;COL4A1;COL6A2;COL6A1;COL5A2;SERPINH1;COL6A3;PPIB
Innate Immune System Homo sapiens R-HSA-168249	55	6.04458e-11	9.24821e-09	CYFIP1;APP;ITGAM;WIPF1;ARPC1B;ITGB2;ICAM2;ACTB;CTSS;CTSK;PEA15;C3AR1;PIP4K2A;FCER1A;B2M;SPTAN1;PDGFRB;FCER1G;SYK;GAB2;DUSP6;FGR;HCK;TYROBP;IL3RA;KIT;MYH9;LCP2;TLR5;C1QB;SHC1;C1R;ITPR1;LY96;PIK3R3;CSF2RB;RAP1B;PLCG2;STAT6;FYN;PLCG1;CD14;LYN;MYO10;FN1;ISG15;ARPC5;PSMB8;PSMB9;P2RX7;KITLG;ABI2;CAMK4;TEK;MYD88
Cytokine Signaling in Immune system Homo sapiens R-HSA-1280215	46	1.60637e-10	2.23431e-08	IFITM3;CSF1R;IFITM2;SHC1;IFI6;PIK3R3;CSF2RB;TNFRSF11A;CBL;ICAM1;RAP1B;SOCS2;PEA15;FLNB;FYN;PLCG1;STX3;KPNA2;B2M;SPTAN1;LYN;PDGFRB;VCAM1;SYK;STAT2;IL1R2;FN1;ISG15;GAB2;HLA-F;DUSP6;PSMB8;PSMB9;BST2;HCK;KITLG;IFI27;IL3RA;KIT;IRF8;TNFRSF25;TEK;MYD88;CD44;IRF9;HLA-DQB1
Developmental Biology Homo sapiens R-HSA-1266738	52	5.99599e-10	7.64488e-08	TRIO;PLXND1;ARPC1B;LAMC1;ACTB;HHEX;DPYSL2;PEA15;KDR;SPTAN1;EPHB4;CAP1;PDGFRB;TRPC6;UNC5B;DUSP6;TIAM1;NR5A2;TYROBP;COL4A2;COL4A1;COL6A2;IL3RA;KIT;COL6A1;NUMB;COL6A3;MYH9;PPARG;PFN1;MYL9;SHC1;CSF2RB;RAP1B;SDCBP;FYN;PLCG1;SRGAP2;MYH10;LYN;MYO10;CNTN6;FN1;MSN;ARPC5;PSMB8;PSMB9;EFNA1;KITLG;KLF5;ITGA10;TEK
Cell surface interactions at the vascular wall Homo sapiens R-HSA-202733	16	6.85466e-09	8.06741e-07	LYN;ITGAM;FCER1G;SHC1;CAV1;ITGB2;FN1;ATP1B3;MIF;PROCR;PECAM1;FYN;PLCG1;TEK;CD44;JAM3
GPVI-mediated activation cascade Homo sapiens R-HSA-114604	12	8.15093e-09	8.9078e-07	LYN;FCER1G;SYK;SHC1;IL3RA;PLCG2;PIK3R3;LCP2;CSF2RB;FYN;GAB2;PIK3CG
Signal Transduction Homo sapiens R-HSA-162582	109	1.04023e-08	1.06103e-06	CYFIP1;APP;DGKE;TRIO;WIPF1;NCF2;ACTB;CDH5;GPR176;RGS2;HTR7;EDNRB;CCND1;ARHGDIB;C3AR1;KDR;PIP4K2A;SOX4;PDGFRB;F2R;HSPG2;TIAM1;COL4A2;COL4A1;RBP1;APLNR;PFN1;MYL9;NOTCH2;NOTCH3;SHC1;ITPR1;LPAR1;PIK3R3;FPR3;CSF2RB;IQGAP2;RAP1B;RDH11;PENK;PLCG1;SRGAP2;MYH10;LYN;CCR1;JAG1;CAV1;FN1;TNFRSF10B;INHBB;ARPC5;GNG11;CXCL10;GNB1;AMOTL2;MYD88;ARPC1B;TCIRG1;CHRDL1;GLI3;PIK3CG;YWHAQ;PEA15;CCR5;SPTAN1;ANXA1;TRPC6;T…
Fcgamma receptor (FCGR) dependent phagocytosis Homo sapiens R-HSA-2029480	16	8.46361e-08	8.09333e-06	LYN;CYFIP1;SYK;MYO10;WIPF1;ARPC1B;ITPR1;ARPC5;ACTB;FGR;HCK;ABI2;PLCG2;MYH9;FYN;PLCG1
Signaling by PDGF Homo sapiens R-HSA-186797	29	9.57799e-08	8.62019e-06	SHC1;ITPR1;PIK3R3;CSF2RB;THBS4;THBS3;RAP1B;PEA15;SPP1;PIP4K2A;STAT6;FYN;PLCG1;SPTAN1;PDGFRB;FN1;DUSP6;PSMB8;PSMB9;KITLG;COL4A2;COL4A1;CAMK4;COL6A2;KIT;COL6A1;IL3RA;COL6A3;TEK
Gastrin-CREB signalling pathway via PKC and MAPK Homo sapiens R-HSA-881907	32	1.1198e-07	9.51831e-06	APP;DGKE;TRIO;SHC1;ITPR1;LPAR1;PIK3R3;CSF2RB;RAP1B;RGS2;GNA15;EDNRB;PEA15;FYN;SPTAN1;PDGFRB;ANXA1;TRPC6;F2R;MMP3;FN1;GPR4;GNG11;DUSP6;PSMB8;PSMB9;KITLG;IL3RA;KIT;GNB1;TEK;MGLL
Platelet degranulation Homo sapiens R-HSA-114608	14	5.4386e-07	4.37951e-05	CAP1;APP;ITIH4;ECM1;SPARC;APLP2;FN1;F13A1;ACTN4;TMSB4X;PECAM1;TIMP3;TIMP1;PFN1
Degradation of the extracellular matrix Homo sapiens R-HSA-1474228	14	6.11976e-07	4.68162e-05	COL18A1;COL15A1;MMP3;HTRA1;LAMC1;HSPG2;CTSS;CAPN6;CTSK;CAPN2;TIMP2;SPP1;TIMP1;CD44
Interferon Signaling Homo sapiens R-HSA-913531	19	8.82294e-07	6.42814e-05	IFITM3;IFITM2;VCAM1;STAT2;IFI6;ISG15;HLA-F;PSMB8;ICAM1;BST2;IFI27;IRF8;FLNB;PLCG1;KPNA2;B2M;CD44;IRF9;HLA-DQB1
Response to elevated platelet cytosolic Ca2+ Homo sapiens R-HSA-76005	14	9.67571e-07	6.72902e-05	CAP1;APP;ITIH4;ECM1;SPARC;APLP2;FN1;F13A1;ACTN4;TMSB4X;PECAM1;TIMP3;TIMP1;PFN1
EPH-Ephrin signaling Homo sapiens R-HSA-2682334	13	1.02084e-06	6.79079e-05	LYN;ARPC1B;ARPC5;ACTB;EFNA1;TIAM1;SDCBP;KDR;MYH9;FYN;MYL9;MYH10;EPHB4
Disease Homo sapiens R-HSA-1643685	42	1.06566e-06	6.79356e-05	NOTCH2;NOTCH3;SPON1;CTDP1;SHC1;LY96;PIK3R3;CXCR4;CSF2RB;CFP;CBL;ADAMTS3;ADAMTSL3;FYN;PLCG1;CD14;KPNA2;CCR5;RPL39;B2M;PDGFRB;JAG1;LUM;BGN;ISG15;GAB2;HSPG2;PSMB8;PSMB9;TGFBR2;FKBP1A;HCK;KITLG;RBP1;KIT;VAMP1;FMOD;SLC25A5;TLR5;DOCK2;MYD88;RPS24
Interferon alpha/beta signaling Homo sapiens R-HSA-909733	11	1.27759e-06	7.81888e-05	IFITM3;BST2;IFITM2;IFI27;STAT2;IFI6;IRF8;ISG15;HLA-F;IRF9;PSMB8
Regulation of KIT signaling Homo sapiens R-HSA-1433559	6	1.88275e-06	0.000110792	LYN;KITLG;KIT;FYN;CBL;SH2B3
Dectin-2 family Homo sapiens R-HSA-5621480	5	2.58701e-06	0.000146597	LYN;FCER1G;SYK;PLCG2;FYN
DAP12 signaling Homo sapiens R-HSA-2424491	25	3.88484e-06	0.000212279	SHC1;ITPR1;PIK3R3;CSF2RB;RAP1B;PEA15;PLCG2;PIP4K2A;FYN;PLCG1;B2M;SPTAN1;PDGFRB;SYK;FN1;DUSP6;PSMB8;PSMB9;KITLG;TYROBP;CAMK4;KIT;IL3RA;LCP2;TEK
Regulation of signaling by CBL Homo sapiens R-HSA-912631	6	4.17595e-06	0.000220317	LYN;HCK;SYK;PIK3R3;FYN;CBL
Interleukin-3, 5 and GM-CSF signaling Homo sapiens R-HSA-512988	21	4.85882e-06	0.0002478	LYN;PDGFRB;SYK;SHC1;FN1;PIK3R3;CSF2RB;GAB2;CBL;DUSP6;PSMB8;PSMB9;RAP1B;HCK;KITLG;PEA15;KIT;IL3RA;FYN;TEK;SPTAN1
DAP12 interactions Homo sapiens R-HSA-2172127	25	8.1855e-06	0.000403994	SHC1;ITPR1;PIK3R3;CSF2RB;RAP1B;PEA15;PLCG2;PIP4K2A;FYN;PLCG1;B2M;SPTAN1;PDGFRB;SYK;FN1;DUSP6;PSMB8;PSMB9;KITLG;TYROBP;CAMK4;KIT;IL3RA;LCP2;TEK
VEGFA-VEGFR2 Pathway Homo sapiens R-HSA-4420097	23	1.1287e-05	0.000539661	PDGFRB;CYFIP1;NCF2;SHC1;CAV1;FN1;ITPR1;CSF2RB;DUSP6;PSMB8;PSMB9;RAP1B;CDH5;KITLG;ABI2;PEA15;KIT;IL3RA;KDR;FYN;PLCG1;TEK;SPTAN1
Fc epsilon receptor (FCERI) signaling Homo sapiens R-HSA-2454202	26	1.46354e-05	0.000678548	SHC1;ITPR1;PIK3R3;CSF2RB;RAP1B;PEA15;PLCG2;PIP4K2A;FCER1A;FYN;PLCG1;SPTAN1;LYN;PDGFRB;FCER1G;SYK;FN1;GAB2;DUSP6;PSMB8;PSMB9;KITLG;IL3RA;KIT;LCP2;TEK
Signaling by VEGF Homo sapiens R-HSA-194138	23	1.67803e-05	0.000755113	PDGFRB;CYFIP1;NCF2;SHC1;CAV1;FN1;ITPR1;CSF2RB;DUSP6;PSMB8;PSMB9;RAP1B;CDH5;KITLG;ABI2;PEA15;KIT;IL3RA;KDR;FYN;PLCG1;TEK;SPTAN1
EPHA-mediated growth cone collapse Homo sapiens R-HSA-3928663	7	2.20059e-05	0.000935251	LYN;EFNA1;KDR;MYH9;FYN;MYH10;MYL9
NCAM signaling for neurite out-growth Homo sapiens R-HSA-375165	20	2.19658e-05	0.000960218	PDGFRB;SHC1;FN1;CSF2RB;DUSP6;PSMB8;PSMB9;RAP1B;KITLG;COL4A2;COL4A1;COL6A2;PEA15;KIT;COL6A1;IL3RA;COL6A3;FYN;TEK;SPTAN1
Antigen activates B Cell Receptor (BCR) leading to generation of second messengers Homo sapiens R-HSA-983695	8	2.47971e-05	0.00102539	LYN;SYK;SHC1;ITPR1;PLCG2;FYN;PLCG1;CBL
G beta:gamma signalling through PI3Kgamma Homo sapiens R-HSA-392451	8	2.90889e-05	0.00117121	SHC1;GNB1;IL3RA;PIK3R3;CSF2RB;GAB2;GNG11;PIK3CG
Signaling by Interleukins Homo sapiens R-HSA-449147	25	3.59804e-05	0.00141154	CSF1R;SHC1;PIK3R3;CSF2RB;CBL;RAP1B;PEA15;FYN;STX3;SPTAN1;LYN;PDGFRB;SYK;IL1R2;FN1;GAB2;DUSP6;PSMB8;PSMB9;HCK;KITLG;IL3RA;KIT;TEK;MYD88
G alpha (q) signalling events Homo sapiens R-HSA-416476	16	3.97131e-05	0.00151903	APP;DGKE;TRIO;TRPC6;ANXA1;F2R;LPAR1;ITPR1;PIK3R3;GPR4;GNG11;RGS2;GNA15;EDNRB;GNB1;MGLL
G-protein beta:gamma signalling Homo sapiens R-HSA-397795	8	4.58578e-05	0.00171128	SHC1;IL3RA;GNB1;PIK3R3;CSF2RB;GAB2;GNG11;PIK3CG
Signaling by EGFR Homo sapiens R-HSA-177929	23	5.76694e-05	0.00210081	PDGFRB;SHC1;FN1;ITPR1;PIK3R3;CSF2RB;CBL;DUSP6;PSMB8;PSMB9;RAP1B;KITLG;CAMK4;PEA15;KIT;IL3RA;PIP4K2A;SPRY2;FYN;SPRY1;PLCG1;TEK;SPTAN1
Signaling by FGFR4 Homo sapiens R-HSA-5654743	22	5.97045e-05	0.00212437	PDGFRB;SHC1;FN1;ITPR1;PIK3R3;CSF2RB;CBL;DUSP6;PSMB8;PSMB9;RAP1B;KITLG;CAMK4;PEA15;KIT;IL3RA;PIP4K2A;SPRY2;FYN;PLCG1;TEK;SPTAN1
Signaling by FGFR3 Homo sapiens R-HSA-5654741	22	6.24184e-05	0.00217046	PDGFRB;SHC1;FN1;ITPR1;PIK3R3;CSF2RB;CBL;DUSP6;PSMB8;PSMB9;RAP1B;KITLG;CAMK4;PEA15;KIT;IL3RA;PIP4K2A;SPRY2;FYN;PLCG1;TEK;SPTAN1
Signaling by FGFR1 Homo sapiens R-HSA-5654736	22	7.12333e-05	0.00236928	PDGFRB;SHC1;FN1;ITPR1;PIK3R3;CSF2RB;CBL;DUSP6;PSMB8;PSMB9;RAP1B;KITLG;CAMK4;PEA15;KIT;IL3RA;PIP4K2A;SPRY2;FYN;PLCG1;TEK;SPTAN1
FCERI mediated MAPK activation Homo sapiens R-HSA-2871796	20	7.07571e-05	0.00240574	LYN;PDGFRB;SYK;SHC1;FN1;CSF2RB;DUSP6;PSMB8;PSMB9;RAP1B;KITLG;PEA15;KIT;IL3RA;PLCG2;LCP2;FYN;PLCG1;TEK;SPTAN1
ECM proteoglycans Homo sapiens R-HSA-3000178	8	8.00887e-05	0.00260714	SPARC;ITGB5;LUM;LAMA4;TNC;BGN;LAMC1;FMOD
VEGFR2 mediated cell proliferation Homo sapiens R-HSA-5218921	18	8.82138e-05	0.00281181	PDGFRB;SHC1;FN1;ITPR1;CSF2RB;DUSP6;PSMB8;PSMB9;RAP1B;KITLG;PEA15;KIT;IL3RA;KDR;FYN;PLCG1;TEK;SPTAN1
EPHB-mediated forward signaling Homo sapiens R-HSA-3928662	7	9.22688e-05	0.00282343	LYN;TIAM1;ARPC1B;FYN;ARPC5;ACTB;EPHB4
Diseases of glycosylation Homo sapiens R-HSA-3781865	10	9.20442e-05	0.00287403	NOTCH2;NOTCH3;SPON1;ADAMTS3;LUM;ADAMTSL3;BGN;CFP;FMOD;HSPG2
Scavenging by Class A Receptors Homo sapiens R-HSA-3000480	5	9.83787e-05	0.00295136	COL1A1;COL3A1;COL1A2;COL4A2;COL4A1
Interleukin-2 signaling Homo sapiens R-HSA-451927	18	0.000108102	0.00318069	PDGFRB;SYK;SHC1;FN1;PIK3R3;CSF2RB;GAB2;DUSP6;PSMB8;PSMB9;RAP1B;KITLG;PEA15;KIT;IL3RA;FYN;TEK;SPTAN1
Signaling by SCF-KIT Homo sapiens R-HSA-1433557	21	0.000124436	0.00359221	LYN;PDGFRB;SHC1;FN1;PIK3R3;CSF2RB;GAB2;CBL;DUSP6;PSMB8;PSMB9;RAP1B;KITLG;PEA15;KIT;IL3RA;PIP4K2A;FYN;TEK;SPTAN1;SH2B3
Smooth Muscle Contraction Homo sapiens R-HSA-445355	6	0.000179111	0.00507481	ANXA1;ITGB5;ANXA2;TPM4;TPM1;MYL9
PECAM1 interactions Homo sapiens R-HSA-210990	4	0.000186595	0.00519073	LYN;PECAM1;FYN;PLCG1
Signaling by FGFR2 Homo sapiens R-HSA-5654738	22	0.000199845	0.00536425	PDGFRB;SHC1;FN1;ITPR1;PIK3R3;CSF2RB;CBL;DUSP6;PSMB8;PSMB9;RAP1B;KITLG;CAMK4;PEA15;KIT;IL3RA;PIP4K2A;SPRY2;FYN;PLCG1;TEK;SPTAN1
Adaptive Immune System Homo sapiens R-HSA-1280218	37	0.00019961	0.00545364	ITGB5;NCF2;SHC1;ITGB2;ITPR1;ICAM2;PIK3R3;CD1D;CBL;CTSS;ICAM1;RAP1B;HLA-DMB;CDC23;CTSK;PLCG2;PIP4K2A;FYN;PLCG1;B2M;CD34;LYN;PDGFRB;RAP1GAP2;VCAM1;SYK;DYNLL1;HLA-F;PSMB8;LILRB5;PSMB9;TAPBP;KITLG;TYROBP;KIT;LCP2;HLA-DQB1
Signaling by FGFR Homo sapiens R-HSA-190236	22	0.000242248	0.00617733	PDGFRB;SHC1;FN1;ITPR1;PIK3R3;CSF2RB;CBL;DUSP6;PSMB8;PSMB9;RAP1B;KITLG;CAMK4;PEA15;KIT;IL3RA;PIP4K2A;SPRY2;FYN;PLCG1;TEK;SPTAN1
Interleukin receptor SHC signaling Homo sapiens R-HSA-912526	17	0.000235112	0.00620209	PDGFRB;SHC1;FN1;PIK3R3;CSF2RB;GAB2;DUSP6;PSMB8;PSMB9;RAP1B;KITLG;PEA15;KIT;IL3RA;FYN;TEK;SPTAN1
Downstream signal transduction Homo sapiens R-HSA-186763	21	0.000240622	0.00623986	PDGFRB;SHC1;FN1;ITPR1;PIK3R3;CSF2RB;DUSP6;PSMB8;PSMB9;RAP1B;KITLG;CAMK4;PEA15;KIT;IL3RA;PIP4K2A;STAT6;FYN;PLCG1;TEK;SPTAN1
Platelet Adhesion to exposed collagen Homo sapiens R-HSA-75892	4	0.000264022	0.00651537	LYN;FCER1G;ITGA10;FYN
Laminin interactions Homo sapiens R-HSA-3000157	5	0.000261326	0.00655456	COL18A1;LAMA4;LAMC1;NID2;HSPG2
RHO GTPases Activate WASPs and WAVEs Homo sapiens R-HSA-5663213	6	0.000294951	0.0071631	CYFIP1;ABI2;WIPF1;ARPC1B;ARPC5;ACTB
Signalling by NGF Homo sapiens R-HSA-166520	25	0.000313008	0.00748285	TRIO;SHC1;ITPR1;PIK3R3;CSF2RB;RAP1B;PEA15;PIP4K2A;FYN;PLCG1;SPTAN1;PDGFRB;FN1;DUSP6;PSMB8;PSMB9;TIAM1;KITLG;RIT1;CAMK4;IL3RA;KIT;ARHGEF2;TEK;MYD88
Apoptosis Homo sapiens R-HSA-109581	13	0.000334375	0.00787066	BCAP31;PPP1R13B;UNC5B;DAPK1;LY96;TNFRSF10B;DYNLL1;PSMB8;PSMB9;YWHAQ;CD14;VIM;SPTAN1
Signalling to ERKs Homo sapiens R-HSA-187687	17	0.000342228	0.00793346	PDGFRB;SHC1;FN1;CSF2RB;DUSP6;PSMB8;PSMB9;RAP1B;KITLG;RIT1;PEA15;KIT;IL3RA;FYN;PLCG1;TEK;SPTAN1
Programmed Cell Death Homo sapiens R-HSA-5357801	13	0.000398792	0.00871646	BCAP31;PPP1R13B;UNC5B;DAPK1;LY96;TNFRSF10B;DYNLL1;PSMB8;PSMB9;YWHAQ;CD14;VIM;SPTAN1
Downstream signaling of activated FGFR3 Homo sapiens R-HSA-5654708	20	0.000396733	0.00879713	PDGFRB;SHC1;FN1;ITPR1;PIK3R3;CSF2RB;DUSP6;PSMB8;PSMB9;RAP1B;KITLG;CAMK4;PEA15;KIT;IL3RA;PIP4K2A;FYN;PLCG1;TEK;SPTAN1
Downstream signaling of activated FGFR4 Homo sapiens R-HSA-5654716	20	0.000396733	0.0089265	PDGFRB;SHC1;FN1;ITPR1;PIK3R3;CSF2RB;DUSP6;PSMB8;PSMB9;RAP1B;KITLG;CAMK4;PEA15;KIT;IL3RA;PIP4K2A;FYN;PLCG1;TEK;SPTAN1
Downstream signaling of activated FGFR2 Homo sapiens R-HSA-5654696	20	0.000396733	0.00905973	PDGFRB;SHC1;FN1;ITPR1;PIK3R3;CSF2RB;DUSP6;PSMB8;PSMB9;RAP1B;KITLG;CAMK4;PEA15;KIT;IL3RA;PIP4K2A;FYN;PLCG1;TEK;SPTAN1
Downstream signaling of activated FGFR1 Homo sapiens R-HSA-5654687	20	0.000445385	0.00959773	PDGFRB;SHC1;FN1;ITPR1;PIK3R3;CSF2RB;DUSP6;PSMB8;PSMB9;RAP1B;KITLG;CAMK4;PEA15;KIT;IL3RA;PIP4K2A;FYN;PLCG1;TEK;SPTAN1
Formation of Fibrin Clot (Clotting Cascade) Homo sapiens R-HSA-140877	6	0.000462672	0.00983178	PROCR;SERPINE2;F2R;F13A1;PRCP;F3
Signalling to p38 via RIT and RIN Homo sapiens R-HSA-187706	16	0.000527339	0.0110524	PDGFRB;SHC1;FN1;CSF2RB;DUSP6;PSMB8;PSMB9;RAP1B;KITLG;RIT1;PEA15;KIT;IL3RA;FYN;TEK;SPTAN1
Frs2-mediated activation Homo sapiens R-HSA-170968	16	0.000551853	0.0114099	PDGFRB;SHC1;FN1;CSF2RB;DUSP6;PSMB8;PSMB9;RAP1B;KITLG;PEA15;KIT;IL3RA;FYN;PLCG1;TEK;SPTAN1
Caspase activation via extrinsic apoptotic signalig pathway Homo sapiens R-HSA-5357769	5	0.000575643	0.0117431	UNC5B;DAPK1;LY96;TNFRSF10B;CD14
Prolonged ERK activation events Homo sapiens R-HSA-169893	16	0.000603821	0.0121559	PDGFRB;SHC1;FN1;CSF2RB;DUSP6;PSMB8;PSMB9;RAP1B;KITLG;PEA15;KIT;IL3RA;FYN;PLCG1;TEK;SPTAN1
Binding and Uptake of Ligands by Scavenger Receptors Homo sapiens R-HSA-2173782	8	0.000645609	0.0128283	COL1A1;COL3A1;SPARC;COL1A2;COL4A2;COL4A1;STAB1;HYOU1
Netrin-1 signaling Homo sapiens R-HSA-373752	6	0.00069672	0.0136664	TRIO;TRPC6;MYO10;UNC5B;FYN;PLCG1
NGF signalling via TRKA from the plasma membrane Homo sapiens R-HSA-187037	21	0.00080768	0.0156424	PDGFRB;SHC1;FN1;ITPR1;PIK3R3;CSF2RB;DUSP6;PSMB8;PSMB9;RAP1B;KITLG;RIT1;CAMK4;PEA15;KIT;IL3RA;PIP4K2A;FYN;PLCG1;TEK;SPTAN1
Formyl peptide receptors bind formyl peptides and many other ligands Homo sapiens R-HSA-444473	3	0.000877766	0.01658	APP;ANXA1;FPR3
Nef and signal transduction Homo sapiens R-HSA-164944	3	0.000877766	0.0167873	HCK;FYN;DOCK2
Regulation of actin dynamics for phagocytic cup formation Homo sapiens R-HSA-2029482	9	0.000928471	0.0173239	CYFIP1;SYK;MYO10;ABI2;WIPF1;ARPC1B;MYH9;ARPC5;ACTB
Toll-Like Receptors Cascades Homo sapiens R-HSA-168898	11	0.00106377	0.0196092	APP;ITGAM;CTSK;ITGB2;PLCG2;LY96;CD14;TLR5;MYD88;CTSS;DUSP6
FCERI mediated Ca+2 mobilization Homo sapiens R-HSA-2871809	7	0.00107772	0.01963	LYN;SYK;SHC1;ITPR1;PLCG2;LCP2;PLCG1
FRS-mediated FGFR1 signaling Homo sapiens R-HSA-5654693	15	0.00131522	0.0207453	PDGFRB;SHC1;FN1;CSF2RB;DUSP6;PSMB8;PSMB9;RAP1B;KITLG;PEA15;KIT;IL3RA;FYN;TEK;SPTAN1
Signaling by the B Cell Receptor (BCR) Homo sapiens R-HSA-983705	15	0.00115768	0.0208383	LYN;PDGFRB;SYK;SHC1;ITPR1;PIK3R3;CBL;PSMB8;PSMB9;KITLG;KIT;PLCG2;PIP4K2A;FYN;PLCG1
FRS-mediated FGFR3 signaling Homo sapiens R-HSA-5654706	15	0.00131522	0.0209614	PDGFRB;SHC1;FN1;CSF2RB;DUSP6;PSMB8;PSMB9;RAP1B;KITLG;PEA15;KIT;IL3RA;FYN;TEK;SPTAN1
FRS-mediated FGFR4 signaling Homo sapiens R-HSA-5654712	15	0.00131522	0.021182	PDGFRB;SHC1;FN1;CSF2RB;DUSP6;PSMB8;PSMB9;RAP1B;KITLG;PEA15;KIT;IL3RA;FYN;TEK;SPTAN1
RAF/MAP kinase cascade Homo sapiens R-HSA-5673001	15	0.00126082	0.0211984	PDGFRB;SHC1;FN1;CSF2RB;DUSP6;PSMB8;PSMB9;RAP1B;KITLG;PEA15;KIT;IL3RA;FYN;TEK;SPTAN1
Antigen processing-Cross presentation Homo sapiens R-HSA-1236975	8	0.00127554	0.0212128	ITGB5;NCF2;HLA-F;B2M;CTSS;PSMB8;TAPBP;PSMB9
Activation of Matrix Metalloproteinases Homo sapiens R-HSA-1592389	5	0.00129092	0.0212377	COL18A1;CTSK;MMP3;TIMP2;TIMP1
FRS-mediated FGFR2 signaling Homo sapiens R-HSA-5654700	15	0.00131522	0.0214074	PDGFRB;SHC1;FN1;CSF2RB;DUSP6;PSMB8;PSMB9;RAP1B;KITLG;PEA15;KIT;IL3RA;FYN;TEK;SPTAN1
SHC1 events in ERBB4 signaling Homo sapiens R-HSA-1250347	15	0.00126082	0.021434	PDGFRB;SHC1;FN1;CSF2RB;DUSP6;PSMB8;PSMB9;RAP1B;KITLG;PEA15;KIT;IL3RA;FYN;TEK;SPTAN1
Glycosaminoglycan metabolism Homo sapiens R-HSA-1630316	10	0.00120967	0.0215209	CHST7;CHSY1;LUM;SLC35D2;BGN;FMOD;HSPG2;GNS;CD44;PAPSS1
SOS-mediated signalling Homo sapiens R-HSA-112412	15	0.00126082	0.0216748	PDGFRB;SHC1;FN1;CSF2RB;DUSP6;PSMB8;PSMB9;RAP1B;KITLG;PEA15;KIT;IL3RA;FYN;TEK;SPTAN1
SHC1 events in EGFR signaling Homo sapiens R-HSA-180336	15	0.00126082	0.0219211	PDGFRB;SHC1;FN1;CSF2RB;DUSP6;PSMB8;PSMB9;RAP1B;KITLG;PEA15;KIT;IL3RA;FYN;TEK;SPTAN1
GRB2 events in EGFR signaling Homo sapiens R-HSA-179812	15	0.00126082	0.0221731	PDGFRB;SHC1;FN1;CSF2RB;DUSP6;PSMB8;PSMB9;RAP1B;KITLG;PEA15;KIT;IL3RA;FYN;TEK;SPTAN1
ARMS-mediated activation Homo sapiens R-HSA-170984	15	0.0014904	0.0232685	PDGFRB;SHC1;FN1;CSF2RB;DUSP6;PSMB8;PSMB9;RAP1B;KITLG;PEA15;KIT;IL3RA;FYN;TEK;SPTAN1
G alpha (i) signalling events Homo sapiens R-HSA-418594	15	0.00155297	0.0240005	CCR1;APP;GABBR1;ANXA1;RGS16;LPAR1;CXCR4;FPR3;GNG11;CXCL10;PENK;GNB1;C3AR1;APLNR;CCR5
MAPK1/MAPK3 signaling Homo sapiens R-HSA-5684996	15	0.00161773	0.0247512	PDGFRB;SHC1;FN1;CSF2RB;DUSP6;PSMB8;PSMB9;RAP1B;KITLG;PEA15;KIT;IL3RA;FYN;TEK;SPTAN1
Semaphorin interactions Homo sapiens R-HSA-373755	7	0.00170602	0.0258437	TYROBP;PLXND1;DPYSL2;MYH9;FYN;MYL9;MYH10
Signaling by Leptin Homo sapiens R-HSA-2586552	15	0.00175403	0.0263104	PDGFRB;SHC1;FN1;CSF2RB;DUSP6;PSMB8;PSMB9;RAP1B;KITLG;PEA15;KIT;IL3RA;FYN;TEK;SPTAN1
Signalling to RAS Homo sapiens R-HSA-167044	15	0.00197637	0.0293577	PDGFRB;SHC1;FN1;CSF2RB;DUSP6;PSMB8;PSMB9;RAP1B;KITLG;PEA15;KIT;IL3RA;FYN;TEK;SPTAN1
Common Pathway of Fibrin Clot Formation Homo sapiens R-HSA-140875	4	0.0022452	0.0330303	PROCR;SERPINE2;F2R;F13A1
IRAK4 deficiency (TLR2/4) Homo sapiens R-HSA-5603041	3	0.00244041	0.0352249	LY96;CD14;MYD88
MyD88 deficiency (TLR2/4) Homo sapiens R-HSA-5602498	3	0.00244041	0.0355603	LY96;CD14;MYD88
NCAM1 interactions Homo sapiens R-HSA-419037	5	0.00251306	0.0359344	COL4A2;COL4A1;COL6A2;COL6A1;COL6A3
Interferon gamma signaling Homo sapiens R-HSA-877300	8	0.00284886	0.0403588	VCAM1;IRF8;HLA-F;B2M;IRF9;CD44;ICAM1;HLA-DQB1
Metabolism of carbohydrates Homo sapiens R-HSA-71387	16	0.00293478	0.0411947	PRPS2;CHST7;LUM;SLC35D2;BGN;SLC2A3;HSPG2;GNS;PAPSS1;CHSY1;MAN2B2;TKT;FMOD;CD44;PFKP;PCK2
Signaling by GPCR Homo sapiens R-HSA-372790	50	0.00301348	0.0419148	APP;DGKE;TRIO;PIK3CG;GPR176;RGS2;HTR7;EDNRB;PEA15;C3AR1;CCR5;SPTAN1;PDGFRB;ANXA1;TRPC6;F2R;MMP3;GAB2;DUSP6;TIAM1;IL3RA;KIT;APLNR;ARHGEF2;MGLL;SHC1;RGS16;ITPR1;LPAR1;PIK3R3;CXCR4;FPR3;CSF2RB;RAP1B;GNA15;PENK;FYN;CCR1;GABBR1;FN1;GPR4;GNG11;PSMB8;PSMB9;CXCL10;KITLG;CAMK4;GNB1;TEK;VIP
TP53 Regulates Transcription of Death Receptors and Ligands Homo sapiens R-HSA-6803211	3	0.00319169	0.0424634	PPP1R13B;IGFBP3;TNFRSF10B
Diseases of Immune System Homo sapiens R-HSA-5260271	4	0.00313081	0.0427691	LY96;CD14;TLR5;MYD88
Endosomal/Vacuolar pathway Homo sapiens R-HSA-1236977	3	0.00319169	0.0428359	HLA-F;B2M;CTSS
Diseases associated with the TLR signaling cascade Homo sapiens R-HSA-5602358	4	0.00313081	0.0431544	LY96;CD14;TLR5;MYD88
Keratan sulfate degradation Homo sapiens R-HSA-2022857	3	0.00319169	0.0432149	LUM;FMOD;GNS
Signaling by Rho GTPases Homo sapiens R-HSA-194315	19	0.00348656	0.0455935	CYFIP1;TRIO;WIPF1;NCF2;ARPC1B;ARPC5;IQGAP2;ACTB;TIAM1;ABI2;YWHAQ;CHN1;ARHGDIB;MYH9;ARHGEF2;PFN1;SRGAP2;MYL9;MYH10
L1CAM interactions Homo sapiens R-HSA-373760	8	0.00346887	0.0457532	SDCBP;CNTN6;DPYSL2;ITGA10;NUMB;MSN;LAMC1;SPTAN1
Disuse network:
extracellular matrix organization (GO:0030198)	72	2.1659e-40	1.10526e-36	COL18A1;SPARC;COL16A1;ITGB5;COL14A1;ITGB4;ITGB3;SERPINE1;ITGB2;ICAM2;TNC;FGF2;CTSS;LOXL1;ICAM1;LOXL2;COMP;CTSK;TIMP2;ITGAX;CYP1B1;TIMP1;POSTN;MMP7;MMP2;BGN;HSPG2;MMP11;MMP14;VCAN;MMP16;COL4A2;LOX;COL6A2;COL6A1;PECAM1;COL8A1;MMP19;COL6A3;ITGA5;LCP1;MATN4;CD44;DDR2;LAMA5;COL13A1;LAMA4;HTRA1;DPT;NID1;NID2;THBS1;COL19A1;FBLN5;SERPINH1;SPP1;VCAM1;LAMB3;LUM;LAMB2;FN1;LAMB1;COL1A1;MFAP5;COL3A1;COL1A2;CO…
cytokine-mediated signaling pathway (GO:0019221)	92	5.0931e-23	1.2995e-19	IFITM3;CD86;CDKN1A;IFITM1;IFITM2;ITGB2;F13A1;FGF2;ICAM1;CCND1;TMSB4X;CASP3;LEPR;ITGAX;TIMP1;CCR5;JUNB;B2M;TRIM22;HLA-DPA1;ANXA1;SERPINB2;ANXA2;RIPK2;IL1R1;HGF;MMP2;PRKCD;BGN;IRAK3;FOS;HLA-F;YWHAZ;TNFRSF1A;IL17RA;ADAM17;IFI27;IL3RA;KIT;TNFRSF25;LCP1;LTB;CD44;PSMD10;CCL13;CSF1R;CEBPA;LAMA5;FOXC1;RALA;SHC1;IFI6;TNFRSF11B;CBL;LRP8;RAP1B;SOCS3;MUC1;PSMB5;S1PR1;STAT6;TNFRSF14;FYN;RIPK1;CCL18;IL32;NGFR;…
positive regulation of protein phosphorylation (GO:0001934)	66	5.40765e-19	9.19841e-16	CDKN1A;CD81;RPLP1;ITGB3;ADRA1B;RASSF2;CCND2;CCND1;GPER1;ENPP2;EPHB2;EPHB3;PDGFRA;RIPK2;MMD;HGF;ADIPOQ;PLAUR;ADRA2C;ADRA2A;TNFRSF1A;CLIP3;TOM1L1;ADAM17;KIT;TYRO3;ERP29;APLNR;HCLS1;CHI3L1;TNFRSF25;ITGA5;ARHGEF2;RAPGEF3;EPHA3;CD44;DDR2;CSF1R;SHC1;LPAR1;IQGAP1;TXN;GATA1;LRP8;GPNMB;RIPK1;SNCA;LYN;NGFR;NTRK2;RBPMS;CAV2;RARRES2;CAV1;TNFRSF10B;INHBB;IGF1;MERTK;CDK9;MARCO;BMP3;DAB2;PTPRC;AXL;LEP;CDK2AP1
cellular response to cytokine stimulus (GO:0071345)	69	1.96091e-18	2.50163e-15	CD86;CDKN1A;ITGB2;F13A1;FGF2;ICAM1;CRHBP;CCND1;HYAL2;GPER1;CASP3;ITGAX;TIMP1;CCR5;JUNB;HLA-DPA1;ANXA1;PTGIS;IL1R1;HGF;MMP2;BGN;IRAK3;FOS;YWHAZ;TNFRSF1A;SFRP1;IL3RA;KIT;HCLS1;CHI3L1;ARHGEF2;CCL13;CSF1R;CEBPA;LAMA5;FOXC1;SHC1;PDE1B;CXCR4;CBL;LRP8;AIF1;ZFP36L2;SOCS3;MUC1;S1PR1;STAT6;FYN;RIPK1;CCL18;IL32;PTPN18;EGR1;CCL23;VCAM1;IL10RA;PDE2A;FN1;PTPN13;BATF;CDK9;MAPK11;COL1A2;LRCH1;AXL;VIM;PF4;BCL2L1
regulation of cell migration (GO:0030334)	47	1.1539e-12	1.17767e-09	BEX4;CSF1R;IFITM1;CLIC4;PLXND1;SERPINE1;SEMA3B;CHRD;THY1;PTPRK;RND3;THBS1;MYLK;ARHGAP4;GPNMB;PODXL;GPER1;LMNA;ENPP2;CYP1B1;SLIT2;SRGAP2;PDGFRA;JAG1;ANXA1;F10;HGF;ADIPOQ;TPM1;LAMB1;IGF1;RHOC;SULF1;ADRA2A;COL1A1;BST2;SFRP1;MMP14;ADAM17;DAB2;CXCL12;TRIP6;NUMB;SNAI2;AMOTL2;PLXNB1;RECK
inflammatory response (GO:0006954)	41	1.69985e-12	1.44572e-09	PTGFR;CCL13;CSF1R;TNFAIP6;PTGER3;ITGB2;CXCR4;TNFRSF11B;AIF1;THBS1;CRHBP;CCRL2;C3AR1;BDKRB2;TNFRSF14;CCL18;LYN;AOC3;NGFR;CCL23;ANXA1;RIPK2;EPHX2;TNFRSF9;CYBB;TNFRSF10B;FOS;HSPG2;SELE;TNFRSF1A;TPST1;CXCL11;KIT;CHI3L1;TNFRSF25;PTX3;ACKR1;CDO1;FOLR2;MGLL;PF4
transmembrane receptor protein tyrosine kinase signaling pathway (GO:0007169)	53	2.91129e-12	2.12233e-09	CYFIP2;ITK;ARPC1B;ITGB3;ARPC1A;PLAT;FGF2;SOGA1;ACTB;CASP3;BDKRB2;AP3S1;EPHB2;EPHB3;ACTR3;PDGFRA;ATP6V0E1;HGF;MMP2;CYBB;GFRA2;KIT;DOCK1;EPHA3;DDR2;CSF1R;FOXC1;SHC3;SHC1;SDC2;MVP;NEDD9;CBL;EFNB1;FYN;POLR2H;WASF2;MPZL1;LYN;NGFR;KL;NTRK2;CAV2;VEGFC;IGF1;SULF1;BMX;BAIAP2;NELL2;HNRNPM;MAPK11;AXL;FGF18
skeletal system development (GO:0001501)	30	4.01267e-12	2.55958e-09	DLX5;PTH;SHOX2;NPR3;CHRD;TNFRSF11B;PRELP;AEBP1;PCSK5;COL19A1;GLI2;PAPSS1;COMP;HYAL2;CREB3L2;PLS3;SOX4;CMKLR1;POSTN;IGFBP4;IGF1;SULF1;COL1A1;BMP3;VCAN;COL1A2;CHI3L1;PPIB;CD44;FBN1
regulated exocytosis (GO:0045055)	30	5.78898e-12	3.28235e-09	CFD;ITIH3;SPARC;PROS1;ITGB3;SERPINE1;PLEK;F13A1;THBS1;CRHBP;ISLR;RIMS3;TMSB4X;TIMP1;LYN;HGF;RARRES2;PCDH7;ANXA5;FN1;VEGFC;IGF1;LHFPL2;TF;RAB31;PECAM1;SERPING1;CD9;TAGLN2;PF4
platelet degranulation (GO:0002576)	27	1.14513e-11	5.84361e-09	CFD;ITIH3;SPARC;PROS1;ITGB3;SERPINE1;PLEK;F13A1;THBS1;ISLR;TMSB4X;TIMP1;LYN;HGF;RARRES2;PCDH7;ANXA5;FN1;VEGFC;IGF1;LHFPL2;TF;PECAM1;SERPING1;CD9;TAGLN2;PF4
positive regulation of intracellular signal transduction (GO:1902533)	58	1.76287e-11	8.1781e-09	CD86;ADRA1B;FGF2;LGALS1;CASP10;GPER1;EPHB2;TRIM22;EPHB3;PDGFRA;RIPK2;HGF;ADIPOQ;ADRA2C;RHOC;ADRA2A;TNFRSF1A;TRAF5;KIT;TYRO3;HCLS1;CHI3L1;S100A4;TNFRSF25;EPHA3;DDR2;LTF;CSF1R;SHC1;LPAR1;TXN;CBL;THBS1;FYN;RIPK1;CD14;LYN;BCAP31;NGFR;KL;NTRK2;F10;CAV2;PLK2;CAV1;TNFRSF10B;IGF1;MERTK;S100B;BST2;CXCL11;AXL;LEP;FGF18;PDCD4;PLXNB1;PF4;BCL2L1
regulation of apoptotic process (GO:0042981)	82	2.14091e-11	9.10423e-09	COMP;RASSF2;LGALS1;CCND2;CASP10;GPER1;CASP3;CYP1B1;EPHB2;SOX4;EPHB3;BNIP3L;PDGFRA;ANXA1;PTGIS;RIPK2;ANXA4;IGFBP3;HGF;ANXA5;PLAUR;NME3;YWHAZ;DUSP6;TNFRSF1A;CLIP3;SFRP4;SFRP1;PAX8;DDAH2;KIT;TYRO3;GAS1;TNFRSF25;ARHGEF1;ARHGEF2;EPHA3;ARHGEF5;CD44;DDR2;LTF;PSMD10;NOTCH2;CSF1R;SHC1;HDAC1;GATA6;STK39;TNFRSF11B;CBL;GATA1;THBS1;ABR;GRK5;TNFRSF14;FYN;RIPK1;SLIT2;SNCA;NGFR;NTRK2;PLK3;EGR3;GADD45B;TNFRSF9;GZ…
regulation of angiogenesis (GO:0045765)	32	2.81081e-11	1.10335e-08	FOXC1;SPARC;BTG1;PLXND1;NPR1;SERPINE1;PDE3B;GATA6;THBS2;FGF2;THBS1;HHEX;RRAS;GPNMB;STAB1;CYP1B1;CD34;PTGIS;VEGFC;EMP2;SULF1;KLF4;HSPG2;SFRP1;COL4A2;LEP;FGF18;APLNR;CHI3L1;PPARG;RAPGEF3;PF4
neutrophil mediated immunity (GO:0002446)	58	3.4433e-11	1.25508e-08	PYGB;TNFAIP6;ITGB2;PYGL;CTSS;LGALS3;HEBP2;GLIPR1;PNP;ANPEP;C3AR1;TIMP2;ITGAX;OSTF1;B2M;SPTAN1;CTSC;CAP1;ANXA2;ARG1;PGAM1;PRKCD;ATP6AP2;PLAUR;CYBB;DYNLL1;EEF1A1;ADAM17;RAB31;TYROBP;NPC2;PECAM1;CHI3L1;ALDOC;PLEKHO2;CD44;FTL;LTF;CFD;MVP;FGL2;IQGAP1;CFP;RAP1B;CST3;PGRMC1;PRDX4;CD14;S100A11;LAIR1;VAT1;GSN;BST2;PTPRC;IMPDH1;MAN2B1;PTX3;GLA
neutrophil degranulation (GO:0043312)	57	5.27859e-11	1.79578e-08	PYGB;TNFAIP6;ITGB2;PYGL;CTSS;LGALS3;HEBP2;GLIPR1;PNP;ANPEP;C3AR1;TIMP2;ITGAX;OSTF1;B2M;SPTAN1;CTSC;CAP1;ANXA2;ARG1;PGAM1;PRKCD;ATP6AP2;PLAUR;CYBB;DYNLL1;EEF1A1;RAB31;TYROBP;NPC2;PECAM1;CHI3L1;ALDOC;PLEKHO2;CD44;FTL;LTF;CFD;MVP;FGL2;IQGAP1;CFP;RAP1B;CST3;PGRMC1;PRDX4;CD14;S100A11;LAIR1;VAT1;GSN;BST2;PTPRC;IMPDH1;MAN2B1;PTX3;GLA
neutrophil activation involved in immune response (GO:0002283)	57	7.32394e-11	2.33588e-08	PYGB;TNFAIP6;ITGB2;PYGL;CTSS;LGALS3;HEBP2;GLIPR1;PNP;ANPEP;C3AR1;TIMP2;ITGAX;OSTF1;B2M;SPTAN1;CTSC;CAP1;ANXA2;ARG1;PGAM1;PRKCD;ATP6AP2;PLAUR;CYBB;DYNLL1;EEF1A1;RAB31;TYROBP;NPC2;PECAM1;CHI3L1;ALDOC;PLEKHO2;CD44;FTL;LTF;CFD;MVP;FGL2;IQGAP1;CFP;RAP1B;CST3;PGRMC1;PRDX4;CD14;S100A11;LAIR1;VAT1;GSN;BST2;PTPRC;IMPDH1;MAN2B1;PTX3;GLA
collagen fibril organization (GO:0030199)	13	1.3336e-10	4.00316e-08	COL14A1;LUM;DPT;LOXL1;LOXL2;COL1A1;COL3A1;COL1A2;LOX;COL5A2;SERPINH1;CYP1B1;DDR2
regulation of MAPK cascade (GO:0043408)	33	2.58838e-10	7.33805e-08	PSMD10;CSF1R;SHC1;LPAR1;ADRA1B;RRAS;GPER1;EPHB2;EPHB3;LYN;NGFR;PDGFRA;NTRK2;CAV2;CAV1;ATP6AP2;FN1;TNFRSF10B;INHBB;IGF1;ADRA2C;MERTK;ADRA2A;TNFRSF1A;P2RX7;BMP3;AXL;LEP;KIT;TYRO3;TNFRSF25;EPHA3;DDR2
regulation of cell proliferation (GO:0042127)	74	2.85069e-10	7.65635e-08	CD86;ITK;BTG3;COL18A1;CDKN1A;IFITM1;VIPR1;BTG1;CD81;AKR1B1;PTPRK;GLI1;FGF2;CCND2;GPER1;CYP1B1;TIMP1;JUNB;SOX4;TNS2;PDGFRA;IGFBP3;HGF;LDOC1;EMP2;EMP3;ADRA2A;CDC25B;TNFRSF1A;TGFBR2;SFRP4;SFRP1;ADAM17;KIT;HCLS1;TNFRSF25;ARHGEF2;BEX4;CSF1R;CEBPA;PTGFR;SHC1;HDAC1;NPR3;TNFRSF11B;THBS1;DPP4;GPNMB;GRK5;LMNA;IGFBP7;TNFRSF14;FYN;IGFBP6;TP53I11;S100A11;LYN;NGFR;NTRK2;CCL23;CDKN2B;JAG1;TNFRSF9;FN1;TNFRSF10B;…
positive regulation of phosphorylation (GO:0042327)	33	4.96889e-10	1.26781e-07	CSF1R;ITGB3;AKR1B1;THBS1;CCND2;GPNMB;CCND1;GPER1;RIPK1;EPHB2;EPHB3;LYN;PDGFRA;NTRK2;HGF;RARRES2;ADIPOQ;PLAUR;IGF1;MERTK;CLIP3;P2RX7;MARCO;ADAM17;DAB2;AXL;KIT;TYRO3;ERP29;CDK2AP1;ANG;EPHA3;DDR2
cellular protein metabolic process (GO:0044267)	55	6.53825e-10	1.58879e-07	RPL3;RPLP1;PROS1;TNC;PLOD2;PLAT;PCSK5;CHRDL1;LOXL2;RPS17;LGALS1;DMBT1;TIMP1;B2M;RPS8;IGFBP4;IGFBP3;MMP2;IGFBP2;HSPG2;EEF1A1;ADAM17;VCAN;LOX;MXRA8;SPARCL1;LTF;RPL12;NOTCH4;SDC2;GATA6;TXN;FSTL1;CST3;SPP1;GPC3;IGFBP7;RIPK1;IGFBP6;APOE;SNCA;JAG1;GSN;F10;LAMB2;FN1;LAMB1;IGF1;CP;TF;CPE;MAN2B1;TGFBI;MELTF;FBN1
negative regulation of apoptotic process (GO:0043066)	55	7.05594e-10	1.63666e-07	COMP;CCND2;CASP3;EPHB2;EPHB3;BNIP3L;PDGFRA;ANXA1;RIPK2;ANXA4;HGF;PRKCD;ANXA5;PLAUR;YWHAZ;SFRP1;DDAH2;KIT;TYRO3;HCLS1;ITGA5;EPHA3;CD44;DDR2;LTF;NOTCH2;PSMD10;CSF1R;SHC1;HDAC1;GATA6;IFI6;CBL;GATA1;THBS1;GRK5;APOE;SNCA;NGFR;PLK3;NTRK2;EGR3;PLK2;CAV1;TNFRSF10B;ASNS;IGF1;MERTK;KLF4;DNAJA1;DAB2;AXL;SNAI2;BCL2L2;BCL2L1
negative regulation of cell migration (GO:0030336)	24	1.20376e-09	2.67079e-07	IFITM1;CLIC4;JAG1;LRP1;IGFBP3;SERPINE1;TPM1;ADIPOQ;CHRD;THY1;PTPRK;SULF1;FGF2;ARHGAP4;BST2;SFRP1;COL3A1;HYAL2;CYP1B1;CALR;TIMP1;SLIT2;SRGAP2;RECK
extracellular matrix disassembly (GO:0022617)	19	1.72907e-09	3.67644e-07	MMP7;LAMB3;MMP2;HTRA1;FN1;NID1;HSPG2;CTSS;MMP11;MMP14;MMP16;CTSK;TIMP2;SPP1;MMP19;TIMP1;LCP1;CD44;FBN1
negative regulation of programmed cell death (GO:0043069)	48	2.63144e-09	5.37129e-07	NOTCH2;PSMD10;CSF1R;SHC1;HDAC1;AMIGO2;GATA6;CBL;GATA1;THBS1;COMP;CCND2;GRK5;CASP3;EPHB2;EPHB3;SNCA;NGFR;PLK3;BNIP3L;NTRK2;PDGFRA;ANXA1;EGR3;RIPK2;PLK2;ANXA4;HGF;ANXA5;PLAUR;ASNS;IGF1;MERTK;YWHAZ;DNAJA1;DAB2;SFRP1;AXL;DDAH2;KIT;TYRO3;ARHGEF2;BCL2L2;EPHA3;CD44;BCL2L1;DDR2;LTF
axonogenesis (GO:0007409)	33	3.08443e-09	6.05378e-07	CYFIP2;ECM2;SHC3;SHC1;SEMA3B;CXCR4;PRELP;GLI2;EFNB1;SLIT3;FYN;SLIT2;EPHB2;SPTAN1;SPTBN1;EPHB3;VASP;NGFR;LUM;OMD;BAIAP2;S100B;GFRA2;NELL2;DOK2;CXCL12;DOK4;PTPRA;FEZ1;MAP1B;MAP1A;PLXNB1;FMOD
cell-matrix adhesion (GO:0007160)	20	3.6505e-09	6.89945e-07	LAMA5;ECM2;VCAM1;ITGB5;COL13A1;ITGB4;ITGB3;ITGB2;EMP2;PTPRK;THY1;FBLN5;SGCE;COL3A1;TRIP6;ZYX;EMILIN1;CD34;CD44;PPFIA2
positive regulation of MAPK cascade (GO:0043410)	38	5.95565e-09	1.08542e-06	NOTCH2;CCL13;CSF1R;SHC1;LPAR1;PLA2G5;ADRA1B;FGF2;ICAM1;GPNMB;GPER1;EPHB2;CCL18;EPHB3;NGFR;PDGFRA;NTRK2;CCL23;CAV2;PLA2G2A;TNFRSF10B;IGF1;ADRA2C;MERTK;ADRA2A;TNFRSF1A;MARCO;AXL;LEP;KIT;FGF18;TYRO3;CHI3L1;ACKR3;TNFRSF25;EPHA3;CD44;DDR2
protein complex subunit organization (GO:0071822)	14	7.78264e-09	1.36948e-06	COL14A1;LUM;DPT;LOXL1;NDC80;LOXL2;COL1A1;COL3A1;COL1A2;LOX;COL5A2;SERPINH1;CYP1B1;DDR2
response to cytokine (GO:0034097)	24	1.84388e-08	3.13645e-06	IFITM3;CSF1R;PTPN18;IFITM1;IFITM2;IL1R1;ADIPOQ;CXCR4;IRAK3;PTPN13;SELE;CDK9;BST2;PLSCR1;COL3A1;CASP3;TIMP2;CHI3L1;HCLS1;RIPK1;TIMP1;JUNB;BCL2L1;SNCA
negative regulation of cellular process (GO:0048523)	55	2.18201e-08	3.59188e-06	BTG3;COL18A1;CDKN1A;IFITM1;BTG1;PLXND1;PDE3B;ARHGAP1;AKR1B1;PTPRK;FGF2;HYAL2;GPER1;CYP1B1;CD34;SOX4;TNS2;KCNH2;BNIP3L;IGFBP3;LDOC1;EMP3;SFRP4;SFRP1;MYH9;CEBPA;NPR1;NOTCH4;VPS4B;ADAM22;STK39;FBLN1;GPNMB;PODXL;LMNA;LPXN;IGFBP7;SLIT3;IGFBP6;MSX1;SLIT2;TP53I11;S100A11;LYN;CCL23;CDKN2B;CAV1;LILRB1;KLF4;BST2;PDCD4;CD9;PLXNB1;TGFBI;PF4
regulation of inflammatory response (GO:0050727)	26	4.44876e-08	7.09438e-06	TNFAIP6;SERPINE1;GPER1;TMSB4X;HYAL2;CASP4;APOE;CCL18;SNCA;IL33;CCL23;ANXA1;PTGIS;PRKCD;ADIPOQ;PDE2A;PLA2G2A;NR1H3;KLF4;SELE;TNFRSF1A;LEP;TYRO3;PDCD4;PPARG;MGLL
hemopoiesis (GO:0030097)	17	4.86445e-08	7.52221e-06	NOTCH2;CSF1R;CEBPA;JAG1;NOTCH4;PLEK;RUNX2;ZFP36L2;TGFBR2;MFAP5;LYL1;SFRP1;PTPRC;IFI16;RRAS;KIT;CD34
bleb assembly (GO:0032060)	6	6.35469e-08	9.53764e-06	P2RX7;PMP22;EMP1;EMP2;EMP3;MYLK
axon guidance (GO:0007411)	25	6.56074e-08	9.56556e-06	CYFIP2;SHC3;PLXND1;SHC1;SEMA3B;CXCR4;GLI2;EFNB1;SLIT3;FYN;SLIT2;EPHB2;SPTAN1;SPTBN1;EPHB3;VASP;NGFR;GFRA2;NELL2;DOK2;CXCL12;DOK4;PTPRA;FEZ1;PLXNB1
endodermal cell differentiation (GO:0035987)	11	9.96295e-08	1.41225e-05	MMP14;ITGB5;LAMB3;COL4A2;MMP2;ITGB2;COL6A1;FN1;COL8A1;LAMB1;ITGA5
regulation of ERK1 and ERK2 cascade (GO:0070372)	32	1.32744e-07	1.83079e-05	NOTCH2;CCL13;CSF1R;SHC1;FBLN1;PLA2G5;FGF2;ICAM1;RRAS;GPNMB;GPER1;EPHB2;CCL18;EPHB3;LYN;PDGFRA;NTRK2;CCL23;ADIPOQ;PLA2G2A;FN1;MERTK;DUSP6;MARCO;AXL;KIT;TYRO3;CHI3L1;ACKR3;EPHA3;CD44;DDR2
negative regulation of signal transduction (GO:0009968)	34	3.36344e-07	4.51674e-05	CSF1R;LRP1;PLEK;THBS1;CRHBP;SOCS3;RGS2;HHEX;EPHB2;EPHB3;SNCA;LYN;PDGFRA;PTPN18;NTRK2;IGFBP3;PRKCD;ADIPOQ;IRAK3;SULF1;MERTK;SFRP4;SFRP1;MMP14;PTPRC;CILP;AXL;KIT;TYRO3;SNAI2;CALR;EPHA3;DDR2;LTF
endoderm formation (GO:0001706)	11	3.91562e-07	5.12343e-05	MMP14;ITGB5;LAMB3;COL4A2;MMP2;ITGB2;COL6A1;FN1;COL8A1;LAMB1;ITGA5
negative regulation of cell motility (GO:2000146)	18	4.0283e-07	5.1391e-05	IFITM1;CLIC4;JAG1;SERPINE1;TPM1;ADIPOQ;CHRD;FBLN1;THY1;PTPRK;SULF1;ARHGAP4;BST2;SFRP1;CYP1B1;SLIT2;SRGAP2;RECK
negative regulation of angiogenesis (GO:0016525)	15	4.42384e-07	5.50606e-05	FOXC1;SPARC;NPR1;PDE3B;SERPINE1;THBS2;SULF1;KLF4;HSPG2;THBS1;HHEX;COL4A2;STAB1;PPARG;PF4
cellular response to hormone stimulus (GO:0032870)	16	6.14357e-07	7.46444e-05	CAV1;LMO2;AKR1B1;ATP1A1;GATA1;CTSS;ADRA2A;PAX8;CYP11A1;GPER1;LEP;SLIT3;SLIT2;GAS2L1;JUNB;RAMP1
regulation of T cell proliferation (GO:0042129)	14	6.5261e-07	7.74481e-05	CD86;ANXA1;VCAM1;ARG1;LILRB1;AIF1;LGALS3;PNP;HLA-DMB;PTPRC;GPNMB;LEP;HLA-DPB1;HLA-DPA1
response to lipopolysaccharide (GO:0032496)	23	7.07904e-07	8.21008e-05	CD86;NGFR;TNFRSF9;SERPINE1;LY96;TNFRSF10B;NR1H3;TNFRSF11B;IRAK3;LILRB1;SELE;TNFRSF1A;ADAM17;CXCL11;AXL;PDCD4;TNFRSF14;TNFRSF25;CD14;CCR5;JUNB;SNCA;PF4
adenylate cyclase-modulating G-protein coupled receptor signaling pathway (GO:0007188)	21	8.57606e-07	9.72525e-05	PTGFR;PTH;PTGER3;NPY1R;LPAR1;ADCY3;ADM;AKAP5;ADRA1B;ADRA2C;ADCY7;ADRA2A;GNAI2;AKAP12;MARCO;GRK5;RGS1;CNR1;GPER1;WASF2;RAMP1
cellular response to tumor necrosis factor (GO:0071356)	26	1.0231e-06	0.000113497	PSMD10;CCL13;TNFRSF11B;ZFP36L2;CRHBP;PSMB5;TMSB4X;HYAL2;GPER1;RIPK1;TNFRSF14;CCL18;NGFR;CCL23;CD70;TNFRSF9;TNFRSF10B;PSMB8;PSMB9;TNFRSF1A;SFRP1;ADAM17;CHI3L1;TNFRSF25;ARHGEF2;LTB
negative regulation of smooth muscle cell migration (GO:0014912)	7	1.11673e-06	0.000121248	LRP1;IGFBP3;ADIPOQ;SERPINE1;TPM1;SLIT2;AIF1
negative regulation of cell adhesion (GO:0007162)	14	1.20339e-06	0.000122818	JAG1;PLXND1;PDE3B;SERPINE1;ADAM22;FBLN1;MUC1;PTPRC;PODXL;CYP1B1;LPXN;SNAI2;PLXNB1;TGFBI
glycosaminoglycan catabolic process (GO:0006027)	13	1.1666e-06	0.000124024	LUM;SDC2;OMD;BGN;PRELP;FGF2;HSPG2;SGSH;VCAN;HYAL2;GPC3;FMOD;CD44
negative regulation of blood vessel morphogenesis (GO:2000181)	14	1.20339e-06	0.000125324	FOXC1;SPARC;NPR1;PDE3B;THBS2;SULF1;KLF4;HSPG2;THBS1;HHEX;COL4A2;STAB1;PPARG;PF4
regulation of protein phosphorylation (GO:0001932)	31	1.40771e-06	0.000140853	CSF1R;ITGB3;ITGB2;TWF1;FBLN1;CCND2;GPNMB;CCND1;GPER1;RIPK1;FYN;SLIT2;EPHB2;LYN;NTRK2;HGF;IGFBP3;RARRES2;ADIPOQ;ATP6AP2;FN1;PLAUR;INHBB;CLIP3;MARCO;BMP3;ADAM17;DAB2;ERP29;CDK2AP1;PLPP3
regulation of peptidyl-tyrosine phosphorylation (GO:0050730)	16	1.4447e-06	0.000141775	CD81;RIPK2;ITGB3;HGF;ITGB2;PRKCD;IGF1;LRP8;GATA1;SFRP1;ENPP2;HCLS1;FYN;ITGA5;ARHGEF2;CD44
positive regulation of cellular process (GO:0048522)	49	1.6912e-06	0.000159818	CD86;VIPR1;CD81;AKR1B1;GLI1;FGF2;CCND2;CCND1;GPER1;TIMP1;JUNB;SOX4;KCNH2;PDGFRA;RIPK2;HGF;PRKCD;EMP2;ADRA2A;CDC25B;TGFBR2;MMP14;SFRP1;ADAM17;HCLS1;PSMD10;CSF1R;PTGFR;LRP1;SHC1;HDAC1;THBS1;DPP4;GRK5;LMNA;LYN;NTRK2;CAV1;FN1;VEGFC;MSN;LILRB1;IGF1;TBX2;P2RX7;DAB2;FASN;CALR;FOLR2
epithelial cell differentiation (GO:0030855)	17	1.66627e-06	0.000160434	LAMA5;JAG1;HDAC1;ANXA4;TDRD7;GLI1;CNN3;LGALS3;DAB2;DMBT1;BASP1;TAGLN2;ALDOC;PPARG;PCK1;CES1;PCK2
response to lipid (GO:0033993)	21	1.78453e-06	0.000165572	NGFR;TNFRSF9;VPS4B;LY96;TNFRSF10B;NR1H3;TNFRSF11B;IRAK3;SELE;TNFRSF1A;ADAM17;CXCL11;SPP1;TNFRSF14;TNFRSF25;PPARG;PCK1;JUNB;PCK2;SNCA;PF4
positive regulation of ERK1 and ERK2 cascade (GO:0070374)	26	2.01619e-06	0.000183725	NOTCH2;CCL13;CSF1R;SHC1;PLA2G5;FGF2;ICAM1;GPNMB;GPER1;EPHB2;CCL18;EPHB3;PDGFRA;NTRK2;CCL23;PLA2G2A;MERTK;MARCO;AXL;KIT;TYRO3;CHI3L1;ACKR3;EPHA3;CD44;DDR2
receptor internalization (GO:0031623)	12	2.05772e-06	0.00018422	GRK3;RAB31;LRP1;CD81;CAV1;ITGB2;CD9;ACKR3;ADM;LILRB1;RAMP1;SNCA
actin filament organization (GO:0007015)	19	2.41068e-06	0.000212098	CAP1;MYBPC2;GSN;TPM4;TPM1;DSTN;NEDD9;EMP2;RHOC;BAIAP2;RND3;EPS8;FAT1;CDC42EP2;PLS3;LCP1;ARHGEF2;OBSL1;DBN1
positive regulation of cell proliferation (GO:0008284)	42	2.79532e-06	0.000241772	CD86;CSF1R;PTGFR;CDKN1A;VIPR1;SHC1;HDAC1;CD81;CHRD;AKR1B1;GLI1;FGF2;AIF1;THBS1;DPP4;CCND2;GRK5;GPER1;TIMP1;SCN5A;SOX4;LYN;NTRK2;PDGFRA;HGF;FN1;VEGFC;EMP2;LAMB1;IGF1;ADRA2A;CDC25B;TBX2;TGFBR2;SFRP1;ADAM17;PTPRC;HCLS1;CALR;FOLR2;DDR2;LTF
activation of protein kinase activity (GO:0032147)	28	3.58264e-06	0.000285659	CD81;SHC1;ITGB3;STK39;ADCY3;CXCR4;TXN;ADCY7;FGF2;THBS1;PRKAR2B;GADD45B;RIPK2;PRKCD;TNFRSF10B;EMP2;IGF1;ADRA2C;DUSP6;ADRA2A;TGFBR2;TOM1L1;MAPK11;LEP;KIT;ERP29;CHI3L1;ANG
positive regulation of cell differentiation (GO:0045597)	25	3.37933e-06	0.000287412	IFITM1;FOXC1;AKR1B1;ADIRF;LOXL2;JUNB;CD34;CMKLR1;MSR1;HGF;RARRES2;PLA2G2A;IGF1;RUNX2;TGFBR2;COL1A1;MAPK11;SFRP1;DAB2;PAX8;PPARG;TCF3;DDR2;PF4;LTF
regulation of signal transduction (GO:0009966)	28	3.58264e-06	0.000290194	CSF1R;GLI1;RGS2;GRK5;TIMP1;IGFBP6;EPHB2;RGS6;EPHB3;PDGFRA;NTRK2;IGFBP4;IGFBP3;ADIPOQ;IGFBP2;SULF1;MERTK;DUSP6;DHRS3;PLSCR1;AXL;KIT;TYRO3;GAS1;RGS11;EPHA3;MGLL;DDR2
monocyte differentiation (GO:0030224)	6	3.57449e-06	0.000294204	CSF1R;IFI16;PDE1B;PIR;MYH9;PPARG
mononuclear cell differentiation (GO:1903131)	6	3.57449e-06	0.000299027	CSF1R;IFI16;PDE1B;PIR;MYH9;PPARG
positive regulation of cell migration (GO:0030335)	27	3.89234e-06	0.000305579	CSF1R;SEMA3B;THBS1;MYLK;GPNMB;PODXL;GPER1;ENPP2;PDGFRA;F10;HGF;FN1;LAMB1;IGF1;ADRA2A;COL1A1;MMP14;ADAM17;DAB2;PTPRC;CXCL12;TRIP6;NUMB;SNAI2;ARHGEF2;DOCK1;DDR2
negative regulation of cell adhesion mediated by integrin (GO:0033629)	5	4.00279e-06	0.000309488	MUC1;SERPINE1;PDE3B;SNAI2;CYP1B1
negative regulation of endothelial cell proliferation (GO:0001937)	9	5.38761e-06	0.000410343	NGFR;SPARC;CAV2;CAV1;PPARG;APOE;NR2F2;SULF1;THBS1
negative regulation of response to stimulus (GO:0048585)	19	5.69969e-06	0.000427729	LYN;PDGFRA;CSF1R;NTRK2;IGFBP3;THY1;MERTK;KLF4;ADRA2A;COL3A1;AXL;KIT;TYRO3;SLIT2;EPHB2;CD34;EPHA3;EPHB3;DDR2
positive regulation of protein modification process (GO:0031401)	22	6.06695e-06	0.000442281	LYN;CSF1R;NTRK2;HGF;RARRES2;ITGB3;PRKCD;ADIPOQ;PLAUR;CLIP3;MARCO;ADAM17;DAB2;CCND2;CCND1;GPNMB;GPER1;ERP29;CDK2AP1;RIPK1;RAMP1;RAPGEF3
homotypic cell-cell adhesion (GO:0034109)	10	6.00586e-06	0.000444172	PDGFRA;CSRP1;ITGB3;PLEK;TYRO3;MYH9;PLPP3;GATA1;CLIC1;ACTB
regulation of GTPase activity (GO:0043087)	24	6.21422e-06	0.000446636	CCL13;NTRK2;CCL23;PLXND1;CAV2;ARHGAP1;THY1;ARAP1;BCR;NET1;ABR;SFRP1;LRCH1;RGS1;RGS10;PLXNB1;SRGAP2;CCL18;RGS6;EPHA3;ARHGEF5;RAPGEF3;EPHB3;S100A10
regulation of mononuclear cell migration (GO:0071675)	6	6.86945e-06	0.000480203	LYN;LGALS3;RARRES2;SLIT2;THBS1;CMKLR1
regulation of bone remodeling (GO:0046850)	6	6.86945e-06	0.000486872	CSF1R;SFRP1;ITGB3;LEP;S1PR1;LEPR
negative regulation of extrinsic apoptotic signaling pathway (GO:2001237)	14	8.46109e-06	0.000583472	SERPINE1;IFI6;AKR1B1;TNFRSF10B;IGF1;THBS1;GATA1;ICAM1;LGALS3;SNAI2;RIPK1;ARHGEF2;PF4;BCL2L1
response to molecule of bacterial origin (GO:0002237)	16	9.93241e-06	0.000675801	NGFR;TNFRSF9;LY96;TNFRSF10B;TNFRSF11B;IRAK3;SELE;TNFRSF1A;ADAM17;CXCL11;TNFRSF14;TNFRSF25;CD14;JUNB;SNCA;PF4
integrin-mediated signaling pathway (GO:0007229)	12	1.07607e-05	0.000703996	LAMA5;COL3A1;COL16A1;ITGB5;ITGB3;ITGB2;PLEK;ZYX;MYH9;NEDD9;THY1;DOCK1
regulation of vascular smooth muscle cell proliferation (GO:1904705)	8	1.06164e-05	0.000712835	GPER1;MMP2;ADIPOQ;TPM1;PDCD4;PPARG;IGF1;FGF2
receptor metabolic process (GO:0043112)	12	1.07607e-05	0.000713139	GRK3;RAB31;LRP1;CD81;CAV1;ITGB2;CD9;ACKR3;ADM;LILRB1;RAMP1;SNCA
cellular response to peptide hormone stimulus (GO:0071375)	17	1.12651e-05	0.00072767	CAV1;PRKCD;ADIPOQ;PDE3B;ADCY3;INHBB;GNG11;ADCY7;CRHBP;RAB31;CYP11A1;PRKAR2B;GPER1;RAB13;PPARG;PCK1;PCK2
positive regulation of transcription from RNA polymerase II promoter (GO:0045944)	67	1.18997e-05	0.000759052	PLXND1;CD81;SERPINE1;AKR1B1;ADIRF;AHR;GLI1;MEOX2;CD3D;FGF2;MEOX1;ELK3;GLI2;HHEX;HYAL2;GPER1;JUNB;IER2;SOX4;RIPK2;HGF;LMO2;FOS;PPRC1;ETV4;RUNX2;TNFRSF1A;PLSCR1;ZEB2;PAX8;ELF4;SUB1;HCLS1;PPARG;PGR;ARHGEF2;SKAP1;CEBPA;FOXC1;DLX5;HDAC1;PTH;NOTCH4;GATA1;MUC1;IFI16;STAT6;RIPK1;NGFR;EGR1;IL33;EGR2;CDKN2B;JAG1;SPAG8;NR1H3;LILRB1;IGF1;KLF4;MEIS2;CDK9;KLF6;KLF5;ASXL3;TCF3;PFKM;PF4
platelet aggregation (GO:0070527)	9	1.28202e-05	0.000807671	PDGFRA;CSRP1;ITGB3;PLEK;TYRO3;MYH9;GATA1;CLIC1;ACTB
Ras protein signal transduction (GO:0007265)	26	1.36132e-05	0.000836968	CDKN1A;SHC3;GDI1;SHC1;ARHGAP1;AIF1;FGF2;RND3;ARHGAP4;EPS8;RAP1B;RRAS;G3BP1;NGFR;PLK2;IGF1;RHOC;ADRA2A;MAPK11;COL1A2;RAB31;RAB13;CDC42EP2;CDC42EP1;ARHGEF1;RAPGEF3
regulation of endothelial cell proliferation (GO:0001936)	14	1.3472e-05	0.000838387	SPARC;EGR3;CAV2;ITGB3;CAV1;VEGFC;NR2F2;SULF1;FGF2;THBS1;NELL2;LEP;ANG;APOE
positive regulation of gene expression (GO:0010628)	62	1.48357e-05	0.000890668	CD86;AKR1B1;AHR;GLI1;FGF2;ACTB;GLI2;CKS1B;LYL1;GPER1;CREB3L2;EPHB2;CD34;SOX4;FOXD1;FOS;PASK;RUNX2;SFRP4;PLSCR1;SFRP1;PAX8;ELF4;ERP29;PPARG;ZNF711;SKAP1;FOXC1;DDX5;SHC1;DLX5;HDAC1;NOTCH4;GATA6;GATA1;THBS1;SPP1;POLR2H;IVNS1ABP;NTRK2;EGR1;EGR2;FZD2;GSN;EPHX2;FN1;MSN;TRIP4;NR1H3;LILRB1;NR2F2;IGF1;KLF4;FLI1;COL1A1;P2RX7;MAPK11;DAB2;KLF6;TCF3;VIM;PF4
positive regulation of cAMP metabolic process (GO:0030816)	8	1.47171e-05	0.000894065	CXCL11;PTH;GPER1;GPR161;ADM;RAMP1;RAPGEF3;PF4
negative regulation of MAPK cascade (GO:0043409)	14	1.56458e-05	0.000928377	PSMD10;LYN;CAV1;ADIPOQ;PRKCD;IRAK3;FBLN1;DUSP6;P2RX7;RGS2;GPER1;HYAL2;APOE;EPHB2
positive regulation of kinase activity (GO:0033674)	17	1.62169e-05	0.000940393	PDGFRA;CSF1R;NTRK2;CDKN1A;MMD;RPLP1;IQGAP1;MERTK;RASSF2;PTPRC;AXL;KIT;TYRO3;EPHB2;EPHA3;EPHB3;DDR2
vascular endothelial growth factor receptor signaling pathway (GO:0048010)	13	1.61191e-05	0.000945469	CYFIP2;ITGB3;CYBB;VEGFC;BAIAP2;SULF1;ACTB;NELL2;MAPK11;AXL;FYN;DOCK1;WASF2
positive regulation of T cell proliferation (GO:0042102)	12	1.85088e-05	0.00106124	CD86;PNP;ANXA1;HLA-DMB;VCAM1;PTPRC;LEP;IGFBP2;HLA-DPB1;IGF1;AIF1;HLA-DPA1
positive regulation of cellular metabolic process (GO:0031325)	15	1.90087e-05	0.00106595	CDKN1A;ANXA2;HDAC1;ADIPOQ;NR1H3;KLF4;THBS1;SELE;TGFBR2;SFRP4;PAX8;FASN;RIPK1;APOE;SNCA
positive regulation of angiogenesis (GO:0045766)	16	1.89727e-05	0.00107575	BTG1;PTGIS;SERPINE1;GATA6;VEGFC;KLF4;FGF2;THBS1;RRAS;FGF18;APLNR;CYP1B1;CHI3L1;ITGA5;CD34;RAPGEF3
receptor-mediated endocytosis (GO:0006898)	23	1.94208e-05	0.00107722	MSR1;SPARC;LRP1;CD81;CAV2;CAV1;ITGB2;CLTA;ADM;LILRB1;HSPG2;MARCO;GRK3;RAB31;MRC1;STAB1;CD9;ACKR3;APOE;CALR;FOLR2;RAMP1;SNCA
negative regulation of smooth muscle cell proliferation (GO:0048662)	8	2.00719e-05	0.00110136	GPER1;IGFBP3;ADIPOQ;TPM1;PDCD4;PPARG;ANG;AIF1
regulation of extracellular matrix disassembly (GO:0010715)	6	2.0616e-05	0.00111919	DPP4;CST3;LRP1;FAP;MELTF;DDR2
endothelial cell migration (GO:0043542)	9	2.16003e-05	0.00116028	DPP4;EGR3;PLXND1;FAP;RAB13;CYP1B1;MYH9;EMP2;LOXL2
positive regulation of peptidyl-tyrosine phosphorylation (GO:0050731)	17	2.30228e-05	0.0012238	LYN;CSF1R;CD81;RIPK2;HGF;ITGB3;IGF1;GATA1;LRP8;TNFRSF1A;SOCS3;KIT;ENPP2;HCLS1;ITGA5;ARHGEF2;CD44
negative regulation of signaling (GO:0023057)	14	2.41336e-05	0.00126963	PDGFRA;CSF1R;NTRK2;IGFBP3;MVP;ADIPOQ;MERTK;AXL;KIT;TYRO3;EPHB2;EPHA3;EPHB3;DDR2
apoptotic process (GO:0006915)	26	2.53247e-05	0.00131869	CYFIP2;NOTCH2;PDE1B;ITGB2;CXCR4;AHR;TNFAIP1;CASP10;CASP3;CASP4;RIPK1;CD14;PHLDA2;NGFR;PLK3;TNFRSF9;GZMA;PRKCD;TNFRSF10B;TGFBR2;PLSCR1;DAP;FAP;PDCD4;TNFRSF25;BCL2L1
lymphocyte differentiation (GO:0030098)	13	2.57831e-05	0.001329	TPD52;VCAM1;CD3D;LYL1;HHEX;ADAM17;KLF6;PTPRC;LEP;KIT;LEPR;TCF3;SOX4
positive regulation of cell motility (GO:2000147)	22	2.72147e-05	0.00137501	PDGFRA;CSF1R;CAVIN1;F10;HGF;SEMA3B;LAMB1;IGF1;THBS1;ADRA2A;MYLK;COL1A1;ADAM17;DAB2;MMP14;CXCL12;GPNMB;PODXL;GPER1;TRIP6;NUMB;SNAI2
positive regulation of extrinsic apoptotic signaling pathway (GO:2001238)	8	2.697e-05	0.00137628	SFRP1;PPP2R1B;HYAL2;GPER1;CAV1;G0S2;RIPK1;THBS1
positive regulation of endocytosis (GO:0045807)	12	3.07285e-05	0.00153733	CLIP3;TF;DAB2;LRP1;AXL;SERPINE1;APOE;CALR;CBL;MERTK;B2M;SNCA
regulation of actin cytoskeleton organization (GO:0032956)	13	3.47489e-05	0.00172159	PDGFRA;CSF1R;LRP1;PRKCD;TWF1;RHOC;BAIAP2;RND3;EPS8;BST2;ARHGEF5;RAPGEF3;EPHA3
positive regulation of transcription, DNA-templated (GO:0045893)	81	3.69198e-05	0.00181155	CD86;CD81;SERPINE1;AKR1B1;ADIRF;AHR;GLI1;MEOX2;CD3D;FGF2;MEOX1;ELK3;GLI2;CKS1B;LYL1;HHEX;HYAL2;GPER1;CREB3L2;JUNB;IER2;SOX4;HMGN1;RIPK2;HGF;LMO2;FOS;PPRC1;ETV4;RUNX2;TNFRSF1A;PLSCR1;SFRP1;ZEB2;PAX8;ELF4;HCLS1;PPARG;ZNF711;PGR;ARHGEF2;SKAP1;CEBPA;FOXC1;DDX5;SHC1;DLX5;HDAC1;PTH;NOTCH4;GATA6;GATA1;IFI16;SPP1;STAT6;RIPK1;IVNS1ABP;EGR1;IL33;EGR2;CDKN2B;JAG1;FZD2;SPAG8;TRIP4;NR1H3;LILRB1;NR2F2;IGF1;KLF…
T cell differentiation (GO:0030217)	9	4.40341e-05	0.00214006	ADAM17;ANXA1;PTPRC;LEP;KIT;LEPR;CD3D;ZFP36L2;SOX4
positive regulation of hydrolase activity (GO:0051345)	21	4.53874e-05	0.00218502	CCL13;CCL23;CAV2;TPM1;ATP1B3;THY1;ARAP1;RHOC;MYL4;BCR;NET1;ABR;SFRP1;RGS1;RGS10;PLXNB1;SRGAP2;CCL18;RGS6;RAPGEF3;S100A10
positive regulation of phospholipase C activity (GO:0010863)	8	4.67863e-05	0.00223132	ITK;PDGFRA;PTH;KIT;LPAR1;ANG;FGF2;SELE
negative regulation of cell communication (GO:0010648)	13	5.32715e-05	0.00251708	PDGFRA;CSF1R;NTRK2;IGFBP3;ADIPOQ;MERTK;AXL;KIT;TYRO3;EPHB2;EPHA3;EPHB3;DDR2
regulation of extrinsic apoptotic signaling pathway via death domain receptors (GO:1902041)	9	5.49209e-05	0.00257121	LGALS3;SFRP1;SERPINE1;TNFRSF10B;RIPK1;ARHGEF2;THBS1;ICAM1;BCL2L1
regulation of osteoclast development (GO:2001204)	4	6.24741e-05	0.00289823	NOTCH2;LILRB1;LTF;FBN1
neuron projection morphogenesis (GO:0048812)	20	6.36721e-05	0.00292719	ECM2;LUM;CTNND2;SDC2;OMD;PRELP;IQGAP1;BAIAP2;S100B;DCLK1;MAP1B;MAP1A;EPB41L3;PLXNB1;SLIT3;SLIT2;EPHB2;SRGAP2;FMOD;EPHB3
negative regulation of defense response (GO:0031348)	13	6.99324e-05	0.0031863	PTGIS;TNFAIP6;ADIPOQ;PRKCD;NR1H3;IRAK3;KLF4;TNFRSF1A;IFI16;GPER1;TYRO3;PPARG;APOE
cellular response to growth factor stimulus (GO:0071363)	18	7.21612e-05	0.00325875	NTRK2;FOXC1;EGR3;ANXA1;SHC1;DLX5;HGF;PDE2A;IQGAP1;KLF4;RUNX2;ZFP36L2;EEF1A1;SFRP1;HYAL2;SNAI2;GAS1;CD44
regulation of insulin-like growth factor receptor signaling pathway (GO:0043567)	6	7.5412e-05	0.00328913	IGFBP4;CILP;IGFBP3;IGFBP2;IGF1;IGFBP6
embryonic eye morphogenesis (GO:0048048)	5	7.54002e-05	0.00331696	ALDH1A3;EFEMP1;MFAP2;TBX2;FBN1
modulation by host of viral process (GO:0044788)	5	7.54002e-05	0.0033458	CAV2;PTX3;APOE;PPIB;LTF
substrate adhesion-dependent cell spreading (GO:0034446)	8	7.74629e-05	0.00334994	LAMA5;ITGB3;FN1;TYRO3;LAMB1;PARVA;SRGAP2;EPHB3
cAMP metabolic process (GO:0046058)	7	7.50724e-05	0.00336048	PTH;PDE1B;PDE3B;PDE2A;ADCY3;ADM;ADCY7
myeloid leukocyte differentiation (GO:0002573)	10	7.8987e-05	0.00338715	CEBPA;CSF1R;IFI16;PDE1B;KIT;PIR;MYH9;PPARG;TGFBR2;BATF
positive regulation of vasculature development (GO:1904018)	15	8.27625e-05	0.00351947	BTG1;PTGIS;SERPINE1;GATA6;VEGFC;FGF2;THBS1;RRAS;FGF18;KIT;APLNR;CYP1B1;CHI3L1;CD34;RAPGEF3
cellular response to peptide (GO:1901653)	9	8.35808e-05	0.0035249	NGFR;LRP1;CYP11A1;RIPK2;GPER1;CAV1;CASP4;IGF1;ARHGEF2
negative regulation of MAP kinase activity (GO:0043407)	11	9.48872e-05	0.00390491	LYN;DNAJA1;RGS2;HYAL2;CAV1;ADIPOQ;PRKCD;PDCD4;IRAK3;APOE;DUSP6
positive regulation of leukocyte chemotaxis (GO:0002690)	11	9.48872e-05	0.00393666	ADAM17;CXCL11;CXCL12;RARRES2;SERPINE1;VEGFC;CALR;THBS1;AIF1;CMKLR1;PF4
peptidyl-tyrosine modification (GO:0018212)	10	9.42364e-05	0.00394171	LYN;PDGFRA;TPST1;CSF1R;EFEMP1;KIT;FYN;EPHB2;EPHA3;DDR2
positive regulation of ossification (GO:0045778)	10	0.000111907	0.00456849	P2RX7;KL;IFITM1;PTH;HGF;IGF1;SLC8A1;RUNX2;DDR2;LTF
negative regulation of leukocyte apoptotic process (GO:2000107)	5	0.000124351	0.00495753	CXCL12;AXL;HCLS1;LILRB1;MERTK
negative regulation of vascular smooth muscle cell proliferation (GO:1904706)	5	0.000124351	0.00499656	GPER1;ADIPOQ;TPM1;PDCD4;PPARG
digestive tract development (GO:0048565)	9	0.000123852	0.00501601	ITGB4;RARRES2;KIT;GATA6;GLI1;GATA1;PCSK5;GLI2;EPHB3
carbohydrate homeostasis (GO:0033500)	11	0.000128496	0.00508308	CEBPA;NGFR;ADIPOQ;LEPR;PPARG;PYGL;IGF1;ADRA1B;PCK1;SOX4;ADRA2A
positive regulation of phosphatidylinositol 3-kinase signaling (GO:0014068)	10	0.000132299	0.00519325	PDGFRA;NTRK2;GPER1;HGF;LEP;KIT;HCLS1;PLXNB1;IGF1;CBL
negative regulation of nitric oxide biosynthetic process (GO:0045019)	4	0.000140437	0.0053085	PTGIS;CAV1;GLA;CD34
positive regulation of cellular biosynthetic process (GO:0031328)	19	0.000137138	0.0053421	PDGFRA;EGR1;SHC1;ELOVL5;PTH;HGF;NR1H3;IGF1;PASK;GLI1;KLF4;THBS1;GLI2;ZEB2;DDAH2;CALR;VIM;SOX4;SNCA
negative regulation of nitric oxide metabolic process (GO:1904406)	4	0.000140437	0.00534812	PTGIS;CAV1;GLA;CD34
elastic fiber assembly (GO:0048251)	4	0.000140437	0.00538833	MFAP4;LOX;LOXL1;FBLN5
response to tumor necrosis factor (GO:0034612)	14	0.000140408	0.00542805	CCL13;CCL23;ADIPOQ;SELE;ZFP36L2;CRHBP;SFRP1;GPER1;CASP3;HYAL2;CHI3L1;RIPK1;ARHGEF2;CCL18
actin filament bundle organization (GO:0061572)	8	0.000153306	0.00575237	EPS8;NEDD9;PLS3;LCP1;BAIAP2;RHOC;AIF1;RND3
regulation of transcription from RNA polymerase II promoter (GO:0006357)	98	0.00016028	0.00597012	CD81;SERPINE1;AHR;FGF2;LOXL2;ELK3;CCND1;JUNB;IER2;SOX4;HGF;LMO2;RUNX2;SFRP4;IFI27;SUB1;PGR;SKAP1;PSMD10;DDX5;DLX5;GATA6;AEBP1;GATA1;RIPK1;APOE;IVNS1ABP;EGR1;PLK3;EGR2;JAG1;CAV1;PDE2A;NR2F2;IGF1;FLI1;CDK9;BMP3;ID4;SNAI2;CALR;TCF3;CDKN1A;AKR1B1;ADIRF;GLI1;MEOX2;CHRDL1;CD3D;MEOX1;GLI2;LYL1;HHEX;HYAL2;GPER1;FOXD1;TGIF2;RIPK2;ANXA4;FOS;PPRC1;ETV4;TNFRSF1A;PLSCR1;ZEB2;PAX8;ELF4;KIT;HCLS1;PPARG;ARHGEF2;…
negative regulation of intracellular signal transduction (GO:1902532)	19	0.000161833	0.0059843	PSMD10;LYN;CAV1;ADIPOQ;PDE2A;PDE3B;PLEK;ITPR1;PLAUR;THBS1;P2RX7;GPER1;TMSB4X;HYAL2;APLNR;RIPK1;SLIT2;BCL2L2;BCL2L1
leukocyte cell-cell adhesion (GO:0007159)	7	0.000170649	0.00617604	NT5E;VCAM1;ITGB2;PECAM1;MSN;SELE;ICAM1
tumor necrosis factor-mediated signaling pathway (GO:0033209)	16	0.000169353	0.00621733	PSMD10;NGFR;CD70;TNFRSF9;TNFRSF10B;TNFRSF11B;PSMB8;TNFRSF1A;PSMB9;ADAM17;PSMB5;TMSB4X;RIPK1;TNFRSF14;TNFRSF25;LTB
negative regulation of peptidyl-tyrosine phosphorylation (GO:0050732)	7	0.000170649	0.00622015	SOCS3;SFRP1;MVP;HYAL2;CAV1;PRKCD;THY1
small GTPase mediated signal transduction (GO:0007264)	14	0.000175213	0.00625252	CDKN1A;SHC3;RGS19;SHC1;PLK2;ARHGAP1;IGF1;FGF2;ADRA2A;ABR;MAPK11;RRAS;G3BP1;RGL1
response to interleukin-1 (GO:0070555)	12	0.000174775	0.00628084	CCL13;MAPK11;SFRP1;CCL23;PTGIS;IL1R1;HYAL2;CHI3L1;IRAK3;CCL18;SELE;SNCA
negative regulation of blood coagulation (GO:0030195)	8	0.000189214	0.00670528	THBD;PDGFRA;SERPINB2;SERPINE1;PLAUR;PLAT;APOE;CD34
positive regulation of cholesterol efflux (GO:0010875)	5	0.000194409	0.00684186	LRP1;ADIPOQ;NR1H3;APOE;PLTP
negative regulation of epithelial cell proliferation (GO:0050680)	11	0.000197622	0.00690729	SFRP1;CDKN2B;SPARC;CAV2;CAV1;SNAI2;PTPRK;APOE;NR2F2;SULF1;THBS1
positive regulation of apoptotic process (GO:0043065)	29	0.000214327	0.00744019	BTG1;ABR;RASSF2;GPER1;CYP1B1;RIPK1;SLIT2;SOX4;SNCA;BCAP31;NGFR;BNIP3L;PTGIS;GADD45B;IGFBP3;GZMA;ADIPOQ;LILRB1;DUSP6;NET1;CLIP3;DNAJA1;GZMK;SFRP4;SFRP1;FAP;ARHGEF1;ARHGEF2;ARHGEF5
cellular response to ketone (GO:1901655)	7	0.000218542	0.00753527	SFRP1;SPP1;ADCY3;MSN;AHR;PCK1;PCK2
regulation of protein localization to plasma membrane (GO:1903076)	11	0.000226733	0.00766239	CLIP3;DAB2;LRP1;GPER1;NUMB;AKR1B1;AKAP5;EPHB2;EPHA3;SPTBN1;BCL2L1
negative regulation of inflammatory response (GO:0050728)	12	0.000224894	0.00770223	PTGIS;TNFAIP6;GPER1;ADIPOQ;PRKCD;TYRO3;PDCD4;NR1H3;PPARG;APOE;KLF4;TNFRSF1A
negative regulation of protein serine/threonine kinase activity (GO:0071901)	11	0.000226733	0.00771347	LYN;CEBPA;HHEX;RGS2;PRKAR2B;HYAL2;ADIPOQ;PRKCD;IRAK3;APOE;NR2F2
actin filament bundle assembly (GO:0051017)	8	0.000231749	0.00778035	EPS8;NEDD9;PLS3;LCP1;BAIAP2;RHOC;RND3;AIF1
positive regulation of response to external stimulus (GO:0032103)	13	0.000238601	0.00795804	IL33;CCL23;RARRES2;SERPINE1;PLA2G2A;PDE2A;THBS1;TNFRSF1A;THBD;HYAL2;PDCD4;CCL18;SNCA
peptidyl-tyrosine phosphorylation (GO:0018108)	12	0.000254228	0.00842419	LYN;ITK;PDGFRA;CSF1R;EFEMP1;LEP;KIT;FYN;EPHB2;BMX;EPHA3;DDR2
positive regulation of T cell activation (GO:0050870)	11	0.000259388	0.00853974	CD86;PNP;ANXA1;HLA-DMB;VCAM1;PTPRC;LEP;HLA-DPB1;THY1;AIF1;HLA-DPA1
cellular response to UV-B (GO:0071493)	4	0.000270607	0.00879559	MFAP4;CDKN1A;HYAL2;CRIP1
post-translational protein modification (GO:0043687)	32	0.000269388	0.00881208	PSMD10;SDC2;TNC;CHRDL1;FSTL1;CST3;SOCS3;STS;LGALS1;PSMB5;GPC3;SPP1;IGFBP7;APOE;TIMP1;IGFBP4;LAMB2;IGFBP3;FN1;LAMB1;CP;PSMB8;PSMB9;TF;VCAN;RAB13;MXRA8;STT3A;SPARCL1;MELTF;OBSL1;FBN1
regulation of macrophage derived foam cell differentiation (GO:0010743)	7	0.000276705	0.00893686	MSR1;ITGB3;ADIPOQ;PLA2G2A;NR1H3;PPARG;PF4
positive regulation of purine nucleotide metabolic process (GO:1900544)	5	0.000290962	0.00933822	CXCL11;FZD2;ADM;RAMP1;PF4
positive regulation of nucleic acid-templated transcription (GO:1903508)	41	0.000296955	0.00947099	CD86;FOXC1;DDX5;SHC1;DLX5;HDAC1;NOTCH4;GATA6;AKR1B1;AHR;GLI1;GATA1;FGF2;GLI2;CKS1B;LYL1;CREB3L2;SPP1;SOX4;IVNS1ABP;EGR1;EGR2;FZD2;TRIP4;NR1H3;NR2F2;FOS;IGF1;KLF4;FLI1;RUNX2;COL1A1;DAB2;KLF6;SFRP1;PAX8;ELF4;PPARG;ZNF711;TCF3;SKAP1
negative regulation of mitotic cell cycle (GO:0045930)	9	0.000299632	0.00949702	TOM1L1;BTG3;FOXC1;BTG1;FAP;PPP1R10;GAS1;ZFP36L2;CDC14B
regulation of extrinsic apoptotic signaling pathway (GO:2001236)	10	0.000332064	0.01046	LGALS3;GPER1;HYAL2;CAV1;AKR1B1;G0S2;TNFRSF10B;RIPK1;IGF1;THBS1
regulation of blood coagulation (GO:0030193)	7	0.00034668	0.0107872	THBD;FAP;CAV1;SERPINE1;APOE;THBS1;CD34
regulation of cell adhesion mediated by integrin (GO:0033628)	7	0.00034668	0.0108534	DPP4;LYN;MUC1;PDE3B;SERPINE1;CYP1B1;SNAI2
ephrin receptor signaling pathway (GO:0048013)	12	0.000362474	0.0111428	ACTR3;LYN;EFNB1;ARPC1B;MMP2;SDC2;ARPC1A;FYN;EPHB2;ACTB;EPHA3;EPHB3
negative regulation of cell proliferation (GO:0008285)	32	0.000361705	0.0111865	COL18A1;BTG3;CEBPA;IFITM1;CDKN1A;BTG1;AKR1B1;FBLN1;PTPRK;AIF1;GPNMB;GPER1;LMNA;CYP1B1;IGFBP7;IGFBP6;TP53I11;SOX4;TNS2;S100A11;LYN;CCL23;CDKN2B;IGFBP3;LDOC1;EMP3;KLF4;SFRP4;SFRP1;PPARG;PLXNB1;ANG
negative regulation of protein polymerization (GO:0032272)	6	0.000372966	0.0112618	CLIP3;PRKCD;TWF1;SLIT2;TUBB4A;SNCA
regulation of stress fiber assembly (GO:0051492)	10	0.000382254	0.0112754	ARHGEF10;SFRP1;TPM1;ALMS1;LPAR1;ARAP1;WASF2;ARHGEF5;RAPGEF3;S100A10
axon development (GO:0061564)	13	0.00036921	0.0112819	ECM2;LUM;OMD;PRELP;BAIAP2;S100B;MAP1B;MAP1A;SLIT3;SLIT2;EPHB2;FMOD;EPHB3
negative regulation of actin filament polymerization (GO:0030837)	6	0.000372966	0.0113288	GSN;TMSB4X;PRKCD;TWF1;SLIT2;TMSB10
cell chemotaxis (GO:0060326)	10	0.000382254	0.0113409	PDGFRA;EGR3;CXCL12;HGF;PRKCD;KIT;RAB13;C3AR1;LPAR1;PARVA
positive regulation of lymphocyte proliferation (GO:0050671)	11	0.000382095	0.0114025	CD86;PNP;ANXA1;HLA-DMB;VCAM1;PTPRC;CD81;LEP;HLA-DPB1;AIF1;HLA-DPA1
positive regulation of protein kinase activity (GO:0045860)	19	0.000380298	0.0114157	CSF1R;EGR1;CDKN1A;MMD;RPLP1;ITGB3;PRKCD;STK39;EMP2;IQGAP1;LRP8;ADRA2A;TGFBR2;TOM1L1;RASSF2;PTPRC;DDR2;LTF;SNCA
negative regulation of response to external stimulus (GO:0032102)	14	0.000399058	0.0117034	PTGIS;TNFAIP6;SERPINE1;PRKCD;ADIPOQ;NR1H3;KLF4;FGF2;TNFRSF1A;GPER1;TYRO3;PPARG;APOE;LTF
negative regulation of platelet activation (GO:0010544)	5	0.000419933	0.0118393	PDGFRA;THBD;PRKCD;CD9;APOE
negative regulation of cell cycle (GO:0045786)	11	0.000432518	0.0118663	BTG3;CEBPA;HHEX;FOXC1;BTG1;GPER1;PDCD4;GAS1;LILRB1;PTPRK;NR2F2
regulation of cytoskeleton organization (GO:0051493)	13	0.000410027	0.0118884	CLIC4;PHLDB1;LRP1;PRKCD;RHOC;BAIAP2;RND3;BST2;P2RX7;CAPN6;PLXNB1;ARHGEF5;EPHA3
negative regulation of viral entry into host cell (GO:0046597)	5	0.000419933	0.0119051	IFITM3;IFITM1;GSN;IFITM2;PTX3
negative regulation of cytokine-mediated signaling pathway (GO:0001960)	8	0.00040845	0.0119104	PTPRC;ARG1;ADIPOQ;NR1H3;SLIT3;IRAK3;PPARG;SLIT2
Rho protein signal transduction (GO:0007266)	11	0.000432518	0.0119305	EPS8;NGFR;COL1A2;ARHGAP1;CDC42EP2;CDC42EP1;ARHGEF1;RHOC;RND3;ADRA2A;ARHGAP4
cellular response to organic substance (GO:0071310)	16	0.000417499	0.0119691	CSF1R;PTPN18;SHC1;CXCR4;PTPN13;KLF4;ADRA2A;CDK9;MAPK11;SFRP1;CYP1B1;HCLS1;SLIT3;SLIT2;JUNB;RAMP1
negative regulation of coagulation (GO:0050819)	5	0.000419933	0.0119716	THBD;PROCR;SERPINE1;APOE;CD34
regulation of protein activation cascade (GO:2000257)	14	0.000439427	0.0119914	C1QB;CFH;C1S;CD81;C1R;PROS1;CFI;CFP;C2;C6;C7;C3AR1;SERPING1;CFB
regulation of protein tyrosine kinase activity (GO:0061097)	7	0.000430142	0.0119946	CSF1R;SHC1;MVP;HYAL2;CAV1;THY1;LRP8
negative regulation of cysteine-type endopeptidase activity (GO:2000117)	11	0.000432518	0.0119953	CST3;NGFR;IFI16;HGF;IFI6;TNFRSF10B;KLF4;THBS1;CD44;LTF;SNCA
positive regulation of cytosolic calcium ion concentration (GO:0007204)	16	0.000417499	0.0120367	BCAP31;PDGFRA;PTGFR;CAV1;PTGER3;LPAR1;GPR20;CXCR4;ADRA1B;SLC8A1;P2RX7;GPER1;C3AR1;BDKRB2;BDKRB1;CCR5
nucleobase-containing small molecule interconversion (GO:0015949)	7	0.000430142	0.0120605	DTYMK;RRM2;GUK1;NME3;AK4;GLRX;TXN
actin crosslink formation (GO:0051764)	4	0.000469317	0.012739	EPS8;PLS3;LCP1;BAIAP2
regulation of peptide hormone secretion (GO:0090276)	11	0.000488397	0.0129807	DPP4;CRHBP;MARCKS;PAX8;ABCC8;SLC2A1;ITPR1;PASK;ADRA2C;ADRA2A;RAPGEF3
phagocytosis (GO:0006909)	16	0.000493767	0.0129881	MSR1;ANXA1;GSN;LRP1;ITGB3;ITGB2;NR1H3;MERTK;AIF1;AXL;IGLL1;TYRO3;PECAM1;MYH9;CD14;DOCK1
positive regulation of receptor-mediated endocytosis (GO:0048260)	8	0.000487206	0.0130168	SFRP4;TF;DAB2;ANXA2;SERPINE1;CBL;B2M;SELE
regulation of complement activation (GO:0030449)	14	0.000483224	0.0130471	C1QB;CFH;C1S;CD81;C1R;PROS1;CFI;CFP;C2;C6;C7;C3AR1;SERPING1;CFB
cellular response to organic cyclic compound (GO:0071407)	16	0.000493767	0.0130554	EGR1;PDE2A;MSN;AKR1B1;ADCY3;AHR;ATP1A1;ACTB;RAP1B;CRHBP;SFRP1;GPER1;CASP3;SPP1;CYP1B1;RAPGEF3
odontogenesis (GO:0042476)	8	0.000487206	0.0130853	COL1A1;FOXC1;COL1A2;HDAC1;LAMB1;SCN5A;MSX1;GLI2
cellular response to insulin stimulus (GO:0032869)	14	0.000530683	0.0137466	ATP6V0E1;SHC1;CAV2;ADIPOQ;PDE3B;INHBB;BAIAP2;SOGA1;RAB31;RAB13;PPARG;AP3S1;PCK1;PCK2
positive regulation of calcium ion transport into cytosol (GO:0010524)	7	0.000528892	0.0137701	P2RX7;CXCL11;GPER1;CAV1;APLNR;THY1;SNCA
aminoglycan catabolic process (GO:0006026)	7	0.000528892	0.0138407	SDC2;HYAL2;GPC3;CHI3L2;CHI3L1;HSPG2;SGSH
T cell receptor signaling pathway (GO:0050852)	18	0.00053802	0.0138663	PSMD10;ITK;RIPK2;THY1;BTN3A2;BMX;CD3D;PSMB8;PSMB9;PTPRC;PSMB5;HLA-DPB1;HLA-DRA;FYN;CD247;EIF2B1;SKAP1;HLA-DPA1
glucose homeostasis (GO:0042593)	11	0.000550185	0.0139681	CEBPA;NGFR;ADIPOQ;LEPR;PPARG;PYGL;IGF1;ADRA1B;PCK1;SOX4;ADRA2A
cellular protein modification process (GO:0006464)	69	0.000545394	0.0139857	TNC;F13A1;PLOD2;PLAT;PTPRK;CHRDL1;LOXL1;LOXL2;CDC14B;LIPE;LGALS1;STS;TIMP1;ANXA1;IGFBP4;IGFBP3;PRKCD;PLAUR;IRAK3;CSNK1E;PASK;DUSP6;CDC25B;TGFBR2;BCR;VCAN;LOX;MXRA8;SPARCL1;OBSL1;PSMD10;SDC2;STK39;GLRX;FSTL1;THBS1;CST3;SOCS3;PSMB5;SPP1;GPC3;FYN;IGFBP7;APOE;LYN;PTPN18;LAMB2;PLK2;FN1;LAMB1;BMX;MERTK;PTPN13;CP;PSMB8;DCLK1;PSMB9;CDK9;COL3A1;TF;PTPRC;MAN2B2;RAB13;STT3A;CPE;MAN2B1;MELTF;FBN1;MAP3K12
regulation of DNA binding (GO:0051101)	9	0.000557455	0.0140133	FOXC1;IFI16;GZMA;PLAUR;ID4;ID3;PPARG;TXN;IGF1
positive regulation of defense response (GO:0031349)	11	0.000550185	0.014038	IL33;PLSCR1;CCL23;HYAL2;SERPINE1;PLA2G2A;PDE2A;PDCD4;CCL18;TNFRSF1A;SNCA
regulation of insulin secretion (GO:0050796)	13	0.000556196	0.0140508	ABCC8;ITPR1;SLC2A1;INHBB;MYRIP;ADRA2C;ADRA2A;DPP4;SFRP1;MARCKS;GPER1;SOX4;RAPGEF3
adenylate cyclase-inhibiting G-protein coupled receptor signaling pathway (GO:0007193)	10	0.000572088	0.0143106	AKAP12;MARCO;RGS1;NPY1R;LPAR1;ADCY3;AKAP5;ADCY7;ADRA2A;GNAI2
positive regulation of epithelial cell apoptotic process (GO:1904037)	5	0.000587734	0.0144193	SFRP4;GSN;GPER1;PDCD4;THBS1
odontogenesis of dentin-containing tooth (GO:0042475)	5	0.000587734	0.0144889	FOXC1;HDAC1;SCN5A;MSX1;GLI2
cellular response to lipid (GO:0071396)	19	0.00058404	0.0145383	CD86;LYN;SERPINE1;MSN;AKR1B1;ADCY3;NR1H3;LILRB1;AHR;ATP1A1;CRHBP;SFRP1;AXL;GPER1;SPP1;PDCD4;CD14;CCR5;EPHA3
positive regulation of cyclic nucleotide metabolic process (GO:0030801)	5	0.000587734	0.0145593	CXCL11;FZD2;ADM;RAMP1;PF4
negative regulation of intrinsic apoptotic signaling pathway in response to DNA damage (GO:1902230)	6	0.000621722	0.0150363	MUC1;CXCL12;SNAI2;ACKR3;CD44;BCL2L1
cAMP-mediated signaling (GO:0019933)	11	0.000618362	0.0150981	PTGFR;PTH;GPER1;PTGER3;PDE2A;ADCY3;ADM;AHR;ADCY7;RAMP1;RAPGEF3
positive regulation of purine nucleotide biosynthetic process (GO:1900373)	6	0.000621722	0.0151079	PTH;GPR161;TMSB4X;GPER1;APOE;RAMP1
entry into host cell (GO:0030260)	7	0.000644862	0.0155223	CD81;AXL;ITGB3;HYAL2;CXCR4;CBL;CCR5
regulation of humoral immune response (GO:0002920)	14	0.000697506	0.0167107	C1QB;CFH;C1S;CD81;C1R;PROS1;CFI;CFP;C2;C6;C7;C3AR1;SERPING1;CFB
cellular response to thyroid hormone stimulus (GO:0097067)	4	0.000753696	0.0174032	LMO2;GAS2L1;GATA1;CTSS
endothelium development (GO:0003158)	4	0.000753696	0.0174823	LAMA5;JAG1;PECAM1;CD34
regulation of immune effector process (GO:0002697)	14	0.000762149	0.0175191	C1QB;CFH;C1S;CD81;C1R;PROS1;CFI;CFP;C2;C6;C7;C3AR1;SERPING1;CFB
regulation of dendritic cell apoptotic process (GO:2000668)	4	0.000753696	0.0175621	LYN;CXCL12;AXL;LILRB1
negative regulation of apoptotic signaling pathway (GO:2001234)	10	0.000737521	0.0175868	PSMD10;LGALS3;HGF;PLAUR;AKR1B1;RIPK1;IGF1;THBS1;BCL2L2;BCL2L1
sequestering of actin monomers (GO:0042989)	4	0.000753696	0.0176427	GSN;TMSB4X;TWF1;TMSB10
regulation of phospholipase activity (GO:0010517)	4	0.000753696	0.017724	RGS2;LRP1;PLA2G5;SNCA
negative regulation of cell activation (GO:0050866)	4	0.000753696	0.0178061	THBD;PDGFRA;GPER1;APOE
bone development (GO:0060348)	7	0.000780108	0.0178515	SFRP4;PTPRC;LRRC17;PLS3;SULF1;PPIB;LTF
response to interferon-alpha (GO:0035455)	5	0.000801203	0.0178539	IFITM3;BST2;IFITM1;IFITM2;AXL
regulation of urine volume (GO:0035809)	4	0.000753696	0.0178889	NPR1;HYAL2;NPR3;ADM
regulation of DNA damage response, signal transduction by p53 class mediator (GO:0043516)	6	0.000786434	0.0179159	PSMD10;DDX5;SNAI2;MSX1;PLA2R1;CD44
positive regulation of cholesterol transport (GO:0032376)	5	0.000801203	0.0179322	LRP1;ADIPOQ;NR1H3;APOE;PLTP
myeloid cell differentiation (GO:0030099)	8	0.000799861	0.017981	LYN;CEBPA;CDKN2B;IFI16;CASP3;KIT;HCLS1;GATA1
positive regulation of actin filament bundle assembly (GO:0032233)	8	0.000799861	0.0180606	ARHGEF10;SFRP1;PLEK;TPM1;LPAR1;ARHGEF5;RAPGEF3;S100A10
hexose biosynthetic process (GO:0019319)	8	0.000799861	0.0181409	SLC25A1;PGAM1;CHST15;AKR1B1;ALDOC;ENO2;PCK1;PCK2
regulation of protein processing (GO:0070613)	15	0.000823267	0.0182658	C1QB;CFH;C1S;CD81;C1R;PROS1;CFI;CFP;C2;C6;C7;C3AR1;SERPING1;GAS1;CFB
epithelium development (GO:0060429)	14	0.00083178	0.0183748	ANXA4;MEOX2;MEOX1;CNN3;TBX2;LGALS3;DMBT1;PAX8;SNAI2;TAGLN2;ALDOC;PPARG;CD34;CES1
positive regulation of programmed cell death (GO:0043068)	24	0.000852176	0.0186637	NGFR;BNIP3L;GADD45B;IGFBP3;GZMA;LILRB1;DUSP6;NET1;CLIP3;DNAJA1;GZMK;SFRP4;ABR;SFRP1;RASSF2;GPER1;CYP1B1;ARHGEF1;RIPK1;ARHGEF2;SLIT2;SOX4;ARHGEF5;SNCA
regulation of axonogenesis (GO:0050770)	9	0.000851638	0.0187324	NGFR;NTRK2;PLXND1;GDI1;PLXNB1;THY1;SLIT2;APOE;EPHB3
positive regulation of macromolecule biosynthetic process (GO:0010557)	16	0.000862022	0.0187987	PDGFRA;SHC1;PTH;HDAC1;HGF;AKR1B1;NR1H3;IGF1;PASK;GLI1;KLF4;THBS1;GLI2;CALR;VIM;SOX4
adenylate cyclase-activating G-protein coupled receptor signaling pathway (GO:0007189)	11	0.000866389	0.0188135	PTGFR;PTH;GPER1;PTGER3;ADCY3;ADM;ADRA1B;ADRA2C;ADCY7;RAMP1;ADRA2A
cellular response to interferon-gamma (GO:0071346)	14	0.000906701	0.0196055	CCL13;CCL23;VCAM1;PRKCD;HLA-F;AIF1;ICAM1;HLA-DPB1;HLA-DRA;CCL18;B2M;TRIM22;CD44;HLA-DPA1
cellular response to oxygen-containing compound (GO:1901701)	25	0.0009387	0.0200426	CD86;SERPINE1;PTPRK;AHR;ACTB;RAP1B;CRHBP;GPER1;CD14;SLIT2;CCR5;LYN;EGR1;PDGFRA;PRKCD;PDE2A;TPM1;NR1H3;LILRB1;FOS;SFRP1;AXL;PDCD4;EPHA3;RAPGEF3
sulfur compound catabolic process (GO:0044273)	7	0.000936809	0.0200863	VCAN;LUM;OMD;BGN;PRELP;FMOD;SGSH
carbohydrate catabolic process (GO:0016052)	7	0.000936809	0.020171	LDHA;MAN2B2;ENOSF1;PGAM1;MAN2B1;ENO2;PFKM
regulation of viral entry into host cell (GO:0046596)	6	0.000982882	0.0208118	IFITM3;IFITM1;IFITM2;LGALS1;GSN;PTX3
positive regulation of wound healing (GO:0090303)	6	0.000982882	0.0208985	ANXA1;SERPINE1;PLPP3;THBS1;ADRA2A;MYLK
transmembrane receptor protein serine/threonine kinase signaling pathway (GO:0007178)	16	0.00100263	0.0211423	DDX5;ITGB5;DLX5;INHBB;PTPRK;FOS;CBL;CHRDL1;FSTL1;RUNX2;TGFBR2;BMP3;COL3A1;COL1A2;ZYX;PDCD4
regulation of smooth muscle cell migration (GO:0014910)	5	0.00106754	0.0217907	LRP1;IGFBP3;SERPINE1;IGF1;SLIT2
regulation of phosphatidylinositol 3-kinase signaling (GO:0014066)	11	0.00107361	0.0218272	PDGFRA;NTRK2;GPER1;HGF;LEP;KIT;HCLS1;PLXNB1;IGF1;CBL;PTPN13
regulation of cellular response to growth factor stimulus (GO:0090287)	5	0.00106754	0.0218782	SFRP4;SLIT2;SULF1;DUSP6;FBN1
blood vessel endothelial cell migration (GO:0043534)	5	0.00106754	0.0219665	EGR3;MYH9;EMP2;SLIT2;FGF2
regulation of cAMP-mediated signaling (GO:0043949)	5	0.00106754	0.0220554	CXCL11;PDE3B;PDE2A;APLNR;PF4
regulation of endopeptidase activity (GO:0052548)	10	0.00105788	0.0221245	SERPINB2;SERPINE1;TIMP2;SERPINH1;SERPING1;TIMP1;SERPINB8;RECK;PSMB8;PSMB9
regulation of cholesterol efflux (GO:0010874)	5	0.00106754	0.022145	LRP1;ADIPOQ;NR1H3;APOE;PLTP
response to interferon-gamma (GO:0034341)	10	0.00105788	0.0222156	IFITM3;BST2;CCL13;IFITM1;CCL23;IFITM2;CCL18;AIF1;HLA-DPA1;SNCA
positive regulation of cyclic nucleotide biosynthetic process (GO:0030804)	5	0.00106754	0.0222354	PTH;GPR161;GPER1;APOE;RAMP1
epithelial cell migration (GO:0010631)	7	0.00111726	0.0226246	DPP4;ZEB2;PLXND1;FAP;KIT;CYP1B1;LOXL2
response to thyroid hormone (GO:0097066)	4	0.0011413	0.0229293	LMO2;GAS2L1;GATA1;CTSS
organic cyclic compound catabolic process (GO:1901361)	4	0.0011413	0.0230199	HSD11B1;STS;EPHX2;CYP3A4
MAPK cascade (GO:0000165)	25	0.00115262	0.023066	PSMD10;SHC3;SHC1;FGF2;ZFP36L2;PSMB5;FYN;CCR5;SPTAN1;SPTBN1;PDGFRA;KL;RIPK2;HGF;IGF1;GFRA2;DUSP6;PSMB8;PSMB9;MAPK11;PTPRA;KIT;FGF18;IL3RA;MAP3K12
positive regulation of cellular component organization (GO:0051130)	13	0.00117517	0.0234253	LRP1;PRKCD;AKR1B1;CLIP3;DAB2;SRPX2;CDC42EP2;ADGRL1;APOE;EPHB2;RAPGEF3;EPHB3;SNCA
positive regulation of binding (GO:0051099)	11	0.0011916	0.0236605	FOXC1;LRP1;RIPK2;CAV1;PLAUR;PPARG;TXN;APOE;IGF1;CLIC2;B2M
regulation of extrinsic apoptotic signaling pathway in absence of ligand (GO:2001239)	6	0.00121495	0.0240306	PPP2R1B;IFI6;SNAI2;GATA1;BCL2L1;PF4
positive regulation of cell morphogenesis involved in differentiation (GO:0010770)	9	0.00126106	0.0246559	NGFR;NTRK2;PLXND1;PLXNB1;SLIT2;CALR;OBSL1;DOCK1;S100A10
response to glucose (GO:0009749)	8	0.00125637	0.0246587	GPER1;ADIPOQ;IGF1;PCK1;EIF2B1;THBS1;SOX4;PCK2
negative regulation of cellular biosynthetic process (GO:0031327)	8	0.00125637	0.0247539	PTGIS;CAV1;PLEK;ADIPOQ;SNAI2;SOGA1;CD34;GLA
interferon-gamma-mediated signaling pathway (GO:0060333)	10	0.00132875	0.0256842	VCAM1;PRKCD;HLA-DPB1;HLA-DRA;HLA-F;B2M;TRIM22;CD44;ICAM1;HLA-DPA1
positive regulation of endothelial cell migration (GO:0010595)	10	0.00132875	0.0257818	NELL2;ADAM17;SPARC;ITGB3;TMSB4X;FGF18;CALR;PLPP3;FGF2;THBS1
positive regulation of stress fiber assembly (GO:0051496)	7	0.00132388	0.0257854	ARHGEF10;SFRP1;TPM1;LPAR1;ARHGEF5;RAPGEF3;S100A10
regulation of acute inflammatory response (GO:0002673)	14	0.00137205	0.026421	C1QB;CFH;C1S;CD81;C1R;PROS1;CFI;CFP;C2;C6;C7;C3AR1;SERPING1;CFB
response to interferon-beta (GO:0035456)	5	0.00139427	0.0264497	IFITM3;BST2;IFITM1;PLSCR1;IFITM2
regulation of cAMP biosynthetic process (GO:0030817)	5	0.00139427	0.0265484	CAP1;PTH;GPR161;GPER1;RAMP1
regulation of platelet activation (GO:0010543)	5	0.00139427	0.0266478	LYN;PDGFRA;THBD;PLEK;APOE
endothelial cell development (GO:0001885)	5	0.00139427	0.026748	RAP1B;PDE2A;MSN;RAPGEF3;ICAM1
regulation of protein kinase B signaling (GO:0051896)	17	0.00143475	0.0271167	CD86;PDGFRA;KL;F10;HGF;TXN;FGF2;THBS1;RRAS;GPER1;HYAL2;LEP;FGF18;KIT;CHI3L1;HCLS1;FYN
regulation of vasculature development (GO:1901342)	6	0.0014867	0.02729	SFRP1;PLXND1;GPNMB;LEP;EMP2;FGF2
positive regulation of GTPase activity (GO:0043547)	19	0.00145311	0.0273624	ARHGEF10;CCL13;CCL23;CAV2;TBC1D9;THY1;ARAP1;BCR;NET1;ABR;SFRP1;RGS1;RGS10;PLXNB1;SRGAP2;CCL18;RGS6;RAPGEF3;S100A10
negative regulation of endopeptidase activity (GO:0010951)	11	0.00145967	0.0273849	CST3;SERPINB2;IFI16;SERPINE1;TIMP2;SERPINH1;SERPING1;TIMP1;SERPINB8;RECK;LTF
antigen processing and presentation of peptide antigen via MHC class I (GO:0002474)	6	0.0014867	0.0273885	PDIA3;BCAP31;CALR;HLA-F;SEC24D;B2M
positive regulation of sprouting angiogenesis (GO:1903672)	6	0.0014867	0.0274877	SRPX2;ANXA1;APLNR;ITGA5;KLF4;FGF2
negative regulation of response to DNA damage stimulus (GO:2001021)	6	0.0014867	0.0275877	PSMD10;CXCL12;SNAI2;ACKR3;CD44;BCL2L1
negative regulation of endocytosis (GO:0045806)	6	0.0014867	0.0276884	LGALS3;CAV1;ADIPOQ;NR1H3;LILRB1;EPHA3
circulatory system development (GO:0072359)	13	0.00152173	0.0277335	FOXC1;SHOX2;GATA6;HSPG2;GATA1;PCSK5;CRIP1;GLI2;TGFBR2;COL3A1;APLNR;SOX4;FBN1
response to insulin (GO:0032868)	10	0.00148394	0.0277383	RAB31;LEP;PDE3B;ADIPOQ;RAB13;PPARG;INHBB;IGF1;PCK1;PCK2
positive regulation of cysteine-type endopeptidase activity involved in apoptotic process (GO:0043280)	13	0.00152173	0.0278329	BCAP31;NGFR;GSN;TNFRSF10B;DAP;IFI27;CASP10;GPER1;CASP3;CASP4;RIPK1;PPARG;SNCA
negative regulation of cell differentiation (GO:0045596)	16	0.00154638	0.0280825	JAG1;NOTCH4;CAV1;ITGB3;ADIPOQ;CHRD;NR1H3;MEIS2;ZFP36L2;SFRP1;EFEMP1;GPER1;COL5A2;PDCD4;SNAI2;PPARG
antigen processing and presentation of exogenous peptide antigen via MHC class II (GO:0019886)	12	0.0016615	0.0293378	LAG3;HLA-DMA;HLA-DMB;KIF3B;HLA-DPB1;HLA-DRA;CLTA;KLC1;DYNLL1;SEC24D;CTSS;HLA-DPA1
negative regulation of oxidoreductase activity (GO:0051354)	4	0.00164977	0.0294363	AOC3;GZMK;GZMA;SNCA
antigen processing and presentation of exogenous peptide antigen (GO:0002478)	12	0.0016615	0.0294397	LAG3;HLA-DMA;HLA-DMB;KIF3B;HLA-DPB1;HLA-DRA;CLTA;KLC1;DYNLL1;SEC24D;CTSS;HLA-DPA1
keratan sulfate catabolic process (GO:0042340)	4	0.00164977	0.0295396	LUM;OMD;PRELP;FMOD
cell morphogenesis involved in neuron differentiation (GO:0048667)	12	0.0016615	0.0295423	ECM2;LUM;MAP1B;SDC2;OMD;MAP1A;PRELP;SLIT3;SLIT2;BAIAP2;S100B;FMOD
negative regulation of interleukin-12 production (GO:0032695)	4	0.00164977	0.0296436	LILRB1;IRAK3;THBS1;CMKLR1
activation of cysteine-type endopeptidase activity (GO:0097202)	4	0.00164977	0.0297483	CYFIP2;IFI16;ASPH;RIPK2
muscle contraction (GO:0006936)	15	0.00164965	0.0298517	MYBPC2;TPM4;ITGB5;TPM1;MYOF;SLC8A1;MYLK;MYL4;MYL6;ASPH;CALD1;BDKRB2;VIM;UTRN;OBSL1
amine metabolic process (GO:0009308)	3	0.00175867	0.030015	AOC3;VCAM1;SULT1A2
regulation of inositol phosphate biosynthetic process (GO:0010919)	3	0.00175867	0.0301157	PTH;PLEK;SNCA
response to heparin (GO:0071503)	3	0.00175867	0.0302171	EGR1;SFRP1;SLIT2
definitive hemopoiesis (GO:0060216)	3	0.00175867	0.0303192	MFAP5;LYL1;ZFP36L2
actin cytoskeleton reorganization (GO:0031532)	9	0.00181612	0.0303857	RALA;ANXA1;GSN;PLEK;KIT;S1PR1;MYH9;NEDD9;PARVA
negative regulation of cAMP-mediated signaling (GO:0043951)	3	0.00175867	0.030422	PDE3B;PDE2A;APLNR
eye morphogenesis (GO:0048592)	5	0.00178913	0.0304331	ALDH1A3;EFEMP1;COL5A2;MFAP2;FBN1
regulation of tumor necrosis factor production (GO:0032680)	9	0.00181612	0.0304857	ADIPOQ;LY96;IRAK3;RIPK1;ARHGEF2;CD14;CD34;LTF;PF4
negative regulation of response to interferon-gamma (GO:0060331)	3	0.00175867	0.0305255	ARG1;NR1H3;PPARG
positive regulation of epidermal growth factor receptor signaling pathway (GO:0045742)	6	0.00180235	0.0305561	ADAM17;GPER1;PLAUR;ARAP1;CBL;ADRA2A
negative regulation of viral life cycle (GO:1903901)	9	0.00181612	0.0305863	IFITM3;BST2;IFITM1;PLSCR1;IFITM2;GSN;IFI16;PTX3;LTF
negative regulation of interferon-gamma-mediated signaling pathway (GO:0060336)	3	0.00175867	0.0306297	ARG1;NR1H3;PPARG
positive regulation of inflammatory response (GO:0050729)	10	0.00183847	0.0306592	IL33;CCL23;HYAL2;SERPINE1;PLA2G2A;PDE2A;PDCD4;CCL18;TNFRSF1A;SNCA
antigen processing and presentation of peptide antigen via MHC class II (GO:0002495)	12	0.00181573	0.030681	LAG3;HLA-DMA;HLA-DMB;KIF3B;HLA-DPB1;HLA-DRA;CLTA;KLC1;DYNLL1;SEC24D;CTSS;HLA-DPA1
membrane raft assembly (GO:0001765)	3	0.00175867	0.0307346	ANXA2;EMP2;S100A10
hematopoietic stem cell differentiation (GO:0060218)	3	0.00175867	0.0308402	SFRP1;MEOX1;BATF
negative regulation of receptor biosynthetic process (GO:0010871)	3	0.00175867	0.0309465	ITGB3;ADIPOQ;PPARG
blood circulation (GO:0008015)	8	0.00189943	0.0315727	CXCL12;MYOF;C3AR1;BDKRB2;NPY1R;SERPING1;ADM;MEOX2
glycosaminoglycan biosynthetic process (GO:0006024)	12	0.00198151	0.0328301	UGDH;VCAN;CHSY1;LUM;SDC2;OMD;CHST15;BGN;GPC3;PRELP;FMOD;HSPG2
negative regulation of peptidase activity (GO:0010466)	9	0.00203932	0.0336785	CST3;SERPINB2;SERPINE1;TIMP2;SERPINH1;SERPING1;TIMP1;SERPINB8;RECK
negative regulation of transport (GO:0051051)	7	0.00212647	0.0348919	BST2;LGALS3;ITGB3;NR1H3;LILRB1;EPHA3;SNCA
response to peptide hormone (GO:0043434)	7	0.00212647	0.0350044	CYP11A1;GPER1;CAV1;LEP;IGF1;PCK1;EIF2B1
regulation of MAP kinase activity (GO:0043405)	11	0.00214427	0.0350712	LYN;RGS2;HYAL2;ADIPOQ;PRKCD;FGF18;IRAK3;APOE;EPHB2;FGF2;ADRA2A
regulation of cell migration involved in sprouting angiogenesis (GO:0090049)	6	0.00216627	0.0350935	SRPX2;ANXA1;MEOX2;KLF4;THBS1;FGF2
proteolysis (GO:0006508)	25	0.00216329	0.035157	CPM;CPQ;HTRA1;PLAT;AEBP1;PCSK5;LRP8;CTSS;DPP4;PSMB5;CAPN6;ANPEP;CTSK;CASP3;CTSC;MMP7;MMP2;GZMA;MMP14;ADAM17;CAPN11;MMP16;FAP;MMP19;CPE
positive regulation of protein kinase B signaling (GO:0051897)	14	0.00217851	0.0351801	CD86;PDGFRA;KL;F10;HGF;TXN;FGF2;THBS1;LEP;FGF18;KIT;CHI3L1;HCLS1;FYN
steroid catabolic process (GO:0006706)	4	0.0022966	0.0351938	HSD11B1;STS;SPP1;CYP3A4
cellular response to transforming growth factor beta stimulus (GO:0071560)	12	0.00215949	0.0352073	SFRP1;COL3A1;COL1A2;ITGB5;HYAL2;PDE2A;ZYX;PTPRK;FOS;CBL;ZFP36L2;TGFBR2
negative regulation of macrophage derived foam cell differentiation (GO:0010745)	4	0.0022966	0.0352999	ITGB3;ADIPOQ;NR1H3;PPARG
glomerular visceral epithelial cell differentiation (GO:0072112)	4	0.0022966	0.0354065	JAG1;PODXL;BASP1;IQGAP1
regulation of fibrinolysis (GO:0051917)	4	0.0022966	0.0355138	THBD;FAP;SERPINE1;THBS1
cellular response to low-density lipoprotein particle stimulus (GO:0071404)	4	0.0022966	0.0356217	CD81;ITGB2;CD9;PPARG
lipid catabolic process (GO:0016042)	5	0.00226005	0.035706	HSD11B1;LIPE;STS;CYP3A4;CES1
negative regulation of reactive oxygen species biosynthetic process (GO:1903427)	4	0.0022966	0.0357303	PTGIS;CAV1;GLA;CD34
T cell activation (GO:0042110)	11	0.00235086	0.0358102	DPP4;ITK;PTPRC;LEP;KIT;LEPR;MSN;FYN;LCP1;CD3D;SOX4
negative regulation of protein tyrosine kinase activity (GO:0061099)	5	0.00226005	0.0358169	MVP;CAV1;HYAL2;THY1;CBL
leukocyte differentiation (GO:0002521)	4	0.0022966	0.0358396	LYN;RRAS;AXL;LILRB1
regulation of kinase activity (GO:0043549)	12	0.00235033	0.0359093	PDGFRA;CSF1R;NTRK2;AXL;KIT;TYRO3;EMP2;EPHB2;MERTK;EPHA3;EPHB3;DDR2
establishment of endothelial barrier (GO:0061028)	5	0.00226005	0.0359285	RAP1B;PDE2A;MSN;RAPGEF3;ICAM1
response to UV-B (GO:0010224)	4	0.0022966	0.0359495	MFAP4;CDKN1A;HYAL2;CRIP1
negative regulation of G-protein coupled receptor protein signaling pathway (GO:0045744)	5	0.00226005	0.0360407	RGS2;PLEK;PALM;ADRA2A;SNCA
regulation of cAMP metabolic process (GO:0030814)	4	0.0022966	0.0360602	CXCL11;ADM;RAMP1;PF4
dendritic cell differentiation (GO:0097028)	5	0.00226005	0.0361537	LYN;AXL;LILRB1;TGFBR2;BATF
negative regulation of hemostasis (GO:1900047)	4	0.0022966	0.0361715	THBD;SERPINE1;APOE;CD34
antigen processing and presentation of exogenous peptide antigen via MHC class I, TAP-dependent (GO:0002479)	10	0.00225844	0.0362416	PDIA3;PSMD10;PSMB5;ITGB5;CYBB;CALR;HLA-F;B2M;PSMB8;PSMB9
retinoid metabolic process (GO:0001523)	10	0.00225844	0.0363559	ALDH1A3;LRP1;SDC2;RARRES2;GPC3;CYP1B1;APOE;HSPG2;LRP8;DHRS3
B cell differentiation (GO:0030183)	8	0.00245545	0.0371815	TPD52;LYL1;HHEX;ADAM17;KLF6;VCAM1;KIT;TCF3
chemokine-mediated signaling pathway (GO:0070098)	8	0.00245545	0.0372922	CCL13;FOXC1;CCL23;CXCL11;CXCL12;ACKR3;CCL18;PF4
positive regulation of JAK-STAT cascade (GO:0046427)	9	0.00255115	0.0385163	LYN;CSF1R;SOCS3;LEP;KIT;CYP1B1;HCLS1;IGF1;TNFRSF1A
negative regulation of blood vessel endothelial cell migration (GO:0043537)	6	0.00258294	0.0387669	PPARG;APOE;MEOX2;KLF4;THBS1;FGF2
negative regulation of extrinsic apoptotic signaling pathway via death domain receptors (GO:1902042)	6	0.00258294	0.0388812	SERPINE1;TNFRSF10B;RIPK1;ARHGEF2;ICAM1;BCL2L1
hematopoietic progenitor cell differentiation (GO:0002244)	5	0.00281508	0.0415183	SFRP1;PTPRC;PLEK;MEOX1;BATF
outflow tract septum morphogenesis (GO:0003148)	5	0.00281508	0.0416387	NELL2;GATA6;PARVA;TBX2;TGFBR2
type I interferon signaling pathway (GO:0060337)	9	0.00284262	0.0416836	IFITM3;BST2;EGR1;IFITM1;IFITM2;IFI27;IFI6;HLA-F;PSMB8
activation of phospholipase C activity (GO:0007202)	5	0.00281508	0.0417597	ITK;PTH;LPAR1;ANG;SELE
regulation of extracellular matrix organization (GO:1903053)	3	0.00297235	0.0417849	FAP;LRP1;DDR2
cellular response to type I interferon (GO:0071357)	9	0.00284262	0.0418038	IFITM3;BST2;EGR1;IFITM1;IFITM2;IFI27;IFI6;HLA-F;PSMB8
regulation of monocyte chemotaxis (GO:0090025)	5	0.00281508	0.0418815	LYN;CXCL12;SERPINE1;SLIT2;AIF1
positive regulation of lipid transport (GO:0032370)	3	0.00297235	0.0419003	LRP1;SPP1;APOE
regulation of bone resorption (GO:0045124)	5	0.00281508	0.0420039	P2RX7;CSF1R;ITGB3;S1PR1;SPP1
cAMP catabolic process (GO:0006198)	3	0.00297235	0.0420164	PDE1B;PDE3B;PDE2A
activation of MAPK activity (GO:0000187)	13	0.00287825	0.0420851	CD81;SHC1;RIPK2;STK39;CXCR4;IGF1;FGF2;THBS1;DUSP6;MAPK11;KIT;ERP29;RIPK1
urogenital system development (GO:0001655)	5	0.00281508	0.0421271	PAX8;ITGB4;AKR1B1;EPHB2;EPHB3
positive regulation of macrophage chemotaxis (GO:0010759)	3	0.00297235	0.0421331	RARRES2;THBS1;CMKLR1
fusion of virus membrane with host plasma membrane (GO:0019064)	3	0.00297235	0.0422504	HYAL2;CXCR4;CCR5
negative regulation of dendritic cell apoptotic process (GO:2000669)	3	0.00297235	0.0423685	CXCL12;AXL;LILRB1
regulation of immune response (GO:0050776)	22	0.00303547	0.0424383	LYN;IFITM1;VCAM1;CD81;ITGB2;ICAM2;LILRB1;BTN3A2;HLA-F;CD3D;ICAM1;COL1A1;PLSCR1;COL3A1;COL1A2;TYROBP;CD300C;CD247;B2M;CD34;LAIR1;CD99
antigen processing and presentation of exogenous peptide antigen via MHC class I (GO:0042590)	10	0.00302956	0.0424721	PDIA3;PSMD10;PSMB5;ITGB5;CYBB;CALR;HLA-F;B2M;PSMB8;PSMB9
regulation of pinocytosis (GO:0048548)	3	0.00297235	0.0424871	AXL;CAV1;NR1H3
regulation of nitric oxide biosynthetic process (GO:0045428)	6	0.00305695	0.0425058	PTGIS;DDAH2;CAV1;KLF4;CD34;GLA
positive regulation of inositol phosphate biosynthetic process (GO:0060732)	3	0.00297235	0.0426065	PTH;GPER1;SNCA
protein trimerization (GO:0070206)	6	0.00305695	0.0426219	COL6A2;COL6A1;EMILIN1;CD247;TRIM22;ASIC1
positive regulation of urine volume (GO:0035810)	3	0.00297235	0.0427265	NPR1;HYAL2;NPR3
membrane fusion involved in viral entry into host cell (GO:0039663)	3	0.00297235	0.0428472	HYAL2;CXCR4;CCR5
positive regulation of protein serine/threonine kinase activity (GO:0071902)	13	0.00310167	0.0428939	PSMD10;CSF1R;ADIPOQ;TNFRSF10B;FGF2;ADRA2A;CKS1B;CCND2;CCND1;FGF18;CHI3L1;LTF;SNCA
positive regulation of macrophage migration (GO:1905523)	3	0.00297235	0.0429686	RARRES2;THBS1;CMKLR1
regulation of fibroblast migration (GO:0010762)	4	0.00309886	0.0429714	HYAL2;THBS1;FGF2;DDR2
negative regulation of supramolecular fiber organization (GO:1902904)	8	0.00313137	0.0430712	CLIP3;PRKCD;TWF1;ARHGEF2;SLIT2;TUBB4A;HDGFL3;SNCA
pri-miRNA transcription from RNA polymerase II promoter (GO:0061614)	3	0.00297235	0.0430906	DDX5;PPARG;KLF4
cell morphogenesis involved in differentiation (GO:0000904)	8	0.00313137	0.0431876	LAMA5;ITGB3;TYRO3;FN1;LAMB1;PARVA;SRGAP2;EPHB3
negative regulation of interleukin-8 secretion (GO:2000483)	3	0.00297235	0.0432134	ANXA1;TMSB4X;ANXA4
smooth muscle cell migration (GO:0014909)	3	0.00297235	0.0433369	ITGB3;PLAT;PARVA
positive regulation of protein localization to plasma membrane (GO:1903078)	7	0.00326112	0.0447352	CLIP3;LRP1;GPER1;AKAP5;EPHB2;SPTBN1;EPHA3
activation of cysteine-type endopeptidase activity involved in apoptotic process (GO:0006919)	10	0.00332871	0.04554	NGFR;DAP;IFI27;CASP10;CASP3;CASP4;TNFRSF10B;PPARG;RIPK1;SNCA
positive regulation of cell junction assembly (GO:1901890)	5	0.00346231	0.0467411	SFRP1;COL16A1;CAV1;THY1;S100A10
positive regulation of ion transmembrane transporter activity (GO:0032414)	5	0.00346231	0.0468651	TMSB4X;STK39;ATP1B3;GLRX;CTSS
negative regulation of canonical Wnt signaling pathway (GO:0090090)	15	0.00350498	0.0469446	PSMD10;IGFBP4;HDAC1;CAV1;IGFBP2;GLI1;PSMB8;PSMB9;SFRP4;SFRP1;DAB2;PSMB5;SNAI2;IGFBP6;APOE
negative regulation of extrinsic apoptotic signaling pathway in absence of ligand (GO:2001240)	5	0.00346231	0.0469898	IFI6;SNAI2;GATA1;BCL2L1;PF4
fat cell differentiation (GO:0045444)	8	0.00351941	0.0470146	CLIP3;CEBPA;EGR2;ADIPOQ;PPARG;INHBB;KLF4;PSMB8
regulation of cyclin-dependent protein serine/threonine kinase activity (GO:0000079)	9	0.00350417	0.0470573	PSMD10;CEBPA;CDKN1A;HHEX;CDKN2B;CCND2;CCND1;NR2F2;CKS1B
regulation of interleukin-8 secretion (GO:2000482)	5	0.00346231	0.0471151	ANXA1;ANXA4;TMSB4X;HYAL2;CD14
negative regulation of protein binding (GO:0032091)	9	0.00350417	0.0471814	CCL23;DAB2;CAV1;ADIPOQ;PRKCD;CSNK1E;B2M;PTPRF;ACTB
negative regulation of signal transduction in absence of ligand (GO:1901099)	5	0.00346231	0.047241	IFI6;SNAI2;GATA1;BCL2L1;PF4
positive regulation of I-kappaB kinase/NF-kappaB signaling (GO:0043123)	16	0.00360176	0.0477398	RIPK2;PLK2;ADIPOQ;LPAR1;TNFRSF10B;RHOC;S100B;TNFRSF1A;BST2;LGALS1;CASP10;TRAF5;S100A4;RIPK1;TRIM22;LTF
positive regulation of cell-matrix adhesion (GO:0001954)	6	0.00359297	0.0477473	SFRP1;COL16A1;EMP2;THY1;UTRN;S100A10
enzyme linked receptor protein signaling pathway (GO:0007167)	13	0.00359091	0.0478445	LYN;CSF1R;ITK;SHC3;SHC1;NPR1;NEDD9;BMX;GFRA2;PTPRF;BDKRB2;FYN;MPZL1
negative regulation of protein phosphorylation (GO:0001933)	17	0.00364367	0.04817	PSMD10;LYN;IGFBP3;CAV1;MVP;PRKCD;ADIPOQ;BGN;FBLN1;THY1;P2RX7;SFRP1;RASSF2;PTPRC;SLIT2;EPHB2;PLPP3
negative regulation of immune response (GO:0050777)	7	0.00372676	0.0490146	LYN;LGALS3;COL3A1;IFI16;TYRO3;LILRB1;IRAK3
positive regulation of transport (GO:0051050)	7	0.00372676	0.0491413	CLIP3;DAB2;ANXA1;LRP1;ANXA2;APOE;SNCA
Extracellular matrix organization Homo sapiens R-HSA-1474244	84	7.99855e-45	1.22378e-41	COL18A1;SPARC;COL16A1;ITGB5;COL14A1;ITGB4;ITGB3;SERPINE1;ITGB2;ICAM2;TNC;PLOD3;PLOD2;FGF2;CTSS;LOXL1;ICAM1;LOXL2;COMP;ADAMTS2;EFEMP1;CAPN6;CTSK;CASP3;TIMP2;ITGAX;TIMP1;MMP7;MMP2;BGN;PCOLCE;HSPG2;MMP11;MMP14;ADAM17;VCAN;MMP16;COL4A2;LOX;COL6A2;COL6A1;PECAM1;COL8A1;MMP19;COL6A3;ITGA5;PPIB;MATN4;CD44;DDR2;LAMA5;COL15A1;COL13A1;SDC2;LAMA4;HTRA1;FBLN1;NID1;FBLN2;NID2;THBS1;COL19A1;FBLN5;SERPINH1;SPP1;…
Collagen formation Homo sapiens R-HSA-1474290	31	3.14818e-20	2.40836e-17	COL18A1;COL15A1;COL16A1;COL13A1;COL14A1;ITGB4;PLOD3;PLOD2;LOXL1;CTSS;COL19A1;LOXL2;ADAMTS2;SERPINH1;CRTAP;MMP7;LAMB3;PCOLCE;COL1A1;COL3A1;COL1A2;COL4A2;LOX;P4HA2;COL6A2;COL6A1;COL5A2;COL8A1;COL6A3;COL9A3;PPIB
Hemostasis Homo sapiens R-HSA-109582	74	1.07168e-16	5.46557e-14	SPARC;PROS1;ITGB3;SERPINE1;ITGB2;PDE3B;PLEK;F13A1;PLAT;SLC8A1;THBD;ISLR;PPP2R1B;TMSB4X;ITGAX;TIMP1;CAP1;SERPINB2;ANXA2;HGF;PRKCD;PLAUR;PLA2G4A;ATP1B3;ADRA2C;SERPINB8;YWHAZ;ADRA2A;PROCR;DOK2;IL3RA;PECAM1;SERPING1;CD48;ITGA5;DOCK1;RAPGEF3;MGLL;CD44;CFD;ITIH3;SHC1;HDAC1;PDE1B;PDE1A;GATA6;ITPR1;KLC1;GATA1;LRP8;THBS1;GNAI2;RAP1B;KIF3B;PRKAR2B;FYN;S100A10;LYN;F10;PCDH7;RARRES2;CAV1;PDE2A;FN1;VEGFC;IGF1…
Collagen biosynthesis and modifying enzymes Homo sapiens R-HSA-1650814	24	1.78471e-16	6.82653e-14	COL18A1;COL15A1;CRTAP;COL16A1;COL13A1;COL14A1;PLOD3;PLOD2;PCOLCE;COL19A1;COL1A1;ADAMTS2;COL3A1;COL1A2;COL4A2;P4HA2;COL6A2;COL6A1;COL5A2;SERPINH1;COL8A1;COL6A3;COL9A3;PPIB
Immune System Homo sapiens R-HSA-168256	141	1.95807e-15	5.9917e-13	CD86;CYFIP2;IFITM3;IFITM1;IFITM2;CD81;WIPF1;PROS1;ICAM2;FGF2;ACTB;ICAM1;LGALS3;PPP2R1B;C3AR1;B2M;TRIM22;PDIA3;PDGFRA;ATP6V0E1;IL1R1;HGF;PRKCD;CYBB;HLA-F;ADAM17;TYROBP;IFI27;CD300C;CFB;PSMD10;CFD;CSF1R;SHC3;CFH;SHC1;PDE1B;PDE1A;CFI;ITPR1;LY96;TNFRSF11B;IQGAP1;TXN;KLC1;C2;DYNC2LI1;RAP1B;SOCS3;C6;C7;KIF3B;PRKAR2B;TNFRSF14;RIPK1;CD14;SPTBN1;LYN;VASP;KL;EGR1;VCAM1;FN1;BST2;PTPRC;PTPRA;FGF18;HLA-DRA;CA…
Degradation of the extracellular matrix Homo sapiens R-HSA-1474228	29	3.43732e-15	8.76516e-13	COL18A1;LAMA5;COL15A1;COL16A1;COL13A1;COL14A1;HTRA1;NID1;CTSS;COL19A1;CAPN6;CTSK;CASP3;TIMP2;SPP1;TIMP1;MMP7;LAMB3;MMP2;LAMB1;HSPG2;MMP11;ADAM17;MMP14;CAPN11;MMP16;MMP19;COL9A3;CD44
Integrin cell surface interactions Homo sapiens R-HSA-216083	23	1.07978e-14	2.36009e-12	COL18A1;COL16A1;VCAM1;ITGB5;COL13A1;LUM;ITGB3;ITGB2;TNC;ICAM2;FN1;HSPG2;THBS1;ICAM1;COMP;COL4A2;ITGAX;PECAM1;SPP1;COL9A3;ITGA5;CD44;FBN1
Signal Transduction Homo sapiens R-HSA-162582	190	2.25499e-13	4.31268e-11	CD86;CYFIP2;VIPR1;WIPF1;SERPINE1;PLAT;FGF2;ACTB;MYLK;CDC14B;RGS2;CCND1;PPP2R1B;RGS1;CCRL2;C3AR1;LEPR;PDE8B;JUNB;RGS6;SOX4;PDGFRA;TLE3;ATP6V0E1;PRKCD;NPY1R;CYBB;CSNK1E;HSPG2;BCR;CLIP3;DOK1;MYL6;RBP4;SFRP1;ADAM17;COL4A2;GPR161;APLNR;PGR;PSMD10;NOTCH2;PTGFR;KHDRBS2;SHC3;SHC1;PDE1B;SDC2;NOTCH4;PDE1A;LPAR1;ITPR1;DTX2;IQGAP1;KLC1;RAP1B;SOCS3;ABR;HRH1;GRK5;PRKAR2B;RIPK1;APOE;SRGAP2;SPTBN1;LYN;NGFR;KL;NM…
Assembly of collagen fibrils and other multimeric structures Homo sapiens R-HSA-2022090	19	1.35072e-12	2.29622e-10	COL18A1;COL15A1;MMP7;LAMB3;ITGB4;PCOLCE;LOXL1;CTSS;LOXL2;COL1A1;COL3A1;COL1A2;COL4A2;LOX;COL6A2;COL6A1;COL5A2;COL8A1;COL6A3
Platelet activation, signaling and aggregation Homo sapiens R-HSA-76002	40	8.06521e-12	1.23398e-09	CFD;ITIH3;SPARC;SHC1;PROS1;ITGB3;SERPINE1;PLEK;ITPR1;F13A1;THBS1;GNAI2;RAP1B;ISLR;TMSB4X;FYN;TIMP1;LYN;CAP1;HGF;RARRES2;PCDH7;PRKCD;FN1;VEGFC;PLA2G4A;IGF1;ADRA2C;GNG11;YWHAZ;ADRA2A;GP9;TF;IL3RA;PECAM1;SERPING1;CD9;RAPGEF3;MGLL;PF4
Axon guidance Homo sapiens R-HSA-422475	61	1.32573e-11	1.84397e-09	PLXND1;ARPC1B;ITGB3;ARPC1A;CLTA;FGF2;ACTB;PPP2R1B;DPYSL2;SCN5A;EPHB2;SPTAN1;EPHB3;ACTR3;CAP1;PDGFRA;MMP2;RHOC;GFRA2;DUSP6;MYL6;TYROBP;COL4A2;COL6A2;IL3RA;KIT;COL6A1;NUMB;DCX;COL6A3;MYH9;ITGA5;DOCK1;EPHA3;PSMD10;SHC3;SHC1;SDC2;IQGAP1;RAP1B;EFNB1;PSMB5;RRAS;FYN;SLIT3;SLIT2;SRGAP2;SPTBN1;LYN;VASP;KL;FN1;MSN;LAMB1;PSMB8;PSMB9;PTPRC;PTPRA;FGF18;PLXNB1;COL9A3
Innate Immune System Homo sapiens R-HSA-168249	81	3.22645e-11	4.11372e-09	CD86;CYFIP2;ITK;CDKN1A;WIPF1;ITGB3;ARPC1B;PROS1;ITGB2;ARPC1A;ICAM2;FGF2;ACTB;CTSS;LGALS3;PPP2R1B;CASP10;CTSK;CASP4;C3AR1;SPTAN1;B2M;ACTR3;PDGFRA;RIPK2;PRKCD;IRAK3;FOS;GFRA2;DUSP6;TYROBP;KIT;IL3RA;MYH9;DOCK1;CFB;PSMD10;CFD;C1QB;SHC3;C1S;CFH;SHC1;C1R;PDE1B;PDE1A;CFI;ITPR1;LY96;ADCY3;IQGAP1;TXN;ADCY7;C2;RAP1B;C6;PSMB5;C7;IFI16;PRKAR2B;STAT6;FYN;RIPK1;CD14;POLR2H;WASF2;SPTBN1;LYN;KL;FN1;BAIAP2;S100B;…
Platelet degranulation Homo sapiens R-HSA-114608	24	5.39226e-11	6.34627e-09	CFD;CAP1;ITIH3;SPARC;PROS1;HGF;RARRES2;ITGB3;PCDH7;SERPINE1;PLEK;FN1;F13A1;VEGFC;IGF1;THBS1;ISLR;TF;TMSB4X;PECAM1;SERPING1;CD9;TIMP1;PF4
Developmental Biology Homo sapiens R-HSA-1266738	78	1.31753e-10	1.43987e-08	PLXND1;ITGB3;ARPC1B;ARPC1A;CLTA;FGF2;ACTB;HHEX;PPP2R1B;DPYSL2;SCN5A;EPHB2;SPTAN1;EPHB3;ACTR3;CAP1;PDGFRA;MMP2;ADIPOQ;RHOC;GFRA2;DUSP6;MYL6;TYROBP;COL4A2;COL6A2;KIT;IL3RA;COL6A1;NUMB;DCX;COL6A3;MYH9;PPARG;ITGA5;PLIN1;DOCK1;EPHA3;PSMD10;CEBPA;SHC3;SHC1;SDC2;GATA6;ADAM22;IQGAP1;RAP1B;EFNB1;PSMB5;RRAS;FYN;SLIT3;SLIT2;POLR2H;PCK1;SRGAP2;SPTBN1;LYN;VASP;KL;EGR2;FN1;MSN;LAMB1;NR2F2;KLF4;PSMB8;PSMB9;MAPK…
Response to elevated platelet cytosolic Ca2+ Homo sapiens R-HSA-76005	24	1.52097e-10	1.55139e-08	CFD;CAP1;ITIH3;SPARC;PROS1;HGF;RARRES2;ITGB3;PCDH7;SERPINE1;PLEK;FN1;F13A1;VEGFC;IGF1;THBS1;ISLR;TF;TMSB4X;PECAM1;SERPING1;CD9;TIMP1;PF4
ECM proteoglycans Homo sapiens R-HSA-3000178	17	2.16438e-10	2.06969e-08	LAMA5;SPARC;ITGB5;LUM;LAMB2;ITGB3;LAMA4;SERPINE1;TNC;BGN;LAMB1;COMP;VCAN;ITGAX;COL9A3;FMOD;MATN4
Collagen degradation Homo sapiens R-HSA-1442490	14	9.11253e-10	8.20128e-08	COL18A1;COL15A1;COL16A1;MMP7;COL13A1;COL14A1;MMP2;COL19A1;MMP11;ADAM17;MMP14;CTSK;MMP19;COL9A3
Elastic fibre formation Homo sapiens R-HSA-1566948	14	1.95289e-09	1.65996e-07	ITGB5;ITGB3;FBLN1;FBLN2;LOXL1;FBLN5;LOXL2;MFAP5;MFAP4;EFEMP1;LOX;MFAP2;ITGA5;FBN1
Non-integrin membrane-ECM interactions Homo sapiens R-HSA-3000171	14	2.8057e-09	2.25932e-07	LAMA5;ITGB5;LAMB3;ITGB4;LAMB2;SDC2;LAMA4;ITGB3;TNC;LAMB1;THBS1;FGF2;HSPG2;DDR2
Diseases of glycosylation Homo sapiens R-HSA-3781865	19	1.48342e-08	1.13482e-06	SBSPON;NOTCH2;SPON1;LUM;SDC2;NOTCH4;OMD;BGN;PRELP;CFP;THBS2;HSPG2;THBS1;ADAMTS2;VCAN;MUC1;GPC3;THSD7A;FMOD
Cytokine Signaling in Immune system Homo sapiens R-HSA-1280215	61	2.03222e-08	1.48061e-06	IFITM3;IFITM1;IFITM2;ITGB3;FGF2;ICAM1;PPP2R1B;CASP3;B2M;SPTAN1;TRIM22;HLA-DPA1;PDGFRA;RIPK2;IL1R1;HGF;PRKCD;IRAK3;HLA-F;GFRA2;YWHAZ;DUSP6;TNFRSF1A;IL17RA;ADAM17;IFI27;IL3RA;KIT;TNFRSF25;LTB;CD44;PSMD10;CSF1R;SHC3;SHC1;IFI6;TNFRSF11B;IQGAP1;CBL;RAP1B;SOCS3;PSMB5;FLNB;TNFRSF14;FYN;SPTBN1;LYN;IL32;KL;EGR1;IL33;VCAM1;CD70;FN1;PSMB8;PSMB9;BST2;PTPRA;FGF18;HLA-DPB1;HLA-DRA
Laminin interactions Homo sapiens R-HSA-3000157	10	2.73162e-08	1.89972e-06	COL18A1;LAMA5;LAMB3;ITGB4;LAMB2;LAMA4;LAMB1;NID1;NID2;HSPG2
Cell surface interactions at the vascular wall Homo sapiens R-HSA-202733	20	2.95907e-08	1.96842e-06	LYN;SHC1;PROS1;CAV1;ITGB3;ITGB2;FN1;ATP1B3;MERTK;SELE;PROCR;THBD;DOK2;ITGAX;PECAM1;CD48;FYN;ITGA5;CD44;PF4
Signaling by PDGF Homo sapiens R-HSA-186797	42	4.55385e-08	2.90308e-06	CD86;PSMD10;CDKN1A;SHC3;PDE1B;SHC1;PDE1A;ITGB3;ITPR1;ADCY3;PLAT;IQGAP1;THBS2;ADCY7;FGF2;THBS1;RAP1B;PSMB5;PPP2R1B;PRKAR2B;SPP1;STAT6;FYN;SPTAN1;SPTBN1;PDGFRA;KL;PRKCD;FN1;GFRA2;DUSP6;PSMB8;PSMB9;COL4A2;PTPRA;COL6A2;KIT;FGF18;COL6A1;IL3RA;COL6A3;COL9A3
Scavenging by Class A Receptors Homo sapiens R-HSA-3000480	9	5.50349e-08	3.36814e-06	COL1A1;MSR1;MARCO;COL3A1;COL1A2;COL4A2;APOE;CALR;FTL
Signalling by NGF Homo sapiens R-HSA-166520	47	1.54516e-07	9.09268e-06	CD86;PSMD10;CDKN1A;RALA;SHC3;SHC1;HDAC1;PDE1B;ITGB3;PDE1A;ITPR1;CLTA;ADCY3;IQGAP1;ADCY7;FGF2;PCSK5;ARHGAP4;RAP1B;ABR;PSMB5;PPP2R1B;PRKAR2B;CASP3;FYN;SPTAN1;SPTBN1;NGFR;KL;NTRK2;PDGFRA;RIPK2;PRKCD;FN1;GFRA2;DUSP6;PSMB8;PSMB9;NET1;MAPK11;ADAM17;PTPRA;IL3RA;KIT;FGF18;ARHGEF1;ARHGEF2
Dissolution of Fibrin Clot Homo sapiens R-HSA-75205	7	5.81561e-07	3.29551e-05	SERPINB2;ANXA2;SERPINE1;PLAUR;PLAT;SERPINB8;S100A10
Metabolism Homo sapiens R-HSA-1430728	132	1.18194e-06	6.45843e-05	RPL3;PITPNB;HNMT;COX6A1;ENO2;LIPE;HPGDS;RPS17;STS;PNP;TDO2;PPP2R1B;UROD;CYP1B1;GYG2;RPS8;ADIPOQ;OMD;HSPG2;CH25H;RBP4;MTHFD2;CES1;ABCG2;PSMD10;NNMT;SDC2;ITPR1;AK4;IQGAP1;PLA2G5;GLYAT;TXN;HSD11B1;LDHA;PRKAR2B;CYP11A1;CHST15;APOE;PCK1;PLTP;NADK;SULT1A2;PCK2;SRD5A2;CAV1;EPHX2;ASNS;GNG11;SQLE;BHMT;MAN2B2;FASN;MAN2B1;RGL1;SLC25A1;PYGB;RPLP1;DPYS;SLC2A1;AKR1B1;PYGL;SGSH;GLIPR1;GUK1;HYAL2;ACP5;AOX1;PHGDH…
Regulation of Complement cascade Homo sapiens R-HSA-977606	9	1.38985e-06	7.08821e-05	C6;CFH;C7;PROS1;CFI;CFHR3;C3AR1;CFB;C2
Diseases associated with glycosaminoglycan metabolism Homo sapiens R-HSA-3560782	9	1.38985e-06	7.33263e-05	VCAN;LUM;SDC2;OMD;GPC3;BGN;PRELP;FMOD;HSPG2
G alpha (i) signalling events Homo sapiens R-HSA-418594	29	2.15873e-06	0.000103214	RGS19;PTGER3;LPAR1;ADCY3;CXCR4;ADCY7;GNAI2;RGS1;CNR1;GPER1;C3AR1;BDKRB2;S1PR1;BDKRB1;CCR5;RGS6;CCL23;ANXA1;NPY1R;ADRA2C;GNG11;ADRA2A;CXCL11;CXCL12;APLNR;RGS10;ACKR3;RGS11;PF4
Disease Homo sapiens R-HSA-1643685	62	2.12295e-06	0.000104778	CD86;CDKN1A;SPON1;RPL3;RPLP1;CLTA;FGF2;ADAMTS2;RPS17;PPP2R1B;THSD7A;GYG2;CCR5;B2M;SBSPON;PDGFRA;LIG1;RPS8;ABCC8;OMD;BGN;HSPG2;TGFBR2;BCR;RBP4;ADAM17;VCAN;KIT;LTF;NOTCH2;PSMD10;SHC1;HDAC1;RPL12;NOTCH4;VPS4B;SDC2;LY96;CXCR4;PRELP;CFP;CBL;THBS2;THBS1;MUC1;PSMB5;CYP11A1;GPC3;FYN;POLR2H;CD14;KL;JAG1;LUM;PSMB8;PSMB9;CDK9;FGF18;CD9;CD247;CALR;FMOD
Integration of energy metabolism Homo sapiens R-HSA-163685	18	2.72071e-06	0.000126142	ABCC8;ADIPOQ;ITPR1;SLC2A1;ADCY3;IQGAP1;AKAP5;ADRA2C;GNG11;ADCY7;ADRA2A;GNAI2;MARCKS;PPP2R1B;PRKAR2B;FASN;TKT;RAPGEF3
Molecules associated with elastic fibres Homo sapiens R-HSA-2129379	9	5.38761e-06	0.000242442	MFAP5;MFAP4;EFEMP1;ITGB5;ITGB3;MFAP2;FBLN1;FBLN2;FBLN5
Metabolism of carbohydrates Homo sapiens R-HSA-71387	31	7.10163e-06	0.000310443	SLC25A1;PYGB;SDC2;SLC2A1;AKR1B1;PRELP;PYGL;ENO2;PAPSS1;SGSH;PPP2R1B;CHSY1;HYAL2;CHST15;GPC3;PCK1;GYG2;PCK2;LUM;PGAM1;OMD;BGN;HSPG2;VCAN;MAN2B2;ALDOC;MAN2B1;TKT;FMOD;PFKM;CD44
Signaling by EGFR Homo sapiens R-HSA-177929	36	8.44841e-06	0.000359057	CD86;PSMD10;CDKN1A;SHC3;PDE1B;SHC1;PDE1A;ITGB3;ITPR1;CLTA;ADCY3;IQGAP1;PTPRK;CBL;ADCY7;FGF2;RAP1B;PSMB5;PPP2R1B;PRKAR2B;FYN;SPTAN1;SPTBN1;PDGFRA;KL;PRKCD;FN1;GFRA2;DUSP6;PSMB8;PSMB9;ADAM17;PTPRA;KIT;FGF18;IL3RA
Signaling by VEGF Homo sapiens R-HSA-194138	34	9.37196e-06	0.000387543	CYFIP2;PSMD10;SHC3;SHC1;ITGB3;ITPR1;IQGAP1;FGF2;RAP1B;PSMB5;PPP2R1B;FYN;SPTAN1;WASF2;SPTBN1;PDGFRA;KL;CAV1;PRKCD;FN1;VEGFC;CYBB;BAIAP2;GFRA2;DUSP6;PSMB8;PSMB9;MAPK11;AXL;PTPRA;KIT;FGF18;IL3RA;DOCK1
Activation of Matrix Metalloproteinases Homo sapiens R-HSA-1592389	9	9.71937e-06	0.000391333	COL18A1;MMP11;MMP14;MMP7;MMP16;CTSK;MMP2;TIMP2;TIMP1
Adaptive Immune System Homo sapiens R-HSA-1280218	62	1.03454e-05	0.000405859	CD86;ITK;CDKN1A;IFITM1;ITGB5;CD81;ITGB2;ICAM2;CLTA;FGF2;CD3D;CTSS;ICAM1;PPP2R1B;CTSK;MRC1;SEC61B;B2M;CD34;CTSC;HLA-DPA1;PDIA3;PDGFRA;RIPK2;CYBB;DYNLL1;HLA-F;YWHAZ;TYROBP;KIT;CD300C;RAPGEF3;PSMD10;SHC1;ITPR1;KLC1;CBL;DYNC2LI1;RAP1B;SOCS3;HLA-DMA;PSMB5;HLA-DMB;KIF3B;TNFRSF14;FYN;LAIR1;LYN;VASP;KL;VCAM1;LILRB1;PSMB8;PSMB9;PTPRC;FGF18;HLA-DPB1;HLA-DRA;CD247;CALR;SEC24D;NFKBIE
VEGFA-VEGFR2 Pathway Homo sapiens R-HSA-4420097	33	1.40528e-05	0.00053752	CYFIP2;PSMD10;SHC3;SHC1;ITGB3;ITPR1;IQGAP1;FGF2;RAP1B;PSMB5;PPP2R1B;FYN;SPTAN1;WASF2;SPTBN1;PDGFRA;KL;CAV1;PRKCD;FN1;CYBB;BAIAP2;GFRA2;DUSP6;PSMB8;PSMB9;MAPK11;AXL;PTPRA;KIT;FGF18;IL3RA;DOCK1
EPHB-mediated forward signaling Homo sapiens R-HSA-3928662	10	1.58086e-05	0.000589931	ACTR3;LYN;EFNB1;SDC2;ARPC1B;ARPC1A;FYN;EPHB2;ACTB;EPHB3
Syndecan interactions Homo sapiens R-HSA-3000170	7	1.97694e-05	0.000720172	ITGB5;ITGB4;ITGB3;SDC2;TNC;THBS1;FGF2
DAP12 signaling Homo sapiens R-HSA-2424491	34	2.54788e-05	0.000906572	CD86;PSMD10;CDKN1A;SHC3;PDE1B;SHC1;PDE1A;ITGB3;ITPR1;ADCY3;IQGAP1;ADCY7;FGF2;RAP1B;PSMB5;PPP2R1B;PRKAR2B;FYN;B2M;SPTAN1;SPTBN1;PDGFRA;KL;PRKCD;FN1;GFRA2;DUSP6;PSMB8;PSMB9;TYROBP;PTPRA;KIT;FGF18;IL3RA
NGF signalling via TRKA from the plasma membrane Homo sapiens R-HSA-187037	36	2.63134e-05	0.00091499	CD86;PSMD10;CDKN1A;RALA;SHC3;PDE1B;SHC1;PDE1A;ITGB3;ITPR1;CLTA;ADCY3;IQGAP1;ADCY7;FGF2;RAP1B;PSMB5;PPP2R1B;PRKAR2B;FYN;SPTAN1;SPTBN1;PDGFRA;KL;NTRK2;PRKCD;FN1;GFRA2;DUSP6;PSMB8;PSMB9;MAPK11;PTPRA;KIT;FGF18;IL3RA
Binding and Uptake of Ligands by Scavenger Receptors Homo sapiens R-HSA-2173782	13	2.99745e-05	0.000955437	MSR1;SPARC;LRP1;HP;COL1A1;MARCO;COL3A1;COL1A2;COL4A2;STAB1;APOE;CALR;FTL
EPH-Ephrin signaling Homo sapiens R-HSA-2682334	15	2.81563e-05	0.000957314	ACTR3;LYN;ARPC1B;MMP2;SDC2;ARPC1A;CLTA;ACTB;EFNB1;MYL6;MYH9;FYN;EPHB2;EPHA3;EPHB3
Signaling by FGFR4 Homo sapiens R-HSA-5654743	33	2.97731e-05	0.000969208	CD86;PSMD10;CDKN1A;SHC3;PDE1B;SHC1;PDE1A;ITGB3;ITPR1;ADCY3;IQGAP1;CBL;ADCY7;FGF2;RAP1B;PSMB5;PPP2R1B;PRKAR2B;FYN;SPTAN1;SPTBN1;PDGFRA;KL;PRKCD;FN1;GFRA2;DUSP6;PSMB8;PSMB9;PTPRA;KIT;FGF18;IL3RA
Signaling by FGFR2 Homo sapiens R-HSA-5654738	35	2.9184e-05	0.000970685	CD86;PSMD10;CDKN1A;SHC3;PDE1B;SHC1;PDE1A;ITGB3;ITPR1;ADCY3;IQGAP1;CBL;ADCY7;FGF2;RAP1B;PSMB5;PPP2R1B;PRKAR2B;FYN;POLR2H;SPTAN1;SPTBN1;PDGFRA;KL;PRKCD;FN1;GFRA2;DUSP6;PSMB8;PSMB9;HNRNPM;PTPRA;KIT;FGF18;IL3RA
Signaling by FGFR3 Homo sapiens R-HSA-5654741	33	3.16259e-05	0.000987504	CD86;PSMD10;CDKN1A;SHC3;PDE1B;SHC1;PDE1A;ITGB3;ITPR1;ADCY3;IQGAP1;CBL;ADCY7;FGF2;RAP1B;PSMB5;PPP2R1B;PRKAR2B;FYN;SPTAN1;SPTBN1;PDGFRA;KL;PRKCD;FN1;GFRA2;DUSP6;PSMB8;PSMB9;PTPRA;KIT;FGF18;IL3RA
Signaling by FGFR1 Homo sapiens R-HSA-5654736	33	3.78316e-05	0.00115765	CD86;PSMD10;CDKN1A;SHC3;PDE1B;SHC1;PDE1A;ITGB3;ITPR1;ADCY3;IQGAP1;CBL;ADCY7;FGF2;RAP1B;PSMB5;PPP2R1B;PRKAR2B;FYN;SPTAN1;SPTBN1;PDGFRA;KL;PRKCD;FN1;GFRA2;DUSP6;PSMB8;PSMB9;PTPRA;KIT;FGF18;IL3RA
Signaling by FGFR Homo sapiens R-HSA-190236	35	3.88214e-05	0.00116464	CD86;PSMD10;CDKN1A;SHC3;PDE1B;SHC1;PDE1A;ITGB3;ITPR1;ADCY3;IQGAP1;CBL;ADCY7;FGF2;RAP1B;PSMB5;PPP2R1B;PRKAR2B;FYN;POLR2H;SPTAN1;SPTBN1;PDGFRA;KL;PRKCD;FN1;GFRA2;DUSP6;PSMB8;PSMB9;HNRNPM;PTPRA;KIT;FGF18;IL3RA
NCAM signaling for neurite out-growth Homo sapiens R-HSA-375165	28	4.2716e-05	0.00125684	PSMD10;SHC3;SHC1;ITGB3;IQGAP1;FGF2;RAP1B;PSMB5;PPP2R1B;FYN;SPTAN1;SPTBN1;PDGFRA;KL;FN1;GFRA2;DUSP6;PSMB8;PSMB9;COL4A2;PTPRA;COL6A2;KIT;FGF18;COL6A1;IL3RA;COL6A3;COL9A3
Downstream signal transduction Homo sapiens R-HSA-186763	33	5.06716e-05	0.00146278	CD86;PSMD10;CDKN1A;SHC3;PDE1B;SHC1;PDE1A;ITGB3;ITPR1;ADCY3;IQGAP1;ADCY7;FGF2;RAP1B;PSMB5;PPP2R1B;PRKAR2B;STAT6;FYN;SPTAN1;SPTBN1;PDGFRA;KL;PRKCD;FN1;GFRA2;DUSP6;PSMB8;PSMB9;PTPRA;KIT;FGF18;IL3RA
Gastrin-CREB signalling pathway via PKC and MAPK Homo sapiens R-HSA-881907	39	5.1843e-05	0.00146888	PSMD10;PTGFR;SHC3;RGS19;SHC1;ITGB3;ITPR1;LPAR1;IQGAP1;ADRA1B;FGF2;RAP1B;RGS2;HRH1;PSMB5;PPP2R1B;GRK5;BDKRB2;BDKRB1;FYN;SPTAN1;SPTBN1;KL;PDGFRA;CCL23;NMB;ANXA1;PRKCD;FN1;GNG11;GFRA2;DUSP6;PSMB8;PSMB9;PTPRA;IL3RA;KIT;FGF18;MGLL
DAP12 interactions Homo sapiens R-HSA-2172127	34	6.04489e-05	0.00156757	CD86;PSMD10;CDKN1A;SHC3;PDE1B;SHC1;PDE1A;ITGB3;ITPR1;ADCY3;IQGAP1;ADCY7;FGF2;RAP1B;PSMB5;PPP2R1B;PRKAR2B;FYN;B2M;SPTAN1;SPTBN1;PDGFRA;KL;PRKCD;FN1;GFRA2;DUSP6;PSMB8;PSMB9;TYROBP;PTPRA;KIT;FGF18;IL3RA
Signaling by Leptin Homo sapiens R-HSA-2586552	26	6.02481e-05	0.0015893	PSMD10;SHC3;SHC1;ITGB3;IQGAP1;FGF2;RAP1B;SOCS3;PSMB5;PPP2R1B;LEPR;FYN;SPTAN1;SPTBN1;PDGFRA;KL;FN1;GFRA2;DUSP6;PSMB8;PSMB9;PTPRA;LEP;KIT;FGF18;IL3RA
Downstream signaling of activated FGFR3 Homo sapiens R-HSA-5654708	32	5.9471e-05	0.00159633	CD86;PSMD10;CDKN1A;SHC3;PDE1B;SHC1;PDE1A;ITGB3;ITPR1;ADCY3;IQGAP1;ADCY7;FGF2;RAP1B;PSMB5;PPP2R1B;PRKAR2B;FYN;SPTAN1;SPTBN1;PDGFRA;KL;PRKCD;FN1;GFRA2;DUSP6;PSMB8;PSMB9;PTPRA;KIT;FGF18;IL3RA
Apoptosis Homo sapiens R-HSA-109581	20	6.36721e-05	0.00162364	PSMD10;BCAP31;GSN;PRKCD;LY96;TNFRSF10B;BMX;DYNLL1;YWHAZ;PSMB8;PSMB9;PSMB5;YWHAQ;CASP3;LMNA;RIPK1;CD14;VIM;SPTAN1;BCL2L1
Downstream signaling of activated FGFR4 Homo sapiens R-HSA-5654716	32	5.9471e-05	0.00162483	CD86;PSMD10;CDKN1A;SHC3;PDE1B;SHC1;PDE1A;ITGB3;ITPR1;ADCY3;IQGAP1;ADCY7;FGF2;RAP1B;PSMB5;PPP2R1B;PRKAR2B;FYN;SPTAN1;SPTBN1;PDGFRA;KL;PRKCD;FN1;GFRA2;DUSP6;PSMB8;PSMB9;PTPRA;KIT;FGF18;IL3RA
Downstream signaling of activated FGFR2 Homo sapiens R-HSA-5654696	32	5.9471e-05	0.00165438	CD86;PSMD10;CDKN1A;SHC3;PDE1B;SHC1;PDE1A;ITGB3;ITPR1;ADCY3;IQGAP1;ADCY7;FGF2;RAP1B;PSMB5;PPP2R1B;PRKAR2B;FYN;SPTAN1;SPTBN1;PDGFRA;KL;PRKCD;FN1;GFRA2;DUSP6;PSMB8;PSMB9;PTPRA;KIT;FGF18;IL3RA
Downstream signaling of activated FGFR1 Homo sapiens R-HSA-5654687	32	7.07198e-05	0.00171748	CD86;PSMD10;CDKN1A;SHC3;PDE1B;SHC1;PDE1A;ITGB3;ITPR1;ADCY3;IQGAP1;ADCY7;FGF2;RAP1B;PSMB5;PPP2R1B;PRKAR2B;FYN;SPTAN1;SPTBN1;PDGFRA;KL;PRKCD;FN1;GFRA2;DUSP6;PSMB8;PSMB9;PTPRA;KIT;FGF18;IL3RA
Signaling by Interleukins Homo sapiens R-HSA-449147	36	7.02526e-05	0.00173365	PSMD10;CSF1R;SHC3;SHC1;ITGB3;IQGAP1;CBL;FGF2;RAP1B;SOCS3;PSMB5;PPP2R1B;CASP3;FYN;SPTAN1;SPTBN1;LYN;IL32;KL;IL33;PDGFRA;RIPK2;IL1R1;HGF;FN1;IRAK3;GFRA2;YWHAZ;DUSP6;PSMB8;PSMB9;IL17RA;PTPRA;IL3RA;KIT;FGF18
Complement cascade Homo sapiens R-HSA-166658	13	6.99324e-05	0.00175404	C1QB;CFD;CFH;C1S;C1R;PROS1;CFI;C2;C6;C7;CFHR3;C3AR1;CFB
Programmed Cell Death Homo sapiens R-HSA-5357801	20	8.23799e-05	0.00196939	PSMD10;BCAP31;GSN;PRKCD;LY96;TNFRSF10B;BMX;DYNLL1;YWHAZ;PSMB8;PSMB9;PSMB5;YWHAQ;CASP3;LMNA;RIPK1;CD14;VIM;SPTAN1;BCL2L1
Antigen processing-Cross presentation Homo sapiens R-HSA-1236975	13	9.0934e-05	0.00214045	PDIA3;PSMD10;ITGB5;CYBB;HLA-F;CTSS;PSMB8;PSMB9;PSMB5;MRC1;SEC61B;CALR;B2M
Smooth Muscle Contraction Homo sapiens R-HSA-445355	8	9.81487e-05	0.00227527	MYL6;ANXA1;ITGB5;ANXA2;TPM4;CALD1;TPM1;MYLK
Defective B4GALT1 causes B4GALT1-CDG (CDG-2d) Homo sapiens R-HSA-3656244	4	0.000140437	0.00311403	LUM;OMD;PRELP;FMOD
Defective ST3GAL3 causes MCT12 and EIEE15 Homo sapiens R-HSA-3656243	4	0.000140437	0.00315982	LUM;OMD;PRELP;FMOD
Defective CHST6 causes MCDC1 Homo sapiens R-HSA-3656225	4	0.000140437	0.00320698	LUM;OMD;PRELP;FMOD
PLC beta mediated events Homo sapiens R-HSA-112043	9	0.000149396	0.00321937	PDE1B;PRKAR2B;PDE1A;PRKCD;ITPR1;ADCY3;PLA2G4A;ADCY7;GNAI2
Phospholipase C-mediated cascade; FGFR3 Homo sapiens R-HSA-5654227	9	0.000149396	0.00326536	PDE1B;PRKAR2B;PDE1A;PRKCD;FGF18;ITPR1;ADCY3;FGF2;ADCY7
G-protein mediated events Homo sapiens R-HSA-112040	9	0.000179187	0.00380773	PDE1B;PRKAR2B;PDE1A;PRKCD;ITPR1;ADCY3;PLA2G4A;ADCY7;GNAI2
RHO GTPases Activate WASPs and WAVEs Homo sapiens R-HSA-5663213	8	0.000189214	0.00391213	CYFIP2;ACTR3;WIPF1;ARPC1B;ARPC1A;BAIAP2;WASF2;ACTB
Signalling to RAS Homo sapiens R-HSA-167044	25	0.000187795	0.00393597	PSMD10;RALA;SHC3;SHC1;ITGB3;IQGAP1;FGF2;RAP1B;PSMB5;PPP2R1B;FYN;SPTAN1;SPTBN1;PDGFRA;KL;FN1;GFRA2;DUSP6;PSMB8;PSMB9;MAPK11;PTPRA;KIT;FGF18;IL3RA
Interleukin-3, 5 and GM-CSF signaling Homo sapiens R-HSA-512988	26	0.00019423	0.00396229	PSMD10;SHC3;SHC1;ITGB3;IQGAP1;CBL;FGF2;RAP1B;PSMB5;PPP2R1B;FYN;SPTAN1;SPTBN1;LYN;PDGFRA;KL;FN1;GFRA2;YWHAZ;DUSP6;PSMB8;PSMB9;PTPRA;KIT;FGF18;IL3RA
Phospholipase C-mediated cascade; FGFR4 Homo sapiens R-HSA-5654228	9	0.000213763	0.00424749	PDE1B;PRKAR2B;PDE1A;PRKCD;FGF18;ITPR1;ADCY3;FGF2;ADCY7
Ca-dependent events Homo sapiens R-HSA-111996	7	0.000218542	0.00428679	PDE1B;PRKAR2B;PDE1A;PRKCD;ADCY3;PLA2G4A;ADCY7
VEGFR2 mediated cell proliferation Homo sapiens R-HSA-5218921	25	0.000212965	0.00428732	PSMD10;SHC3;SHC1;ITGB3;ITPR1;IQGAP1;FGF2;RAP1B;PSMB5;PPP2R1B;FYN;SPTAN1;SPTBN1;PDGFRA;KL;PRKCD;FN1;GFRA2;DUSP6;PSMB8;PSMB9;PTPRA;KIT;FGF18;IL3RA
Apoptotic cleavage of cellular proteins Homo sapiens R-HSA-111465	8	0.000231749	0.0044322	BCAP31;GSN;CASP3;LMNA;PRKCD;VIM;BMX;SPTAN1
Platelet Aggregation (Plug Formation) Homo sapiens R-HSA-76009	8	0.000231749	0.0044883	RAP1B;GP9;SHC1;ITGB3;FN1;ADRA2C;ADRA2A;RAPGEF3
Phospholipase C-mediated cascade: FGFR1 Homo sapiens R-HSA-5654219	9	0.000253702	0.00479215	KL;PDE1B;PRKAR2B;PDE1A;PRKCD;ITPR1;ADCY3;FGF2;ADCY7
MHC class II antigen presentation Homo sapiens R-HSA-2132295	14	0.000267618	0.00499336	CLTA;KLC1;DYNLL1;CTSS;DYNC2LI1;HLA-DMA;HLA-DMB;KIF3B;CTSK;HLA-DPB1;HLA-DRA;SEC24D;CTSC;HLA-DPA1
Regulation of Insulin-like Growth Factor (IGF) transport and uptake by Insulin-like Growth Factor Binding Proteins (IGFBPs) Homo sapiens R-HSA-381426	6	0.000282186	0.00520175	IGFBP4;MMP2;IGFBP3;IGFBP2;IGF1;IGFBP6
Signalling to ERKs Homo sapiens R-HSA-187687	25	0.000289409	0.00520937	PSMD10;RALA;SHC3;SHC1;ITGB3;IQGAP1;FGF2;RAP1B;PSMB5;PPP2R1B;FYN;SPTAN1;SPTBN1;PDGFRA;KL;FN1;GFRA2;DUSP6;PSMB8;PSMB9;MAPK11;PTPRA;KIT;FGF18;IL3RA
Regulation of insulin secretion Homo sapiens R-HSA-422356	12	0.000286751	0.00522296	MARCKS;ABCC8;PRKAR2B;SLC2A1;ITPR1;IQGAP1;AKAP5;ADRA2C;GNG11;ADRA2A;RAPGEF3;GNAI2
MAPK family signaling cascades Homo sapiens R-HSA-5683057	27	0.000314964	0.00560344	PSMD10;SHC3;SHC1;ITGB3;IQGAP1;FGF2;CDC14B;RAP1B;PSMB5;PPP2R1B;FYN;SPTAN1;SPTBN1;PDGFRA;KL;MMP2;FN1;GFRA2;ETV4;DUSP6;PSMB8;PSMB9;PTPRA;KIT;FGF18;IL3RA;CDC42EP2
Formation of Fibrin Clot (Clotting Cascade) Homo sapiens R-HSA-140877	8	0.000340358	0.0059856	THBD;GP9;PROCR;F10;PROS1;F13A1;SERPING1;PF4
Phospholipase C-mediated cascade; FGFR2 Homo sapiens R-HSA-5654221	9	0.000352225	0.00605511	PDE1B;PRKAR2B;PDE1A;PRKCD;FGF18;ITPR1;ADCY3;FGF2;ADCY7
Metabolism of proteins Homo sapiens R-HSA-392499	74	0.000350016	0.0060855	SPON1;TRAM1;RPL3;RPLP1;PROS1;ACTB;TUBA1B;ADAMTS2;RPS17;STS;DMBT1;ANPEP;TMED3;MAN1A1;THSD7A;SEC61B;EIF2B1;SPTAN1;B2M;CTSC;RGS6;SBSPON;PDIA3;RPS8;IGFBP4;MMP2;SSR2;IGFBP3;ATP6AP2;IGFBP2;PLAUR;DYNLL1;ADRA2C;HSPG2;ADRA2A;EEF1A1;KDELR2;KDELR3;LTF;SHC1;RPL12;GATA6;TXN;CFP;THBS2;THBS1;GNAI2;DYNC2LI1;CST3;DPP4;FUT8;MUC1;LMNA;MAN1C1;STX5;IGFBP6;SPTBN1;SNCA;GSN;F10;GFPT2;ASNS;INHBB;IGF1;KLF4;TUBB4A;GNG11;LE…
Common Pathway of Fibrin Clot Formation Homo sapiens R-HSA-140875	6	0.000372966	0.00634042	THBD;PROCR;F10;PROS1;F13A1;PF4
Fcgamma receptor (FCGR) dependent phagocytosis Homo sapiens R-HSA-2029480	15	0.00041428	0.00696537	CYFIP2;LYN;ACTR3;WIPF1;ARPC1B;PRKCD;ARPC1A;ITPR1;BAIAP2;ACTB;MYH9;FYN;CD247;DOCK1;WASF2
Glycosaminoglycan metabolism Homo sapiens R-HSA-1630316	15	0.000453169	0.0075364	LUM;SDC2;OMD;BGN;PRELP;HSPG2;SGSH;PAPSS1;VCAN;CHSY1;HYAL2;CHST15;GPC3;FMOD;CD44
Crosslinking of collagen fibrils Homo sapiens R-HSA-2243919	4	0.000469317	0.00772102	LOX;PCOLCE;LOXL1;LOXL2
Diseases associated with O-glycosylation of proteins Homo sapiens R-HSA-3906995	10	0.000501676	0.00816558	SBSPON;NOTCH2;SPON1;ADAMTS2;MUC1;NOTCH4;THSD7A;CFP;THBS2;THBS1
DAG and IP3 signaling Homo sapiens R-HSA-1489509	7	0.000528892	0.00851795	PDE1B;PRKAR2B;PDE1A;PRKCD;ITPR1;ADCY3;ADCY7
RAF/MAP kinase cascade Homo sapiens R-HSA-5673001	23	0.000568816	0.00870289	PSMD10;PDGFRA;KL;SHC3;SHC1;ITGB3;FN1;IQGAP1;GFRA2;FGF2;DUSP6;PSMB8;PSMB9;RAP1B;PSMB5;PPP2R1B;PTPRA;KIT;FGF18;IL3RA;FYN;SPTAN1;SPTBN1
SHC1 events in ERBB4 signaling Homo sapiens R-HSA-1250347	23	0.000568816	0.0087908	PSMD10;PDGFRA;KL;SHC3;SHC1;ITGB3;FN1;IQGAP1;GFRA2;FGF2;DUSP6;PSMB8;PSMB9;RAP1B;PSMB5;PPP2R1B;PTPRA;KIT;FGF18;IL3RA;FYN;SPTAN1;SPTBN1
FRS-mediated FGFR1 signaling Homo sapiens R-HSA-5654693	23	0.00060348	0.00887812	PSMD10;PDGFRA;KL;SHC3;SHC1;ITGB3;FN1;IQGAP1;GFRA2;FGF2;DUSP6;PSMB8;PSMB9;RAP1B;PSMB5;PPP2R1B;PTPRA;KIT;FGF18;IL3RA;FYN;SPTAN1;SPTBN1
SOS-mediated signalling Homo sapiens R-HSA-112412	23	0.000568816	0.0088805	PSMD10;PDGFRA;KL;SHC3;SHC1;ITGB3;FN1;IQGAP1;GFRA2;FGF2;DUSP6;PSMB8;PSMB9;RAP1B;PSMB5;PPP2R1B;PTPRA;KIT;FGF18;IL3RA;FYN;SPTAN1;SPTBN1
FRS-mediated FGFR3 signaling Homo sapiens R-HSA-5654706	23	0.00060348	0.00896432	PSMD10;PDGFRA;KL;SHC3;SHC1;ITGB3;FN1;IQGAP1;GFRA2;FGF2;DUSP6;PSMB8;PSMB9;RAP1B;PSMB5;PPP2R1B;PTPRA;KIT;FGF18;IL3RA;FYN;SPTAN1;SPTBN1
SHC1 events in EGFR signaling Homo sapiens R-HSA-180336	23	0.000568816	0.00897205	PSMD10;PDGFRA;KL;SHC3;SHC1;ITGB3;FN1;IQGAP1;GFRA2;FGF2;DUSP6;PSMB8;PSMB9;RAP1B;PSMB5;PPP2R1B;PTPRA;KIT;FGF18;IL3RA;FYN;SPTAN1;SPTBN1
FRS-mediated FGFR4 signaling Homo sapiens R-HSA-5654712	23	0.00060348	0.0090522	PSMD10;PDGFRA;KL;SHC3;SHC1;ITGB3;FN1;IQGAP1;GFRA2;FGF2;DUSP6;PSMB8;PSMB9;RAP1B;PSMB5;PPP2R1B;PTPRA;KIT;FGF18;IL3RA;FYN;SPTAN1;SPTBN1
Phosphorylation of CD3 and TCR zeta chains Homo sapiens R-HSA-202427	6	0.000621722	0.00905938	PTPRC;HLA-DPB1;HLA-DRA;CD247;CD3D;HLA-DPA1
GRB2 events in EGFR signaling Homo sapiens R-HSA-179812	23	0.000568816	0.00906551	PSMD10;PDGFRA;KL;SHC3;SHC1;ITGB3;FN1;IQGAP1;GFRA2;FGF2;DUSP6;PSMB8;PSMB9;RAP1B;PSMB5;PPP2R1B;PTPRA;KIT;FGF18;IL3RA;FYN;SPTAN1;SPTBN1
Platelet homeostasis Homo sapiens R-HSA-418346	12	0.000628823	0.00907641	P2RX7;PPP2R1B;PDE1B;PDE1A;PDE3B;PDE2A;PECAM1;ITPR1;PLA2G4A;LRP8;GNG11;SLC8A1
FRS-mediated FGFR2 signaling Homo sapiens R-HSA-5654700	23	0.00060348	0.00914183	PSMD10;PDGFRA;KL;SHC3;SHC1;ITGB3;FN1;IQGAP1;GFRA2;FGF2;DUSP6;PSMB8;PSMB9;RAP1B;PSMB5;PPP2R1B;PTPRA;KIT;FGF18;IL3RA;FYN;SPTAN1;SPTBN1
Signaling by ERBB4 Homo sapiens R-HSA-1236394	29	0.000702783	0.0100491	CD86;PSMD10;CDKN1A;SHC3;SHC1;ITGB3;IQGAP1;FGF2;RAP1B;PSMB5;PPP2R1B;FYN;SPTAN1;SPTBN1;PDGFRA;KL;FN1;S100B;GFRA2;DUSP6;PSMB8;PSMB9;ADAM17;CXCL12;PTPRA;KIT;FGF18;IL3RA;PGR
Signalling to p38 via RIT and RIN Homo sapiens R-HSA-187706	23	0.00071874	0.0100887	PSMD10;PDGFRA;KL;SHC3;SHC1;ITGB3;FN1;IQGAP1;GFRA2;FGF2;DUSP6;PSMB8;PSMB9;RAP1B;PSMB5;PPP2R1B;PTPRA;KIT;FGF18;IL3RA;FYN;SPTAN1;SPTBN1
ARMS-mediated activation Homo sapiens R-HSA-170984	23	0.00071874	0.0101822	PSMD10;PDGFRA;KL;SHC3;SHC1;ITGB3;FN1;IQGAP1;GFRA2;FGF2;DUSP6;PSMB8;PSMB9;RAP1B;PSMB5;PPP2R1B;PTPRA;KIT;FGF18;IL3RA;FYN;SPTAN1;SPTBN1
Muscle contraction Homo sapiens R-HSA-397014	20	0.000754247	0.0103035	KCNH2;MYBPC2;ANXA1;ANXA2;TPM4;ITGB5;NPR1;TPM1;ITPR1;ATP1B3;ATP1A1;SLC8A1;MYLK;MYL4;MYL6;ASPH;CALD1;SCN5A;VIM;CLIC2
Frs2-mediated activation Homo sapiens R-HSA-170968	23	0.000761189	0.0103064	PSMD10;PDGFRA;KL;SHC3;SHC1;ITGB3;FN1;IQGAP1;GFRA2;FGF2;DUSP6;PSMB8;PSMB9;RAP1B;PSMB5;PPP2R1B;PTPRA;KIT;FGF18;IL3RA;FYN;SPTAN1;SPTBN1
Synthesis and interconversion of nucleotide di- and triphosphates Homo sapiens R-HSA-499943	6	0.000786434	0.0103728	DTYMK;RRM2;GUK1;AK4;GLRX;TXN
PLC-gamma1 signalling Homo sapiens R-HSA-167021	7	0.000780108	0.0103788	PDE1B;PRKAR2B;PDE1A;PRKCD;ITPR1;ADCY3;ADCY7
Interferon Signaling Homo sapiens R-HSA-913531	20	0.000754247	0.0103964	IFITM3;EGR1;IFITM1;IFITM2;VCAM1;PRKCD;IFI6;HLA-F;PSMB8;ICAM1;BST2;SOCS3;IFI27;HLA-DPB1;HLA-DRA;FLNB;B2M;TRIM22;CD44;HLA-DPA1
EGFR interacts with phospholipase C-gamma Homo sapiens R-HSA-212718	7	0.000780108	0.0104699	PDE1B;PRKAR2B;PDE1A;PRKCD;ITPR1;ADCY3;ADCY7
Abacavir transport and metabolism Homo sapiens R-HSA-2161522	4	0.000753696	0.0104832	GUK1;ADH1A;PCK1;ABCG2
MAPK1/MAPK3 signaling Homo sapiens R-HSA-5684996	23	0.000805796	0.0105373	PSMD10;PDGFRA;KL;SHC3;SHC1;ITGB3;FN1;IQGAP1;GFRA2;FGF2;DUSP6;PSMB8;PSMB9;RAP1B;PSMB5;PPP2R1B;PTPRA;KIT;FGF18;IL3RA;FYN;SPTAN1;SPTBN1
Prolonged ERK activation events Homo sapiens R-HSA-169893	23	0.00085265	0.0110556	PSMD10;PDGFRA;KL;SHC3;SHC1;ITGB3;FN1;IQGAP1;GFRA2;FGF2;DUSP6;PSMB8;PSMB9;RAP1B;PSMB5;PPP2R1B;PTPRA;KIT;FGF18;IL3RA;FYN;SPTAN1;SPTBN1
Abacavir metabolism Homo sapiens R-HSA-2161541	3	0.000910569	0.0117073	GUK1;ADH1A;PCK1
Semaphorin interactions Homo sapiens R-HSA-373755	10	0.000940458	0.0118917	MYL6;TYROBP;PTPRC;PLXND1;RRAS;DPYSL2;MYH9;FYN;PLXNB1;RHOC
Generation of second messenger molecules Homo sapiens R-HSA-202433	7	0.000936809	0.0119443	VASP;ITK;HLA-DPB1;HLA-DRA;CD247;CD3D;HLA-DPA1
Transcriptional regulation of white adipocyte differentiation Homo sapiens R-HSA-381340	11	0.000965415	0.0120088	CEBPA;EGR2;KLF5;FABP4;LEP;ADIPOQ;PPARG;PLIN1;NR2F2;PCK1;KLF4
Calmodulin induced events Homo sapiens R-HSA-111933	6	0.000982882	0.0120305	PDE1B;PRKAR2B;PDE1A;PRKCD;ADCY3;ADCY7
Glucose metabolism Homo sapiens R-HSA-70326	11	0.000965415	0.0121073	SLC25A1;PYGB;PPP2R1B;PGAM1;ALDOC;PYGL;ENO2;GYG2;PCK1;PFKM;PCK2
CaM pathway Homo sapiens R-HSA-111997	6	0.000982882	0.0121275	PDE1B;PRKAR2B;PDE1A;PRKCD;ADCY3;ADCY7
Interleukin receptor SHC signaling Homo sapiens R-HSA-912526	23	0.00100764	0.0122356	PSMD10;PDGFRA;KL;SHC3;SHC1;ITGB3;FN1;IQGAP1;GFRA2;FGF2;DUSP6;PSMB8;PSMB9;RAP1B;PSMB5;PPP2R1B;PTPRA;KIT;FGF18;IL3RA;FYN;SPTAN1;SPTBN1
Interferon alpha/beta signaling Homo sapiens R-HSA-909733	10	0.00105788	0.0127446	IFITM3;BST2;SOCS3;EGR1;IFITM1;IFITM2;IFI27;IFI6;HLA-F;PSMB8
cGMP effects Homo sapiens R-HSA-418457	5	0.00106754	0.0127605	PDE1B;PDE1A;PDE3B;PDE2A;ITPR1
G alpha (z) signalling events Homo sapiens R-HSA-418597	8	0.0010857	0.012877	RGS19;PRKCD;ADCY3;ADRA2C;ADCY7;GNG11;ADRA2A;GNAI2
Opioid Signalling Homo sapiens R-HSA-111885	11	0.0011916	0.0140243	PPP2R1B;PDE1B;PRKAR2B;PDE1A;PRKCD;ITPR1;PLA2G4A;ADCY3;ADCY7;GNG11;GNAI2
Metabolism of vitamins and cofactors Homo sapiens R-HSA-196854	16	0.00134276	0.0154468	CYB5A;PTGIS;LRP1;SDC2;SLC2A1;NMNAT2;HSPG2;LRP8;RBP4;MTHFD2;FASN;GPC3;AOX1;ACP5;APOE;NADK
Defective B3GALTL causes Peters-plus syndrome (PpS) Homo sapiens R-HSA-5083635	7	0.00132388	0.0154622	SBSPON;SPON1;ADAMTS2;THSD7A;CFP;THBS2;THBS1
Signaling by GPCR Homo sapiens R-HSA-372790	83	0.00133969	0.0155282	VIPR1;ITGB3;PDE3B;GPR20;ADM;ADRA1B;FGF2;ARHGAP4;RGS2;PPP2R1B;RGS1;GPER1;CCRL2;C3AR1;BDKRB2;BDKRB1;CCR5;PDE8B;SPTAN1;RGS6;PDGFRA;ANXA1;PRKCD;NPY1R;PLA2G4A;ADRA2C;RHOC;GFRA2;DUSP6;ADRA2A;KIT;IL3RA;APLNR;ARHGEF1;ARHGEF2;MGLL;PSMD10;PTGFR;SHC3;RGS19;SHC1;PDE1B;PTH;PDE1A;PTGER3;LPAR1;ITPR1;ADCY3;CXCR4;IQGAP1;ADCY7;GNAI2;RAP1B;ABR;HRH1;PSMB5;GRK5;PRKAR2B;CNR1;S1PR1;FYN;SPTBN1;KL;CCL23;NMB;FZD2;PDE2A;FN…
Defective B3GAT3 causes JDSSDHD Homo sapiens R-HSA-3560801	5	0.00139427	0.015571	VCAN;SDC2;BGN;GPC3;HSPG2
Vesicle-mediated transport Homo sapiens R-HSA-5653656	38	0.00137102	0.0156542	RALA;SPARC;LRP1;VPS4B;HP;CLTA;KLC1;DYNC2LI1;GJC2;KIF3B;YWHAQ;STAB1;TMED3;MAN1C1;STX5;MAN1A1;AP3S1;APOE;SPTAN1;SPTBN1;CTSC;TPD52;MSR1;PLA2G4A;DYNLL1;YWHAZ;COL1A1;MARCO;COL3A1;DAB2;COL1A2;COL4A2;RAB13;KDELR2;KDELR3;CALR;SEC24D;FTL
Defective B4GALT7 causes EDS, progeroid type Homo sapiens R-HSA-3560783	5	0.00139427	0.0156855	VCAN;SDC2;BGN;GPC3;HSPG2
Defective B3GALT6 causes EDSP2 and SEMDJL1 Homo sapiens R-HSA-4420332	5	0.00139427	0.0158017	VCAN;SDC2;BGN;GPC3;HSPG2
EPH-ephrin mediated repulsion of cells Homo sapiens R-HSA-3928665	8	0.00144772	0.0160508	LYN;EFNB1;MMP2;CLTA;FYN;EPHB2;EPHA3;EPHB3
Interleukin-2 signaling Homo sapiens R-HSA-451927	23	0.00146664	0.0161436	PSMD10;PDGFRA;KL;SHC3;SHC1;ITGB3;FN1;IQGAP1;GFRA2;FGF2;DUSP6;PSMB8;PSMB9;RAP1B;PSMB5;PPP2R1B;PTPRA;KIT;FGF18;IL3RA;FYN;SPTAN1;SPTBN1
L1CAM interactions Homo sapiens R-HSA-373760	12	0.00151821	0.0165919	ITGB3;DPYSL2;NUMB;DCX;CLTA;MSN;LAMB1;SCN5A;ITGA5;EPHB2;SPTAN1;SPTBN1
O-glycosylation of TSR domain-containing proteins Homo sapiens R-HSA-5173214	7	0.00155919	0.0169189	SBSPON;SPON1;ADAMTS2;THSD7A;CFP;THBS2;THBS1
Costimulation by the CD28 family Homo sapiens R-HSA-388841	10	0.00165353	0.0174476	CD86;LYN;PPP2R1B;HLA-DPB1;HLA-DRA;TNFRSF14;FYN;CD247;CD3D;HLA-DPA1
Caspase-mediated cleavage of cytoskeletal proteins Homo sapiens R-HSA-264870	4	0.00164977	0.0175288	GSN;CASP3;VIM;SPTAN1
PECAM1 interactions Homo sapiens R-HSA-210990	4	0.00164977	0.0176514	LYN;ITGB3;PECAM1;FYN
Keratan sulfate degradation Homo sapiens R-HSA-2022857	4	0.00164977	0.0177757	LUM;OMD;PRELP;FMOD
Hormone-sensitive lipase (HSL)-mediated triacylglycerol hydrolysis Homo sapiens R-HSA-163560	5	0.00178913	0.0187491	LIPE;FABP4;CAV1;PLIN1;MGLL
IRS-related events triggered by IGF1R Homo sapiens R-HSA-2428928	25	0.00188	0.0193047	PSMD10;SHC3;SHC1;ITGB3;PDE3B;IQGAP1;FGF2;RAP1B;PSMB5;PPP2R1B;FYN;SPTAN1;SPTBN1;PDGFRA;KL;FN1;IGF1;GFRA2;DUSP6;PSMB8;PSMB9;PTPRA;KIT;FGF18;IL3RA
Signaling by Type 1 Insulin-like Growth Factor 1 Receptor (IGF1R) Homo sapiens R-HSA-2404192	25	0.00188	0.0194351	PSMD10;SHC3;SHC1;ITGB3;PDE3B;IQGAP1;FGF2;RAP1B;PSMB5;PPP2R1B;FYN;SPTAN1;SPTBN1;PDGFRA;KL;FN1;IGF1;GFRA2;DUSP6;PSMB8;PSMB9;PTPRA;KIT;FGF18;IL3RA
IGF1R signaling cascade Homo sapiens R-HSA-2428924	25	0.00188	0.0195673	PSMD10;SHC3;SHC1;ITGB3;PDE3B;IQGAP1;FGF2;RAP1B;PSMB5;PPP2R1B;FYN;SPTAN1;SPTBN1;PDGFRA;KL;FN1;IGF1;GFRA2;DUSP6;PSMB8;PSMB9;PTPRA;KIT;FGF18;IL3RA
FCERI mediated MAPK activation Homo sapiens R-HSA-2871796	25	0.00197068	0.0201009	PSMD10;SHC3;SHC1;ITGB3;IQGAP1;FGF2;RAP1B;PSMB5;PPP2R1B;FYN;SPTAN1;SPTBN1;LYN;PDGFRA;KL;FN1;FOS;GFRA2;DUSP6;PSMB8;PSMB9;PTPRA;KIT;FGF18;IL3RA
Metabolism of nucleotides Homo sapiens R-HSA-15869	11	0.00214427	0.0217267	DTYMK;NT5E;PNP;RRM2;GUK1;IMPDH1;DPYS;GLRX;AK4;TXN;TYMP
Apoptotic execution phase Homo sapiens R-HSA-75153	8	0.00216345	0.0217768	BCAP31;GSN;CASP3;PRKCD;LMNA;VIM;BMX;SPTAN1
Translocation of ZAP-70 to Immunological synapse Homo sapiens R-HSA-202430	5	0.00226005	0.0226005	HLA-DPB1;HLA-DRA;CD247;CD3D;HLA-DPA1
G alpha (s) signalling events Homo sapiens R-HSA-418555	15	0.00235198	0.0233671	VIPR1;PDE1B;PTH;PDE1A;PDE2A;PDE3B;GPR20;ADCY3;ADM;GNG11;ADCY7;GNAI2;GRK5;PDE8B;RAMP1
Signaling by SCF-KIT Homo sapiens R-HSA-1433557	27	0.00237587	0.0234522	CD86;PSMD10;CDKN1A;SHC3;SHC1;ITGB3;IQGAP1;CBL;FGF2;RAP1B;PSMB5;PPP2R1B;FYN;SPTAN1;SPTBN1;LYN;PDGFRA;KL;FN1;GFRA2;DUSP6;PSMB8;PSMB9;PTPRA;KIT;FGF18;IL3RA
ER-Phagosome pathway Homo sapiens R-HSA-1236974	9	0.00284262	0.027702	PDIA3;PSMD10;PSMB5;SEC61B;CALR;HLA-F;B2M;PSMB8;PSMB9
Retinoid metabolism and transport Homo sapiens R-HSA-975634	7	0.00284119	0.0278656	RBP4;LRP1;SDC2;GPC3;APOE;LRP8;HSPG2
Gluconeogenesis Homo sapiens R-HSA-70263	6	0.00305695	0.029416	SLC25A1;PGAM1;ALDOC;ENO2;PCK1;PCK2
TCR signaling Homo sapiens R-HSA-202403	13	0.00310167	0.0294755	PSMD10;VASP;ITK;RIPK2;CD3D;PSMB8;PSMB9;PTPRC;PSMB5;HLA-DPB1;HLA-DRA;CD247;HLA-DPA1
SMAD2/SMAD3:SMAD4 heterotrimer regulates transcription Homo sapiens R-HSA-2173796	6	0.00305695	0.0296021	CDK9;CDKN2B;TGIF2;HDAC1;SERPINE1;JUNB
Receptor-ligand binding initiates the second proteolytic cleavage of Notch receptor Homo sapiens R-HSA-156988	4	0.00309886	0.0296328	NOTCH2;ADAM17;JAG1;NOTCH4
IRS-mediated signalling Homo sapiens R-HSA-112399	24	0.00324239	0.0306226	PSMD10;PDGFRA;KL;SHC3;SHC1;ITGB3;PDE3B;FN1;IQGAP1;GFRA2;FGF2;DUSP6;PSMB8;PSMB9;RAP1B;PSMB5;PPP2R1B;PTPRA;KIT;FGF18;IL3RA;FYN;SPTAN1;SPTBN1
Interferon gamma signaling Homo sapiens R-HSA-877300	11	0.00363882	0.0341558	SOCS3;VCAM1;PRKCD;HLA-DPB1;HLA-DRA;HLA-F;B2M;TRIM22;CD44;ICAM1;HLA-DPA1
Insulin receptor signalling cascade Homo sapiens R-HSA-74751	24	0.00370463	0.0345615	PSMD10;PDGFRA;KL;SHC3;SHC1;ITGB3;PDE3B;FN1;IQGAP1;GFRA2;FGF2;DUSP6;PSMB8;PSMB9;RAP1B;PSMB5;PPP2R1B;PTPRA;KIT;FGF18;IL3RA;FYN;SPTAN1;SPTBN1
Mitotic G1-G1/S phases Homo sapiens R-HSA-453279	14	0.00409078	0.0379327	PSMD10;CDKN1A;CDKN2B;RRM2;HDAC1;PSMB8;CKS1B;PSMB9;CCND2;PSMB5;CDC45;CCND1;PPP2R1B;MCM3
TNFs bind their physiological receptors Homo sapiens R-HSA-5669034	5	0.00420983	0.0388015	CD70;TNFRSF11B;TNFRSF25;TNFRSF14;TNFRSF1A
Class A/1 (Rhodopsin-like receptors) Homo sapiens R-HSA-373076	26	0.00430759	0.0394647	PTGFR;PTGER3;LPAR1;CXCR4;ADRA1B;HRH1;CNR1;GPER1;CCRL2;C3AR1;BDKRB2;S1PR1;BDKRB1;CCR5;NMB;CCL23;ANXA1;NPY1R;ADRA2C;ADRA2A;CXCL11;CXCL12;APLNR;ACKR3;ACKR1;PF4
Metabolism of ingested SeMet, Sec, MeSec into H2Se Homo sapiens R-HSA-2408508	3	0.00459341	0.0418328	NNMT;CBS;HNMT
p75 NTR receptor-mediated signalling Homo sapiens R-HSA-193704	10	0.00476763	0.0431626	NET1;ABR;NGFR;ADAM17;RIPK2;HDAC1;CASP3;ARHGEF1;ARHGEF2;ARHGAP4
Nitric oxide stimulates guanylate cyclase Homo sapiens R-HSA-392154	5	0.00506568	0.045061	PDE1B;PDE1A;PDE3B;PDE2A;ITPR1
Regulation of actin dynamics for phagocytic cup formation Homo sapiens R-HSA-2029482	11	0.00503101	0.0452791	CYFIP2;ACTR3;WIPF1;ARPC1B;ARPC1A;MYH9;CD247;BAIAP2;DOCK1;WASF2;ACTB
Antigen Presentation: Folding, assembly and peptide loading of class I MHC Homo sapiens R-HSA-983170	5	0.00506568	0.0453245	PDIA3;CALR;HLA-F;SEC24D;B2M
Signaling by Insulin receptor Homo sapiens R-HSA-74752	25	0.00514328	0.0454868	PSMD10;SHC3;SHC1;ITGB3;PDE3B;IQGAP1;FGF2;RAP1B;PSMB5;PPP2R1B;FYN;SPTAN1;SPTBN1;PDGFRA;KL;ATP6V0E1;FN1;GFRA2;DUSP6;PSMB8;PSMB9;PTPRA;KIT;FGF18;IL3RA
Regulation of KIT signaling Homo sapiens R-HSA-1433559	4	0.00523478	0.04603	LYN;KIT;FYN;CBL

## Sheet: M6
Y RET vs. disuse comparison: downregulated only in disuse network
Y RET vs. O RET comparison: N/A
Description	Count	P-value	FDR	Genes
Disuse network:
neuron differentiation (GO:0030182)	11	2.09587e-07	0.00106952	WNT6;MAPK8;TENM4;MYT1L;WNK1;SPINK5;WNT5A;PPT1;WNT1;HS6ST1;WNT2
gonad development (GO:0008406)	6	1.07327e-05	0.0273845	IRX5;BIK;WNT5A;SOX9;UTF1;ANKRD7
GPCR ligand binding Homo sapiens R-HSA-500792	18	9.4621e-07	0.0014477	PTGER1;WNT5A;HTR1D;TACR3;MLN;TSHR;WNT6;HTR6;GRM5;OPN1SW;CNR2;GNG4;ADORA3;NMU;AVP;GNB5;WNT1;WNT2
Gastrin-CREB signalling pathway via PKC and MAPK Homo sapiens R-HSA-881907	15	4.41873e-05	0.0338033	PTGER1;IRS1;PSMD13;TACR3;MLN;GRIN2A;GRM5;UBB;GNG4;IL2RA;NMU;AVP;GNB5;RAF1;JAK1

## Sheet: M8
Y RET vs. disuse comparison: upregulated only in disuse network
Y RET vs. O RET comparison: N/A
Description	Count	P-value	FDR	Genes
Disuse network:
regulation of G2/M transition of mitotic cell cycle (GO:0010389)	16	9.58768e-12	4.89259e-08	TUBB;CEP131;CKAP5;TPX2;PSMD6;PSMC5;PSMD4;PSMB2;PPP2R1A;PSMB3;PSMC4;PSMD2;PSMD3;UBC;PSMC2;MAPRE1
regulation of mitotic cell cycle phase transition (GO:1901990)	17	2.41009e-11	6.14933e-08	TUBB;CEP131;CKAP5;DDB1;TPX2;PSMD6;PSMC5;PSMD4;PSMB2;PPP2R1A;PSMB3;PSMC4;PSMD2;PSMD3;UBC;PSMC2;MAPRE1
negative regulation of cell cycle G2/M phase transition (GO:1902750)	11	2.43014e-10	3.10025e-07	BABAM2;PSMD6;PSMC5;PSMD4;PSMB2;PSMB3;PSMC4;PSMD2;PSMD3;UBC;PSMC2
ubiquitin-dependent protein catabolic process (GO:0006511)	21	2.26787e-10	3.85764e-07	VCP;GSK3A;ADRM1;WWP2;TRPC4AP;DDB1;PSMD6;PSMC5;PSMD4;KAT5;PSMB2;PSMB3;PSMC4;PSMD2;PSMD3;PSMC2;UBC;TRIP12;UBA1;RBCK1;SQSTM1
T cell receptor signaling pathway (GO:0050852)	15	3.93578e-10	4.01686e-07	EIF2B4;EIF2B2;PSMD6;PSMC5;TEC;PSMD4;PSMB2;PSMB3;PSMC4;PSMD2;PSMD3;UBC;PSMC2;RBCK1;PAK2
interleukin-1-mediated signaling pathway (GO:0070498)	12	5.99687e-10	5.10034e-07	PSMD6;PSMC5;PSMD4;IRAK1;PSMB2;PSMB3;PSMC4;PSMD2;PSMD3;UBC;PSMC2;SQSTM1
NIK/NF-kappaB signaling (GO:0038061)	11	1.25538e-09	9.15173e-07	PSMD6;PSMC5;PSMD4;IRAK1;PSMB2;PSMB3;PSMC4;PSMD2;PSMD3;UBC;PSMC2
negative regulation of G2/M transition of mitotic cell cycle (GO:0010972)	10	1.44122e-09	9.19315e-07	PSMD6;PSMC5;PSMD4;PSMB2;PSMB3;PSMC4;PSMD2;PSMD3;UBC;PSMC2
protein deubiquitination (GO:0016579)	17	4.33686e-09	1.58079e-06	VCP;USP5;USP11;ADRM1;BABAM2;PSMD6;PSMC5;PSMD4;PSMB2;PSMB3;PSMC4;HGS;PSMD2;PSMD3;PSMC2;UBC;NFRKB
proteasome-mediated ubiquitin-dependent protein catabolic process (GO:0043161)	18	4.32594e-09	1.6981e-06	VCP;GSK3A;HSPA5;WFS1;WWP2;DDB1;PSMD6;PSMC5;PSMD4;KAT5;PSMB2;PSMB3;PSMC4;PSMD2;PSMD3;PSMC2;UBC;RBCK1
regulation of cellular amino acid metabolic process (GO:0006521)	9	4.2439e-09	1.80472e-06	PSMD6;PSMC5;PSMD4;PSMB2;PSMB3;PSMC4;PSMD2;PSMD3;PSMC2
negative regulation of ubiquitin-protein ligase activity involved in mitotic cell cycle (GO:0051436)	10	5.67603e-09	1.8103e-06	PSMD6;PSMC5;PSMD4;PSMB2;PSMB3;PSMC4;PSMD2;PSMD3;UBC;PSMC2
regulation of ubiquitin-protein ligase activity involved in mitotic cell cycle (GO:0051439)	10	6.52844e-09	1.85081e-06	PSMD6;PSMC5;PSMD4;PSMB2;PSMB3;PSMC4;PSMD2;PSMD3;UBC;PSMC2
protein modification by small protein removal (GO:0070646)	17	5.47015e-09	1.86094e-06	VCP;USP5;USP11;ADRM1;BABAM2;PSMD6;PSMC5;PSMD4;PSMB2;PSMB3;PSMC4;HGS;PSMD2;PSMD3;PSMC2;UBC;NFRKB
SCF-dependent proteasomal ubiquitin-dependent protein catabolic process (GO:0031146)	10	6.52844e-09	1.95968e-06	PSMD6;PSMC5;PSMD4;PSMB2;PSMB3;PSMC4;PSMD2;PSMD3;UBC;PSMC2
regulation of cellular amine metabolic process (GO:0033238)	9	4.2439e-09	1.96878e-06	PSMD6;PSMC5;PSMD4;PSMB2;PSMB3;PSMC4;PSMD2;PSMD3;PSMC2
Wnt signaling pathway, planar cell polarity pathway (GO:0060071)	11	3.5497e-09	2.01268e-06	PSMD6;PSMC5;PSMD4;PSMB2;PSMB3;PSMC4;PSMD2;PSMD3;UBC;PSMC2;AP2A2
regulation of establishment of planar polarity (GO:0090175)	11	4.01138e-09	2.04701e-06	PSMD6;PSMC5;PSMD4;PSMB2;PSMB3;PSMC4;PSMD2;PSMD3;UBC;PSMC2;AP2A2
proteasomal protein catabolic process (GO:0010498)	16	9.3987e-09	2.52429e-06	VCP;GSK3A;WWP2;DDB1;PSMD6;PSMC5;PSMD4;KAT5;PSMB2;PSMB3;PSMC4;PSMD2;PSMD3;PSMC2;UBC;RBCK1
regulation of hematopoietic progenitor cell differentiation (GO:1901532)	10	1.27291e-08	2.70652e-06	PSMD6;PSMC5;PSMD4;PSMB2;PSMB3;PSMC4;PSMD2;PSMD3;UBC;PSMC2
positive regulation of ubiquitin-protein ligase activity involved in regulation of mitotic cell cycle transition (GO:0051437)	10	1.1183e-08	2.71746e-06	PSMD6;PSMC5;PSMD4;PSMB2;PSMB3;PSMC4;PSMD2;PSMD3;UBC;PSMC2
negative regulation of ubiquitin protein ligase activity (GO:1904667)	10	1.27291e-08	2.82419e-06	PSMD6;PSMC5;PSMD4;PSMB2;PSMB3;PSMC4;PSMD2;PSMD3;UBC;PSMC2
regulation of hematopoietic stem cell differentiation (GO:1902036)	10	1.1183e-08	2.85333e-06	PSMD6;PSMC5;PSMD4;PSMB2;PSMB3;PSMC4;PSMD2;PSMD3;UBC;PSMC2
cellular response to interleukin-1 (GO:0071347)	13	1.24195e-08	2.88076e-06	UPF1;PSMD6;PSMC5;PSMD4;IRAK1;PSMB2;PSMB3;PSMC4;PSMD2;PSMD3;UBC;PSMC2;SQSTM1
regulation of transcription from RNA polymerase II promoter in response to hypoxia (GO:0061418)	10	1.44613e-08	2.95184e-06	PSMD6;PSMC5;PSMD4;PSMB2;PSMB3;PSMC4;PSMD2;PSMD3;UBC;PSMC2
anaphase-promoting complex-dependent catabolic process (GO:0031145)	10	1.63987e-08	3.09936e-06	PSMD6;PSMC5;PSMD4;PSMB2;PSMB3;PSMC4;PSMD2;PSMD3;UBC;PSMC2
negative regulation of mitotic cell cycle phase transition (GO:1901991)	10	1.63987e-08	3.21856e-06	PSMD6;PSMC5;PSMD4;PSMB2;PSMB3;PSMC4;PSMD2;PSMD3;UBC;PSMC2
regulation of cellular ketone metabolic process (GO:0010565)	9	2.1985e-08	4.00676e-06	PSMD6;PSMC5;PSMD4;PSMB2;PSMB3;PSMC4;PSMD2;PSMD3;PSMC2
positive regulation of ubiquitin protein ligase activity (GO:1904668)	10	2.36584e-08	4.16306e-06	PSMD6;PSMC5;PSMD4;PSMB2;PSMB3;PSMC4;PSMD2;PSMD3;UBC;PSMC2
positive regulation of protein ubiquitination involved in ubiquitin-dependent protein catabolic process (GO:2000060)	10	4.21684e-08	7.17284e-06	PSMD6;PSMC5;PSMD4;PSMB2;PSMB3;PSMC4;PSMD2;PSMD3;UBC;PSMC2
regulation of stem cell differentiation (GO:2000736)	10	4.71196e-08	7.75649e-06	PSMD6;PSMC5;PSMD4;PSMB2;PSMB3;PSMC4;PSMD2;PSMD3;UBC;PSMC2
positive regulation of Wnt signaling pathway (GO:0030177)	12	5.17237e-08	7.76312e-06	PSMD6;VCP;PSMC5;PSMD4;PSMB2;PSMB3;PSMC4;PSMD2;PSMD3;UBC;PSMC2;SMARCA4
positive regulation of canonical Wnt signaling pathway (GO:0090263)	11	5.06546e-08	7.83305e-06	PSMD6;VCP;PSMC5;PSMD4;PSMB2;PSMB3;PSMC4;PSMD2;PSMD3;UBC;PSMC2
protein ubiquitination (GO:0016567)	22	5.05082e-08	8.05447e-06	CUL7;VCP;USP5;MGRN1;WWP2;TRPC4AP;DDB1;CAND2;PSMD6;PSMC5;RNF114;PSMD4;PSMB2;PSMB3;PSMC4;PSMD2;PSMD3;PSMC2;UBC;TRIP12;UBA1;RBCK1
regulation of transcription from RNA polymerase II promoter in response to stress (GO:0043618)	10	8.0387e-08	1.17204e-05	PSMD6;PSMC5;PSMD4;PSMB2;PSMB3;PSMC4;PSMD2;PSMD3;UBC;PSMC2
stimulatory C-type lectin receptor signaling pathway (GO:0002223)	11	1.02979e-07	1.45973e-05	PSMD6;PSMC5;PSMD4;PSMB2;PSMB3;PSMC4;PSMD2;PSMD3;UBC;PSMC2;PAK2
innate immune response activating cell surface receptor signaling pathway (GO:0002220)	11	1.3251e-07	1.82757e-05	PSMD6;PSMC5;PSMD4;PSMB2;PSMB3;PSMC4;PSMD2;PSMD3;UBC;PSMC2;PAK2
antigen processing and presentation of exogenous peptide antigen via MHC class I, TAP-dependent (GO:0002479)	9	1.39285e-07	1.87045e-05	PSMD6;PSMC5;PSMD4;PSMB2;PSMB3;PSMC4;PSMD2;PSMD3;PSMC2
non-canonical Wnt signaling pathway (GO:0035567)	11	1.6932e-07	2.21548e-05	PSMD6;PSMC5;PSMD4;PSMB2;PSMB3;PSMC4;PSMD2;PSMD3;UBC;PSMC2;AP2A2
antigen receptor-mediated signaling pathway (GO:0050851)	15	1.87119e-07	2.38717e-05	EIF2B4;EIF2B2;PSMD6;PSMC5;TEC;PSMD4;PSMB2;PSMB3;PSMC4;PSMD2;PSMD3;PSMC2;UBC;RBCK1;PAK2
antigen processing and presentation of exogenous peptide antigen via MHC class I (GO:0042590)	9	1.96529e-07	2.44607e-05	PSMD6;PSMC5;PSMD4;PSMB2;PSMB3;PSMC4;PSMD2;PSMD3;PSMC2
cellular protein modification process (GO:0006464)	31	2.0742e-07	2.52016e-05	CUL7;GSK3A;GPAA1;RPN1;PTPN21;PSMD6;PSMD4;PSMB2;IRAK1;PPP2R1A;PSMB3;PSMD2;PSMD3;ERBB2;ABL2;LARGE1;PAK2;ARSA;WFS1;WWP2;DOLK;DDOST;DDB1;PSMC5;TEC;PSMC4;CCNE1;MYOD1;PSMC2;CDK10;P4HB
cellular response to hypoxia (GO:0071456)	11	2.51057e-07	2.97941e-05	PSMD6;PSMC5;PSMD4;PSMB2;PSMB3;PSMC4;PSMD2;PSMD3;UBC;PSMC2;P4HB
negative regulation of canonical Wnt signaling pathway (GO:0090090)	11	7.94247e-07	9.21146e-05	PSMD6;GSK3A;PSMC5;PSMD4;PSMB2;PSMB3;PSMC4;PSMD2;PSMD3;UBC;PSMC2
Fc-epsilon receptor signaling pathway (GO:0038095)	12	9.00045e-07	0.000102065	PSMD6;PSMC5;TEC;PSMD4;PSMB2;PSMB3;PSMC4;PSMD2;PSMD3;UBC;PSMC2;PAK2
Fc receptor signaling pathway (GO:0038093)	12	9.5394e-07	0.000105825	PSMD6;PSMC5;TEC;PSMD4;PSMB2;PSMB3;PSMC4;PSMD2;PSMD3;UBC;PSMC2;PAK2
tumor necrosis factor-mediated signaling pathway (GO:0033209)	10	1.11905e-06	0.0001215	PSMD6;PSMC5;PSMD4;PSMB2;PSMB3;PSMC4;PSMD2;PSMD3;UBC;PSMC2
regulation of mRNA stability (GO:0043488)	10	1.61289e-06	0.000171471	PSMD6;PSMC5;PSMD4;PSMB2;PSMB3;PSMC4;PSMD2;PSMD3;UBC;PSMC2
protein polyubiquitination (GO:0000209)	14	3.42455e-06	0.00034951	WWP2;PSMD6;PSMC5;RNF114;PSMD4;PSMB2;PSMB3;PSMC4;PSMD2;PSMD3;PSMC2;UBC;TRIP12;RBCK1
regulation of primary metabolic process (GO:0080090)	10	3.40824e-06	0.000354944	PSMD6;PSMC5;SMARCD3;PSMD4;PSMB2;PSMB3;PSMC4;PSMD2;PSMD3;PSMC2
negative regulation of Wnt signaling pathway (GO:0030178)	11	3.88665e-06	0.000388894	PSMD6;GSK3A;PSMC5;PSMD4;PSMB2;PSMB3;PSMC4;PSMD2;PSMD3;UBC;PSMC2
regulation of canonical Wnt signaling pathway (GO:0060828)	12	4.65301e-06	0.000456622	PSMD6;PSMC5;VCP;GSK3A;PSMD4;PSMB2;PSMB3;PSMC4;PSMD2;PSMD3;PSMC2;UBC
modification-dependent protein catabolic process (GO:0019941)	9	2.76533e-05	0.00266254	DDB1;PSMD3;UBC;ADRM1;PSMC2;UBA1;TRIP12;TRPC4AP;SQSTM1
regulation of microtubule polymerization (GO:0031113)	5	3.90096e-05	0.00368641	NUMA1;TBCD;ARL2;MAPT;MAPRE1
ubiquitin-dependent ERAD pathway (GO:0030433)	6	4.2625e-05	0.00395483	VCP;PSMC5;HSPA5;WFS1;PSMC4;PSMC2
post-translational protein modification (GO:0043687)	14	4.626e-05	0.00421544	ARSA;CUL7;WFS1;DDB1;PSMD6;PSMC5;PSMD4;PSMB2;PSMB3;PSMC4;PSMD2;PSMD3;PSMC2;P4HB
positive regulation of intracellular protein transport (GO:0090316)	9	4.99236e-05	0.00446948	UGCG;GSK3A;MTCL1;CEP131;ERBB2;VPS11;KCNN3;ATG13;WDR46
cellular response to tumor necrosis factor (GO:0071356)	10	6.21215e-05	0.00546562	PSMD6;PSMC5;PSMD4;PSMB2;PSMB3;PSMC4;PSMD2;PSMD3;PSMC2;UBC
MAPK cascade (GO:0000165)	12	6.54444e-05	0.00566039	PSMD6;PSMC5;PSMD4;PSMB2;PSMB3;PSMC4;PSMD2;PSMD3;PSMC2;UBC;ERBB2;RANBP9
RNA splicing, via transesterification reactions with bulged adenosine as nucleophile (GO:0000377)	11	6.66881e-05	0.00567182	CPSF4;RBM15B;PRPF6;DHX8;CPSF1;PUF60;GPKOW;PCBP1;PRPF31;GTF2F1;SNRPA
positive regulation of RNA polymerase II transcriptional preinitiation complex assembly (GO:0045899)	3	7.15474e-05	0.00598535	PSMC5;PSMC4;PSMC2
transmembrane transport (GO:0055085)	14	8.52536e-05	0.00701692	VCP;RYR3;PSMD6;PSMC5;CLCN4;PSMD4;PSMB2;PSMB3;PSMC4;PSMD2;PSMD3;PSMC2;UBC;ATP6V0D1
positive regulation of microtubule polymerization or depolymerization (GO:0031112)	4	0.000129592	0.0103329	NUMA1;ARL2;MAPT;MAPRE1
positive regulation of microtubule polymerization (GO:0031116)	4	0.000129592	0.0104969	NUMA1;ARL2;MAPT;MAPRE1
mRNA splicing, via spliceosome (GO:0000398)	11	0.000162503	0.0127578	CPSF4;RBM15B;PRPF6;DHX8;CPSF1;PUF60;GPKOW;PCBP1;PRPF31;GTF2F1;SNRPA
regulation of RNA polymerase II transcriptional preinitiation complex assembly (GO:0045898)	3	0.000205698	0.0159042	PSMC5;PSMC4;PSMC2
ERAD pathway (GO:0036503)	6	0.000209773	0.0159772	VCP;PSMC5;HSPA5;WFS1;PSMC4;PSMC2
cytokine-mediated signaling pathway (GO:0019221)	18	0.000247758	0.0185928	SMARCA4;PSMD6;PSMC5;TEC;PSMD4;PSMB2;IRAK1;PSMB3;PSMC4;PSMD2;PSMD3;PSMC2;UBC;PLP2;LBP;P4HB;PAK2;SQSTM1
positive regulation of protein targeting to mitochondrion (GO:1903955)	6	0.000276825	0.020473	UGCG;GSK3A;VPS11;KCNN3;WDR46;ATG13
glycosphingolipid metabolic process (GO:0006687)	5	0.000320527	0.0233664	ARSA;UGCG;HEXA;ESYT1;LARGE1
mRNA processing (GO:0006397)	11	0.000325994	0.0234302	CPSF4;RBM15B;PRPF6;DHX8;CPSF1;PUF60;GPKOW;PCBP1;PRPF31;GTF2F1;SNRPA
regulation of cell cycle G2/M phase transition (GO:1902749)	6	0.000337339	0.0239089	TPX2;PPP2R1A;TUBB;CEP131;MAPRE1;CKAP5
IRE1-mediated unfolded protein response (GO:0036498)	5	0.000413145	0.0288805	GSK3A;CUL7;HSPA5;WFS1;ATP6V0D1
regulation of protein targeting to mitochondrion (GO:1903214)	6	0.000433608	0.0299014	UGCG;GSK3A;VPS11;KCNN3;WDR46;ATG13
regulation of cytokine-mediated signaling pathway (GO:0001959)	6	0.000489148	0.0332816	IRAK1;MADD;UBC;RBCK1;CD24;TRIM44
cell cycle G2/M phase transition (GO:0044839)	7	0.00053267	0.035766	PPP2R1A;TUBB;CEP131;UBC;AKAP8;MAPRE1;CKAP5
positive regulation of mitochondrion organization (GO:0010822)	7	0.000558286	0.0369992	UGCG;GSK3A;VPS11;HTT;KCNN3;ATG13;WDR46
proteolysis involved in cellular protein catabolic process (GO:0051603)	6	0.000582672	0.0381202	DDB1;VCP;PSMB2;PSMB3;UBC;CPVL
positive regulation of transcription, DNA-templated (GO:0045893)	25	0.000661438	0.0427256	CEBPB;SMARCD3;KMT2B;AATF;CAND2;KAT5;IRAK1;UBC;ERBB2;ZNF268;TRIM44;TEAD4;PAX3;HNRNPAB;SMARCA4;FOSL2;CREB3;PSMC5;PRPF6;CCNE1;MYOD1;PADI2;MMS19;MAPRE3;SQSTM1
positive regulation of protein metabolic process (GO:0051247)	6	0.000689518	0.0439827	DDB1;GSK3A;VCP;WFS1;SCAP;WWP2
Regulation of Apoptosis Homo sapiens R-HSA-169911	11	5.98007e-12	3.04984e-09	PSMD6;PSMC5;PSMD4;PSMB2;PSMB3;PSMC4;PSMD2;PSMD3;UBC;PSMC2;PAK2
Mitotic G2-G2/M phases Homo sapiens R-HSA-453274	17	1.07679e-11	3.29496e-09	NUMA1;TUBB;CEP131;CKAP5;TPX2;PSMD6;PSMC5;PSMD4;PSMB2;PPP2R1A;PSMB3;PSMC4;PSMD2;PSMD3;UBC;PSMC2;MAPRE1
G2/M Transition Homo sapiens R-HSA-69275	17	8.94399e-12	3.42108e-09	NUMA1;TUBB;CEP131;CKAP5;TPX2;PSMD6;PSMC5;PSMD4;PSMB2;PPP2R1A;PSMB3;PSMC4;PSMD2;PSMD3;UBC;PSMC2;MAPRE1
Host Interactions of HIV factors Homo sapiens R-HSA-162909	15	1.36593e-11	3.48313e-09	RANGAP1;AP2A2;NUP93;PSMD6;PSMC5;PSMD4;PSMB2;PSMB3;PSMC4;PSMD2;PSMD3;UBC;PSMC2;PAK2;KPNB1
Hedgehog ligand biogenesis Homo sapiens R-HSA-5358346	12	4.86521e-12	3.72189e-09	PSMD6;VCP;PSMC5;PSMD4;PSMB2;PSMB3;PSMC4;PSMD2;PSMD3;UBC;PSMC2;P4HB
Hh mutants that don't undergo autocatalytic processing are degraded by ERAD Homo sapiens R-HSA-5362768	11	1.82523e-11	3.98943e-09	PSMD6;VCP;PSMC5;PSMD4;PSMB2;PSMB3;PSMC4;PSMD2;PSMD3;UBC;PSMC2
Hh mutants abrogate ligand secretion Homo sapiens R-HSA-5387390	11	2.76069e-11	5.27982e-09	PSMD6;VCP;PSMC5;PSMD4;PSMB2;PSMB3;PSMC4;PSMD2;PSMD3;UBC;PSMC2
SCF(Skp2)-mediated degradation of p27/p21 Homo sapiens R-HSA-187577	11	4.1074e-11	6.28432e-09	PSMD6;PSMC5;PSMD4;PSMB2;CCNE1;PSMB3;PSMC4;PSMD2;PSMD3;UBC;PSMC2
The role of GTSE1 in G2/M progression after G2 checkpoint Homo sapiens R-HSA-8852276	11	4.1074e-11	6.98257e-09	PSMD6;PSMC5;PSMD4;PSMB2;PSMB3;PSMC4;PSMD2;PSMD3;UBC;PSMC2;MAPRE1
Regulation of activated PAK-2p34 by proteasome mediated degradation Homo sapiens R-HSA-211733	11	4.70975e-12	7.20591e-09	PSMD6;PSMC5;PSMD4;PSMB2;PSMB3;PSMC4;PSMD2;PSMD3;UBC;PSMC2;PAK2
p53-Dependent G1 DNA Damage Response Homo sapiens R-HSA-69563	11	8.69475e-11	1.10858e-08	PSMD6;PSMC5;PSMD4;PSMB2;CCNE1;PSMB3;PSMC4;PSMD2;PSMD3;UBC;PSMC2
p53-Dependent G1/S DNA damage checkpoint Homo sapiens R-HSA-69580	11	8.69475e-11	1.20936e-08	PSMD6;PSMC5;PSMD4;PSMB2;CCNE1;PSMB3;PSMC4;PSMD2;PSMD3;UBC;PSMC2
G1/S DNA Damage Checkpoints Homo sapiens R-HSA-69615	11	1.23962e-10	1.45894e-08	PSMD6;PSMC5;PSMD4;PSMB2;CCNE1;PSMB3;PSMC4;PSMD2;PSMD3;UBC;PSMC2
Ubiquitin-dependent degradation of Cyclin D Homo sapiens R-HSA-75815	10	1.54545e-10	1.47783e-08	PSMD6;PSMC5;PSMD4;PSMB2;PSMB3;PSMC4;PSMD2;PSMD3;UBC;PSMC2
Ubiquitin-dependent degradation of Cyclin D1 Homo sapiens R-HSA-69229	10	1.54545e-10	1.57636e-08	PSMD6;PSMC5;PSMD4;PSMB2;PSMB3;PSMC4;PSMD2;PSMD3;UBC;PSMC2
Cyclin A:Cdk2-associated events at S phase entry Homo sapiens R-HSA-69656	11	2.43014e-10	1.61657e-08	PSMD6;PSMC5;PSMD4;PSMB2;CCNE1;PSMB3;PSMC4;PSMD2;PSMD3;UBC;PSMC2
Autodegradation of the E3 ubiquitin ligase COP1 Homo sapiens R-HSA-349425	10	1.90397e-10	1.61838e-08	PSMD6;PSMC5;PSMD4;PSMB2;PSMB3;PSMC4;PSMD2;PSMD3;UBC;PSMC2
Ubiquitin Mediated Degradation of Phosphorylated Cdc25A Homo sapiens R-HSA-69601	10	2.33473e-10	1.6237e-08	PSMD6;PSMC5;PSMD4;PSMB2;PSMB3;PSMC4;PSMD2;PSMD3;UBC;PSMC2
Cyclin E associated events during G1/S transition Homo sapiens R-HSA-69202	11	2.06256e-10	1.6609e-08	PSMD6;PSMC5;PSMD4;PSMB2;CCNE1;PSMB3;PSMC4;PSMD2;PSMD3;UBC;PSMC2
CDK-mediated phosphorylation and removal of Cdc6 Homo sapiens R-HSA-69017	10	1.54545e-10	1.68895e-08	PSMD6;PSMC5;PSMD4;PSMB2;PSMB3;PSMC4;PSMD2;PSMD3;UBC;PSMC2
p53-Independent G1/S DNA damage checkpoint Homo sapiens R-HSA-69613	10	2.33473e-10	1.70101e-08	PSMD6;PSMC5;PSMD4;PSMB2;PSMB3;PSMC4;PSMD2;PSMD3;UBC;PSMC2
Vpu mediated degradation of CD4 Homo sapiens R-HSA-180534	10	1.90397e-10	1.71358e-08	PSMD6;PSMC5;PSMD4;PSMB2;PSMB3;PSMC4;PSMD2;PSMD3;UBC;PSMC2
p53-Independent DNA Damage Response Homo sapiens R-HSA-69610	10	2.33473e-10	1.78607e-08	PSMD6;PSMC5;PSMD4;PSMB2;PSMB3;PSMC4;PSMD2;PSMD3;UBC;PSMC2
Vif-mediated degradation of APOBEC3G Homo sapiens R-HSA-180585	10	2.85013e-10	1.81696e-08	PSMD6;PSMC5;PSMD4;PSMB2;PSMB3;PSMC4;PSMD2;PSMD3;UBC;PSMC2
Degradation of AXIN Homo sapiens R-HSA-4641257	10	3.46439e-10	1.89304e-08	PSMD6;PSMC5;PSMD4;PSMB2;PSMB3;PSMC4;PSMD2;PSMD3;UBC;PSMC2
AUF1 (hnRNP D0) binds and destabilizes mRNA Homo sapiens R-HSA-450408	10	3.46439e-10	1.96315e-08	PSMD6;PSMC5;PSMD4;PSMB2;PSMB3;PSMC4;PSMD2;PSMD3;UBC;PSMC2
Stabilization of p53 Homo sapiens R-HSA-69541	10	3.46439e-10	2.03866e-08	PSMD6;PSMC5;PSMD4;PSMB2;PSMB3;PSMC4;PSMD2;PSMD3;UBC;PSMC2
SCF-beta-TrCP mediated degradation of Emi1 Homo sapiens R-HSA-174113	10	3.46439e-10	2.12021e-08	PSMD6;PSMC5;PSMD4;PSMB2;PSMB3;PSMC4;PSMD2;PSMD3;UBC;PSMC2
Degradation of DVL Homo sapiens R-HSA-4641258	10	5.05649e-10	2.66774e-08	PSMD6;PSMC5;PSMD4;PSMB2;PSMB3;PSMC4;PSMD2;PSMD3;UBC;PSMC2
CDT1 association with the CDC6:ORC:origin complex Homo sapiens R-HSA-68827	10	7.26869e-10	3.58745e-08	PSMD6;PSMC5;PSMD4;PSMB2;PSMB3;PSMC4;PSMD2;PSMD3;UBC;PSMC2
NIK-->noncanonical NF-kB signaling Homo sapiens R-HSA-5676590	10	7.26869e-10	3.70703e-08	PSMD6;PSMC5;PSMD4;PSMB2;PSMB3;PSMC4;PSMD2;PSMD3;UBC;PSMC2
Degradation of GLI2 by the proteasome Homo sapiens R-HSA-5610783	10	8.6683e-10	3.90073e-08	PSMD6;PSMC5;PSMD4;PSMB2;PSMB3;PSMC4;PSMD2;PSMD3;UBC;PSMC2
GLI3 is processed to GLI3R by the proteasome Homo sapiens R-HSA-5610785	10	8.6683e-10	4.01894e-08	PSMD6;PSMC5;PSMD4;PSMB2;PSMB3;PSMC4;PSMD2;PSMD3;UBC;PSMC2
Degradation of GLI1 by the proteasome Homo sapiens R-HSA-5610780	10	8.6683e-10	4.14453e-08	PSMD6;PSMC5;PSMD4;PSMB2;PSMB3;PSMC4;PSMD2;PSMD3;UBC;PSMC2
Dectin-1 mediated noncanonical NF-kB signaling Homo sapiens R-HSA-5607761	10	1.22045e-09	5.33509e-08	PSMD6;PSMC5;PSMD4;PSMB2;PSMB3;PSMC4;PSMD2;PSMD3;UBC;PSMC2
Autodegradation of Cdh1 by Cdh1:APC/C Homo sapiens R-HSA-174084	10	1.44122e-09	6.12516e-08	PSMD6;PSMC5;PSMD4;PSMB2;PSMB3;PSMC4;PSMD2;PSMD3;UBC;PSMC2
Degradation of beta-catenin by the destruction complex Homo sapiens R-HSA-195253	11	1.64562e-09	6.80487e-08	PSMD6;PSMC5;PSMD4;PSMB2;PPP2R1A;PSMB3;PSMC4;PSMD2;PSMD3;UBC;PSMC2
Asymmetric localization of PCP proteins Homo sapiens R-HSA-4608870	10	1.69674e-09	6.83162e-08	PSMD6;PSMC5;PSMD4;PSMB2;PSMB3;PSMC4;PSMD2;PSMD3;UBC;PSMC2
ER-Phagosome pathway Homo sapiens R-HSA-1236974	10	2.3313e-09	9.14585e-08	PSMD6;PSMC5;PSMD4;PSMB2;PSMB3;PSMC4;PSMD2;PSMD3;UBC;PSMC2
Activation of NF-kappaB in B cells Homo sapiens R-HSA-1169091	10	2.7213e-09	1.01551e-07	PSMD6;PSMC5;PSMD4;PSMB2;PSMB3;PSMC4;PSMD2;PSMD3;UBC;PSMC2
APC/C:Cdc20 mediated degradation of Securin Homo sapiens R-HSA-174154	10	2.7213e-09	1.0409e-07	PSMD6;PSMC5;PSMD4;PSMB2;PSMB3;PSMC4;PSMD2;PSMD3;UBC;PSMC2
Cross-presentation of soluble exogenous antigens (endosomes) Homo sapiens R-HSA-1236978	9	2.92123e-09	1.06416e-07	PSMD6;PSMC5;PSMD4;PSMB2;PSMB3;PSMC4;PSMD2;PSMD3;PSMC2
Assembly of the pre-replicative complex Homo sapiens R-HSA-68867	10	3.1681e-09	1.10163e-07	PSMD6;PSMC5;PSMD4;PSMB2;PSMB3;PSMC4;PSMD2;PSMD3;UBC;PSMC2
Regulation of RAS by GAPs Homo sapiens R-HSA-5658442	10	3.1681e-09	1.12725e-07	PSMD6;PSMC5;PSMD4;PSMB2;PSMB3;PSMC4;PSMD2;PSMD3;UBC;PSMC2
Regulation of ornithine decarboxylase (ODC) Homo sapiens R-HSA-350562	9	3.52857e-09	1.17363e-07	PSMD6;PSMC5;PSMD4;PSMB2;PSMB3;PSMC4;PSMD2;PSMD3;PSMC2
Separation of Sister Chromatids Homo sapiens R-HSA-2467813	14	3.49762e-09	1.18919e-07	RANGAP1;CKAP5;PSMD6;PSMC5;PSMD4;PSMB2;PPP2R1A;PSMB3;PSMC4;PSMD2;PSMD3;UBC;PSMC2;MAPRE1
HIV Infection Homo sapiens R-HSA-162906	16	3.68547e-09	1.19974e-07	GTF2F1;RANGAP1;AP2A2;NUP93;PSMD6;PSMC5;PSMD4;PSMB2;PSMB3;PSMC4;PSMD2;PSMD3;PSMC2;UBC;PAK2;KPNB1
G1/S Transition Homo sapiens R-HSA-69206	12	4.11051e-09	1.31022e-07	PSMD6;PSMC5;PSMD4;PSMB2;PPP2R1A;CCNE1;PSMB3;PSMC4;PSMD2;PSMD3;UBC;PSMC2
Orc1 removal from chromatin Homo sapiens R-HSA-68949	10	4.92371e-09	1.50666e-07	PSMD6;PSMC5;PSMD4;PSMB2;PSMB3;PSMC4;PSMD2;PSMD3;UBC;PSMC2
PCP/CE pathway Homo sapiens R-HSA-4086400	11	5.09888e-09	1.52966e-07	PSMD6;PSMC5;PSMD4;PSMB2;PSMB3;PSMC4;PSMD2;PSMD3;UBC;PSMC2;AP2A2
Switching of origins to a post-replicative state Homo sapiens R-HSA-69052	10	4.92371e-09	1.5374e-07	PSMD6;PSMC5;PSMD4;PSMB2;PSMB3;PSMC4;PSMD2;PSMD3;UBC;PSMC2
MAPK6/MAPK4 signaling Homo sapiens R-HSA-5687128	11	5.73568e-09	1.62511e-07	PSMD6;PSMC5;PSMD4;PSMB2;PSMB3;PSMC4;PSMD2;PSMD3;UBC;PSMC2;PAK2
Cdc20:Phospho-APC/C mediated degradation of Cyclin A Homo sapiens R-HSA-174184	10	5.67603e-09	1.63855e-07	PSMD6;PSMC5;PSMD4;PSMB2;PSMB3;PSMC4;PSMD2;PSMD3;UBC;PSMC2
APC/C:Cdh1 mediated degradation of Cdc20 and other APC/C:Cdh1 targeted proteins in late mitosis/early G1 Homo sapiens R-HSA-174178	10	5.67603e-09	1.67006e-07	PSMD6;PSMC5;PSMD4;PSMB2;PSMB3;PSMC4;PSMD2;PSMD3;UBC;PSMC2
Removal of licensing factors from origins Homo sapiens R-HSA-69300	10	6.52844e-09	1.78366e-07	PSMD6;PSMC5;PSMD4;PSMB2;PSMB3;PSMC4;PSMD2;PSMD3;UBC;PSMC2
APC:Cdc20 mediated degradation of cell cycle proteins prior to satisfation of the cell cycle checkpoint Homo sapiens R-HSA-179419	10	6.52844e-09	1.81609e-07	PSMD6;PSMC5;PSMD4;PSMB2;PSMB3;PSMC4;PSMD2;PSMD3;UBC;PSMC2
Mitotic Anaphase Homo sapiens R-HSA-68882	14	8.18874e-09	2.19803e-07	RANGAP1;CKAP5;PSMD6;PSMC5;PSMD4;PSMB2;PPP2R1A;PSMB3;PSMC4;PSMD2;PSMD3;UBC;PSMC2;MAPRE1
APC/C:Cdc20 mediated degradation of mitotic proteins Homo sapiens R-HSA-176409	10	8.58007e-09	2.26336e-07	PSMD6;PSMC5;PSMD4;PSMB2;PSMB3;PSMC4;PSMD2;PSMD3;UBC;PSMC2
Mitotic Metaphase and Anaphase Homo sapiens R-HSA-2555396	14	8.8192e-09	2.28701e-07	RANGAP1;CKAP5;PSMD6;PSMC5;PSMD4;PSMB2;PPP2R1A;PSMB3;PSMC4;PSMD2;PSMD3;UBC;PSMC2;MAPRE1
Regulation of DNA replication Homo sapiens R-HSA-69304	10	9.80534e-09	2.45937e-07	PSMD6;PSMC5;PSMD4;PSMB2;PSMB3;PSMC4;PSMD2;PSMD3;UBC;PSMC2
Synthesis of DNA Homo sapiens R-HSA-69239	11	1.01137e-08	2.4958e-07	PSMD6;PSMC5;PSMD4;PSMB2;PSMB3;PSMC4;PSMD2;PSMD3;UBC;POLD2;PSMC2
Activation of APC/C and APC/C:Cdc20 mediated degradation of mitotic proteins Homo sapiens R-HSA-176814	10	9.80534e-09	2.50036e-07	PSMD6;PSMC5;PSMD4;PSMB2;PSMB3;PSMC4;PSMD2;PSMD3;UBC;PSMC2
S Phase Homo sapiens R-HSA-69242	12	1.31946e-08	3.20441e-07	PSMD6;PSMC5;PSMD4;PSMB2;CCNE1;PSMB3;PSMC4;PSMD2;PSMD3;UBC;POLD2;PSMC2
Regulation of APC/C activators between G1/S and early anaphase Homo sapiens R-HSA-176408	10	1.63987e-08	3.92032e-07	PSMD6;PSMC5;PSMD4;PSMB2;PSMB3;PSMC4;PSMD2;PSMD3;UBC;PSMC2
M/G1 Transition Homo sapiens R-HSA-68874	10	2.36584e-08	5.32313e-07	PSMD6;PSMC5;PSMD4;PSMB2;PSMB3;PSMC4;PSMD2;PSMD3;UBC;PSMC2
DNA Replication Pre-Initiation Homo sapiens R-HSA-69002	10	2.36584e-08	5.40258e-07	PSMD6;PSMC5;PSMD4;PSMB2;PSMB3;PSMC4;PSMD2;PSMD3;UBC;PSMC2
Antigen processing-Cross presentation Homo sapiens R-HSA-1236975	10	2.36584e-08	5.48444e-07	PSMD6;PSMC5;PSMD4;PSMB2;PSMB3;PSMC4;PSMD2;PSMD3;UBC;PSMC2
DNA Replication Homo sapiens R-HSA-69306	11	2.345e-08	5.51978e-07	PSMD6;PSMC5;PSMD4;PSMB2;PSMB3;PSMC4;PSMD2;PSMD3;UBC;POLD2;PSMC2
Apoptosis Homo sapiens R-HSA-109581	13	3.37008e-08	7.16143e-07	PSMD6;PSMC5;PSMD4;PSMB2;PSMB3;PSMC4;PSMD2;PSMD3;UBC;PSMC2;MAPT;PAK2;KPNB1
Regulation of mitotic cell cycle Homo sapiens R-HSA-453276	10	3.36219e-08	7.24527e-07	PSMD6;PSMC5;PSMD4;PSMB2;PSMB3;PSMC4;PSMD2;PSMD3;UBC;PSMC2
Antigen processing: Ubiquitination & Proteasome degradation Homo sapiens R-HSA-983168	16	3.46642e-08	7.26523e-07	CUL7;MGRN1;PSMD6;PSMC5;RNF114;PSMD4;PSMB2;PSMB3;PSMC4;PSMD2;PSMD3;PSMC2;UBC;TRIP12;UBA1;RBCK1
APC/C-mediated degradation of cell cycle proteins Homo sapiens R-HSA-174143	10	3.36219e-08	7.34878e-07	PSMD6;PSMC5;PSMD4;PSMB2;PSMB3;PSMC4;PSMD2;PSMD3;UBC;PSMC2
Hedgehog 'on' state Homo sapiens R-HSA-5632684	10	3.36219e-08	7.45528e-07	PSMD6;PSMC5;PSMD4;PSMB2;PSMB3;PSMC4;PSMD2;PSMD3;UBC;PSMC2
Regulation of mRNA stability by proteins that bind AU-rich elements Homo sapiens R-HSA-450531	10	3.76819e-08	7.58596e-07	PSMD6;PSMC5;PSMD4;PSMB2;PSMB3;PSMC4;PSMD2;PSMD3;UBC;PSMC2
Mitotic G1-G1/S phases Homo sapiens R-HSA-453279	12	3.74155e-08	7.63277e-07	PSMD6;PSMC5;PSMD4;PSMB2;PPP2R1A;CCNE1;PSMB3;PSMC4;PSMD2;PSMD3;UBC;PSMC2
Signaling by Hedgehog Homo sapiens R-HSA-5358351	12	3.74155e-08	7.73592e-07	PSMD6;VCP;PSMC5;PSMD4;PSMB2;PSMB3;PSMC4;PSMD2;PSMD3;UBC;PSMC2;P4HB
Programmed Cell Death Homo sapiens R-HSA-5357801	13	4.18727e-08	8.32017e-07	PSMD6;PSMC5;PSMD4;PSMB2;PSMB3;PSMC4;PSMD2;PSMD3;UBC;PSMC2;MAPT;PAK2;KPNB1
Cell Cycle, Mitotic Homo sapiens R-HSA-69278	21	4.88314e-08	9.57847e-07	NUMA1;TUBB;CEP131;RANGAP1;CKAP5;NUP93;TPX2;PSMD6;PSMC5;PSMD4;PSMB2;PPP2R1A;PSMB3;PSMC4;CCNE1;PSMD2;PSMD3;PSMC2;UBC;POLD2;MAPRE1
Class I MHC mediated antigen processing & presentation Homo sapiens R-HSA-983169	17	5.45078e-08	1.05566e-06	CUL7;HSPA5;MGRN1;PSMD6;PSMC5;RNF114;PSMD4;PSMB2;PSMB3;PSMC4;PSMD2;PSMD3;PSMC2;UBC;TRIP12;UBA1;RBCK1
TCR signaling Homo sapiens R-HSA-202403	11	7.94416e-08	1.51932e-06	PSMD6;PSMC5;PSMD4;PSMB2;PSMB3;PSMC4;PSMD2;PSMD3;UBC;PSMC2;PAK2
Cell Cycle Homo sapiens R-HSA-1640170	23	8.41583e-08	1.58966e-06	NUMA1;TUBB;CEP131;RANGAP1;CKAP5;NUP93;TPX2;PSMD6;PSMC5;PSMD4;KAT5;PSMB2;PPP2R1A;PSMB3;PSMC4;CCNE1;PSMD2;PSMD3;PSMC2;UBC;POLD2;NHP2;MAPRE1
TNFR2 non-canonical NF-kB pathway Homo sapiens R-HSA-5668541	10	9.86265e-08	1.84023e-06	PSMD6;PSMC5;PSMD4;PSMB2;PSMB3;PSMC4;PSMD2;PSMD3;UBC;PSMC2
C-type lectin receptors (CLRs) Homo sapiens R-HSA-5621481	11	1.21926e-07	2.24755e-06	PSMD6;PSMC5;PSMD4;PSMB2;PSMB3;PSMC4;PSMD2;PSMD3;UBC;PSMC2;PAK2
Hedgehog 'off' state Homo sapiens R-HSA-5610787	10	1.46325e-07	2.60323e-06	PSMD6;PSMC5;PSMD4;PSMB2;PSMB3;PSMC4;PSMD2;PSMD3;UBC;PSMC2
Downstream TCR signaling Homo sapiens R-HSA-202424	10	1.46325e-07	2.63385e-06	PSMD6;PSMC5;PSMD4;PSMB2;PSMB3;PSMC4;PSMD2;PSMD3;UBC;PSMC2
CLEC7A (Dectin-1) signaling Homo sapiens R-HSA-5607764	10	1.46325e-07	2.66521e-06	PSMD6;PSMC5;PSMD4;PSMB2;PSMB3;PSMC4;PSMD2;PSMD3;UBC;PSMC2
Gene Expression Homo sapiens R-HSA-74160	42	1.93902e-07	3.41001e-06	SMARCD3;RPN1;DDX21;PWP2;WDR46;LAGE3;FBL;PSMD6;PSMD4;KAT5;PSMB2;PPP2R1A;PSMB3;PSMD2;PCBP1;PSMD3;UBC;EIF4H;ZNF268;TEAD4;UPF1;CPSF4;EIF2B4;EIF2B2;CPSF1;GPKOW;GTF2F1;DDOST;BYSL;NUP93;TPX2;PSMC5;PRPF6;PSMC4;CCNE1;PSMC2;CNOT3;NHP2;PRPF31;FARSA;INTS9;SNRPA
Downstream signaling events of B Cell Receptor (BCR) Homo sapiens R-HSA-1168372	13	2.30662e-07	4.01037e-06	GSK3A;PSMD6;PSMC5;PSMD4;PSMB2;PPP2R1A;PSMB3;PSMC4;PSMD2;PSMD3;UBC;ERBB2;PSMC2
Axon guidance Homo sapiens R-HSA-422475	21	2.99708e-07	5.15228e-06	RANBP9;ARPC4;AP2A2;RHOB;PSMD6;PSMC5;PSMD4;PSMB2;PPP2R1A;PSMB3;PSMC4;PSMD2;GPC1;PSMD3;PSMC2;UBC;ERBB2;ABL2;CD24;PAK2;VCL
M Phase Homo sapiens R-HSA-68886	15	3.20841e-07	5.4543e-06	RANGAP1;CKAP5;NUP93;PSMD6;PSMC5;PSMD4;PSMB2;PPP2R1A;PSMB3;PSMC4;PSMD2;PSMD3;PSMC2;UBC;MAPRE1
TCF dependent signaling in response to WNT Homo sapiens R-HSA-201681	13	3.48473e-07	5.85895e-06	SMARCA4;PSMD6;PSMC5;PSMD4;KAT5;PSMB2;PPP2R1A;PSMB3;PSMC4;PSMD2;PSMD3;PSMC2;UBC
Infectious disease Homo sapiens R-HSA-5663205	17	3.57616e-07	5.94731e-06	CPSF4;GTF2F1;RANGAP1;AP2A2;NUP93;PSMD6;PSMC5;PSMD4;PSMB2;PSMB3;PSMC4;PSMD2;PSMD3;PSMC2;UBC;PAK2;KPNB1
Metabolism of polyamines Homo sapiens R-HSA-351202	9	3.74639e-07	6.16342e-06	PSMD6;PSMC5;PSMD4;PSMB2;PSMB3;PSMC4;PSMD2;PSMD3;PSMC2
FCERI mediated NF-kB activation Homo sapiens R-HSA-2871837	10	4.31397e-07	7.02168e-06	PSMD6;PSMC5;PSMD4;PSMB2;PSMB3;PSMC4;PSMD2;PSMD3;UBC;PSMC2
Beta-catenin independent WNT signaling Homo sapiens R-HSA-3858494	11	6.04083e-07	9.72891e-06	PSMD6;PSMC5;PSMD4;PSMB2;PSMB3;PSMC4;PSMD2;PSMD3;UBC;PSMC2;AP2A2
Developmental Biology Homo sapiens R-HSA-1266738	26	6.41192e-07	1.0219e-05	CEBPB;SMARCD3;AP2A2;PSMD6;PSMD4;PSMB2;PPP2R1A;PSMB3;PSMD2;GPC1;PSMD3;UBC;ERBB2;ABL2;PAK2;RANBP9;ARPC4;RHOB;DRAP1;PSMC5;PSMC4;MYOD1;PSMC2;CDH15;CD24;VCL
Diseases of signal transduction Homo sapiens R-HSA-5663202	15	7.99863e-07	1.26164e-05	VCP;GSK3A;GTF2F1;PSMD6;PSMC5;PSMD4;PSMB2;PPP2R1A;PSMB3;PSMC4;PSMD2;PSMD3;PSMC2;UBC;ERBB2
G2/M Checkpoints Homo sapiens R-HSA-69481	11	9.07754e-07	1.40289e-05	PSMD6;PSMC5;PSMD4;KAT5;PSMB2;PSMB3;PSMC4;PSMD2;PSMD3;UBC;PSMC2
Cell Cycle Checkpoints Homo sapiens R-HSA-69620	12	9.00045e-07	1.40517e-05	PSMD6;PSMC5;PSMD4;KAT5;PSMB2;CCNE1;PSMB3;PSMC4;PSMD2;PSMD3;UBC;PSMC2
Interleukin-3, 5 and GM-CSF signaling Homo sapiens R-HSA-512988	14	1.32763e-06	2.03127e-05	PSMD6;PSMC5;TEC;PSMD4;PSMB2;PPP2R1A;PSMB3;PSMC4;PSMD2;PSMD3;PSMC2;UBC;ERBB2;VCL
Signaling by the B Cell Receptor (BCR) Homo sapiens R-HSA-983705	13	2.06774e-06	3.13232e-05	GSK3A;PSMD6;PSMC5;PSMD4;PSMB2;PPP2R1A;PSMB3;PSMC4;PSMD2;PSMD3;PSMC2;UBC;ERBB2
Signaling by EGFR Homo sapiens R-HSA-177929	16	2.28277e-06	3.26414e-05	GSK3A;AP2A2;PSMD6;PSMC5;PSMD4;PSMB2;PPP2R1A;PSMB3;PSMC4;HGS;PSMD2;PSMD3;PSMC2;UBC;ERBB2;VCL
RAF/MAP kinase cascade Homo sapiens R-HSA-5673001	13	2.27312e-06	3.28101e-05	PSMD6;PSMC5;PSMD4;PSMB2;PPP2R1A;PSMB3;PSMC4;PSMD2;PSMD3;PSMC2;UBC;ERBB2;VCL
FRS-mediated FGFR1 signaling Homo sapiens R-HSA-5654693	13	2.38244e-06	3.28391e-05	PSMD6;PSMC5;PSMD4;PSMB2;PPP2R1A;PSMB3;PSMC4;PSMD2;PSMD3;PSMC2;UBC;ERBB2;VCL
SHC1 events in ERBB4 signaling Homo sapiens R-HSA-1250347	13	2.27312e-06	3.31226e-05	PSMD6;PSMC5;PSMD4;PSMB2;PPP2R1A;PSMB3;PSMC4;PSMD2;PSMD3;PSMC2;UBC;ERBB2;VCL
FRS-mediated FGFR3 signaling Homo sapiens R-HSA-5654706	13	2.38244e-06	3.31376e-05	PSMD6;PSMC5;PSMD4;PSMB2;PPP2R1A;PSMB3;PSMC4;PSMD2;PSMD3;PSMC2;UBC;ERBB2;VCL
SOS-mediated signalling Homo sapiens R-HSA-112412	13	2.27312e-06	3.3441e-05	PSMD6;PSMC5;PSMD4;PSMB2;PPP2R1A;PSMB3;PSMC4;PSMD2;PSMD3;PSMC2;UBC;ERBB2;VCL
FRS-mediated FGFR4 signaling Homo sapiens R-HSA-5654712	13	2.38244e-06	3.34417e-05	PSMD6;PSMC5;PSMD4;PSMB2;PPP2R1A;PSMB3;PSMC4;PSMD2;PSMD3;PSMC2;UBC;ERBB2;VCL
FRS-mediated FGFR2 signaling Homo sapiens R-HSA-5654700	13	2.38244e-06	3.37513e-05	PSMD6;PSMC5;PSMD4;PSMB2;PPP2R1A;PSMB3;PSMC4;PSMD2;PSMD3;PSMC2;UBC;ERBB2;VCL
SHC1 events in EGFR signaling Homo sapiens R-HSA-180336	13	2.27312e-06	3.37657e-05	PSMD6;PSMC5;PSMD4;PSMB2;PPP2R1A;PSMB3;PSMC4;PSMD2;PSMD3;PSMC2;UBC;ERBB2;VCL
GRB2 events in EGFR signaling Homo sapiens R-HSA-179812	13	2.27312e-06	3.40967e-05	PSMD6;PSMC5;PSMD4;PSMB2;PPP2R1A;PSMB3;PSMC4;PSMD2;PSMD3;PSMC2;UBC;ERBB2;VCL
Signalling to p38 via RIT and RIN Homo sapiens R-HSA-187706	13	2.73898e-06	3.70854e-05	PSMD6;PSMC5;PSMD4;PSMB2;PPP2R1A;PSMB3;PSMC4;PSMD2;PSMD3;PSMC2;UBC;ERBB2;VCL
ARMS-mediated activation Homo sapiens R-HSA-170984	13	2.73898e-06	3.74165e-05	PSMD6;PSMC5;PSMD4;PSMB2;PPP2R1A;PSMB3;PSMC4;PSMD2;PSMD3;PSMC2;UBC;ERBB2;VCL
Frs2-mediated activation Homo sapiens R-HSA-170968	13	2.86793e-06	3.8156e-05	PSMD6;PSMC5;PSMD4;PSMB2;PPP2R1A;PSMB3;PSMC4;PSMD2;PSMD3;PSMC2;UBC;ERBB2;VCL
Signalling by NGF Homo sapiens R-HSA-166520	18	2.85772e-06	3.83536e-05	GSK3A;AATF;AP2A2;PSMD6;PSMC5;PSMD4;PSMB2;IRAK1;PPP2R1A;PSMB3;PSMC4;PSMD2;PSMD3;PSMC2;UBC;ERBB2;SQSTM1;VCL
MAPK1/MAPK3 signaling Homo sapiens R-HSA-5684996	13	3.00224e-06	3.95985e-05	PSMD6;PSMC5;PSMD4;PSMB2;PPP2R1A;PSMB3;PSMC4;PSMD2;PSMD3;PSMC2;UBC;ERBB2;VCL
Prolonged ERK activation events Homo sapiens R-HSA-169893	13	3.1421e-06	4.1089e-05	PSMD6;PSMC5;PSMD4;PSMB2;PPP2R1A;PSMB3;PSMC4;PSMD2;PSMD3;PSMC2;UBC;ERBB2;VCL
Signaling by Leptin Homo sapiens R-HSA-2586552	13	3.28771e-06	4.26287e-05	PSMD6;PSMC5;PSMD4;PSMB2;PPP2R1A;PSMB3;PSMC4;PSMD2;PSMD3;PSMC2;UBC;ERBB2;VCL
Interleukin receptor SHC signaling Homo sapiens R-HSA-912526	13	3.59698e-06	4.54825e-05	PSMD6;PSMC5;PSMD4;PSMB2;PPP2R1A;PSMB3;PSMC4;PSMD2;PSMD3;PSMC2;UBC;ERBB2;VCL
Signaling by SCF-KIT Homo sapiens R-HSA-1433557	15	3.57202e-06	4.55433e-05	GSK3A;PSMD6;PSMC5;TEC;PSMD4;PSMB2;PPP2R1A;PSMB3;PSMC4;PSMD2;PSMD3;PSMC2;UBC;ERBB2;VCL
MAPK family signaling cascades Homo sapiens R-HSA-5683057	14	3.56735e-06	4.5866e-05	PSMD6;PSMC5;PSMD4;PSMB2;PPP2R1A;PSMB3;PSMC4;PSMD2;PSMD3;PSMC2;UBC;ERBB2;PAK2;VCL
Signalling to RAS Homo sapiens R-HSA-167044	13	3.76108e-06	4.71676e-05	PSMD6;PSMC5;PSMD4;PSMB2;PPP2R1A;PSMB3;PSMC4;PSMD2;PSMD3;PSMC2;UBC;ERBB2;VCL
Adaptive Immune System Homo sapiens R-HSA-1280218	24	4.14147e-06	5.11004e-05	DCTN5;CUL7;GSK3A;HSPA5;MGRN1;AP2A2;PSMD6;PSMC5;RNF114;PSMD4;PSMB2;PPP2R1A;PSMB3;PSMC4;PSMD2;PSMD3;PSMC2;UBC;ERBB2;TRIP12;UBA1;RBCK1;PAK2;DYNC1I1
VEGFR2 mediated cell proliferation Homo sapiens R-HSA-5218921	13	4.1093e-06	5.11156e-05	PSMD6;PSMC5;PSMD4;PSMB2;PPP2R1A;PSMB3;PSMC4;PSMD2;PSMD3;PSMC2;UBC;ERBB2;VCL
FCERI mediated MAPK activation Homo sapiens R-HSA-2871796	14	4.36398e-06	5.34151e-05	PSMD6;PSMC5;PSMD4;PSMB2;PPP2R1A;PSMB3;PSMC4;PSMD2;PSMD3;PSMC2;UBC;ERBB2;PAK2;VCL
Interleukin-2 signaling Homo sapiens R-HSA-451927	13	4.89245e-06	5.94084e-05	PSMD6;PSMC5;PSMD4;PSMB2;PPP2R1A;PSMB3;PSMC4;PSMD2;PSMD3;PSMC2;UBC;ERBB2;VCL
Signalling to ERKs Homo sapiens R-HSA-187687	13	5.10777e-06	6.15346e-05	PSMD6;PSMC5;PSMD4;PSMB2;PPP2R1A;PSMB3;PSMC4;PSMD2;PSMD3;PSMC2;UBC;ERBB2;VCL
Signaling by Wnt Homo sapiens R-HSA-195721	14	5.5261e-06	6.60542e-05	AP2A2;SMARCA4;PSMD6;PSMC5;PSMD4;KAT5;PSMB2;PPP2R1A;PSMB3;PSMC4;PSMD2;PSMD3;PSMC2;UBC
Signaling by Interleukins Homo sapiens R-HSA-449147	16	8.04366e-06	9.54015e-05	PSMD6;PSMC5;TEC;PSMD4;PSMB2;IRAK1;PPP2R1A;PSMB3;PSMC4;PSMD2;PSMD3;PSMC2;UBC;ERBB2;SQSTM1;VCL
NCAM signaling for neurite out-growth Homo sapiens R-HSA-375165	13	8.77481e-06	0.000103273	PSMD6;PSMC5;PSMD4;PSMB2;PPP2R1A;PSMB3;PSMC4;PSMD2;PSMD3;PSMC2;UBC;ERBB2;VCL
Fc epsilon receptor (FCERI) signaling Homo sapiens R-HSA-2454202	16	8.84718e-06	0.00010333	GSK3A;PSMD6;PSMC5;TEC;PSMD4;PSMB2;PPP2R1A;PSMB3;PSMC4;PSMD2;PSMD3;PSMC2;UBC;ERBB2;PAK2;VCL
Signaling by Insulin receptor Homo sapiens R-HSA-74752	14	1.00758e-05	0.000116787	PSMD6;PSMC5;PSMD4;PSMB2;PPP2R1A;PSMB3;PSMC4;PSMD2;PSMD3;PSMC2;UBC;ERBB2;ATP6V0D1;VCL
Signaling by FGFR2 Homo sapiens R-HSA-5654738	15	1.25851e-05	0.000144776	GSK3A;GTF2F1;PSMD6;PSMC5;PSMD4;PSMB2;PPP2R1A;PSMB3;PSMC4;PSMD2;PSMD3;PSMC2;UBC;ERBB2;VCL
VEGFA-VEGFR2 Pathway Homo sapiens R-HSA-4420097	14	1.38841e-05	0.000158528	PSMD6;PSMC5;PSMD4;PSMB2;PPP2R1A;PSMB3;PSMC4;PSMD2;PSMD3;PSMC2;UBC;ERBB2;PAK2;VCL
Signaling by FGFR Homo sapiens R-HSA-190236	15	1.47965e-05	0.000167693	GSK3A;GTF2F1;PSMD6;PSMC5;PSMD4;PSMB2;PPP2R1A;PSMB3;PSMC4;PSMD2;PSMD3;PSMC2;UBC;ERBB2;VCL
IRS-mediated signalling Homo sapiens R-HSA-112399	13	1.76035e-05	0.000198039	PSMD6;PSMC5;PSMD4;PSMB2;PPP2R1A;PSMB3;PSMC4;PSMD2;PSMD3;PSMC2;UBC;ERBB2;VCL
Signaling by VEGF Homo sapiens R-HSA-194138	14	1.8284e-05	0.000204194	PSMD6;PSMC5;PSMD4;PSMB2;PPP2R1A;PSMB3;PSMC4;PSMD2;PSMD3;PSMC2;UBC;ERBB2;PAK2;VCL
NGF signalling via TRKA from the plasma membrane Homo sapiens R-HSA-187037	15	1.90558e-05	0.000205319	GSK3A;AP2A2;PSMD6;PSMC5;PSMD4;PSMB2;PPP2R1A;PSMB3;PSMC4;PSMD2;PSMD3;PSMC2;UBC;ERBB2;VCL
Disease Homo sapiens R-HSA-1643685	22	1.89387e-05	0.000205505	CPSF4;VCP;GSK3A;GTF2F1;RANGAP1;AP2A2;NUP93;PSMD6;PSMC5;PSMD4;PSMB2;PPP2R1A;PSMB3;PSMC4;PSMD2;GPC1;PSMD3;PSMC2;UBC;ERBB2;PAK2;KPNB1
Downstream signaling of activated FGFR3 Homo sapiens R-HSA-5654708	14	1.89125e-05	0.000206686	GSK3A;PSMD6;PSMC5;PSMD4;PSMB2;PPP2R1A;PSMB3;PSMC4;PSMD2;PSMD3;PSMC2;UBC;ERBB2;VCL
Downstream signaling of activated FGFR4 Homo sapiens R-HSA-5654716	14	1.89125e-05	0.000208173	GSK3A;PSMD6;PSMC5;PSMD4;PSMB2;PPP2R1A;PSMB3;PSMC4;PSMD2;PSMD3;PSMC2;UBC;ERBB2;VCL
Insulin receptor signalling cascade Homo sapiens R-HSA-74751	13	1.9661e-05	0.000208898	PSMD6;PSMC5;PSMD4;PSMB2;PPP2R1A;PSMB3;PSMC4;PSMD2;PSMD3;PSMC2;UBC;ERBB2;VCL
Signaling by ERBB4 Homo sapiens R-HSA-1236394	14	1.95598e-05	0.000209277	GSK3A;PSMD6;PSMC5;PSMD4;PSMB2;PPP2R1A;PSMB3;PSMC4;PSMD2;PSMD3;PSMC2;UBC;ERBB2;VCL
Downstream signaling of activated FGFR2 Homo sapiens R-HSA-5654696	14	1.89125e-05	0.000209682	GSK3A;PSMD6;PSMC5;PSMD4;PSMB2;PPP2R1A;PSMB3;PSMC4;PSMD2;PSMD3;PSMC2;UBC;ERBB2;VCL
IRS-related events triggered by IGF1R Homo sapiens R-HSA-2428928	13	2.03922e-05	0.000212246	PSMD6;PSMC5;PSMD4;PSMB2;PPP2R1A;PSMB3;PSMC4;PSMD2;PSMD3;PSMC2;UBC;ERBB2;VCL
Signaling by Type 1 Insulin-like Growth Factor 1 Receptor (IGF1R) Homo sapiens R-HSA-2404192	13	2.03922e-05	0.000213699	PSMD6;PSMC5;PSMD4;PSMB2;PPP2R1A;PSMB3;PSMC4;PSMD2;PSMD3;PSMC2;UBC;ERBB2;VCL
Downstream signaling of activated FGFR1 Homo sapiens R-HSA-5654687	14	2.09135e-05	0.000214749	GSK3A;PSMD6;PSMC5;PSMD4;PSMB2;PPP2R1A;PSMB3;PSMC4;PSMD2;PSMD3;PSMC2;UBC;ERBB2;VCL
IGF1R signaling cascade Homo sapiens R-HSA-2428924	13	2.03922e-05	0.000215173	PSMD6;PSMC5;PSMD4;PSMB2;PPP2R1A;PSMB3;PSMC4;PSMD2;PSMD3;PSMC2;UBC;ERBB2;VCL
Signaling by FGFR4 Homo sapiens R-HSA-5654743	14	2.09135e-05	0.0002162	GSK3A;PSMD6;PSMC5;PSMD4;PSMB2;PPP2R1A;PSMB3;PSMC4;PSMD2;PSMD3;PSMC2;UBC;ERBB2;VCL
Signaling by FGFR3 Homo sapiens R-HSA-5654741	14	2.16208e-05	0.000220532	GSK3A;PSMD6;PSMC5;PSMD4;PSMB2;PPP2R1A;PSMB3;PSMC4;PSMD2;PSMD3;PSMC2;UBC;ERBB2;VCL
Signaling by FGFR1 Homo sapiens R-HSA-5654736	14	2.38706e-05	0.000241868	GSK3A;PSMD6;PSMC5;PSMD4;PSMB2;PPP2R1A;PSMB3;PSMC4;PSMD2;PSMD3;PSMC2;UBC;ERBB2;VCL
Downstream signal transduction Homo sapiens R-HSA-186763	14	2.80804e-05	0.000282652	GSK3A;PSMD6;PSMC5;PSMD4;PSMB2;PPP2R1A;PSMB3;PSMC4;PSMD2;PSMD3;PSMC2;UBC;ERBB2;VCL
DAP12 signaling Homo sapiens R-HSA-2424491	14	3.09082e-05	0.000309082	GSK3A;PSMD6;PSMC5;PSMD4;PSMB2;PPP2R1A;PSMB3;PSMC4;PSMD2;PSMD3;PSMC2;UBC;ERBB2;VCL
DAP12 interactions Homo sapiens R-HSA-2172127	14	4.9135e-05	0.00048816	GSK3A;PSMD6;PSMC5;PSMD4;PSMB2;PPP2R1A;PSMB3;PSMC4;PSMD2;PSMD3;PSMC2;UBC;ERBB2;VCL
Signaling by PDGF Homo sapiens R-HSA-186797	14	5.70172e-05	0.000562815	GSK3A;PSMD6;PSMC5;PSMD4;PSMB2;PPP2R1A;PSMB3;PSMC4;PSMD2;PSMD3;PSMC2;UBC;ERBB2;VCL
Metabolism of proteins Homo sapiens R-HSA-392499	27	5.80077e-05	0.000568922	DPAGT1;DCTN5;CUL7;GSK3A;GPAA1;USP11;RPN1;ARL2;LMAN2;UBC;EIF4H;DYNC1I1;ARSA;EIF2B4;EIF2B2;HSPA5;WFS1;IDH3G;TBCD;DOLK;RANGAP1;DDOST;ARFGAP2;NUP93;TUBB2A;CCNE1;ATP6V0D1
Immune System Homo sapiens R-HSA-168256	34	8.95556e-05	0.000872739	DCTN5;CUL7;GSK3A;MGRN1;AP2A2;PSMD6;RNF114;PSMD4;PSMB2;IRAK1;PPP2R1A;PSMB3;PSMD2;PSMD3;UBC;ERBB2;LBP;PAK2;DYNC1I1;HSPA5;ARPC4;DDOST;NUP93;PSMC5;TEC;PSMC4;PSMC2;TRIP12;UBA1;RBCK1;ATP6V0D1;SQSTM1;VCL;KPNB1
AURKA Activation by TPX2 Homo sapiens R-HSA-8854518	6	0.000144711	0.00140131	TPX2;PPP2R1A;TUBB;CEP131;MAPRE1;CKAP5
Cytokine Signaling in Immune system Homo sapiens R-HSA-1280215	18	0.00019252	0.00185255	NUP93;PSMD6;PSMC5;TEC;PSMD4;PSMB2;IRAK1;PPP2R1A;PSMB3;PSMC4;PSMD2;PSMD3;PSMC2;UBC;ERBB2;SQSTM1;VCL;KPNB1
Recruitment of mitotic centrosome proteins and complexes Homo sapiens R-HSA-380270	6	0.000241473	0.00229474	NUMA1;PPP2R1A;TUBB;CEP131;MAPRE1;CKAP5
Centrosome maturation Homo sapiens R-HSA-380287	6	0.000241473	0.00230909	NUMA1;PPP2R1A;TUBB;CEP131;MAPRE1;CKAP5
Gastrin-CREB signalling pathway via PKC and MAPK Homo sapiens R-HSA-881907	14	0.000338103	0.00319319	PSMD6;PSMC5;PSMD4;PSMB2;PPP2R1A;PSMB3;PSMC4;PSMD2;PSMD3;PSMC2;UBC;ERBB2;HCRT;VCL
NF-kB is activated and signals survival Homo sapiens R-HSA-209560	3	0.000350763	0.00325253	IRAK1;UBC;SQSTM1
p75NTR recruits signalling complexes Homo sapiens R-HSA-209543	3	0.000350763	0.00327237	IRAK1;UBC;SQSTM1
IRE1alpha activates chaperones Homo sapiens R-HSA-381070	5	0.000349442	0.00328004	GSK3A;CUL7;HSPA5;WFS1;ATP6V0D1
Regulation of PLK1 Activity at G2/M Transition Homo sapiens R-HSA-2565942	6	0.000407751	0.00375819	PPP2R1A;TUBB;CEP131;UBC;MAPRE1;CKAP5
Innate Immune System Homo sapiens R-HSA-168249	20	0.000660397	0.00605035	GSK3A;ARPC4;DDOST;PSMD6;PSMC5;TEC;PSMD4;PSMB2;IRAK1;PPP2R1A;PSMB3;PSMC4;PSMD2;PSMD3;PSMC2;UBC;ERBB2;LBP;PAK2;VCL
p75NTR signals via NF-kB Homo sapiens R-HSA-193639	3	0.000670197	0.00610358	IRAK1;UBC;SQSTM1
mRNA Splicing - Major Pathway Homo sapiens R-HSA-72163	7	0.000733295	0.0066387	PRPF6;CPSF1;GPKOW;PCBP1;PRPF31;GTF2F1;SNRPA
Loss of proteins required for interphase microtubule organization?from the centrosome Homo sapiens R-HSA-380284	5	0.00099633	0.00891454	PPP2R1A;TUBB;CEP131;MAPRE1;CKAP5
Loss of Nlp from mitotic centrosomes Homo sapiens R-HSA-380259	5	0.00099633	0.00896697	PPP2R1A;TUBB;CEP131;MAPRE1;CKAP5
mRNA Splicing Homo sapiens R-HSA-72172	7	0.00111885	0.00995257	PRPF6;CPSF1;GPKOW;PCBP1;PRPF31;GTF2F1;SNRPA
Processing of Capped Intron-Containing Pre-mRNA Homo sapiens R-HSA-72203	8	0.00140817	0.0124538	NUP93;PRPF6;CPSF1;GPKOW;PCBP1;PRPF31;GTF2F1;SNRPA
DNA Damage Bypass Homo sapiens R-HSA-73893	4	0.00164604	0.0144738	DDB1;VCP;UBC;POLD2
Post-chaperonin tubulin folding pathway Homo sapiens R-HSA-389977	3	0.00175516	0.0153451	TUBB2A;TBCD;ARL2
Metabolism Homo sapiens R-HSA-1430728	35	0.00194916	0.0169444	MTMR1;AHCY;SMARCD3;SLC35D1;HEXA;QPRT;ARL2;LIPF;LDHC;UGCG;PSMD6;PSMD4;PSMB2;PPP2R1A;PSMB3;PSMD2;GPC1;PSMD3;UBC;SCAP;PRPS1L1;TEAD4;GGT5;ARSA;ACOT7;IDH3G;PLA2G4C;NUP93;PSMC5;GNPDA1;PSMC4;PSMC2;MMS19;P4HB;KPNB1
Gap-filling DNA repair synthesis and ligation in GG-NER Homo sapiens R-HSA-5696397	3	0.0020021	0.0173063	UBC;POLD2;LIG3
Global Genome Nucleotide Excision Repair (GG-NER) Homo sapiens R-HSA-5696399	5	0.00215485	0.018522	DDB1;UBC;POLD2;LIG3;NFRKB
Unfolded Protein Response (UPR) Homo sapiens R-HSA-381119	5	0.00265449	0.0226892	GSK3A;CUL7;HSPA5;WFS1;ATP6V0D1
XBP1(S) activates chaperone genes Homo sapiens R-HSA-381038	4	0.00278143	0.0236422	GSK3A;CUL7;WFS1;ATP6V0D1
EGFR downregulation Homo sapiens R-HSA-182971	3	0.00320105	0.0270586	HGS;UBC;AP2A2
Recycling of eIF2:GDP Homo sapiens R-HSA-72731	2	0.00325744	0.027384	EIF2B4;EIF2B2
Recognition of DNA damage by PCNA-containing replication complex Homo sapiens R-HSA-110314	3	0.00355623	0.0297324	DDB1;UBC;POLD2
rRNA modification in the nucleus Homo sapiens R-HSA-6790901	4	0.00386101	0.0321051	FBL;NHP2;PWP2;WDR46
Role of Abl in Robo-Slit signaling Homo sapiens R-HSA-428890	2	0.00415773	0.0343855	GPC1;ABL2
Metabolism of amino acids and derivatives Homo sapiens R-HSA-71291	10	0.00423569	0.0348419	PSMD6;PSMC5;AHCY;PSMD4;PSMB2;PSMB3;PSMC4;PSMD2;PSMD3;PSMC2
Anchoring of the basal body to the plasma membrane Homo sapiens R-HSA-5620912	5	0.00445622	0.0364599	PPP2R1A;TUBB;CEP131;MAPRE1;CKAP5
Regulation of TNFR1 signaling Homo sapiens R-HSA-5357905	3	0.00476241	0.0387579	UBC;MADD;RBCK1
Gap-filling DNA repair synthesis and ligation in TC-NER Homo sapiens R-HSA-6782210	4	0.00490587	0.0397142	DDB1;UBC;POLD2;LIG3
Signaling by Robo receptor Homo sapiens R-HSA-376176	3	0.00521274	0.0419762	GPC1;ABL2;PAK2
Protein folding Homo sapiens R-HSA-391251	5	0.00528679	0.0423497	TUBB2A;CCNE1;USP11;TBCD;ARL2

## Sheet: M9
Y RET vs. disuse comparison: upregulated only in disuse network
Y RET vs. O RET comparison: N/A
Description	Count	P-value	FDR	Genes
Disuse network:
response to cadmium ion (GO:0046686)	4	6.54086e-06	0.011126	JUN;MT1G;MT1X;MT1H
positive regulation of transcription, DNA-templated (GO:0045893)	16	6.41954e-06	0.0163795	KLF10;ACVR1;NFAT5;SMARCC1;JUN;MSTN;ICE1;AKAP8L;FOXJ3;RORA;FOXO1;PIAS1;PAF1;MZF1;MET;WNT4
cellular response to cadmium ion (GO:0071276)	4	4.96698e-06	0.0253465	JUN;MT1G;MT1X;MT1H
Metallothioneins bind metals Homo sapiens R-HSA-5661231	3	9.56602e-06	0.00731801	MT1G;MT1X;MT1H
Response to metal ions Homo sapiens R-HSA-5660526	3	9.56602e-06	0.014636	MT1G;MT1X;MT1H

## Sheet: M12
Y RET vs. disuse comparison: downregulated only in disuse network
Y RET vs. O RET comparison: N/A
Description	Count	P-value	FDR	Genes
Disuse network:
positive regulation of transcription from RNA polymerase II promoter (GO:0045944)	55	8.07553e-08	0.000412094	RARG;CSF3;DDX3X;ELL;WWC1;FOXI1;YBX1;TRIAP1;HOXC11;IKBKB;MED14;PPP3CB;MLX;TEAD1;TEAD3;NKX3-1;LMO1;CHUK;PARP1;VEZF1;RBL1;IRF3;MTF1;IRF2;TBPL1;CDH13;IRF6;ATF4;FOXC2;CTBP2;EPAS1;PLA2G1B;SRF;CEBPG;PDGFB;HOXD13;NPAS2;NEUROD1;RXRA;NRIP1;CAMTA1;ZBTB17;JUP;PDX1;ZNF76;NFATC1;MLLT10;NR4A3;NFIB;F2RL1;CEBPZ;BMPR1B;LPIN1;HOXD8;BMPR1A
muscle contraction (GO:0006936)	17	8.24956e-07	0.00140325	GAMT;MYOM1;DTNA;CAV3;TPM2;PGAM2;LMOD1;TACR2;TAZ;MYOM2;CLCN1;SLC6A8;FXYD1;CACNG1;ALDOA;MYL9;SNTA1
positive regulation of transcription, DNA-templated (GO:0045893)	64	6.5766e-07	0.00167802	RARG;CSF3;DDX3X;ELL;FHL2;FOXI1;YBX1;TRIAP1;HOXC11;IKBKB;MED14;PPP3CB;MLX;CD38;BTRC;TEAD1;TEAD3;PITX3;NKX3-1;LMO1;MAP2K2;CHUK;PARP1;VEZF1;THOC5;RBL1;IRF3;MTF1;IRF2;TBPL1;CDH13;IRF6;ATF4;FOXC2;CTBP2;EPAS1;PLA2G1B;SRF;CEBPG;PDGFB;HOXD13;NPAS2;NEUROD1;RXRA;WNT11;DVL1;NRIP1;CAMTA1;APBB1;ZBTB17;JUP;PDX1;ZNF76;NFATC1;MLLT10;NR4A3;NFIB;LHX1;F2RL1;CEBPZ;BMPR1B;LPIN1;HOXD8;BMPR1A
gluconeogenesis (GO:0006094)	9	2.86759e-06	0.00365833	POLR2D;PGAM2;ALDOA;ENO3;SLC25A11;GAPDH;PGM1;FBP2;ATF4
hexose biosynthetic process (GO:0019319)	9	5.35319e-06	0.00546346	POLR2D;PGAM2;ALDOA;ENO3;SLC25A11;GAPDH;PGM1;FBP2;ATF4
glycogen catabolic process (GO:0005980)	6	9.97987e-06	0.00727533	PHKG1;PYGM;PHKB;PHKA1;GYG1;PGM1
cellular polysaccharide catabolic process (GO:0044247)	6	1.4215e-05	0.00805993	PHKG1;PHKA1;PHKB;PYGM;GYG1;PGM1
cellular glucan metabolic process (GO:0006073)	5	1.62767e-05	0.00830602	PHKG1;PPP1R3C;PYGM;PHKB;PHKA1
cellular protein modification process (GO:0006464)	55	1.31182e-05	0.00836776	RAB3A;ST6GALNAC2;UBE2D2;PRKAG1;CHM;PIK3CB;IKBKB;PPP1CB;DUSP11;PPP1CC;PPP6C;PPP3CB;PPP3CC;FASTK;ELOB;SDF2;BTRC;DSP;MAP4K2;CHUK;PPP2R5A;PHKA1;DUSP7;LCE2B;CTDNEP1;PTP4A2;MMP15;CTDSP2;PSME4;MAPKAPK2;EPAS1;CAMK2A;PDGFB;FUT2;EVPL;PSMB10;WNT11;HLCS;FEM1C;PSMF1;MAPK6;ST3GAL1;UBL4A;KLHL25;PHKB;HIPK3;MAPK10;COPS3;STK24;NUCB1;ASB4;PTPN4;BMPR1B;PTPN3;BMPR1A
glucan catabolic process (GO:0009251)	6	9.97987e-06	0.00848788	PHKG1;PYGM;PHKB;PHKA1;GYG1;PGM1
glucose metabolic process (GO:0006006)	10	2.0134e-05	0.00934035	PGAM2;POLR2D;IRS2;ALDOA;ENO3;SLC25A11;GAPDH;PGM1;FBP2;ATF4
dephosphorylation (GO:0016311)	14	2.27584e-05	0.00967799	DUSP3;PPP2R5A;DUSP7;PPP1CB;CTDNEP1;DUSP11;PPP1CC;PPP6C;PPP3CB;PPP3CC;CTDSP2;BTRC;PTPN4;PTPN3
protein dephosphorylation (GO:0006470)	14	2.49321e-05	0.00978681	DUSP3;PPP2R5A;DUSP7;PPP1CB;CTDNEP1;DUSP11;PPP1CC;PPP6C;PPP3CB;PPP3CC;CTDSP2;BTRC;PTPN4;PTPN3
glycogen metabolic process (GO:0005977)	7	4.72022e-05	0.0172052	PHKG1;PPP1R3C;PYGM;PHKB;PHKA1;GYG1;PGM1
transcription from RNA polymerase II promoter (GO:0006366)	31	7.64041e-05	0.0259927	RARG;ELL;EPAS1;SRF;HOXD13;YBX1;MED14;RXRA;DVL1;POLR2D;PAPOLA;CSTF1;ELOB;TEAD1;RXRG;TEAD3;PARP1;PDX1;NFATC1;VEZF1;THOC5;NUDT21;TADA2A;NR4A3;IRF3;LHX1;MED20;TBPL1;CEBPZ;ATF4;SNRPB
MAPK cascade (GO:0000165)	21	0.000114886	0.034486	YWHAE;MAP4K2;MAP2K2;CHUK;CAMK2A;PDGFB;IRS2;GRIN2C;FGF3;PSMB10;DUSP7;IKBKB;MAPKAPK3;STK24;PSME4;MAPKAPK2;PSMF1;TEK;BTRC;CAMK2G;HBEGF
regulation of transcription from RNA polymerase II promoter (GO:0006357)	70	0.000110419	0.0352166	RARG;CSF3;DDX3X;AMHR2;WWC1;FHL2;FOXI1;UBE2D1;YBX1;TRIAP1;HOXC11;IKBKB;RPS14;MED14;PPP3CB;MLX;TEAD1;TEAD3;NKX3-1;LMO1;ZHX2;ZHX3;CHUK;PARP1;EED;VEZF1;RBL1;IRF3;MTF1;MED20;IRF2;TBPL1;CDH13;IRF6;CRK;CGGBP1;ATF4;FOXC2;CTBP2;EPAS1;PLA2G1B;SRF;CEBPG;HOXD13;HDAC9;NPAS2;NEUROD1;RXRA;NFIL3;NRIP1;CAMTA1;APBB1;E2F6;STAT5A;ZBTB17;JUP;PDX1;ZNF76;NFATC1;ACVR2B;MLLT10;TADA2A;NR4A3;NFIB;F2RL1;CEBPZ;BMPR1B;LPIN1;H…
T cell receptor signaling pathway (GO:0050852)	15	0.000127836	0.0362416	STOML2;CHUK;MOG;UBE2D2;BTN1A1;PDE4D;UBE2D1;PIK3CB;PSMB10;IKBKB;PSME4;PRKCQ;PSMF1;BTRC;ICOSLG
creatine metabolic process (GO:0006600)	4	0.000148629	0.0399186	GAMT;STAT5A;GATM;SLC6A8
Metabolism Homo sapiens R-HSA-1430728	113	1.46689e-12	2.24434e-09	MTRR;ECI1;RPL8;ENO3;NUBP1;PPP1CB;PPP1CC;RPS14;CYP2D6;FLAD1;BSG;PDK4;PIP4K2B;RPS11;GYG1;GLUL;PDK2;GAMT;EPM2A;RPS5;PHKA1;DCTD;GNPAT;CACNB3;PPP1R3C;ETHE1;HMBS;PSME4;MAPKAPK2;GPD1;DPEP1;LPA;IDO1;IDI1;ABCB4;SHMT1;GMPR;GSTT1;ADH7;ACACB;NPAS2;INPP5A;APOM;HLCS;HAO1;PSMF1;ST3GAL1;COX10;FDFT1;SLC19A2;IDH2;PHKB;RPL3L;CS;AIMP2;RPS28;SLC6A8;TH;CYP11B1;MOCS3;ALAS1;CHD9;TREH;FHL2;PYGM;PIK3CB;SLC2A4;TAZ;PIK3C2B;…
Glucose metabolism Homo sapiens R-HSA-70326	15	1.17855e-08	9.01589e-06	EPM2A;PGAM2;PYGM;PHKA1;PHKB;ENO3;PKM;PPP1R3C;PHKG1;ALDOA;GYG1;SLC25A11;GAPDH;PGM1;FBP2
Signal Transduction Homo sapiens R-HSA-162582	118	1.76131e-07	8.98266e-05	VIPR2;WWC1;ITGA2B;UBE2D1;IRS2;HTR4;FGF3;PPP1CB;PPP1CC;FRAT2;RGS3;KIF5A;GRB10;PDK4;PIP4K2B;BTRC;RGS9;PDK2;RGS7;TLE2;MAP2K2;TLE1;CTNNBIP1;CYBA;TSC1;RNF41;MAPKAPK3;PSME4;MAPKAPK2;RRAGD;PRKCQ;AGTR2;MYL9;CTBP2;EPAS1;MAPKAP1;HPN;PDGFB;SOCS1;APOM;TBXA2R;DVL1;EIF4EBP1;PSMF1;STAT5A;GPR17;JUP;FZD9;ARHGAP29;NFATC1;GRIN2C;RLN2;TAB1;BMPR1B;BMPR1A;YWHAE;RARG;PRKAG1;ATP2A1;PIK3CB;ARHGAP6;IKBKB;GRM2;PPP3CB;PPP3C…
Fc epsilon receptor (FCERI) signaling Homo sapiens R-HSA-2454202	30	3.80912e-06	0.000728495	MAPKAP1;UBE2D2;ITGA2B;CAMK2A;PDGFB;UBE2D1;IRS2;PIK3CB;FGF3;PSMB10;IKBKB;PPP3CB;PPP2R5E;PIP4K2B;PSMF1;BTRC;CAMK2G;MAP2K2;VWF;CHUK;PPP2R5A;NFATC1;GRIN2C;DUSP7;MAPK10;PSME4;PRKCQ;TAB1;TEK;HBEGF
NGF signalling via TRKA from the plasma membrane Homo sapiens R-HSA-187037	29	3.68362e-06	0.000805134	MAPKAP1;ITGA2B;CAMK2A;PDGFB;ADCY2;IRS2;ADCY1;PIK3CB;FGF3;PSMB10;PPP2R5E;PIP4K2B;PSMF1;CAMK2G;DUSP3;MAP2K2;VWF;CHUK;PPP2R5A;GRIN2C;MAPK12;DUSP7;RIT2;MAPKAPK3;PSME4;MAPKAPK2;TEK;CRK;HBEGF
Signaling by Interleukins Homo sapiens R-HSA-449147	30	3.26882e-06	0.00083355	CSF3;ITGA2B;CAMK2A;PDGFB;IRS2;PIK3CB;FGF3;PSMB10;IKBKB;IL1RL2;PPP2R5E;PSMF1;BTRC;CAMK2G;STAT5A;MAP2K2;VWF;CHUK;IL10RB;PPP2R5A;LIFR;GRIN2C;DUSP7;PSME4;PRTN3;TAB1;TEK;CRK;IL9R;HBEGF
Glycogen breakdown (glycogenolysis) Homo sapiens R-HSA-70221	6	2.90706e-06	0.000889561	PHKG1;PYGM;PHKB;PHKA1;GYG1;PGM1
Signalling by NGF Homo sapiens R-HSA-166520	33	2.68751e-06	0.00102797	YWHAE;MAPKAP1;ITGA2B;CAMK2A;PDGFB;ADCY2;IRS2;ADCY1;PIK3CB;FGF3;PSMB10;IKBKB;PPP2R5E;PIP4K2B;PSMF1;CAMK2G;DUSP3;MAP2K2;ARHGEF12;VWF;CHUK;PPP2R5A;GRIN2C;MAPK12;DUSP7;RIT2;MAPKAPK3;PSME4;MAPKAPK2;TEK;CRK;HBEGF;ARHGEF6
Fatty acid, triacylglycerol, and ketone body metabolism Homo sapiens R-HSA-535734	20	9.96295e-06	0.00152433	ALAS1;CHD9;ECI1;ABCB4;FHL2;ACACB;AGPAT2;NPAS2;MED14;RXRA;MTF1;MED20;GPD1;PNPLA4;PLIN2;GPD1L;LPIN1;TEAD1;FDFT1;TEAD3
Signalling to ERKs Homo sapiens R-HSA-187687	22	9.2539e-06	0.00157316	MAP2K2;VWF;ITGA2B;CAMK2A;PDGFB;PPP2R5A;IRS2;GRIN2C;FGF3;PSMB10;MAPK12;DUSP7;RIT2;MAPKAPK3;PPP2R5E;PSME4;MAPKAPK2;PSMF1;TEK;CRK;CAMK2G;HBEGF
Innate Immune System Homo sapiens R-HSA-168249	47	1.33453e-05	0.00185622	MAPKAP1;UBE2D2;ITGA2B;CAMK2A;PDGFB;UBE2D1;ICAM3;ADCY2;IRS2;ADCY1;PIK3CB;IFNA8;FGF3;PSMB10;IKBKB;PPP3CB;SOCS1;PPP2R5E;PCBP2;PIP4K2B;CD59;PSMF1;BTRC;CAMK2G;CD55;MBL2;DUSP3;MAP2K2;VWF;CHUK;PPP2R5A;NFATC1;GRIN2C;MAPK12;DUSP7;MAPK10;MAPKAPK3;IRF3;PSME4;MAPKAPK2;IRF2;PRKCQ;MASP1;TAB1;TEK;CRK;HBEGF
VEGFA-VEGFR2 Pathway Homo sapiens R-HSA-4420097	25	1.50515e-05	0.00191907	MAPKAP1;ITGA2B;CAMK2A;PDGFB;IRS2;PIK3CB;FGF3;PSMB10;PPP2R5E;PSMF1;CAMK2G;MAP2K2;JUP;VWF;PPP2R5A;CYBA;GRIN2C;MAPK12;DUSP7;MAPKAPK3;PSME4;MAPKAPK2;TEK;CRK;HBEGF
Signaling by SCF-KIT Homo sapiens R-HSA-1433557	25	1.95651e-05	0.00230266	MAPKAP1;ITGA2B;CAMK2A;PDGFB;IRS2;PIK3CB;FGF3;PSMB10;SOCS1;PPP2R5E;GRB10;PIP4K2B;PSMF1;CAMK2G;SH2B2;STAT5A;MAP2K2;VWF;CHUK;PPP2R5A;GRIN2C;DUSP7;PSME4;TEK;HBEGF
Signaling by VEGF Homo sapiens R-HSA-194138	25	2.28292e-05	0.00232858	MAPKAP1;ITGA2B;CAMK2A;PDGFB;IRS2;PIK3CB;FGF3;PSMB10;PPP2R5E;PSMF1;CAMK2G;MAP2K2;JUP;VWF;PPP2R5A;CYBA;GRIN2C;MAPK12;DUSP7;MAPKAPK3;PSME4;MAPKAPK2;TEK;CRK;HBEGF
Insulin receptor signalling cascade Homo sapiens R-HSA-74751	23	2.19247e-05	0.00239605	MAP2K2;VWF;ITGA2B;CAMK2A;PDGFB;PRKAG1;PPP2R5A;IRS2;TSC1;PIK3CB;GRIN2C;FGF3;PSMB10;DUSP7;PPP2R5E;RRAGD;PSME4;GRB10;EIF4EBP1;PSMF1;TEK;CAMK2G;HBEGF
PPARA activates gene expression Homo sapiens R-HSA-1989781	13	3.63145e-05	0.00264577	ALAS1;CHD9;ABCB4;FHL2;NPAS2;MED14;RXRA;MTF1;MED20;PLIN2;TEAD1;FDFT1;TEAD3
TRIF-mediated TLR3/TLR4 signaling Homo sapiens R-HSA-937061	12	3.4877e-05	0.00266809	IKBKB;MAPK10;DUSP3;MAPKAPK3;CHUK;IRF3;UBE2D2;MAPKAPK2;UBE2D1;TAB1;BTRC;DUSP7
Immune System Homo sapiens R-HSA-168256	75	2.86297e-05	0.00273771	CSF3;UBE3C;UBE2D2;ITGA2B;UBE2D1;ICAM3;IRS2;PIK3CB;IFNA8;FGF3;IKBKB;PPP3CB;PPP2R5E;KIF5A;PIP4K2B;KPNA5;NOS1;BTRC;PRKG1;ICOSLG;MBL2;DUSP3;MAP2K2;VWF;CHUK;PPP2R5A;CYBA;LIFR;DUSP7;RNF41;STIM1;MAPKAPK3;IRF3;PSME4;MAPKAPK2;IRF2;PRKCQ;PRTN3;MASP1;IRF6;CRK;IL9R;HBEGF;IFNAR1;MAPKAP1;CAMK2A;PDGFB;ADCY2;UBR2;ADCY1;RAP1GAP;PSMB10;UBE2J1;IL1RL2;SOCS1;PCBP2;CD59;PSMF1;LONRF1;CAMK2G;CD55;STAT5A;UBE2B;IL10RB;SIA…
Toll Like Receptor 3 (TLR3) Cascade Homo sapiens R-HSA-168164	12	3.4877e-05	0.00280851	IKBKB;MAPK10;DUSP3;MAPKAPK3;CHUK;IRF3;UBE2D2;MAPKAPK2;UBE2D1;TAB1;BTRC;DUSP7
MyD88-independent TLR3/TLR4 cascade Homo sapiens R-HSA-166166	12	3.4877e-05	0.00296454	IKBKB;MAPK10;DUSP3;MAPKAPK3;CHUK;IRF3;UBE2D2;MAPKAPK2;UBE2D1;TAB1;BTRC;DUSP7
Activated TLR4 signalling Homo sapiens R-HSA-166054	13	3.30308e-05	0.00297277	DUSP3;CHUK;UBE2D2;UBE2D1;DUSP7;IKBKB;MAPK10;SOCS1;MAPKAPK3;IRF3;MAPKAPK2;TAB1;BTRC
Downstream signal transduction Homo sapiens R-HSA-186763	25	4.3433e-05	0.00302057	MAPKAP1;ITGA2B;CAMK2A;PDGFB;ADCY2;IRS2;ADCY1;PIK3CB;FGF3;PSMB10;PPP2R5E;PIP4K2B;PSMF1;CAMK2G;STAT5A;MAP2K2;VWF;CHUK;PPP2R5A;GRIN2C;DUSP7;PSME4;TEK;CRK;HBEGF
Ribosomal scanning and start codon recognition Homo sapiens R-HSA-72702	9	4.79395e-05	0.00305615	RPS14;RPS28;RPS15A;EIF5;RPS5;RPS3;RPS2;EIF3F;RPS11
Activation of the mRNA upon binding of the cap-binding complex and eIFs, and subsequent binding to 43S Homo sapiens R-HSA-72662	9	5.52465e-05	0.00313063	RPS14;RPS28;RPS15A;RPS5;RPS3;EIF4EBP1;RPS2;EIF3F;RPS11
Metabolism of lipids and lipoproteins Homo sapiens R-HSA-556833	39	5.17689e-05	0.00316825	IDI1;ALAS1;CHD9;PLA2G1B;ABCB4;ECI1;FHL2;PIK3CB;TAZ;ACACB;AGPAT2;NPAS2;PIK3C2B;PPP1CB;PPP1CC;MED14;RXRA;PIP4K2B;TEAD1;FDFT1;TEAD3;ABCC1;PTGES3;CYP4B1;GNPAT;FABP3;VAPB;MTF1;CYP11B1;MED20;MAPKAPK2;GPD1;PNPLA4;DPEP1;PLIN2;MVD;GPD1L;LPA;LPIN1
Regulation of lipid metabolism by Peroxisome proliferator-activated receptor alpha (PPARalpha) Homo sapiens R-HSA-400206	13	4.7934e-05	0.00318865	ALAS1;CHD9;ABCB4;FHL2;NPAS2;MED14;RXRA;MTF1;MED20;PLIN2;TEAD1;FDFT1;TEAD3
IRS-mediated signalling Homo sapiens R-HSA-112399	22	5.48557e-05	0.00322805	MAP2K2;VWF;ITGA2B;CAMK2A;PDGFB;PRKAG1;PPP2R5A;IRS2;TSC1;PIK3CB;GRIN2C;FGF3;PSMB10;DUSP7;PPP2R5E;RRAGD;PSME4;EIF4EBP1;PSMF1;TEK;CAMK2G;HBEGF
Cytokine Signaling in Immune system Homo sapiens R-HSA-1280215	37	6.77028e-05	0.00323704	CSF3;ITGA2B;CAMK2A;PDGFB;IRS2;PIK3CB;IFNA8;FGF3;PSMB10;IKBKB;IL1RL2;SOCS1;PPP2R5E;PSMF1;KPNA5;BTRC;CAMK2G;STAT5A;MAP2K2;VWF;CHUK;IL10RB;PPP2R5A;LIFR;GRIN2C;DUSP7;IRF3;PSME4;IRF2;PRTN3;TAB1;IRF6;TEK;CRK;IL9R;HBEGF;IFNAR1
Signalling to RAS Homo sapiens R-HSA-167044	20	6.07463e-05	0.00331935	MAP2K2;VWF;ITGA2B;CAMK2A;PDGFB;PPP2R5A;IRS2;GRIN2C;FGF3;PSMB10;MAPK12;DUSP7;MAPKAPK3;PPP2R5E;PSME4;MAPKAPK2;PSMF1;TEK;CAMK2G;HBEGF
IRS-related events triggered by IGF1R Homo sapiens R-HSA-2428928	22	6.75147e-05	0.00333218	MAP2K2;VWF;ITGA2B;CAMK2A;PDGFB;PRKAG1;PPP2R5A;IRS2;TSC1;PIK3CB;GRIN2C;FGF3;PSMB10;DUSP7;PPP2R5E;RRAGD;PSME4;EIF4EBP1;PSMF1;TEK;CAMK2G;HBEGF
Signaling by FGFR4 Homo sapiens R-HSA-5654743	24	7.65649e-05	0.00334698	MAP2K2;VWF;CHUK;MAPKAP1;ITGA2B;CAMK2A;PDGFB;PPP2R5A;ADCY2;IRS2;ADCY1;PIK3CB;GRIN2C;FGF3;PSMB10;DUSP7;PPP2R5E;PSME4;SPRY2;PIP4K2B;PSMF1;TEK;CAMK2G;HBEGF
Signaling by EGFR Homo sapiens R-HSA-177929	25	8.31332e-05	0.0033472	MAPKAP1;ITGA2B;CAMK2A;PDGFB;ADCY2;IRS2;ADCY1;PIK3CB;FGF3;PSMB10;PPP2R5E;PIP4K2B;PSMF1;EPS15;CAMK2G;MAP2K2;VWF;CHUK;PPP2R5A;GRIN2C;DUSP7;PSME4;SPRY2;TEK;HBEGF
Toll Like Receptor 4 (TLR4) Cascade Homo sapiens R-HSA-166016	13	8.11705e-05	0.00335651	DUSP3;CHUK;UBE2D2;UBE2D1;DUSP7;IKBKB;MAPK10;SOCS1;MAPKAPK3;IRF3;MAPKAPK2;TAB1;BTRC
MAP kinase activation in TLR cascade Homo sapiens R-HSA-450294	9	7.27003e-05	0.00337065	IKBKB;MAPK10;DUSP3;CHUK;MAPKAPK3;MAPKAPK2;TAB1;BTRC;DUSP7
Signaling by FGFR3 Homo sapiens R-HSA-5654741	24	8.023e-05	0.00340977	MAP2K2;VWF;CHUK;MAPKAP1;ITGA2B;CAMK2A;PDGFB;PPP2R5A;ADCY2;IRS2;ADCY1;PIK3CB;GRIN2C;FGF3;PSMB10;DUSP7;PPP2R5E;PSME4;SPRY2;PIP4K2B;PSMF1;TEK;CAMK2G;HBEGF
Signaling by Insulin receptor Homo sapiens R-HSA-74752	23	7.622e-05	0.0034299	MAP2K2;VWF;ITGA2B;CAMK2A;PDGFB;PRKAG1;PPP2R5A;IRS2;TSC1;PIK3CB;GRIN2C;FGF3;PSMB10;DUSP7;PPP2R5E;RRAGD;PSME4;GRB10;EIF4EBP1;PSMF1;TEK;CAMK2G;HBEGF
Signaling by Type 1 Insulin-like Growth Factor 1 Receptor (IGF1R) Homo sapiens R-HSA-2404192	22	6.75147e-05	0.00344325	MAP2K2;VWF;ITGA2B;CAMK2A;PDGFB;PRKAG1;PPP2R5A;IRS2;TSC1;PIK3CB;GRIN2C;FGF3;PSMB10;DUSP7;PPP2R5E;RRAGD;PSME4;EIF4EBP1;PSMF1;TEK;CAMK2G;HBEGF
Metabolism of amino acids and derivatives Homo sapiens R-HSA-71291	24	8.80339e-05	0.00345364	GAMT;MTRR;SHMT1;RPS5;RPL8;RPL3L;PSMB10;BCKDK;RPS14;AIMP2;RPS28;GATM;SLC6A8;RPS15A;TH;ETHE1;PSME4;RPS3;HAO1;PSMF1;RPS2;RPS11;GLUL;IDO1
Signaling by FGFR1 Homo sapiens R-HSA-5654736	24	9.21845e-05	0.00352606	MAP2K2;VWF;CHUK;MAPKAP1;ITGA2B;CAMK2A;PDGFB;PPP2R5A;ADCY2;IRS2;ADCY1;PIK3CB;GRIN2C;FGF3;PSMB10;DUSP7;PPP2R5E;PSME4;SPRY2;PIP4K2B;PSMF1;TEK;CAMK2G;HBEGF
IGF1R signaling cascade Homo sapiens R-HSA-2428924	22	6.75147e-05	0.00356198	MAP2K2;VWF;ITGA2B;CAMK2A;PDGFB;PRKAG1;PPP2R5A;IRS2;TSC1;PIK3CB;GRIN2C;FGF3;PSMB10;DUSP7;PPP2R5E;RRAGD;PSME4;EIF4EBP1;PSMF1;TEK;CAMK2G;HBEGF
Signaling by FGFR2 Homo sapiens R-HSA-5654738	25	0.000108396	0.00404501	MAPKAP1;ITGA2B;CAMK2A;PDGFB;ADCY2;IRS2;ADCY1;PIK3CB;FGF3;PSMB10;PPP2R5E;POLR2D;PIP4K2B;PSMF1;CAMK2G;MAP2K2;VWF;CHUK;PPP2R5A;GRIN2C;DUSP7;PSME4;SPRY2;TEK;HBEGF
Formation of the ternary complex, and subsequently, the 43S complex Homo sapiens R-HSA-72695	8	0.000114467	0.00416987	RPS14;RPS28;RPS15A;RPS5;RPS3;RPS2;EIF3F;RPS11
Signaling by PDGF Homo sapiens R-HSA-186797	25	0.000123432	0.00439187	MAPKAP1;ITGA2B;CAMK2A;PDGFB;ADCY2;IRS2;ADCY1;PIK3CB;FGF3;PSMB10;PPP2R5E;PIP4K2B;PSMF1;CAMK2G;STAT5A;MAP2K2;VWF;CHUK;PPP2R5A;GRIN2C;DUSP7;PSME4;TEK;CRK;HBEGF
Interleukin-3, 5 and GM-CSF signaling Homo sapiens R-HSA-512988	20	0.000136847	0.0046528	STAT5A;MAP2K2;VWF;ITGA2B;CAMK2A;PDGFB;PPP2R5A;IRS2;PIK3CB;GRIN2C;FGF3;PSMB10;DUSP7;PPP2R5E;PSME4;PSMF1;TEK;CRK;CAMK2G;HBEGF
Signaling by FGFR Homo sapiens R-HSA-190236	25	0.000134462	0.00467562	MAPKAP1;ITGA2B;CAMK2A;PDGFB;ADCY2;IRS2;ADCY1;PIK3CB;FGF3;PSMB10;PPP2R5E;POLR2D;PIP4K2B;PSMF1;CAMK2G;MAP2K2;VWF;CHUK;PPP2R5A;GRIN2C;DUSP7;PSME4;SPRY2;TEK;HBEGF
Downstream signaling of activated FGFR3 Homo sapiens R-HSA-5654708	23	0.000175992	0.00527977	MAP2K2;VWF;CHUK;MAPKAP1;ITGA2B;CAMK2A;PDGFB;PPP2R5A;ADCY2;IRS2;ADCY1;PIK3CB;GRIN2C;FGF3;PSMB10;DUSP7;PPP2R5E;PSME4;PIP4K2B;PSMF1;TEK;CAMK2G;HBEGF
Disease Homo sapiens R-HSA-1643685	40	0.000186016	0.00536988	MTRR;CTBP2;ELL;MAPKAP1;PDGFB;IRS2;PIK3CB;RPL8;HDAC9;ACACB;FGF3;PSMB10;IKBKB;RPS14;RPS15A;MUC2;PPP2R5E;SV2A;POLR2D;RPS3;PSMF1;RPS2;KPNA5;BTRC;RPS11;GYG1;EPM2A;STAT5A;RANBP1;MAP2K2;CHUK;RPS5;PPP2R5A;RPL3L;RPS28;PPP1R3C;PSME4;NEURL1;MAMLD1;HBEGF
Downstream signaling of activated FGFR4 Homo sapiens R-HSA-5654716	23	0.000175992	0.00538537	MAP2K2;VWF;CHUK;MAPKAP1;ITGA2B;CAMK2A;PDGFB;PPP2R5A;ADCY2;IRS2;ADCY1;PIK3CB;GRIN2C;FGF3;PSMB10;DUSP7;PPP2R5E;PSME4;PIP4K2B;PSMF1;TEK;CAMK2G;HBEGF
Signaling by ERBB4 Homo sapiens R-HSA-1236394	23	0.000183957	0.00541258	STAT5A;MAP2K2;VWF;CHUK;MAPKAP1;ITGA2B;CAMK2A;PDGFB;PPP2R5A;IRS2;PIK3CB;GRIN2C;FGF3;PSMB10;DUSP7;PPP2R5E;PSME4;PIP4K2B;PSMF1;TEK;BTRC;CAMK2G;HBEGF
Translation Homo sapiens R-HSA-72766	14	0.000196528	0.00546704	RPS5;RPL8;RPL3L;RPS14;RPS28;EIF5;RPS15A;EIF4EBP1;RPS3;SSR1;RPS2;EIF3F;RPS11;SEC11A
Downstream signaling of activated FGFR1 Homo sapiens R-HSA-5654687	23	0.000200849	0.00548749	MAP2K2;VWF;CHUK;MAPKAP1;ITGA2B;CAMK2A;PDGFB;PPP2R5A;ADCY2;IRS2;ADCY1;PIK3CB;GRIN2C;FGF3;PSMB10;DUSP7;PPP2R5E;PSME4;PIP4K2B;PSMF1;TEK;CAMK2G;HBEGF
Downstream signaling of activated FGFR2 Homo sapiens R-HSA-5654696	23	0.000175992	0.00549527	MAP2K2;VWF;CHUK;MAPKAP1;ITGA2B;CAMK2A;PDGFB;PPP2R5A;ADCY2;IRS2;ADCY1;PIK3CB;GRIN2C;FGF3;PSMB10;DUSP7;PPP2R5E;PSME4;PIP4K2B;PSMF1;TEK;CAMK2G;HBEGF
CLEC7A (Dectin-1) signaling Homo sapiens R-HSA-5607764	11	0.000195059	0.00552666	IKBKB;PPP3CB;CHUK;UBE2D2;PSME4;UBE2D1;NFATC1;PSMF1;TAB1;BTRC;PSMB10
Eukaryotic Translation Initiation Homo sapiens R-HSA-72613	12	0.000169967	0.00553297	RPS14;RPS28;EIF5;RPS15A;RPS5;EIF4EBP1;RPS3;RPS2;EIF3F;RPL8;RPS11;RPL3L
Degradation of beta-catenin by the destruction complex Homo sapiens R-HSA-195253	10	0.000175026	0.00557894	TLE2;FRAT2;TLE1;CTBP2;PPP2R5E;PSME4;PPP2R5A;PSMF1;BTRC;PSMB10
Cap-dependent Translation Initiation Homo sapiens R-HSA-72737	12	0.000169967	0.00565325	RPS14;RPS28;EIF5;RPS15A;RPS5;EIF4EBP1;RPS3;RPS2;EIF3F;RPL8;RPS11;RPL3L
Activation of gene expression by SREBF (SREBP) Homo sapiens R-HSA-2426168	7	0.000235686	0.00632632	IDI1;RXRA;CHD9;MTF1;MVD;ACACB;FDFT1
Interleukin-2 signaling Homo sapiens R-HSA-451927	19	0.000245361	0.00647245	STAT5A;MAP2K2;VWF;ITGA2B;CAMK2A;PDGFB;PPP2R5A;IRS2;PIK3CB;GRIN2C;FGF3;PSMB10;DUSP7;PPP2R5E;PSME4;PSMF1;TEK;CAMK2G;HBEGF
Developmental Biology Homo sapiens R-HSA-1266738	42	0.000254876	0.00660949	RARG;EPAS1;CHD9;LAMA1;ITGA2B;CAMK2A;PDGFB;IRS2;SLC2A4;FGF3;PSMB10;RND1;NEUROD1;MED14;RXRA;PPP2R5E;POLR2D;PSMF1;CAMK2G;CLASP2;EPHA4;MAP2K2;ARHGEF12;VWF;EED;SIAH2;SIAH1;PAX4;PDX1;PPP2R5A;GRIN2C;ACVR2B;MAPK12;DUSP7;CACNB3;PSME4;MED20;KCNQ3;PRKCQ;TEK;MYL9;HBEGF
Signaling by Wnt Homo sapiens R-HSA-195721	21	0.000260246	0.00663628	TLE2;TLE1;CTBP2;RYK;CTNNBIP1;CAMK2A;PPP2R5A;NFATC1;PSMB10;PPP3CB;FRAT2;WNT11;WIF1;PPP2R5E;PSME4;DVL1;PSMF1;BTRC;LGR5;TMED5;PRKG1
Translation initiation complex formation Homo sapiens R-HSA-72649	8	0.000292853	0.00722686	RPS14;RPS28;RPS15A;RPS5;RPS3;RPS2;EIF3F;RPS11
Transmembrane transport of small molecules Homo sapiens R-HSA-382551	34	0.000288206	0.00722877	SLC22A5;TFRC;ABCB4;SLC43A1;CAMK2A;ADCY2;AQP4;SLC1A4;ATP2A1;ADCY1;AQP5;SLC2A4;ATP2C2;CLCN3;CLCN1;GLRA3;BSG;SLC16A7;CLCA1;SLC38A3;SLC18A1;CAMK2G;SLC17A3;SLC15A1;ABCC1;PEX19;ATP8B1;SLC11A2;ABCC6;NIPA2;ATP4B;FXYD1;SLC29A1;SLC29A2
TRAF6 Mediated Induction of proinflammatory cytokines Homo sapiens R-HSA-168180	9	0.000303863	0.00737954	IKBKB;MAPK10;DUSP3;CHUK;MAPKAPK3;MAPKAPK2;TAB1;BTRC;DUSP7
Toll-Like Receptors Cascades Homo sapiens R-HSA-168898	13	0.000324131	0.00774875	DUSP3;CHUK;UBE2D2;UBE2D1;DUSP7;IKBKB;MAPK10;SOCS1;MAPKAPK3;IRF3;MAPKAPK2;TAB1;BTRC
DAP12 signaling Homo sapiens R-HSA-2424491	23	0.000334095	0.00786408	MAP2K2;VWF;CHUK;MAPKAP1;ITGA2B;CAMK2A;PDGFB;PPP2R5A;ADCY2;IRS2;ADCY1;PIK3CB;GRIN2C;FGF3;PSMB10;DUSP7;PPP2R5E;PSME4;PIP4K2B;PSMF1;TEK;CAMK2G;HBEGF
Gluconeogenesis Homo sapiens R-HSA-70263	6	0.000340107	0.00788431	PGAM2;ALDOA;ENO3;SLC25A11;GAPDH;FBP2
C-type lectin receptors (CLRs) Homo sapiens R-HSA-5621481	12	0.000346523	0.00791314	IKBKB;PPP3CB;CHUK;UBE2D2;PSME4;UBE2D1;ICAM3;NFATC1;PSMF1;TAB1;BTRC;PSMB10
Signalling to p38 via RIT and RIN Homo sapiens R-HSA-187706	18	0.000358841	0.00795691	MAP2K2;VWF;ITGA2B;CAMK2A;PDGFB;PPP2R5A;IRS2;GRIN2C;FGF3;PSMB10;DUSP7;RIT2;PPP2R5E;PSME4;PSMF1;TEK;CAMK2G;HBEGF
ARMS-mediated activation Homo sapiens R-HSA-170984	18	0.000358841	0.00807392	MAP2K2;VWF;ITGA2B;CAMK2A;PDGFB;PPP2R5A;IRS2;GRIN2C;FGF3;PSMB10;DUSP7;PPP2R5E;PSME4;PSMF1;TEK;CRK;CAMK2G;HBEGF
GTP hydrolysis and joining of the 60S ribosomal subunit Homo sapiens R-HSA-72706	11	0.000386203	0.00832239	RPS14;RPS28;EIF5;RPS15A;RPS5;RPS3;RPS2;EIF3F;RPL8;RPS11;RPL3L
SRP-dependent cotranslational protein targeting to membrane Homo sapiens R-HSA-1799339	11	0.000386203	0.00844128	RPS14;RPS28;RPS15A;RPS5;RPS3;SSR1;RPS2;RPL8;RPS11;SEC11A;RPL3L
Prolonged ERK activation events Homo sapiens R-HSA-169893	18	0.000416798	0.00885695	MAP2K2;VWF;ITGA2B;CAMK2A;PDGFB;PPP2R5A;IRS2;GRIN2C;FGF3;PSMB10;DUSP7;PPP2R5E;PSME4;PSMF1;TEK;CRK;CAMK2G;HBEGF
Toll Like Receptor 2 (TLR2) Cascade Homo sapiens R-HSA-181438	10	0.00045098	0.00896104	IKBKB;MAPK10;DUSP3;SOCS1;CHUK;MAPKAPK3;MAPKAPK2;TAB1;BTRC;DUSP7
Toll Like Receptor TLR6:TLR2 Cascade Homo sapiens R-HSA-168188	10	0.00045098	0.00907895	IKBKB;MAPK10;DUSP3;SOCS1;CHUK;MAPKAPK3;MAPKAPK2;TAB1;BTRC;DUSP7
Signaling by Leptin Homo sapiens R-HSA-2586552	18	0.000437838	0.00917661	STAT5A;MAP2K2;VWF;ITGA2B;CAMK2A;PDGFB;PPP2R5A;IRS2;GRIN2C;FGF3;PSMB10;DUSP7;PPP2R5E;PSME4;PSMF1;TEK;CAMK2G;HBEGF
Toll Like Receptor TLR1:TLR2 Cascade Homo sapiens R-HSA-168179	10	0.00045098	0.0092	IKBKB;MAPK10;DUSP3;SOCS1;CHUK;MAPKAPK3;MAPKAPK2;TAB1;BTRC;DUSP7
MyD88:Mal cascade initiated on plasma membrane Homo sapiens R-HSA-166058	10	0.00045098	0.00932433	IKBKB;MAPK10;DUSP3;SOCS1;CHUK;MAPKAPK3;MAPKAPK2;TAB1;BTRC;DUSP7
Interleukin receptor SHC signaling Homo sapiens R-HSA-912526	18	0.00048269	0.00946816	MAP2K2;VWF;ITGA2B;CAMK2A;PDGFB;PPP2R5A;IRS2;PIK3CB;GRIN2C;FGF3;PSMB10;DUSP7;PPP2R5E;PSME4;PSMF1;TEK;CAMK2G;HBEGF
Pyruvate metabolism and Citric Acid (TCA) cycle Homo sapiens R-HSA-71406	7	0.000550301	0.0106577	CS;RXRA;BSG;IDH2;PDK4;HAGH;PDK2
DAP12 interactions Homo sapiens R-HSA-2172127	23	0.000605509	0.0115804	MAP2K2;VWF;CHUK;MAPKAP1;ITGA2B;CAMK2A;PDGFB;PPP2R5A;ADCY2;IRS2;ADCY1;PIK3CB;GRIN2C;FGF3;PSMB10;DUSP7;PPP2R5E;PSME4;PIP4K2B;PSMF1;TEK;CAMK2G;HBEGF
Formation of a pool of free 40S subunits Homo sapiens R-HSA-72689	10	0.000633754	0.0118249	RPS14;RPS28;RPS15A;RPS5;RPS3;RPS2;EIF3F;RPL8;RPS11;RPL3L
Cellular response to heat stress Homo sapiens R-HSA-3371556	10	0.000633754	0.0119709	YWHAE;BAG2;HSPA1L;PTGES3;MAPKAPK2;CAMK2A;BAG1;RPA1;RLN1;CAMK2G
Glycogen synthesis Homo sapiens R-HSA-3322077	4	0.000856598	0.0135113	EPM2A;PPP1R3C;GYG1;PGM1
RAF/MAP kinase cascade Homo sapiens R-HSA-5673001	17	0.000815012	0.013554	MAP2K2;VWF;ITGA2B;CAMK2A;PDGFB;PPP2R5A;IRS2;GRIN2C;FGF3;PSMB10;DUSP7;PPP2R5E;PSME4;PSMF1;TEK;CAMK2G;HBEGF
FRS-mediated FGFR1 signaling Homo sapiens R-HSA-5654693	17	0.000854369	0.0136165	MAP2K2;VWF;ITGA2B;CAMK2A;PDGFB;PPP2R5A;IRS2;GRIN2C;FGF3;PSMB10;DUSP7;PPP2R5E;PSME4;PSMF1;TEK;CAMK2G;HBEGF
TRAF6 mediated induction of NFkB and MAP kinases upon TLR7/8 or 9 activation Homo sapiens R-HSA-975138	9	0.000875902	0.0136748	IKBKB;MAPK10;DUSP3;CHUK;MAPKAPK3;MAPKAPK2;TAB1;BTRC;DUSP7
SHC1 events in ERBB4 signaling Homo sapiens R-HSA-1250347	17	0.000815012	0.013703	MAP2K2;VWF;ITGA2B;CAMK2A;PDGFB;PPP2R5A;IRS2;GRIN2C;FGF3;PSMB10;DUSP7;PPP2R5E;PSME4;PSMF1;TEK;CAMK2G;HBEGF
Downstream signaling events of B Cell Receptor (BCR) Homo sapiens R-HSA-1168372	15	0.000744052	0.0137157	CHUK;MAPKAP1;PDGFB;PPP2R5A;IRS2;PIK3CB;FGF3;PSMB10;IKBKB;PPP2R5E;PSME4;PIP4K2B;PSMF1;BTRC;HBEGF
FRS-mediated FGFR3 signaling Homo sapiens R-HSA-5654706	17	0.000854369	0.0137598	MAP2K2;VWF;ITGA2B;CAMK2A;PDGFB;PPP2R5A;IRS2;GRIN2C;FGF3;PSMB10;DUSP7;PPP2R5E;PSME4;PSMF1;TEK;CAMK2G;HBEGF
SOS-mediated signalling Homo sapiens R-HSA-112412	17	0.000815012	0.0138552	MAP2K2;VWF;ITGA2B;CAMK2A;PDGFB;PPP2R5A;IRS2;GRIN2C;FGF3;PSMB10;DUSP7;PPP2R5E;PSME4;PSMF1;TEK;CAMK2G;HBEGF
FRS-mediated FGFR4 signaling Homo sapiens R-HSA-5654712	17	0.000854369	0.0139062	MAP2K2;VWF;ITGA2B;CAMK2A;PDGFB;PPP2R5A;IRS2;GRIN2C;FGF3;PSMB10;DUSP7;PPP2R5E;PSME4;PSMF1;TEK;CAMK2G;HBEGF
SHC1 events in EGFR signaling Homo sapiens R-HSA-180336	17	0.000815012	0.0140109	MAP2K2;VWF;ITGA2B;CAMK2A;PDGFB;PPP2R5A;IRS2;GRIN2C;FGF3;PSMB10;DUSP7;PPP2R5E;PSME4;PSMF1;TEK;CAMK2G;HBEGF
FRS-mediated FGFR2 signaling Homo sapiens R-HSA-5654700	17	0.000854369	0.0140557	MAP2K2;VWF;ITGA2B;CAMK2A;PDGFB;PPP2R5A;IRS2;GRIN2C;FGF3;PSMB10;DUSP7;PPP2R5E;PSME4;PSMF1;TEK;CAMK2G;HBEGF
GRB2 events in EGFR signaling Homo sapiens R-HSA-179812	17	0.000815012	0.0141701	MAP2K2;VWF;ITGA2B;CAMK2A;PDGFB;PPP2R5A;IRS2;GRIN2C;FGF3;PSMB10;DUSP7;PPP2R5E;PSME4;PSMF1;TEK;CAMK2G;HBEGF
Downstream TCR signaling Homo sapiens R-HSA-202424	10	0.000807739	0.0142051	IKBKB;CHUK;UBE2D2;PSME4;UBE2D1;PRKCQ;PSMF1;PIK3CB;BTRC;PSMB10
MyD88 cascade initiated on plasma membrane Homo sapiens R-HSA-975871	9	0.00080193	0.0142669	IKBKB;MAPK10;DUSP3;CHUK;MAPKAPK3;MAPKAPK2;TAB1;BTRC;DUSP7
Toll Like Receptor 5 (TLR5) Cascade Homo sapiens R-HSA-168176	9	0.00080193	0.0144347	IKBKB;MAPK10;DUSP3;CHUK;MAPKAPK3;MAPKAPK2;TAB1;BTRC;DUSP7
Toll Like Receptor 10 (TLR10) Cascade Homo sapiens R-HSA-168142	9	0.00080193	0.0146066	IKBKB;MAPK10;DUSP3;CHUK;MAPKAPK3;MAPKAPK2;TAB1;BTRC;DUSP7
Antigen processing: Ubiquitination & Proteasome degradation Homo sapiens R-HSA-983168	18	0.000964465	0.0146102	UBE3C;UBE2B;SIAH2;UBE2D2;SIAH1;UBE2D1;UBR2;UBAC1;PSMB10;UBE2J1;RNF41;SOCS1;PSME4;CDC16;ASB4;PSMF1;BTRC;LONRF1
Peptide chain elongation Homo sapiens R-HSA-156902	9	0.000955322	0.0146164	RPS14;RPS28;RPS15A;RPS5;RPS3;RPS2;RPL8;RPS11;RPL3L
Metabolism of carbohydrates Homo sapiens R-HSA-71387	19	0.000975316	0.0146297	EPM2A;TREH;PGAM2;PHKA1;PYGM;PHKB;SLC2A4;ENO3;KHK;PKM;PPP1R3C;PHKG1;ALDOA;ST3GAL1;GYG1;SLC25A11;GAPDH;PGM1;FBP2
Viral mRNA Translation Homo sapiens R-HSA-192823	9	0.000955322	0.0147641	RPS14;RPS28;RPS15A;RPS5;RPS3;RPS2;RPL8;RPS11;RPL3L
Toll Like Receptor 7/8 (TLR7/8) Cascade Homo sapiens R-HSA-168181	9	0.00104048	0.0151613	IKBKB;MAPK10;DUSP3;CHUK;MAPKAPK3;MAPKAPK2;TAB1;BTRC;DUSP7
Frs2-mediated activation Homo sapiens R-HSA-170968	17	0.00102843	0.0152767	MAP2K2;VWF;ITGA2B;CAMK2A;PDGFB;PPP2R5A;IRS2;GRIN2C;FGF3;PSMB10;DUSP7;PPP2R5E;PSME4;PSMF1;TEK;CAMK2G;HBEGF
MyD88 dependent cascade initiated on endosome Homo sapiens R-HSA-975155	9	0.00104048	0.0153071	IKBKB;MAPK10;DUSP3;CHUK;MAPKAPK3;MAPKAPK2;TAB1;BTRC;DUSP7
MAPK1/MAPK3 signaling Homo sapiens R-HSA-5684996	17	0.00107638	0.0155365	MAP2K2;VWF;ITGA2B;CAMK2A;PDGFB;PPP2R5A;IRS2;GRIN2C;FGF3;PSMB10;DUSP7;PPP2R5E;PSME4;PSMF1;TEK;CAMK2G;HBEGF
Pyruvate metabolism Homo sapiens R-HSA-70268	5	0.00114063	0.01631	RXRA;BSG;PDK4;HAGH;PDK2
Eukaryotic Translation Termination Homo sapiens R-HSA-72764	9	0.00122925	0.0172546	RPS14;RPS28;RPS15A;RPS5;RPS3;RPS2;RPL8;RPS11;RPL3L
Regulation of cholesterol biosynthesis by SREBP (SREBF) Homo sapiens R-HSA-1655829	7	0.00126496	0.0172803	IDI1;RXRA;CHD9;MTF1;MVD;ACACB;FDFT1
NCAM signaling for neurite out-growth Homo sapiens R-HSA-375165	18	0.0012492	0.0173752	MAP2K2;VWF;ITGA2B;CAMK2A;PDGFB;PPP2R5A;IRS2;GRIN2C;FGF3;PSMB10;DUSP7;CACNB3;PPP2R5E;PSME4;PSMF1;TEK;CAMK2G;HBEGF
Selenocysteine synthesis Homo sapiens R-HSA-2408557	9	0.00122925	0.0174144	RPS14;RPS28;RPS15A;RPS5;RPS3;RPS2;RPL8;RPS11;RPL3L
Ion transport by P-type ATPases Homo sapiens R-HSA-936837	7	0.00126496	0.017436	ATP4B;ATP8B1;CAMK2A;FXYD1;ATP2A1;ATP2C2;CAMK2G
Toll Like Receptor 9 (TLR9) Cascade Homo sapiens R-HSA-168138	9	0.00133349	0.0180552	IKBKB;MAPK10;DUSP3;CHUK;MAPKAPK3;MAPKAPK2;TAB1;BTRC;DUSP7
3' -UTR-mediated translational regulation Homo sapiens R-HSA-157279	10	0.00136959	0.0180644	RPS14;RPS28;RPS15A;RPS5;RPS3;RPS2;EIF3F;RPL8;RPS11;RPL3L
Synthesis of PA Homo sapiens R-HSA-1483166	5	0.00135454	0.0181794	GNPAT;PLA2G1B;GPD1;GPD1L;AGPAT2
L13a-mediated translational silencing of Ceruloplasmin expression Homo sapiens R-HSA-156827	10	0.00136959	0.0182215	RPS14;RPS28;RPS15A;RPS5;RPS3;RPS2;EIF3F;RPL8;RPS11;RPL3L
Nonsense Mediated Decay (NMD) independent of the Exon Junction Complex (EJC) Homo sapiens R-HSA-975956	9	0.00144473	0.0185751	RPS14;RPS28;RPS15A;RPS5;RPS3;RPS2;RPL8;RPS11;RPL3L
Unblocking of NMDA receptor, glutamate binding and activation Homo sapiens R-HSA-438066	4	0.00142364	0.0186169	GRIA2;CAMK2A;GRIN2C;CAMK2G
VEGFR2 mediated cell proliferation Homo sapiens R-HSA-5218921	17	0.00146824	0.01872	MAP2K2;VWF;ITGA2B;CAMK2A;PDGFB;PPP2R5A;IRS2;GRIN2C;FGF3;PSMB10;DUSP7;PPP2R5E;PSME4;PSMF1;TEK;CAMK2G;HBEGF
Eukaryotic Translation Elongation Homo sapiens R-HSA-156842	9	0.00144473	0.0187325	RPS14;RPS28;RPS15A;RPS5;RPS3;RPS2;RPL8;RPS11;RPL3L
Gastrin-CREB signalling pathway via PKC and MAPK Homo sapiens R-HSA-881907	25	0.0015235	0.0192641	ITGA2B;CAMK2A;PDGFB;IRS2;FGF3;PSMB10;RGS3;TBXA2R;PPP2R5E;P2RY2;GNA11;PSMF1;CAMK2G;GPR17;MAP2K2;VWF;TACR2;PPP2R5A;GRIN2C;DUSP7;PSME4;F2RL1;PRKCQ;TEK;HBEGF
HSF1 activation Homo sapiens R-HSA-3371511	5	0.00159664	0.0200234	YWHAE;HSPA1L;PTGES3;RPA1;RLN1
Cellular responses to stress Homo sapiens R-HSA-2262752	22	0.00184707	0.0229758	YWHAE;CDKN2C;HSPA1L;EPAS1;EED;PTGES3;UBE2D2;CAMK2A;PRKAG1;RPA1;UBE2D1;TSC1;CYBA;MAPK10;MAPKAPK3;BAG2;RRAGD;CDC16;MAPKAPK2;BAG1;RLN1;CAMK2G
FCERI mediated NF-kB activation Homo sapiens R-HSA-2871837	10	0.00193923	0.0237362	IKBKB;CHUK;UBE2D2;PSME4;UBE2D1;PRKCQ;PSMF1;TAB1;BTRC;PSMB10
Signaling by the B Cell Receptor (BCR) Homo sapiens R-HSA-983705	16	0.00196295	0.0238358	CHUK;MAPKAP1;PDGFB;PPP2R5A;IRS2;PIK3CB;FGF3;PSMB10;IKBKB;STIM1;PPP2R5E;PSME4;PIP4K2B;PSMF1;BTRC;HBEGF
Selenoamino acid metabolism Homo sapiens R-HSA-2408522	10	0.00193923	0.0239276	RPS14;AIMP2;RPS28;RPS15A;RPS5;RPS3;RPS2;RPL8;RPS11;RPL3L
Axon guidance Homo sapiens R-HSA-422475	28	0.00205769	0.0247895	LAMA1;ITGA2B;CAMK2A;PDGFB;IRS2;FGF3;PSMB10;RND1;PPP2R5E;PSMF1;CAMK2G;CLASP2;EPHA4;MAP2K2;ARHGEF12;VWF;SIAH2;SIAH1;PPP2R5A;GRIN2C;DUSP7;CACNB3;PSME4;KCNQ3;PRKCQ;TEK;MYL9;HBEGF
Class I MHC mediated antigen processing & presentation Homo sapiens R-HSA-983169	19	0.00240091	0.0286984	UBE3C;UBE2B;SIAH2;UBE2D2;SIAH1;UBE2D1;CYBA;UBR2;UBAC1;PSMB10;UBE2J1;RNF41;SOCS1;PSME4;CDC16;ASB4;PSMF1;BTRC;LONRF1
Glycolysis Homo sapiens R-HSA-70171	5	0.00251358	0.0298122	PKM;PGAM2;ALDOA;ENO3;GAPDH
MAPK family signaling cascades Homo sapiens R-HSA-5683057	18	0.00256594	0.0301992	MAP2K2;VWF;ITGA2B;CAMK2A;PDGFB;PPP2R5A;IRS2;GRIN2C;FGF3;PSMB10;DUSP7;PPP2R5E;PSME4;PSMF1;TEK;MAPK6;CAMK2G;HBEGF
RIG-I/MDA5 mediated induction of IFN-alpha/beta pathways Homo sapiens R-HSA-168928	8	0.00259511	0.0303093	IKBKB;CHUK;IRF3;UBE2D2;IRF2;PCBP2;UBE2D1;IFNA8
Circadian Clock Homo sapiens R-HSA-400253	7	0.00280505	0.0315568	PPP1CB;PPP1CC;RXRA;CHD9;NRIP1;BTRC;NPAS2
Glycogen storage diseases Homo sapiens R-HSA-3229121	3	0.00279293	0.0316532	EPM2A;PPP1R3C;GYG1
Myoclonic epilepsy of Lafora Homo sapiens R-HSA-3785653	3	0.00279293	0.0318895	EPM2A;PPP1R3C;GYG1
Diseases of carbohydrate metabolism Homo sapiens R-HSA-5663084	3	0.00279293	0.0321292	EPM2A;PPP1R3C;GYG1
Creatine metabolism Homo sapiens R-HSA-71288	3	0.00279293	0.0323726	GAMT;GATM;SLC6A8
TCF dependent signaling in response to WNT Homo sapiens R-HSA-201681	14	0.00294093	0.032844	TLE2;TLE1;RYK;CTNNBIP1;PPP2R5A;PSMB10;FRAT2;WIF1;PPP2R5E;PSME4;DVL1;PSMF1;BTRC;LGR5
Diseases of signal transduction Homo sapiens R-HSA-5663202	18	0.00297913	0.0330294	STAT5A;CTBP2;CHUK;MAPKAP1;PDGFB;PPP2R5A;IRS2;PIK3CB;HDAC9;FGF3;PSMB10;PPP2R5E;PSME4;POLR2D;NEURL1;PSMF1;MAMLD1;HBEGF
TCR signaling Homo sapiens R-HSA-202403	10	0.00304295	0.0334944	IKBKB;CHUK;UBE2D2;PSME4;UBE2D1;PRKCQ;PSMF1;PIK3CB;BTRC;PSMB10
FCERI mediated MAPK activation Homo sapiens R-HSA-2871796	18	0.00309066	0.0337765	MAP2K2;VWF;ITGA2B;CAMK2A;PDGFB;PPP2R5A;IRS2;GRIN2C;FGF3;PSMB10;DUSP7;MAPK10;PPP2R5E;PSME4;PSMF1;TEK;CAMK2G;HBEGF
Adaptive Immune System Homo sapiens R-HSA-1280218	37	0.00312852	0.0339478	UBE3C;MAPKAP1;UBE2D2;PDGFB;UBE2D1;ICAM3;IRS2;UBR2;PIK3CB;FGF3;RAP1GAP;PSMB10;UBE2J1;IKBKB;SOCS1;PPP2R5E;KIF5A;PIP4K2B;PSMF1;BTRC;LONRF1;PRKG1;ICOSLG;CHUK;UBE2B;SIAH2;SIAH1;PPP2R5A;CYBA;UBAC1;RNF41;STIM1;PSME4;CDC16;PRKCQ;ASB4;HBEGF
Synthesis of Leukotrienes (LT) and Eoxins (EX) Homo sapiens R-HSA-2142691	4	0.00325374	0.035058	ABCC1;MAPKAPK2;CYP4B1;DPEP1
HSF1-dependent transactivation Homo sapiens R-HSA-3371571	5	0.00330567	0.0353684	HSPA1L;PTGES3;CAMK2A;RLN1;CAMK2G
PI5P, PP2A and IER3 Regulate PI3K/AKT Signaling Homo sapiens R-HSA-6811558	8	0.00353443	0.0375533	PPP2R5E;PDGFB;PPP2R5A;IRS2;PIP4K2B;PIK3CB;FGF3;HBEGF
PI-3K cascade:FGFR2 Homo sapiens R-HSA-5654695	10	0.00386913	0.0389459	CHUK;PPP2R5E;MAPKAP1;PDGFB;PPP2R5A;IRS2;PIP4K2B;PIK3CB;FGF3;HBEGF
PI-3K cascade:FGFR4 Homo sapiens R-HSA-5654720	10	0.00386913	0.0392038	CHUK;PPP2R5E;MAPKAP1;PDGFB;PPP2R5A;IRS2;PIP4K2B;PIK3CB;FGF3;HBEGF
Heme biosynthesis Homo sapiens R-HSA-189451	3	0.00375479	0.0393481	ALAS1;HMBS;COX10
PIP3 activates AKT signaling Homo sapiens R-HSA-1257604	10	0.00386913	0.0394652	CHUK;PPP2R5E;MAPKAP1;PDGFB;PPP2R5A;IRS2;PIP4K2B;PIK3CB;FGF3;HBEGF
Apoptotic cleavage of cell adhesion proteins Homo sapiens R-HSA-351906	3	0.00375479	0.0396195	DSP;DSG1;DSG2
PI3K events in ERBB4 signaling Homo sapiens R-HSA-1250342	10	0.00386913	0.03973	CHUK;PPP2R5E;MAPKAP1;PDGFB;PPP2R5A;IRS2;PIP4K2B;PIK3CB;FGF3;HBEGF
PI-3K cascade:FGFR3 Homo sapiens R-HSA-5654710	10	0.00386913	0.0399985	CHUK;PPP2R5E;MAPKAP1;PDGFB;PPP2R5A;IRS2;PIP4K2B;PIK3CB;FGF3;HBEGF
PI-3K cascade:FGFR1 Homo sapiens R-HSA-5654689	10	0.00386913	0.0402706	CHUK;PPP2R5E;MAPKAP1;PDGFB;PPP2R5A;IRS2;PIP4K2B;PIK3CB;FGF3;HBEGF
Ion homeostasis Homo sapiens R-HSA-5578775	6	0.00417036	0.0417036	STIM1;CAMK2A;FXYD1;ATP2A1;NOS1;CAMK2G
Metabolism of proteins Homo sapiens R-HSA-392499	48	0.00425398	0.0422636	PCSK2;ST6GALNAC2;GOSR1;UAP1;RPL8;TAZ;GGA2;PPP6C;RPS14;RPS15A;SAMM50;MUC2;P2RY2;KIF5A;RPS3;EIF4EBP1;SSR1;MLEC;CD59;RPS2;RPS11;ST3GAL1;EXTL3;SEC11A;RGS9;CD55;RGS7;ZBTB17;KLHDC3;PARP1;FUCA1;RPS5;SIAH2;SIAH1;RPA1;TIMM44;DOHH;GFER;RPL3L;CS;RPS28;EIF5;F9;CTDSP2;MVD;EIF3F;ATF4;GNE
PI3K/AKT activation Homo sapiens R-HSA-198203	10	0.00459795	0.044808	CHUK;PPP2R5E;MAPKAP1;PDGFB;PPP2R5A;IRS2;PIP4K2B;PIK3CB;FGF3;HBEGF
GAB1 signalosome Homo sapiens R-HSA-180292	10	0.00459795	0.0450953	CHUK;PPP2R5E;MAPKAP1;PDGFB;PPP2R5A;IRS2;PIP4K2B;PIK3CB;FGF3;HBEGF
Infectious disease Homo sapiens R-HSA-5663205	20	0.00466331	0.0451574	RANBP1;MAP2K2;ELL;RPS5;RPL8;RPL3L;PSMB10;RPS14;RPS28;RPS15A;SV2A;PSME4;POLR2D;RPS3;PSMF1;RPS2;KPNA5;BTRC;RPS11;HBEGF
Nonsense Mediated Decay (NMD) enhanced by the Exon Junction Complex (EJC) Homo sapiens R-HSA-975957	9	0.00476501	0.0452823	RPS14;RPS28;RPS15A;RPS5;RPS3;RPS2;RPL8;RPS11;RPL3L
Signaling by BMP Homo sapiens R-HSA-201451	4	0.00459011	0.0453088	UBE2D1;BMPR1B;ACVR2B;BMPR1A
Apoptotic cleavage of cellular proteins Homo sapiens R-HSA-111465	5	0.00480908	0.0454191	DSP;STK24;DSG1;DSG2;PRKCQ
Neuronal System Homo sapiens R-HSA-112316	18	0.00472249	0.0454428	KCNJ4;GRIA2;CHRNA3;RAB3A;CHRNA6;CAMK2A;ADCY2;ADCY1;GRIN2C;RIMS1;CACNB3;KCNS3;KCNQ3;FLOT1;NPTN;FLOT2;GLUL;CAMK2G
Nonsense-Mediated Decay (NMD) Homo sapiens R-HSA-927802	9	0.00476501	0.0455654	RPS14;RPS28;RPS15A;RPS5;RPS3;RPS2;RPL8;RPS11;RPL3L
Transmission across Chemical Synapses Homo sapiens R-HSA-112315	14	0.00495072	0.0464699	KCNJ4;GRIA2;CHRNA3;RAB3A;CHRNA6;CAMK2A;ADCY2;ADCY1;GRIN2C;RIMS1;CACNB3;NPTN;GLUL;CAMK2G
Influenza Infection Homo sapiens R-HSA-168254	11	0.00503091	0.0469348	RPS14;RPS28;RPS15A;RPS5;POLR2D;RPS3;KPNA5;RPS2;RPL8;RPS11;RPL3L
IKK complex recruitment mediated by RIP1 Homo sapiens R-HSA-937041	4	0.00537873	0.0489848	IKBKB;CHUK;UBE2D2;UBE2D1
Influenza Viral RNA Transcription and Replication Homo sapiens R-HSA-168273	10	0.00543066	0.0491651	RPS14;RPS28;RPS15A;RPS5;POLR2D;RPS3;RPS2;RPL8;RPS11;RPL3L
DARPP-32 events Homo sapiens R-HSA-180024	4	0.00537873	0.0492782	PPP3CB;PPP3CC;PDE4D;PDE4A
Processing of Capped Intronless Pre-mRNA Homo sapiens R-HSA-75067	4	0.00537873	0.049575	NUDT21;CSTF1;PAPOLA;SNRPB
Post-Elongation Processing of Intronless pre-mRNA Homo sapiens R-HSA-112297	4	0.00537873	0.0498755	NUDT21;CSTF1;PAPOLA;SNRPB

## Sheet: M13
Y RET vs. disuse comparison: downregulated only in Y RET network (not present in disuse network)
Y RET vs. O RET comparison: downregulated in both networks
Description	Count	P-value	FDR	Genes
Y RET network:
negative regulation of ubiquitin protein ligase activity (GO:1904667)	11	1.26642e-08	1.07709e-05	CCNB1;PSMB4;PSMC5;PSMA1;PSMC3;PSMB3;PSMD2;PSMC1;PSMB1;BUB3;PSMA7
viral gene expression (GO:0019080)	13	6.38715e-09	1.08645e-05	NUP205;NUP155;RPS5;RPL12;RPL22;RPL23A;RPS17;RPS16;RPL27A;RPL35;NUP98;RPL29;RAE1
positive regulation of ubiquitin-protein ligase activity involved in regulation of mitotic cell cycle transition (GO:0051437)	11	1.09937e-08	1.12201e-05	CCNB1;PSMB4;PSMC5;PSMA1;PSMC3;PSMB3;PSMD2;PSMC1;PSMB1;BUB3;PSMA7
viral transcription (GO:0019083)	13	8.90057e-09	1.13549e-05	NUP205;NUP155;RPS5;RPL12;RPL22;RPL23A;RPS17;RPS16;RPL27A;RPL35;NUP98;RPL29;RAE1
anaphase-promoting complex-dependent catabolic process (GO:0031145)	11	1.66989e-08	1.21735e-05	CCNB1;PSMB4;PSMC5;PSMA1;PSMC3;PSMB3;PSMD2;PSMC1;PSMB1;BUB3;PSMA7
regulation of ubiquitin-protein ligase activity involved in mitotic cell cycle (GO:0051439)	11	6.10371e-09	1.55736e-05	CCNB1;PSMB4;PSMC5;PSMA1;PSMC3;PSMB3;PSMD2;PSMC1;PSMB1;BUB3;PSMA7
positive regulation of ubiquitin protein ligase activity (GO:1904668)	11	2.49079e-08	1.58881e-05	CCNB1;PSMB4;PSMC5;PSMA1;PSMC3;PSMB3;PSMD2;PSMC1;PSMB1;BUB3;PSMA7
gene expression (GO:0010467)	23	3.13534e-08	1.77774e-05	GTF3C2;NUP205;CHTOP;NUP155;RPL12;RPS5;RPL22;SNU13;RPL23A;PWP1;GLE1;PRPF4;RPS17;RPS16;HNRNPF;RPL27A;RPL35;DHX16;NUP98;RPL29;RAE1;SRSF7;RBM5
regulation of cellular amino acid metabolic process (GO:0006521)	9	4.08552e-08	1.89531e-05	PSMB4;PSMC5;PSMA1;PSMC3;PSMB3;PSMD2;PSMC1;PSMB1;PSMA7
positive regulation of protein ubiquitination involved in ubiquitin-dependent protein catabolic process (GO:2000060)	11	4.67536e-08	1.9882e-05	CCNB1;PSMB4;PSMC5;PSMA1;PSMC3;PSMB3;PSMD2;PSMC1;PSMB1;BUB3;PSMA7
regulation of cellular amine metabolic process (GO:0033238)	9	4.08552e-08	2.08484e-05	PSMB4;PSMC5;PSMA1;PSMC3;PSMB3;PSMD2;PSMC1;PSMB1;PSMA7
negative regulation of ubiquitin-protein ligase activity involved in mitotic cell cycle (GO:0051436)	11	5.23728e-09	2.67258e-05	CCNB1;PSMB4;PSMC5;PSMA1;PSMC3;PSMB3;PSMD2;PSMC1;PSMB1;BUB3;PSMA7
regulation of primary metabolic process (GO:0080090)	13	1.08269e-07	4.24999e-05	HDAC3;NCOA6;FHL2;PSMA7;PSMB4;PSMC5;PSMA1;PSMC3;PSMB3;PSMD2;PSMC1;PSMB1;BBS4
interleukin-1-mediated signaling pathway (GO:0070498)	11	1.17778e-07	4.29301e-05	PSMB4;PSMC5;PSMA1;PSMC3;PSMB3;PSMD2;PSMC1;PSMB1;UBE2N;SQSTM1;PSMA7
mRNA processing (GO:0006397)	18	1.57639e-07	5.36286e-05	CHTOP;SNU13;PRPF4;SNRPD1;SYF2;HNRNPF;DHX16;SNRPE;SNRPA1;HNRNPC;SNRPF;SNRNP200;CMTR1;SRSF7;RBM5;SUGP1;SNRPB;HNRNPA0
ribosome biogenesis (GO:0042254)	16	1.84122e-07	5.87236e-05	NVL;RPL12;RPS5;RPL22;SNU13;RPL23A;GNL1;FBL;RPS17;RPS16;EXOSC10;RPL27A;RRS1;RPL35;RPL29;EXOSC2
regulation of cellular ketone metabolic process (GO:0010565)	9	2.05437e-07	6.16672e-05	PSMB4;PSMC5;PSMA1;PSMC3;PSMB3;PSMD2;PSMC1;PSMB1;PSMA7
mRNA splicing, via spliceosome (GO:0000398)	17	2.50489e-07	6.72762e-05	SNU13;PRPF4;SNRPD1;SYF2;HNRNPF;GEMIN4;DHX16;SNRPE;SNRPA1;HNRNPC;SNRPF;SNRNP200;SRSF7;RBM5;SUGP1;SNRPB;HNRNPA0
negative regulation of G2/M transition of mitotic cell cycle (GO:0010972)	9	2.37329e-07	6.72827e-05	PSMB4;PSMC5;PSMA1;PSMC3;PSMB3;PSMD2;PSMC1;PSMB1;PSMA7
RNA splicing, via transesterification reactions with bulged adenosine as nucleophile (GO:0000377)	16	3.31498e-07	8.45818e-05	SNU13;PRPF4;SNRPD1;SYF2;HNRNPF;DHX16;SNRPE;SNRPA1;HNRNPC;SNRPF;SNRNP200;SRSF7;RBM5;SUGP1;SNRPB;HNRNPA0
ribonucleoprotein complex assembly (GO:0022618)	13	4.16748e-07	0.00010127	RPS5;RPL12;CIRBP;RPL23A;RPS17;SNRPD1;GEMIN4;RRS1;SNRPE;SNRPF;SNRNP200;RBM5;SNRPB
negative regulation of cell cycle G2/M phase transition (GO:1902750)	9	6.07327e-07	0.0001192	PSMB4;PSMC5;PSMA1;PSMC3;PSMB3;PSMD2;PSMC1;PSMB1;PSMA7
regulation of establishment of planar polarity (GO:0090175)	10	5.93019e-07	0.000121047	PSMB4;PSMC5;FZD2;PSMA1;PSMC3;PSMB3;PSMD2;PSMC1;PSMB1;PSMA7
ubiquitin-dependent protein catabolic process (GO:0006511)	19	5.47565e-07	0.000121488	VCP;UBE2G1;UBE4B;PSMA7;CUL4A;COPS3;NSFL1C;PSMB4;PSMC5;PSMA1;PSMC3;PSMB3;PSMD2;PSMC1;PSMB1;ARIH2;UFD1;BUB3;SQSTM1
Wnt signaling pathway, planar cell polarity pathway (GO:0060071)	10	5.33065e-07	0.000123647	PSMB4;PSMC5;FZD2;PSMA1;PSMC3;PSMB3;PSMD2;PSMC1;PSMB1;PSMA7
SRP-dependent cotranslational protein targeting to membrane (GO:0006614)	10	5.93019e-07	0.000126091	RPS17;RPS16;RPS5;RPL12;RPL27A;RPL22;RPL35;RPL23A;SEC61B;RPL29
viral process (GO:0016032)	15	7.2284e-07	0.000136617	NUP205;VCP;NUP155;RPL12;RPS5;RPL22;RPL23A;RPS17;RPS16;RPL27A;CHMP2A;RPL35;NUP98;RPL29;RAE1
nuclear import (GO:0051170)	9	7.78359e-07	0.000141856	MMP12;NUP155;SNRPD1;GEMIN4;SNRPE;NUP98;SNRPF;RAE1;SNRPB
regulation of transcription from RNA polymerase II promoter in response to stress (GO:0043618)	10	8.959e-07	0.000152393	PSMB4;PSMC5;PSMA1;PSMC3;PSMB3;PSMD2;PSMC1;PSMB1;PSMA7;ATF4
SCF-dependent proteasomal ubiquitin-dependent protein catabolic process (GO:0031146)	9	8.78484e-07	0.000154583	PSMB4;PSMC5;PSMA1;PSMC3;PSMB3;PSMD2;PSMC1;PSMB1;PSMA7
antigen processing and presentation of exogenous peptide antigen via MHC class I, TAP-dependent (GO:0002479)	9	1.24854e-06	0.000205526	PSMB4;PSMC5;PSMA1;PSMC3;PSMB3;PSMD2;PSMC1;PSMB1;PSMA7
regulation of hematopoietic stem cell differentiation (GO:1902036)	9	1.39864e-06	0.000209919	PSMB4;PSMC5;PSMA1;PSMC3;PSMB3;PSMD2;PSMC1;PSMB1;PSMA7
protein targeting to ER (GO:0045047)	10	1.32602e-06	0.000211458	RPS17;RPS16;PMM1;RPS5;RPL27A;RPL12;RPL22;RPL35;RPL23A;RPL29
stimulatory C-type lectin receptor signaling pathway (GO:0002223)	11	1.38524e-06	0.000214208	PSMB4;PSMC5;PSMA1;PSMC3;PSMB3;PSMD2;PSMC1;PSMB1;UBE2N;RAF1;PSMA7
regulation of hematopoietic progenitor cell differentiation (GO:1901532)	9	1.56405e-06	0.000228039	PSMB4;PSMC5;PSMA1;PSMC3;PSMB3;PSMD2;PSMC1;PSMB1;PSMA7
cellular response to interleukin-1 (GO:0071347)	12	1.79846e-06	0.000235322	PSMB4;PSMC5;PSMA1;PSMC3;PSMB3;PSMD2;PSMC1;PSMB1;UBE2N;SQSTM1;PSMA7;CCL16
innate immune response activating cell surface receptor signaling pathway (GO:0002220)	11	1.76643e-06	0.000237213	PSMB4;PSMC5;PSMA1;PSMC3;PSMB3;PSMD2;PSMC1;PSMB1;UBE2N;RAF1;PSMA7
regulation of transcription from RNA polymerase II promoter in response to hypoxia (GO:0061418)	9	1.74607e-06	0.000240816	PSMB4;PSMC5;PSMA1;PSMC3;PSMB3;PSMD2;PSMC1;PSMB1;PSMA7
antigen processing and presentation of exogenous peptide antigen via MHC class I (GO:0042590)	9	1.74607e-06	0.000247506	PSMB4;PSMC5;PSMA1;PSMC3;PSMB3;PSMD2;PSMC1;PSMB1;PSMA7
negative regulation of mitotic cell cycle phase transition (GO:1901991)	9	1.94606e-06	0.000248269	PSMB4;PSMC5;PSMA1;PSMC3;PSMB3;PSMD2;PSMC1;PSMB1;PSMA7
NIK/NF-kappaB signaling (GO:0038061)	9	2.16549e-06	0.000269524	PSMB4;PSMC5;PSMA1;PSMC3;PSMB3;PSMD2;PSMC1;PSMB1;PSMA7
regulation of mRNA stability (GO:0043488)	11	2.41633e-06	0.000293584	PSMB4;PSMC5;PSMA1;PSMC3;PSMB3;PSMD2;PSMC1;PSMB1;CIRBP;EXOSC2;PSMA7
positive regulation of transcription initiation from RNA polymerase II promoter (GO:0060261)	5	3.15696e-06	0.000374651	PSMC5;PSMC3;GTF2B;SRF;PSMC1
nucleocytoplasmic transport (GO:0006913)	7	3.86111e-06	0.000447802	NUP205;SNRPD1;GEMIN4;SNRPE;NUP98;SNRPF;SNRPB
T cell receptor signaling pathway (GO:0050852)	12	4.28906e-06	0.00048638	EIF2B4;PSMB4;PSMC5;EIF2B2;PSMA1;PSMC3;PSMB3;PSMD2;PSMC1;PSMB1;UBE2N;PSMA7
regulation of stem cell differentiation (GO:2000736)	9	4.82734e-06	0.00053552	PSMB4;PSMC5;PSMA1;PSMC3;PSMB3;PSMD2;PSMC1;PSMB1;PSMA7
proteasome-mediated ubiquitin-dependent protein catabolic process (GO:0043161)	16	5.16873e-06	0.000561193	VCP;UBE4B;PSMA7;CUL4A;NSFL1C;PSMB4;PSMC5;CCNB1;PSMA1;PSMC3;PSMB3;PSMD2;PSMC1;PSMB1;SEC61B;BUB3
positive regulation of canonical Wnt signaling pathway (GO:0090263)	10	5.35198e-06	0.000568982	VCP;PSMB4;PSMC5;PSMA1;PSMC3;PSMB3;PSMD2;PSMC1;PSMB1;PSMA7
ncRNA processing (GO:0034470)	14	5.49058e-06	0.000571805	POP1;RPL12;RPS5;RPL22;SNU13;RPL23A;FBL;RPS17;RPS16;EXOSC10;RPL27A;RPL35;RPL29;EXOSC2
rRNA metabolic process (GO:0016072)	13	6.74881e-06	0.000688783	RPL12;RPS5;RPL22;SNU13;RPL23A;FBL;RPS17;RPS16;EXOSC10;RPL27A;RPL35;RPL29;EXOSC2
cotranslational protein targeting to membrane (GO:0006613)	9	7.6343e-06	0.000749189	RPS17;RPS16;RPS5;RPL12;RPL27A;RPL22;RPL35;RPL23A;RPL29
rRNA processing (GO:0006364)	13	7.51785e-06	0.000752227	RPL12;RPS5;RPL22;SNU13;RPL23A;FBL;RPS17;RPS16;EXOSC10;RPL27A;RPL35;RPL29;EXOSC2
proteasomal protein catabolic process (GO:0010498)	14	8.99352e-06	0.000865923	VCP;UBE4B;PSMA7;CUL4A;NSFL1C;PSMB4;PSMC5;PSMA1;PSMC3;PSMB3;PSMD2;PSMC1;PSMB1;BUB3
negative regulation of canonical Wnt signaling pathway (GO:0090090)	11	9.85037e-06	0.00093086	PSMB4;PSMC5;PSMA1;PSMC3;PSMB3;PSMD2;PSMC1;PSMB1;TMEM131L;PFDN5;PSMA7
regulation of G2/M transition of mitotic cell cycle (GO:0010389)	11	1.0502e-05	0.000974392	CCNB1;ACTR1A;PSMB4;PSMC5;PSMA1;PSMC3;PSMB3;PSMD2;PSMC1;PSMB1;PSMA7
regulation of mitotic cell cycle phase transition (GO:1901990)	12	1.47629e-05	0.00132167	CCNB1;ACTR1A;PSMB4;PSMC5;PSMA1;PSMC3;PSMB3;PSMD2;PSMC1;PSMB1;BUB3;PSMA7
ERAD pathway (GO:0036503)	8	1.4562e-05	0.00132696	VCP;PSMC5;TOR1A;PSMC3;PSMC1;UFD1;UBE4B;SEC61B
non-canonical Wnt signaling pathway (GO:0035567)	10	1.51165e-05	0.00132999	PSMB4;PSMC5;FZD2;PSMA1;PSMC3;PSMB3;PSMD2;PSMC1;PSMB1;PSMA7
protein polyubiquitination (GO:0000209)	15	1.57539e-05	0.00136258	UBE2G1;UBE4B;PSMA7;PSMB4;PSMC5;RNF114;PSMA1;PSMC3;PSMB3;PSMD2;PSMC1;PSMB1;MKRN1;ARIH2;UBE2N
proteasomal ubiquitin-independent protein catabolic process (GO:0010499)	5	1.99701e-05	0.00169846	PSMB4;PSMA1;PSMB3;PSMB1;PSMA7
protein catabolic process (GO:0030163)	8	2.11844e-05	0.00174361	VCP;PSMB4;PSMA1;PSMB3;CHEK2;PSMB1;UBE2G1;PSMA7
cellular response to hypoxia (GO:0071456)	10	2.11837e-05	0.00177214	PSMB4;PSMC5;TBL2;PSMA1;PSMC3;PSMB3;PSMD2;PSMC1;PSMB1;PSMA7
cellular macromolecule biosynthetic process (GO:0034645)	17	2.46787e-05	0.00199897	GTF3C2;NCOA6;RFC2;RPL12;RPS5;RPL22;SNU13;RPL23A;PWP1;RPS17;RPS16;RPL27A;RPL35;NUP98;RPL29;ST3GAL2;MCM2
protein modification by small protein removal (GO:0070646)	14	2.6506e-05	0.00211344	VCP;TOR1A;PSMA7;COPS3;PSMB4;PSMC5;PSMA1;PSMC3;PSMB3;PSMD2;PSMC1;PSMB1;UFD1;STAMBP
nuclear-transcribed mRNA catabolic process, nonsense-mediated decay (GO:0000184)	9	3.44045e-05	0.00270102	RPS17;RPS16;RPS5;RPL27A;RPL12;RPL22;RPL35;RPL23A;RPL29
positive regulation of Wnt signaling pathway (GO:0030177)	10	3.52204e-05	0.00272318	VCP;PSMB4;PSMC5;PSMA1;PSMC3;PSMB3;PSMD2;PSMC1;PSMB1;PSMA7
nucleus organization (GO:0006997)	6	4.2174e-05	0.00321215	NUP205;TOR1A;NUP155;CHMP2A;WDR73;NUP98
negative regulation of Wnt signaling pathway (GO:0030178)	11	4.45927e-05	0.00334642	PSMB4;PSMC5;PSMA1;PSMC3;PSMB3;PSMD2;PSMC1;PSMB1;TMEM131L;PFDN5;PSMA7
regulation of canonical Wnt signaling pathway (GO:0060828)	12	6.2282e-05	0.00460616	PSMB4;PSMC5;VCP;PSMA1;PSMC3;PSMB3;PSMD2;PSMC1;PSMB1;TMEM131L;PFDN5;PSMA7
protein localization to nucleus (GO:0034504)	8	7.25617e-05	0.00521525	MMP12;TOR1A;NUP155;RRS1;PAF1;NUP98;RAE1;BBS4
tumor necrosis factor-mediated signaling pathway (GO:0033209)	9	7.18455e-05	0.00523754	PSMB4;PSMC5;PSMA1;PSMC3;PSMB3;PSMD2;PSMC1;PSMB1;PSMA7
transcription-dependent tethering of RNA polymerase II gene DNA at nuclear periphery (GO:0000972)	3	9.80695e-05	0.00695068	NUP155;NUP98;RAE1
RNA processing (GO:0006396)	11	0.000113343	0.00792314	PRPF4;SNRPD1;HNRNPF;DHX16;SNRPA1;HNRNPC;SNRPF;SRSF7;RBM5;SNRPB;HNRNPA0
transmembrane transport (GO:0055085)	16	0.000122984	0.00848094	VCP;ATP12A;GABRG2;PSMA7;CLCN6;PSMB4;PSMC5;PSMA1;PSMC3;PSMB3;PSMD2;PSMC1;PSMB1;ATP6V0A2;SLC28A2;RAF1
protein ubiquitination (GO:0016567)	19	0.000140484	0.00943273	UBL4A;VCP;UBE2G1;UBE4B;PSMA7;CUL4A;PSMB4;PSMC5;RNF114;PSMA1;PSMC3;PSMB3;PSMD2;PSMC1;PSMB1;MKRN1;ARIH2;UBE2N;PAF1
translation (GO:0006412)	12	0.000140172	0.00953729	AIMP2;RPS17;RPS16;RPL27A;RPL12;RPS5;RPL22;RPL35;SNU13;RPL23A;RPL29;EEF1E1
RNA splicing (GO:0008380)	8	0.000145884	0.0096681	PRPF4;SNRPD1;DHX16;SNRPA1;SNRPF;HNRNPC;SRSF7;SNRPB
positive regulation of RNA polymerase II transcriptional preinitiation complex assembly (GO:0045899)	3	0.000155245	0.0101566	PSMC5;PSMC3;PSMC1
regulation of carbohydrate catabolic process (GO:0043470)	5	0.000175838	0.0112163	NUP205;NUP155;ECD;NUP98;RAE1
ubiquitin-dependent ERAD pathway (GO:0030433)	6	0.000179315	0.0112969	VCP;PSMC5;PSMC3;PSMC1;UBE4B;SEC61B
spliceosomal snRNP assembly (GO:0000387)	5	0.000175838	0.0113582	SNRPD1;GEMIN4;SNRPE;SNRPF;SNRPB
peptide biosynthetic process (GO:0043043)	10	0.000215979	0.0132788	RPS17;RPS16;RPS5;RPL27A;RPL12;RPL22;RPL35;SNU13;RPL23A;RPL29
nuclear-transcribed mRNA catabolic process (GO:0000956)	10	0.000215979	0.0134408	RPS17;RPS16;EXOSC10;RPS5;RPL27A;RPL12;RPL22;RPL35;RPL23A;RPL29
regulation of coenzyme metabolic process (GO:0051196)	5	0.000226884	0.0137832	NUP205;NUP155;ECD;NUP98;RAE1
cellular protein metabolic process (GO:0044267)	18	0.000236051	0.0141714	UBL4A;MMP1;RPL12;RPS5;RPL22;SNU13;UBE2G1;RPL23A;RPS17;RPS16;AKT2;CHEK2;RPL27A;UBE2N;RPL35;SEPHS1;RPL29;PIGH
Fc-epsilon receptor signaling pathway (GO:0038095)	10	0.000309962	0.0183923	PSMB4;PSMC5;PSMA1;PSMC3;PSMB3;PSMD2;PSMC1;PSMB1;UBE2N;PSMA7
Fc receptor signaling pathway (GO:0038093)	10	0.000323806	0.0189929	PSMB4;PSMC5;PSMA1;PSMC3;PSMB3;PSMD2;PSMC1;PSMB1;UBE2N;PSMA7
regulation of ATP metabolic process (GO:1903578)	5	0.000361995	0.0202996	NUP205;NUP155;ECD;NUP98;RAE1
antigen receptor-mediated signaling pathway (GO:0050851)	12	0.000359112	0.0203617	EIF2B4;PSMB4;PSMC5;EIF2B2;PSMA1;PSMC3;PSMB3;PSMD2;PSMC1;PSMB1;UBE2N;PSMA7
histone mRNA metabolic process (GO:0008334)	4	0.000351796	0.0204002	EXOSC10;SNRPE;SNRPF;SNRPB
protein deubiquitination (GO:0016579)	12	0.000359112	0.0205905	PSMB4;PSMC5;VCP;PSMA1;PSMC3;PSMB3;PSMD2;PSMC1;PSMB1;UFD1;STAMBP;PSMA7
proteolysis involved in cellular protein catabolic process (GO:0051603)	7	0.000385173	0.0213645	UBL4A;VCP;PSMB4;PSMA1;PSMB3;PSMB1;PSMA7
mitotic nuclear envelope disassembly (GO:0007077)	5	0.000403663	0.0221494	NUP205;CCNB1;NUP155;NUP98;RAE1
regulation of RNA polymerase II transcriptional preinitiation complex assembly (GO:0045898)	3	0.000443019	0.0240503	PSMC5;PSMC3;PSMC1
regulation of generation of precursor metabolites and energy (GO:0043467)	5	0.000497743	0.0264582	NUP205;NUP155;ECD;NUP98;RAE1
nuclear envelope disassembly (GO:0051081)	5	0.000497743	0.0267367	NUP205;CCNB1;NUP155;NUP98;RAE1
cellular response to tumor necrosis factor (GO:0071356)	10	0.000513318	0.0270048	PSMB4;PSMC5;PSMA1;PSMC3;PSMB3;PSMD2;PSMC1;PSMB1;PSMA7;CCL16
regulation of histone methylation (GO:0031060)	3	0.000584436	0.0304324	CHTOP;PAF1;JARID2
mRNA-containing ribonucleoprotein complex export from nucleus (GO:0071427)	7	0.000597815	0.0305065	GLE1;NUP205;CHTOP;NUP155;NUP98;SRSF7;RAE1
cellular protein modification process (GO:0006464)	28	0.000596881	0.0307665	DCAF8;TESK2;PSMA7;PPM1G;PSMB4;PPP3CC;PSMB3;AKT2;PSMD2;CHEK2;PSMB1;SEPHS1;ST3GAL2;UBL4A;DYRK1A;LMTK2;SSH1;CUL4A;COPS3;PSMC5;PSMA1;PSMC3;NPC1;PSMC1;CTDSP2;UBE2N;RAF1;PIGH
mRNA transport (GO:0051028)	7	0.000755795	0.0374449	GLE1;NUP205;CHTOP;NUP155;NUP98;SRSF7;RAE1
positive regulation of histone modification (GO:0031058)	4	0.000743233	0.0375517	CHTOP;AKAP8;UBE2N;PAF1
ER-associated misfolded protein catabolic process (GO:0071712)	3	0.000751725	0.0376084	VCP;TOR1A;UFD1
regulation of telomere maintenance via telomerase (GO:0032210)	5	0.000804674	0.0391071	EXOSC10;HNRNPC;MAP3K4;CCT5;CCT4
mRNA export from nucleus (GO:0006406)	7	0.000800027	0.0392552	GLE1;NUP205;CHTOP;NUP155;NUP98;SRSF7;RAE1
nuclear envelope organization (GO:0006998)	4	0.000847977	0.0408229	NSFL1C;TOR1A;NUP155;CHMP2A
viral life cycle (GO:0019058)	7	0.000894618	0.0426658	NUP205;VCP;NUP155;NPC1;CHMP2A;NUP98;RAE1
regulation of translation (GO:0006417)	10	0.00105328	0.0497677	GLE1;EIF2B4;NUP205;EIF2B2;NUP155;SHMT1;CIRBP;NUP98;EIF3C;RAE1
Gene Expression Homo sapiens R-HSA-74160	73	6.42779e-19	9.83452e-16	POP1;GTF2B;FBL;RPS17;RPS16;SNRPD1;AKT2;PSMD2;CHEK2;RPL35;DHX16;SEC61B;JARID2;ZNF202;RBM5;NCOA6;RFC2;RPS5;RPL22;MED6;TSN;PRPF4;PSMA1;GEMIN4;SNRPE;SNRPA1;NUP98;SNRPF;RPL29;EEF1E1;SNRNP200;SRSF7;SNRPB;GTF3C2;NUP205;RPL12;PSMA7;GTF2E2;PSMB4;CCNB1;EXOSC10;PSMB3;PRDX1;PSMB1;SMYD2;EIF4EBP1;SAP18;RAE1;EXOSC2;HNRNPA0;EIF2B4;CHTOP;EIF2B2;BRPF1;NUP155;WTAP;TRMT1;RPL23A;MAPK14;ESR2;AIMP2;PSMC5;PSMC3;HNRNPF;R…
Infectious disease Homo sapiens R-HSA-5663205	27	1.14966e-12	8.79489e-10	NUP205;RPL12;GTF2B;PSMA7;GTF2E2;RPS17;PSMB4;RPS16;PSMB3;PSMD2;PSMB1;RPL35;RAE1;NUP155;RPS5;RPL22;RPL23A;PSMC5;PSMA1;PSMC3;RPL27A;PSMC1;NMT1;CHMP2A;NUP98;FAU;RPL29
Metabolism of amino acids and derivatives Homo sapiens R-HSA-71291	26	3.04902e-12	1.555e-09	SHMT1;RPL12;PSMA7;RPS17;PSMB4;RPS16;PSMB3;PSMD2;PSMB1;RPL35;GLUL;ARG2;RPS5;RPL22;RPL23A;QDPR;AIMP2;GATM;PSMC5;PSMA1;PSMC3;RPL27A;PSMC1;FAU;RPL29;EEF1E1
Processing of Capped Intron-Containing Pre-mRNA Homo sapiens R-HSA-72203	20	5.82585e-12	2.22839e-09	NUP205;CHTOP;NUP155;WTAP;PRPF4;SNRPD1;HNRNPF;DHX16;SNRPE;SNRPA1;NUP98;HNRNPC;SNRPF;SNRNP200;RAE1;SRSF7;RBM5;SUGP1;SNRPB;HNRNPA0
Eukaryotic Translation Initiation Homo sapiens R-HSA-72613	14	9.91004e-10	2.52706e-07	EIF2B4;EIF2B2;RPS5;RPL12;RPL22;RPL23A;RPS17;RPS16;RPL27A;EIF4EBP1;RPL35;FAU;RPL29;EIF3C
Cap-dependent Translation Initiation Homo sapiens R-HSA-72737	14	9.91004e-10	3.03247e-07	EIF2B4;EIF2B2;RPS5;RPL12;RPL22;RPL23A;RPS17;RPS16;RPL27A;EIF4EBP1;RPL35;FAU;RPL29;EIF3C
Ubiquitin Mediated Degradation of Phosphorylated Cdc25A Homo sapiens R-HSA-69601	10	2.94325e-09	5.00353e-07	PSMB4;PSMC5;PSMA1;PSMC3;PSMB3;CHEK2;PSMD2;PSMC1;PSMB1;PSMA7
p53-Independent G1/S DNA damage checkpoint Homo sapiens R-HSA-69613	10	2.94325e-09	5.62897e-07	PSMB4;PSMC5;PSMA1;PSMC3;PSMB3;CHEK2;PSMD2;PSMC1;PSMB1;PSMA7
Hh mutants that don't undergo autocatalytic processing are degraded by ERAD Homo sapiens R-HSA-5362768	10	5.23915e-09	5.72564e-07	VCP;PSMB4;PSMC5;PSMA1;PSMC3;PSMB3;PSMD2;PSMC1;PSMB1;PSMA7
Disease Homo sapiens R-HSA-1643685	33	5.09893e-09	6.00105e-07	NUP205;VCP;HDAC3;RPL12;GTF2B;PSMA7;GTF2E2;RPS17;PSMB4;RPS16;PSMB3;AKT2;PSMD2;PSMB1;RPL35;RAE1;EPM2A;NUP155;RPS5;RPL22;RPL23A;PSMC5;PSMA1;PSMC3;RPL27A;PSMC1;NMT1;CHMP2A;CSPG5;NUP98;FAU;RPL29;MAMLD1
Translation Homo sapiens R-HSA-72766	15	4.91185e-09	6.26261e-07	EIF2B4;EIF2B2;RPS5;RPL12;RPL22;RPL23A;RPS17;RPS16;RPL27A;EIF4EBP1;RPL35;SEC61B;FAU;RPL29;EIF3C
Influenza Viral RNA Transcription and Replication Homo sapiens R-HSA-168273	14	4.60775e-09	6.40896e-07	NUP205;NUP155;RPS5;RPL12;RPL22;RPL23A;RPS17;RPS16;RPL27A;RPL35;NUP98;FAU;RPL29;RAE1
p53-Independent DNA Damage Response Homo sapiens R-HSA-69610	10	2.94325e-09	6.43311e-07	PSMB4;PSMC5;PSMA1;PSMC3;PSMB3;CHEK2;PSMD2;PSMC1;PSMB1;PSMA7
Stabilization of p53 Homo sapiens R-HSA-69541	10	4.34109e-09	6.64187e-07	PSMB4;PSMC5;PSMA1;PSMC3;PSMB3;CHEK2;PSMD2;PSMC1;PSMB1;PSMA7
mRNA Splicing - Major Pathway Homo sapiens R-HSA-72163	14	8.38507e-09	7.54656e-07	PRPF4;SNRPD1;HNRNPF;DHX16;SNRPE;SNRPA1;SNRPF;HNRNPC;SNRNP200;SRSF7;RBM5;SNRPB;SUGP1;HNRNPA0
Hh mutants abrogate ligand secretion Homo sapiens R-HSA-5387390	10	7.5421e-09	7.69294e-07	VCP;PSMB4;PSMC5;PSMA1;PSMC3;PSMB3;PSMD2;PSMC1;PSMB1;PSMA7
APC/C:Cdc20 mediated degradation of mitotic proteins Homo sapiens R-HSA-176409	11	8.22978e-09	7.86972e-07	CCNB1;PSMB4;PSMC5;PSMA1;PSMC3;PSMB3;PSMD2;PSMC1;PSMB1;BUB3;PSMA7
Activation of APC/C and APC/C:Cdc20 mediated degradation of mitotic proteins Homo sapiens R-HSA-176814	11	9.5226e-09	8.09421e-07	CCNB1;PSMB4;PSMC5;PSMA1;PSMC3;PSMB3;PSMD2;PSMC1;PSMB1;BUB3;PSMA7
The role of GTSE1 in G2/M progression after G2 checkpoint Homo sapiens R-HSA-8852276	10	1.06994e-08	8.18507e-07	CCNB1;PSMB4;PSMC5;PSMA1;PSMC3;PSMB3;PSMD2;PSMC1;PSMB1;PSMA7
Influenza Life Cycle Homo sapiens R-HSA-168255	14	1.01651e-08	8.18562e-07	NUP205;NUP155;RPS5;RPL12;RPL22;RPL23A;RPS17;RPS16;RPL27A;RPL35;NUP98;FAU;RPL29;RAE1
Regulation of APC/C activators between G1/S and early anaphase Homo sapiens R-HSA-176408	11	1.66989e-08	1.21664e-06	CCNB1;PSMB4;PSMC5;PSMA1;PSMC3;PSMB3;PSMD2;PSMC1;PSMB1;BUB3;PSMA7
Regulation of mitotic cell cycle Homo sapiens R-HSA-453276	11	3.65336e-08	1.29992e-06	CCNB1;PSMB4;PSMC5;PSMA1;PSMC3;PSMB3;PSMD2;PSMC1;PSMB1;BUB3;PSMA7
mRNA Splicing Homo sapiens R-HSA-72172	14	2.12535e-08	1.30071e-06	PRPF4;SNRPD1;HNRNPF;DHX16;SNRPE;SNRPA1;SNRPF;HNRNPC;SNRNP200;SRSF7;RBM5;SNRPB;SUGP1;HNRNPA0
Regulation of ornithine decarboxylase (ODC) Homo sapiens R-HSA-350562	9	3.40703e-08	1.30319e-06	PSMB4;PSMC5;PSMA1;PSMC3;PSMB3;PSMD2;PSMC1;PSMB1;PSMA7
Asymmetric localization of PCP proteins Homo sapiens R-HSA-4608870	10	2.06924e-08	1.31914e-06	PSMB4;PSMC5;FZD2;PSMA1;PSMC3;PSMB3;PSMD2;PSMC1;PSMB1;PSMA7
Assembly of the pre-replicative complex Homo sapiens R-HSA-68867	10	3.81738e-08	1.32741e-06	PSMB4;PSMC5;PSMA1;PSMC3;PSMB3;PSMD2;PSMC1;PSMB1;PSMA7;MCM2
APC/C-mediated degradation of cell cycle proteins Homo sapiens R-HSA-174143	11	3.65336e-08	1.33087e-06	CCNB1;PSMB4;PSMC5;PSMA1;PSMC3;PSMB3;PSMD2;PSMC1;PSMB1;BUB3;PSMA7
G2/M Checkpoints Homo sapiens R-HSA-69481	14	3.58081e-08	1.33625e-06	RFC2;PSMA7;CCNB1;PSMB4;PSMC5;PSMA1;PSMC3;PSMB3;CHEK2;PSMD2;PSMC1;PSMB1;UBE2N;MCM2
Regulation of Apoptosis Homo sapiens R-HSA-169911	9	3.40703e-08	1.3366e-06	PSMB4;PSMC5;PSMA1;PSMC3;PSMB3;PSMD2;PSMC1;PSMB1;PSMA7
Regulation of mRNA stability by proteins that bind AU-rich elements Homo sapiens R-HSA-450531	11	4.13637e-08	1.34652e-06	PSMB4;PSMC5;PSMA1;PSMC3;PSMB3;PSMD2;PSMC1;PSMB1;MAPK14;EXOSC2;PSMA7
Cross-presentation of soluble exogenous antigens (endosomes) Homo sapiens R-HSA-1236978	9	2.82903e-08	1.35263e-06	PSMB4;PSMC5;PSMA1;PSMC3;PSMB3;PSMD2;PSMC1;PSMB1;PSMA7
Autodegradation of the E3 ubiquitin ligase COP1 Homo sapiens R-HSA-349425	9	4.08552e-08	1.35888e-06	PSMB4;PSMC5;PSMA1;PSMC3;PSMB3;PSMD2;PSMC1;PSMB1;PSMA7
Ubiquitin-dependent degradation of Cyclin D Homo sapiens R-HSA-75815	9	3.40703e-08	1.37178e-06	PSMB4;PSMC5;PSMA1;PSMC3;PSMB3;PSMD2;PSMC1;PSMB1;PSMA7
Hedgehog ligand biogenesis Homo sapiens R-HSA-5358346	10	2.42165e-08	1.37227e-06	VCP;PSMB4;PSMC5;PSMA1;PSMC3;PSMB3;PSMD2;PSMC1;PSMB1;PSMA7
p53-Dependent G1 DNA Damage Response Homo sapiens R-HSA-69563	10	2.06924e-08	1.37649e-06	PSMB4;PSMC5;PSMA1;PSMC3;PSMB3;CHEK2;PSMD2;PSMC1;PSMB1;PSMA7
Vpu mediated degradation of CD4 Homo sapiens R-HSA-180534	9	4.08552e-08	1.38908e-06	PSMB4;PSMC5;PSMA1;PSMC3;PSMB3;PSMD2;PSMC1;PSMB1;PSMA7
Regulation of activated PAK-2p34 by proteasome mediated degradation Homo sapiens R-HSA-211733	9	2.82903e-08	1.39627e-06	PSMB4;PSMC5;PSMA1;PSMC3;PSMB3;PSMD2;PSMC1;PSMB1;PSMA7
Ubiquitin-dependent degradation of Cyclin D1 Homo sapiens R-HSA-69229	9	3.40703e-08	1.40885e-06	PSMB4;PSMC5;PSMA1;PSMC3;PSMB3;PSMD2;PSMC1;PSMB1;PSMA7
HIV Infection Homo sapiens R-HSA-162906	17	2.39743e-08	1.41079e-06	NUP205;NUP155;GTF2B;PSMA7;GTF2E2;PSMB4;PSMC5;PSMA1;PSMC3;PSMB3;PSMD2;PSMC1;PSMB1;NMT1;CHMP2A;NUP98;RAE1
Host Interactions of HIV factors Homo sapiens R-HSA-162909	13	4.44913e-08	1.41816e-06	NUP205;NUP155;PSMA7;PSMB4;PSMC5;PSMA1;PSMC3;PSMB3;PSMD2;PSMC1;PSMB1;NUP98;RAE1
p53-Dependent G1/S DNA damage checkpoint Homo sapiens R-HSA-69580	10	2.06924e-08	1.43906e-06	PSMB4;PSMC5;PSMA1;PSMC3;PSMB3;CHEK2;PSMD2;PSMC1;PSMB1;PSMA7
G1/S DNA Damage Checkpoints Homo sapiens R-HSA-69615	10	2.82604e-08	1.44128e-06	PSMB4;PSMC5;PSMA1;PSMC3;PSMB3;CHEK2;PSMD2;PSMC1;PSMB1;PSMA7
CDK-mediated phosphorylation and removal of Cdc6 Homo sapiens R-HSA-69017	9	3.40703e-08	1.44799e-06	PSMB4;PSMC5;PSMA1;PSMC3;PSMB3;PSMD2;PSMC1;PSMB1;PSMA7
snRNP Assembly Homo sapiens R-HSA-191859	9	3.40703e-08	1.48936e-06	NUP205;NUP155;SNRPD1;GEMIN4;SNRPE;NUP98;SNRPF;RAE1;SNRPB
ER-Phagosome pathway Homo sapiens R-HSA-1236974	10	2.82604e-08	1.49098e-06	PSMB4;PSMC5;PSMA1;PSMC3;PSMB3;PSMD2;PSMC1;PSMB1;SEC61B;PSMA7
Metabolism of polyamines Homo sapiens R-HSA-351202	11	3.22119e-08	1.49346e-06	ARG2;PSMB4;PSMC5;GATM;PSMA1;PSMC3;PSMB3;PSMD2;PSMC1;PSMB1;PSMA7
Influenza Infection Homo sapiens R-HSA-168254	14	2.76755e-08	1.51227e-06	NUP205;NUP155;RPS5;RPL12;RPL22;RPL23A;RPS17;RPS16;RPL27A;RPL35;NUP98;FAU;RPL29;RAE1
Metabolism of non-coding RNA Homo sapiens R-HSA-194441	9	3.40703e-08	1.53316e-06	NUP205;NUP155;SNRPD1;GEMIN4;SNRPE;NUP98;SNRPF;RAE1;SNRPB
Orc1 removal from chromatin Homo sapiens R-HSA-68949	10	5.87951e-08	1.76385e-06	PSMB4;PSMC5;PSMA1;PSMC3;PSMB3;PSMD2;PSMC1;PSMB1;PSMA7;MCM2
Switching of origins to a post-replicative state Homo sapiens R-HSA-69052	10	5.87951e-08	1.79913e-06	PSMB4;PSMC5;PSMA1;PSMC3;PSMB3;PSMD2;PSMC1;PSMB1;PSMA7;MCM2
Vif-mediated degradation of APOBEC3G Homo sapiens R-HSA-180585	9	5.80377e-08	1.8122e-06	PSMB4;PSMC5;PSMA1;PSMC3;PSMB3;PSMD2;PSMC1;PSMB1;PSMA7
Cell Cycle Checkpoints Homo sapiens R-HSA-69620	15	6.16199e-08	1.81305e-06	RFC2;PSMA7;CCNB1;PSMB4;PSMC5;PSMA1;PSMC3;PSMB3;CHEK2;PSMD2;PSMC1;PSMB1;UBE2N;BUB3;MCM2
Metabolism Homo sapiens R-HSA-1430728	57	6.89714e-08	1.81942e-06	FHL2;MT1X;RPS17;RPS16;PSMD2;RPL35;TK1;SLC37A4;GLUL;EPM2A;ARG2;ADSL;NCOA6;RPS5;RPL22;OCRL;MED6;PSMA1;MTHFD2;NUP98;RPL29;UMPS;EEF1E1;BLVRA;CES1;MT1E;PRPS1;NUP205;HDAC3;SHMT1;RPL12;ADCY2;PSMA7;PSMB4;APOM;CYP2B6;PSMB3;PSMB1;GC;RAE1;ST3GAL2;NUP155;AKR1C3;CYP4B1;RPL23A;COQ7;QDPR;AIMP2;GATM;PSMC5;PSMC3;GSTA4;RPL27A;PSMC1;NDUFAF3;CSPG5;FAU
Degradation of AXIN Homo sapiens R-HSA-4641257	9	6.87771e-08	1.84612e-06	PSMB4;PSMC5;PSMA1;PSMC3;PSMB3;PSMD2;PSMC1;PSMB1;PSMA7
AUF1 (hnRNP D0) binds and destabilizes mRNA Homo sapiens R-HSA-450408	9	6.87771e-08	1.87909e-06	PSMB4;PSMC5;PSMA1;PSMC3;PSMB3;PSMD2;PSMC1;PSMB1;PSMA7
SCF-beta-TrCP mediated degradation of Emi1 Homo sapiens R-HSA-174113	9	6.87771e-08	1.91325e-06	PSMB4;PSMC5;PSMA1;PSMC3;PSMB3;PSMD2;PSMC1;PSMB1;PSMA7
Cdc20:Phospho-APC/C mediated degradation of Cyclin A Homo sapiens R-HSA-174184	10	6.75751e-08	1.91463e-06	PSMB4;PSMC5;PSMA1;PSMC3;PSMB3;PSMD2;PSMC1;PSMB1;BUB3;PSMA7
Selenoamino acid metabolism Homo sapiens R-HSA-2408522	12	6.75576e-08	1.95025e-06	AIMP2;RPS17;RPS16;RPS5;RPL27A;RPL12;RPL22;RPL35;RPL23A;FAU;RPL29;EEF1E1
Removal of licensing factors from origins Homo sapiens R-HSA-69300	10	7.749e-08	1.976e-06	PSMB4;PSMC5;PSMA1;PSMC3;PSMB3;PSMD2;PSMC1;PSMB1;PSMA7;MCM2
APC:Cdc20 mediated degradation of cell cycle proteins prior to satisfation of the cell cycle checkpoint Homo sapiens R-HSA-179419	10	7.749e-08	2.00949e-06	PSMB4;PSMC5;PSMA1;PSMC3;PSMB3;PSMD2;PSMC1;PSMB1;BUB3;PSMA7
Degradation of DVL Homo sapiens R-HSA-4641258	9	9.55534e-08	2.39667e-06	PSMB4;PSMC5;PSMA1;PSMC3;PSMB3;PSMD2;PSMC1;PSMB1;PSMA7
Regulation of DNA replication Homo sapiens R-HSA-69304	10	1.15341e-07	2.84632e-06	PSMB4;PSMC5;PSMA1;PSMC3;PSMB3;PSMD2;PSMC1;PSMB1;PSMA7;MCM2
Formation of a pool of free 40S subunits Homo sapiens R-HSA-72689	11	1.31344e-07	3.09163e-06	RPS17;RPS16;RPS5;RPL12;RPL27A;RPL22;RPL35;RPL23A;FAU;RPL29;EIF3C
CDT1 association with the CDC6:ORC:origin complex Homo sapiens R-HSA-68827	9	1.30985e-07	3.13135e-06	PSMB4;PSMC5;PSMA1;PSMC3;PSMB3;PSMD2;PSMC1;PSMB1;PSMA7
NIK-->noncanonical NF-kB signaling Homo sapiens R-HSA-5676590	9	1.30985e-07	3.18106e-06	PSMB4;PSMC5;PSMA1;PSMC3;PSMB3;PSMD2;PSMC1;PSMB1;PSMA7
SCF(Skp2)-mediated degradation of p27/p21 Homo sapiens R-HSA-187577	9	1.52636e-07	3.3362e-06	PSMB4;PSMC5;PSMA1;PSMC3;PSMB3;PSMD2;PSMC1;PSMB1;PSMA7
Degradation of GLI2 by the proteasome Homo sapiens R-HSA-5610783	9	1.52636e-07	3.38455e-06	PSMB4;PSMC5;PSMA1;PSMC3;PSMB3;PSMD2;PSMC1;PSMB1;PSMA7
Synthesis of DNA Homo sapiens R-HSA-69239	11	1.46277e-07	3.39096e-06	PSMB4;PSMC5;PSMA1;PSMC3;RFC2;PSMB3;PSMD2;PSMC1;PSMB1;PSMA7;MCM2
GLI3 is processed to GLI3R by the proteasome Homo sapiens R-HSA-5610785	9	1.52636e-07	3.43432e-06	PSMB4;PSMC5;PSMA1;PSMC3;PSMB3;PSMD2;PSMC1;PSMB1;PSMA7
Degradation of GLI1 by the proteasome Homo sapiens R-HSA-5610780	9	1.52636e-07	3.48558e-06	PSMB4;PSMC5;PSMA1;PSMC3;PSMB3;PSMD2;PSMC1;PSMB1;PSMA7
Dectin-1 mediated noncanonical NF-kB signaling Homo sapiens R-HSA-5607761	9	2.05437e-07	4.42701e-06	PSMB4;PSMC5;PSMA1;PSMC3;PSMB3;PSMD2;PSMC1;PSMB1;PSMA7
Autodegradation of Cdh1 by Cdh1:APC/C Homo sapiens R-HSA-174084	9	2.37329e-07	5.04324e-06	PSMB4;PSMC5;PSMA1;PSMC3;PSMB3;PSMD2;PSMC1;PSMB1;PSMA7
M/G1 Transition Homo sapiens R-HSA-68874	10	2.72507e-07	5.55915e-06	PSMB4;PSMC5;PSMA1;PSMC3;PSMB3;PSMD2;PSMC1;PSMB1;PSMA7;MCM2
DNA Replication Pre-Initiation Homo sapiens R-HSA-69002	10	2.72507e-07	5.63427e-06	PSMB4;PSMC5;PSMA1;PSMC3;PSMB3;PSMD2;PSMC1;PSMB1;PSMA7;MCM2
Antigen processing-Cross presentation Homo sapiens R-HSA-1236975	10	2.72507e-07	5.71146e-06	PSMB4;PSMC5;PSMA1;PSMC3;PSMB3;PSMD2;PSMC1;PSMB1;SEC61B;PSMA7
DNA Replication Homo sapiens R-HSA-69306	11	3.31054e-07	6.66464e-06	PSMB4;PSMC5;PSMA1;PSMC3;RFC2;PSMB3;PSMD2;PSMC1;PSMB1;PSMA7;MCM2
Peptide chain elongation Homo sapiens R-HSA-156902	10	3.42946e-07	6.72702e-06	RPS17;RPS16;RPS5;RPL12;RPL27A;RPL22;RPL35;RPL23A;FAU;RPL29
Viral mRNA Translation Homo sapiens R-HSA-192823	10	3.42946e-07	6.81439e-06	RPS17;RPS16;RPS5;RPL12;RPL27A;RPL22;RPL35;RPL23A;FAU;RPL29
3' -UTR-mediated translational regulation Homo sapiens R-HSA-157279	11	3.64735e-07	6.97555e-06	RPS17;RPS16;RPS5;RPL27A;RPL12;RPL22;RPL35;RPL23A;FAU;RPL29;EIF3C
L13a-mediated translational silencing of Ceruloplasmin expression Homo sapiens R-HSA-156827	11	3.64735e-07	7.06385e-06	RPS17;RPS16;RPS5;RPL27A;RPL12;RPL22;RPL35;RPL23A;FAU;RPL29;EIF3C
GTP hydrolysis and joining of the 60S ribosomal subunit Homo sapiens R-HSA-72706	11	4.01408e-07	7.48968e-06	RPS17;RPS16;RPS5;RPL27A;RPL12;RPL22;RPL35;RPL23A;FAU;RPL29;EIF3C
Activation of NF-kappaB in B cells Homo sapiens R-HSA-1169091	9	4.11852e-07	7.50159e-06	PSMB4;PSMC5;PSMA1;PSMC3;PSMB3;PSMD2;PSMC1;PSMB1;PSMA7
SRP-dependent cotranslational protein targeting to membrane Homo sapiens R-HSA-1799339	11	4.01408e-07	7.58214e-06	RPS17;RPS16;RPS5;RPL27A;RPL12;RPL22;RPL35;RPL23A;SEC61B;FAU;RPL29
APC/C:Cdc20 mediated degradation of Securin Homo sapiens R-HSA-174154	9	4.11852e-07	7.59197e-06	PSMB4;PSMC5;PSMA1;PSMC3;PSMB3;PSMD2;PSMC1;PSMB1;PSMA7
Eukaryotic Translation Termination Homo sapiens R-HSA-72764	10	4.78485e-07	8.41473e-06	RPS17;RPS16;RPS5;RPL12;RPL27A;RPL22;RPL35;RPL23A;FAU;RPL29
Regulation of RAS by GAPs Homo sapiens R-HSA-5658442	9	4.69837e-07	8.45707e-06	PSMB4;PSMC5;PSMA1;PSMC3;PSMB3;PSMD2;PSMC1;PSMB1;PSMA7
Selenocysteine synthesis Homo sapiens R-HSA-2408557	10	4.78485e-07	8.51258e-06	RPS17;RPS16;RPS5;RPL12;RPL27A;RPL22;RPL35;RPL23A;FAU;RPL29
Cyclin E associated events during G1/S transition Homo sapiens R-HSA-69202	9	5.34767e-07	9.29765e-06	PSMB4;PSMC5;PSMA1;PSMC3;PSMB3;PSMD2;PSMC1;PSMB1;PSMA7
Nonsense Mediated Decay (NMD) independent of the Exon Junction Complex (EJC) Homo sapiens R-HSA-975956	10	5.93019e-07	1.00813e-05	RPS17;RPS16;RPS5;RPL12;RPL27A;RPL22;RPL35;RPL23A;FAU;RPL29
Eukaryotic Translation Elongation Homo sapiens R-HSA-156842	10	5.93019e-07	1.01946e-05	RPS17;RPS16;RPS5;RPL12;RPL27A;RPL22;RPL35;RPL23A;FAU;RPL29
Cyclin A:Cdk2-associated events at S phase entry Homo sapiens R-HSA-69656	9	6.07327e-07	1.02111e-05	PSMB4;PSMC5;PSMA1;PSMC3;PSMB3;PSMD2;PSMC1;PSMB1;PSMA7
G1/S Transition Homo sapiens R-HSA-69206	11	6.38118e-07	1.04981e-05	CCNB1;PSMB4;PSMC5;PSMA1;PSMC3;PSMB3;PSMD2;PSMC1;PSMB1;PSMA7;MCM2
Mitotic G1-G1/S phases Homo sapiens R-HSA-453279	12	6.32086e-07	1.05119e-05	CCNB1;PSMB4;PSMC5;PSMA1;PSMC3;PSMB3;PSMD2;PSMC1;PSMB1;DYRK1A;PSMA7;MCM2
Metabolism of proteins Homo sapiens R-HSA-392499	37	7.32283e-07	1.17936e-05	NUP205;CPB2;MCFD2;HDAC3;RPL12;RPS17;RPS16;SAMM50;GRPEL1;EIF4EBP1;RPL35;SEC61B;RAE1;EXOSC2;ST3GAL2;CCT5;CCT4;EIF2B4;EIF2B2;PMM1;NUP155;COG5;MMP1;DDX11;RPS5;RPL22;RPL23A;RPL27A;CTDSP2;NUP98;HNRNPC;FAU;RPL29;EIF3C;PFDN5;ATF4;PIGH
PCP/CE pathway Homo sapiens R-HSA-4086400	10	7.3085e-07	1.18957e-05	PSMB4;PSMC5;FZD2;PSMA1;PSMC3;PSMB3;PSMD2;PSMC1;PSMB1;PSMA7
APC/C:Cdh1 mediated degradation of Cdc20 and other APC/C:Cdh1 targeted proteins in late mitosis/early G1 Homo sapiens R-HSA-174178	9	7.78359e-07	1.24051e-05	PSMB4;PSMC5;PSMA1;PSMC3;PSMB3;PSMD2;PSMC1;PSMB1;PSMA7
MAPK6/MAPK4 signaling Homo sapiens R-HSA-5687128	10	8.09708e-07	1.27717e-05	PSMB4;PSMC5;PSMA1;PSMC3;PSMB3;PSMD2;PSMC1;PSMB1;RAG2;PSMA7
Major pathway of rRNA processing in the nucleolus Homo sapiens R-HSA-6791226	13	8.49298e-07	1.32595e-05	RPS5;RPL12;RPL22;RPL23A;FBL;RPS17;RPS16;EXOSC10;RPL27A;RPL35;FAU;RPL29;EXOSC2
Hedgehog 'off' state Homo sapiens R-HSA-5610787	10	1.60175e-06	2.42642e-05	PSMB4;PSMC5;PSMA1;PSMC3;PSMB3;PSMD2;PSMC1;PSMB1;ADCY2;PSMA7
C-type lectin receptors (CLRs) Homo sapiens R-HSA-5621481	11	1.63024e-06	2.44536e-05	PSMB4;PSMC5;PSMA1;PSMC3;PSMB3;PSMD2;PSMC1;PSMB1;UBE2N;RAF1;PSMA7
Downstream TCR signaling Homo sapiens R-HSA-202424	10	1.60175e-06	2.45068e-05	PSMB4;PSMC5;PSMA1;PSMC3;PSMB3;PSMD2;PSMC1;PSMB1;UBE2N;PSMA7
CLEC7A (Dectin-1) signaling Homo sapiens R-HSA-5607764	10	1.60175e-06	2.47543e-05	PSMB4;PSMC5;PSMA1;PSMC3;PSMB3;PSMD2;PSMC1;PSMB1;UBE2N;PSMA7
S Phase Homo sapiens R-HSA-69242	11	1.76643e-06	2.62392e-05	PSMB4;PSMC5;PSMA1;PSMC3;RFC2;PSMB3;PSMD2;PSMC1;PSMB1;PSMA7;MCM2
M Phase Homo sapiens R-HSA-68886	16	1.79195e-06	2.63623e-05	NUP205;NUDC;NUP155;PSMA7;PSMB4;PSMC5;CCNB1;PSMA1;PSMC3;PSMB3;PSMD2;PSMC1;PSMB1;NUP98;BUB3;RAE1
rRNA processing Homo sapiens R-HSA-72312	13	2.11523e-06	3.08219e-05	RPS5;RPL12;RPL22;RPL23A;FBL;RPS17;RPS16;EXOSC10;RPL27A;RPL35;FAU;RPL29;EXOSC2
Cell Cycle Homo sapiens R-HSA-1640170	24	2.4443e-06	3.52809e-05	NUP205;NUDC;NUP155;RFC2;DYRK1A;FOXM1;PSMA7;PSMC3IP;ACTR1A;PSMB4;PSMC5;CCNB1;PSMA1;PSMC3;PSMB3;PSMD2;CHEK2;PSMC1;PSMB1;UBE2N;NUP98;BUB3;RAE1;MCM2
Degradation of beta-catenin by the destruction complex Homo sapiens R-HSA-195253	9	2.66891e-06	3.81629e-05	PSMB4;PSMC5;PSMA1;PSMC3;PSMB3;PSMD2;PSMC1;PSMB1;PSMA7
Nonsense Mediated Decay (NMD) enhanced by the Exon Junction Complex (EJC) Homo sapiens R-HSA-975957	10	2.99862e-06	4.20907e-05	RPS17;RPS16;RPS5;RPL27A;RPL12;RPL22;RPL35;RPL23A;FAU;RPL29
Nonsense-Mediated Decay (NMD) Homo sapiens R-HSA-927802	10	2.99862e-06	4.24805e-05	RPS17;RPS16;RPS5;RPL27A;RPL12;RPL22;RPL35;RPL23A;FAU;RPL29
Hedgehog 'on' state Homo sapiens R-HSA-5632684	9	3.61168e-06	5.02351e-05	PSMB4;PSMC5;PSMA1;PSMC3;PSMB3;PSMD2;PSMC1;PSMB1;PSMA7
Cell Cycle, Mitotic Homo sapiens R-HSA-69278	21	3.6588e-06	5.04321e-05	NUP205;NUDC;NUP155;RFC2;DYRK1A;FOXM1;PSMA7;ACTR1A;PSMB4;PSMC5;CCNB1;PSMA1;PSMC3;PSMB3;PSMD2;PSMC1;PSMB1;NUP98;BUB3;RAE1;MCM2
Separation of Sister Chromatids Homo sapiens R-HSA-2467813	12	4.02409e-06	5.49719e-05	NUDC;PSMB4;PSMC5;PSMA1;PSMC3;PSMB3;PSMD2;PSMC1;PSMB1;NUP98;BUB3;PSMA7
Apoptosis Homo sapiens R-HSA-109581	12	4.28906e-06	5.80731e-05	PSMB4;PSMC5;PPP3CC;PSMA1;PSMC3;PSMB3;AKT2;PSMD2;PSMC1;PSMB1;NMT1;PSMA7
Signaling by Hedgehog Homo sapiens R-HSA-5358351	11	4.36929e-06	5.86405e-05	VCP;PSMB4;PSMC5;PSMA1;PSMC3;PSMB3;PSMD2;PSMC1;PSMB1;ADCY2;PSMA7
FCERI mediated NF-kB activation Homo sapiens R-HSA-2871837	10	4.55601e-06	6.06148e-05	PSMB4;PSMC5;PSMA1;PSMC3;PSMB3;PSMD2;PSMC1;PSMB1;UBE2N;PSMA7
Programmed Cell Death Homo sapiens R-HSA-5357801	12	5.17842e-06	6.83016e-05	PSMB4;PSMC5;PPP3CC;PSMA1;PSMC3;PSMB3;AKT2;PSMD2;PSMC1;PSMB1;NMT1;PSMA7
G2/M Transition Homo sapiens R-HSA-69275	12	7.91002e-06	0.0001017	CCNB1;ACTR1A;PSMB4;PSMC5;PSMA1;PSMC3;PSMB3;PSMD2;PSMC1;PSMB1;FOXM1;PSMA7
Mitotic Anaphase Homo sapiens R-HSA-68882	12	7.91002e-06	0.000102562	NUDC;PSMB4;PSMC5;PSMA1;PSMC3;PSMB3;PSMD2;PSMC1;PSMB1;NUP98;BUB3;PSMA7
TCR signaling Homo sapiens R-HSA-202403	10	7.88844e-06	0.000103157	PSMB4;PSMC5;PSMA1;PSMC3;PSMB3;PSMD2;PSMC1;PSMB1;UBE2N;PSMA7
Mitotic Metaphase and Anaphase Homo sapiens R-HSA-2555396	12	8.3888e-06	0.000106957	NUDC;PSMB4;PSMC5;PSMA1;PSMC3;PSMB3;PSMD2;PSMC1;PSMB1;NUP98;BUB3;PSMA7
Mitotic G2-G2/M phases Homo sapiens R-HSA-453274	12	8.89279e-06	0.000112446	CCNB1;ACTR1A;PSMB4;PSMC5;PSMA1;PSMC3;PSMB3;PSMD2;PSMC1;PSMB1;FOXM1;PSMA7
TNFR2 non-canonical NF-kB pathway Homo sapiens R-HSA-5668541	9	9.09604e-06	0.000114073	PSMB4;PSMC5;PSMA1;PSMC3;PSMB3;PSMD2;PSMC1;PSMB1;PSMA7
Antigen processing: Ubiquitination & Proteasome degradation Homo sapiens R-HSA-983168	14	2.54062e-05	0.000316028	UBE2G1;PSMA7;PSMB4;PSMC5;RNF114;PSMA1;PSMC3;PSMB3;PSMD2;PSMC1;PSMB1;MKRN1;ARIH2;UBE2N
Class I MHC mediated antigen processing & presentation Homo sapiens R-HSA-983169	15	3.7583e-05	0.000463726	UBE2G1;PSMA7;PSMB4;PSMC5;RNF114;PSMA1;PSMC3;PSMB3;PSMD2;PSMC1;PSMB1;MKRN1;ARIH2;UBE2N;SEC61B
Beta-catenin independent WNT signaling Homo sapiens R-HSA-3858494	10	4.48123e-05	0.000548503	PSMB4;PSMC5;FZD2;PSMA1;PSMC3;PSMB3;PSMD2;PSMC1;PSMB1;PSMA7
mRNA Splicing - Minor Pathway Homo sapiens R-HSA-72165	6	9.69179e-05	0.00117686	SNRPD1;SNRPE;SNRPF;SNRNP200;SRSF7;SNRPB
Nuclear Pore Complex (NPC) Disassembly Homo sapiens R-HSA-3301854	5	0.00011626	0.00140062	NUP205;CCNB1;NUP155;NUP98;RAE1
TCF dependent signaling in response to WNT Homo sapiens R-HSA-201681	11	0.000148493	0.00177495	PSMB4;PSMC5;FZD2;PSMA1;PSMC3;PSMB3;AKT2;PSMD2;PSMC1;PSMB1;PSMA7
Activation of the mRNA upon binding of the cap-binding complex and eIFs, and subsequent binding to 43S Homo sapiens R-HSA-72662	6	0.000179315	0.00212677	RPS17;RPS16;RPS5;EIF4EBP1;FAU;EIF3C
Diseases of signal transduction Homo sapiens R-HSA-5663202	13	0.000285726	0.00336277	VCP;HDAC3;PSMA7;PSMB4;PSMC5;PSMA1;PSMC3;PSMB3;AKT2;PSMD2;PSMC1;PSMB1;MAMLD1
SLBP independent Processing of Histone Pre-mRNAs Homo sapiens R-HSA-111367	3	0.000325647	0.00377454	SNRPE;SNRPF;SNRPB
Glucose transport Homo sapiens R-HSA-70153	5	0.000323663	0.00378018	NUP205;NUP155;NUP98;SLC37A4;RAE1
Transport of Mature mRNA derived from an Intron-Containing Transcript Homo sapiens R-HSA-159236	6	0.000430237	0.00494935	NUP205;CHTOP;NUP155;NUP98;SRSF7;RAE1
SLBP Dependent Processing of Replication-Dependent Histone Pre-mRNAs Homo sapiens R-HSA-77588	3	0.000443019	0.00505835	SNRPE;SNRPF;SNRPB
SUMOylation of RNA binding proteins Homo sapiens R-HSA-4570464	5	0.000448849	0.00508696	NUP205;NUP155;NUP98;HNRNPC;RAE1
Downstream signaling events of B Cell Receptor (BCR) Homo sapiens R-HSA-1168372	10	0.000473304	0.00532468	PSMB4;PSMC5;PSMA1;PSMC3;PSMB3;AKT2;PSMD2;PSMC1;PSMB1;PSMA7
Late Phase of HIV Life Cycle Homo sapiens R-HSA-162599	8	0.000527614	0.00589233	NUP205;NUP155;GTF2B;CHMP2A;NMT1;NUP98;RAE1;GTF2E2
Signaling by Insulin receptor Homo sapiens R-HSA-74752	13	0.000591773	0.00656096	PSMA7;PSMB4;PSMC5;PSMA1;PSMC3;PSMB3;AKT2;PSMD2;PSMC1;PSMB1;ATP6V0A2;EIF4EBP1;RAF1
Hexose transport Homo sapiens R-HSA-189200	5	0.000607426	0.00668606	NUP205;NUP155;NUP98;SLC37A4;RAE1
Transport of Mature Transcript to Cytoplasm Homo sapiens R-HSA-72202	6	0.00067785	0.00740793	NUP205;CHTOP;NUP155;NUP98;SRSF7;RAE1
Formation of the ternary complex, and subsequently, the 43S complex Homo sapiens R-HSA-72695	5	0.000734291	0.00796783	RPS17;RPS16;RPS5;FAU;EIF3C
Nuclear Envelope Breakdown Homo sapiens R-HSA-2980766	5	0.000804674	0.00867008	NUP205;CCNB1;NUP155;NUP98;RAE1
Transport of Ribonucleoproteins into the Host Nucleus Homo sapiens R-HSA-168271	4	0.000847977	0.00888634	NUP205;NUP155;NUP98;RAE1
Regulation of Glucokinase by Glucokinase Regulatory Protein Homo sapiens R-HSA-170822	4	0.000847977	0.00894762	NUP205;NUP155;NUP98;RAE1
Signalling by NGF Homo sapiens R-HSA-166520	16	0.00084088	0.00899682	HDAC3;ADCY2;AATF;MAPK14;PSMA7;PSMB4;PSMC5;PSMA1;PSMC3;PSMB3;AKT2;PSMD2;PSMC1;PSMB1;RAF1;SQSTM1
NEP/NS2 Interacts with the Cellular Export Machinery Homo sapiens R-HSA-168333	4	0.000847977	0.00900976	NUP205;NUP155;NUP98;RAE1
IRS-mediated signalling Homo sapiens R-HSA-112399	12	0.000868763	0.00904222	PSMB4;PSMC5;PSMA1;PSMC3;PSMB3;AKT2;PSMD2;PSMC1;PSMB1;EIF4EBP1;RAF1;PSMA7
Signalling to RAS Homo sapiens R-HSA-167044	11	0.000895075	0.00925314	PSMB4;PSMC5;PSMA1;PSMC3;PSMB3;PSMD2;PSMC1;PSMB1;RAF1;MAPK14;PSMA7
Insulin receptor signalling cascade Homo sapiens R-HSA-74751	12	0.000951345	0.00976885	PSMB4;PSMC5;PSMA1;PSMC3;PSMB3;AKT2;PSMD2;PSMC1;PSMB1;EIF4EBP1;RAF1;PSMA7
IRS-related events triggered by IGF1R Homo sapiens R-HSA-2428928	12	0.000980285	0.00980285	PSMB4;PSMC5;PSMA1;PSMC3;PSMB3;AKT2;PSMD2;PSMC1;PSMB1;EIF4EBP1;RAF1;PSMA7
Export of Viral Ribonucleoproteins from Nucleus Homo sapiens R-HSA-168274	4	0.00096271	0.00981964	NUP205;NUP155;NUP98;RAE1
Signaling by Type 1 Insulin-like Growth Factor 1 Receptor (IGF1R) Homo sapiens R-HSA-2404192	12	0.000980285	0.00986734	PSMB4;PSMC5;PSMA1;PSMC3;PSMB3;AKT2;PSMD2;PSMC1;PSMB1;EIF4EBP1;RAF1;PSMA7
HIV Life Cycle Homo sapiens R-HSA-162587	8	0.00099594	0.00989473	NUP205;NUP155;GTF2B;CHMP2A;NMT1;NUP98;RAE1;GTF2E2
IGF1R signaling cascade Homo sapiens R-HSA-2428924	12	0.000980285	0.00993269	PSMB4;PSMC5;PSMA1;PSMC3;PSMB3;AKT2;PSMD2;PSMC1;PSMB1;EIF4EBP1;RAF1;PSMA7
Vpr-mediated nuclear import of PICs Homo sapiens R-HSA-180910	4	0.00108794	0.0106701	NUP205;NUP155;NUP98;RAE1
Nuclear import of Rev protein Homo sapiens R-HSA-180746	4	0.00108794	0.010739	NUP205;NUP155;NUP98;RAE1
Signalling to ERKs Homo sapiens R-HSA-187687	11	0.00112348	0.0109486	PSMB4;PSMC5;PSMA1;PSMC3;PSMB3;PSMD2;PSMC1;PSMB1;RAF1;MAPK14;PSMA7
Rev-mediated nuclear export of HIV RNA Homo sapiens R-HSA-165054	4	0.00122416	0.0117796	NUP205;NUP155;NUP98;RAE1
Transport of the SLBP independent Mature mRNA Homo sapiens R-HSA-159227	4	0.00122416	0.0118542	NUP205;NUP155;NUP98;RAE1
Translation initiation complex formation Homo sapiens R-HSA-72649	5	0.00133756	0.0126325	RPS17;RPS16;RPS5;FAU;EIF3C
Ribosomal scanning and start codon recognition Homo sapiens R-HSA-72702	5	0.00133756	0.012711	RPS17;RPS16;RPS5;FAU;EIF3C
tRNA processing in the nucleus Homo sapiens R-HSA-6784531	5	0.00133756	0.0127904	NUP205;NUP155;POP1;NUP98;RAE1
Transport of the SLBP Dependant Mature mRNA Homo sapiens R-HSA-159230	4	0.00137188	0.0128771	NUP205;NUP155;NUP98;RAE1
Interactions of Vpr with host cellular proteins Homo sapiens R-HSA-176033	4	0.0015316	0.0142021	NUP205;NUP155;NUP98;RAE1
Interactions of Rev with host cellular proteins Homo sapiens R-HSA-177243	4	0.0015316	0.0142887	NUP205;NUP155;NUP98;RAE1
Post-Elongation Processing of the Transcript Homo sapiens R-HSA-76044	5	0.00168489	0.0152538	CHTOP;SNRPE;SNRPF;SRSF7;SNRPB
RNA Polymerase II Transcription Termination Homo sapiens R-HSA-73856	5	0.00168489	0.0153446	CHTOP;SNRPE;SNRPF;SRSF7;SNRPB
Cleavage of Growing Transcript in the Termination Region Homo sapiens R-HSA-109688	5	0.00168489	0.0154365	CHTOP;SNRPE;SNRPF;SRSF7;SNRPB
Signaling by Interleukins Homo sapiens R-HSA-449147	14	0.00167964	0.0154811	IL32;PSMA7;PSMB4;PSMC5;PSMA1;PSMC3;PSMB3;PSMD2;PSMC1;PSMB1;UBE2N;IL12B;RAF1;SQSTM1
Transport of Mature mRNA Derived from an Intronless Transcript Homo sapiens R-HSA-159231	4	0.00188903	0.0170012	NUP205;NUP155;NUP98;RAE1
Signaling by the B Cell Receptor (BCR) Homo sapiens R-HSA-983705	10	0.00205282	0.0183673	PSMB4;PSMC5;PSMA1;PSMC3;PSMB3;AKT2;PSMD2;PSMC1;PSMB1;PSMA7
Transport of Mature mRNAs Derived from Intronless Transcripts Homo sapiens R-HSA-159234	4	0.00208772	0.018571	NUP205;NUP155;NUP98;RAE1
RNA Polymerase II Transcription Homo sapiens R-HSA-73857	7	0.00210278	0.0185969	CHTOP;GTF2B;SNRPE;SNRPF;SRSF7;GTF2E2;SNRPB
RAF/MAP kinase cascade Homo sapiens R-HSA-5673001	10	0.0021848	0.0187795	PSMB4;PSMC5;PSMA1;PSMC3;PSMB3;PSMD2;PSMC1;PSMB1;RAF1;PSMA7
SHC1 events in ERBB4 signaling Homo sapiens R-HSA-1250347	10	0.0021848	0.0188856	PSMB4;PSMC5;PSMA1;PSMC3;PSMB3;PSMD2;PSMC1;PSMB1;RAF1;PSMA7
Signaling by FGFR2 Homo sapiens R-HSA-5654738	13	0.0022645	0.0189327	ADCY2;PSMA7;PSMB4;PSMC5;PSMA1;PSMC3;PSMB3;AKT2;PSMD2;HNRNPF;PSMC1;PSMB1;RAF1
FRS-mediated FGFR1 signaling Homo sapiens R-HSA-5654693	10	0.00225331	0.0189427	PSMB4;PSMC5;PSMA1;PSMC3;PSMB3;PSMD2;PSMC1;PSMB1;RAF1;PSMA7
SOS-mediated signalling Homo sapiens R-HSA-112412	10	0.0021848	0.0189929	PSMB4;PSMC5;PSMA1;PSMC3;PSMB3;PSMD2;PSMC1;PSMB1;RAF1;PSMA7
FRS-mediated FGFR3 signaling Homo sapiens R-HSA-5654706	10	0.00225331	0.0190473	PSMB4;PSMC5;PSMA1;PSMC3;PSMB3;PSMD2;PSMC1;PSMB1;RAF1;PSMA7
SHC1 events in EGFR signaling Homo sapiens R-HSA-180336	10	0.0021848	0.0191014	PSMB4;PSMC5;PSMA1;PSMC3;PSMB3;PSMD2;PSMC1;PSMB1;RAF1;PSMA7
NS1 Mediated Effects on Host Pathways Homo sapiens R-HSA-168276	4	0.00230039	0.0191282	NUP205;NUP155;NUP98;RAE1
FRS-mediated FGFR4 signaling Homo sapiens R-HSA-5654712	10	0.00225331	0.0191531	PSMB4;PSMC5;PSMA1;PSMC3;PSMB3;PSMD2;PSMC1;PSMB1;RAF1;PSMA7
GRB2 events in EGFR signaling Homo sapiens R-HSA-179812	10	0.0021848	0.0192112	PSMB4;PSMC5;PSMA1;PSMC3;PSMB3;PSMD2;PSMC1;PSMB1;RAF1;PSMA7
FRS-mediated FGFR2 signaling Homo sapiens R-HSA-5654700	10	0.00225331	0.0192601	PSMB4;PSMC5;PSMA1;PSMC3;PSMB3;PSMD2;PSMC1;PSMB1;RAF1;PSMA7
VEGFA-VEGFR2 Pathway Homo sapiens R-HSA-4420097	12	0.00237625	0.0196522	PSMB4;PSMC5;PSMA1;PSMC3;PSMB3;AKT2;PSMD2;PSMC1;PSMB1;RAF1;MAPK14;PSMA7
Signalling to p38 via RIT and RIN Homo sapiens R-HSA-187706	10	0.00246926	0.0202031	PSMB4;PSMC5;PSMA1;PSMC3;PSMB3;PSMD2;PSMC1;PSMB1;RAF1;PSMA7
ARMS-mediated activation Homo sapiens R-HSA-170984	10	0.00246926	0.0203117	PSMB4;PSMC5;PSMA1;PSMC3;PSMB3;PSMD2;PSMC1;PSMB1;RAF1;PSMA7
Signaling by FGFR Homo sapiens R-HSA-190236	13	0.00255014	0.020644	ADCY2;PSMA7;PSMB4;PSMC5;PSMA1;PSMC3;PSMB3;AKT2;PSMD2;HNRNPF;PSMC1;PSMB1;RAF1
Frs2-mediated activation Homo sapiens R-HSA-170968	10	0.00254483	0.0207106	PSMB4;PSMC5;PSMA1;PSMC3;PSMB3;PSMD2;PSMC1;PSMB1;RAF1;PSMA7
MAPK1/MAPK3 signaling Homo sapiens R-HSA-5684996	10	0.00262224	0.0211159	PSMB4;PSMC5;PSMA1;PSMC3;PSMB3;PSMD2;PSMC1;PSMB1;RAF1;PSMA7
Prolonged ERK activation events Homo sapiens R-HSA-169893	10	0.00270152	0.0216405	PSMB4;PSMC5;PSMA1;PSMC3;PSMB3;PSMD2;PSMC1;PSMB1;RAF1;PSMA7
MAPK family signaling cascades Homo sapiens R-HSA-5683057	11	0.00278572	0.0219699	PSMB4;PSMC5;PSMA1;PSMC3;PSMB3;PSMD2;PSMC1;PSMB1;RAG2;RAF1;PSMA7
Signaling by Leptin Homo sapiens R-HSA-2586552	10	0.00278271	0.0220599	PSMB4;PSMC5;PSMA1;PSMC3;PSMB3;PSMD2;PSMC1;PSMB1;RAF1;PSMA7
Host Interactions with Influenza Factors Homo sapiens R-HSA-168253	4	0.00276957	0.02207	NUP205;NUP155;NUP98;RAE1
Signaling by VEGF Homo sapiens R-HSA-194138	12	0.00290538	0.0227961	PSMB4;PSMC5;PSMA1;PSMC3;PSMB3;AKT2;PSMD2;PSMC1;PSMB1;RAF1;MAPK14;PSMA7
Downstream signaling of activated FGFR3 Homo sapiens R-HSA-5654708	12	0.00297777	0.0228944	PSMB4;PSMC5;PSMA1;PSMC3;PSMB3;AKT2;PSMD2;PSMC1;PSMB1;ADCY2;RAF1;PSMA7
Downstream signaling of activated FGFR4 Homo sapiens R-HSA-5654716	12	0.00297777	0.02301	PSMB4;PSMC5;PSMA1;PSMC3;PSMB3;AKT2;PSMD2;PSMC1;PSMB1;ADCY2;RAF1;PSMA7
Interleukin receptor SHC signaling Homo sapiens R-HSA-912526	10	0.00295095	0.0230355	PSMB4;PSMC5;PSMA1;PSMC3;PSMB3;PSMD2;PSMC1;PSMB1;RAF1;PSMA7
Downstream signaling of activated FGFR2 Homo sapiens R-HSA-5654696	12	0.00297777	0.0231268	PSMB4;PSMC5;PSMA1;PSMC3;PSMB3;AKT2;PSMD2;PSMC1;PSMB1;ADCY2;RAF1;PSMA7
Viral Messenger RNA Synthesis Homo sapiens R-HSA-168325	4	0.00302703	0.0231568	NUP205;NUP155;NUP98;RAE1
NGF signalling via TRKA from the plasma membrane Homo sapiens R-HSA-187037	13	0.00306818	0.0233548	ADCY2;MAPK14;PSMA7;PSMB4;PSMC5;PSMA1;PSMC3;PSMB3;AKT2;PSMD2;PSMC1;PSMB1;RAF1
VEGFR2 mediated cell proliferation Homo sapiens R-HSA-5218921	10	0.00321845	0.0241384	PSMB4;PSMC5;PSMA1;PSMC3;PSMB3;PSMD2;PSMC1;PSMB1;RAF1;PSMA7
Downstream signaling of activated FGFR1 Homo sapiens R-HSA-5654687	12	0.00320375	0.0241465	PSMB4;PSMC5;PSMA1;PSMC3;PSMB3;AKT2;PSMD2;PSMC1;PSMB1;ADCY2;RAF1;PSMA7
Signaling by FGFR4 Homo sapiens R-HSA-5654743	12	0.00320375	0.024266	PSMB4;PSMC5;PSMA1;PSMC3;PSMB3;AKT2;PSMD2;PSMC1;PSMB1;ADCY2;RAF1;PSMA7
Signaling by FGFR3 Homo sapiens R-HSA-5654741	12	0.00328209	0.0244956	PSMB4;PSMC5;PSMA1;PSMC3;PSMB3;AKT2;PSMD2;PSMC1;PSMB1;ADCY2;RAF1;PSMA7
Signaling by FGFR1 Homo sapiens R-HSA-5654736	12	0.00352646	0.0261917	PSMB4;PSMC5;PSMA1;PSMC3;PSMB3;AKT2;PSMD2;PSMC1;PSMB1;ADCY2;RAF1;PSMA7
Interleukin-2 signaling Homo sapiens R-HSA-451927	10	0.00360478	0.0265159	PSMB4;PSMC5;PSMA1;PSMC3;PSMB3;PSMD2;PSMC1;PSMB1;RAF1;PSMA7
SUMOylation of DNA replication proteins Homo sapiens R-HSA-4615885	4	0.00359004	0.0265351	NUP205;NUP155;NUP98;RAE1
Signaling by Wnt Homo sapiens R-HSA-195721	11	0.003716	0.0270737	PSMB4;PSMC5;FZD2;PSMA1;PSMC3;PSMB3;AKT2;PSMD2;PSMC1;PSMB1;PSMA7
Antiviral mechanism by IFN-stimulated genes Homo sapiens R-HSA-1169410	5	0.00375604	0.0271072	NUP205;NUP155;UBE2N;NUP98;RAE1
tRNA processing Homo sapiens R-HSA-72306	6	0.00370696	0.0271371	NUP205;NUP155;POP1;TRMT1;NUP98;RAE1
ISG15 antiviral mechanism Homo sapiens R-HSA-1169408	5	0.00375604	0.0272357	NUP205;NUP155;UBE2N;NUP98;RAE1
Cytokine Signaling in Immune system Homo sapiens R-HSA-1280215	18	0.00383899	0.0275759	IL32;NUP205;NUP155;PSMA7;PSMB4;PSMC5;PSMA1;PSMC3;PSMB3;PSMD2;PSMC1;PSMB1;UBE2N;IL12B;NUP98;RAF1;RAE1;SQSTM1
Downstream signal transduction Homo sapiens R-HSA-186763	12	0.00396625	0.0283568	PSMB4;PSMC5;PSMA1;PSMC3;PSMB3;AKT2;PSMD2;PSMC1;PSMB1;ADCY2;RAF1;PSMA7
BBSome-mediated cargo-targeting to cilium Homo sapiens R-HSA-5620922	3	0.00418675	0.0297941	BBS4;CCT5;CCT4
DAP12 signaling Homo sapiens R-HSA-2424491	12	0.00425063	0.0301086	PSMB4;PSMC5;PSMA1;PSMC3;PSMB3;AKT2;PSMD2;PSMC1;PSMB1;ADCY2;RAF1;PSMA7
Interleukin-3, 5 and GM-CSF signaling Homo sapiens R-HSA-512988	10	0.00460891	0.032496	PSMB4;PSMC5;PSMA1;PSMC3;PSMB3;PSMD2;PSMC1;PSMB1;RAF1;PSMA7
Processing of Capped Intronless Pre-mRNA Homo sapiens R-HSA-75067	3	0.0047346	0.0330773	SNRPE;SNRPF;SNRPB
Post-Elongation Processing of Intronless pre-mRNA Homo sapiens R-HSA-112297	3	0.0047346	0.0332291	SNRPE;SNRPF;SNRPB
NCAM signaling for neurite out-growth Homo sapiens R-HSA-375165	10	0.00525503	0.0365464	PSMB4;PSMC5;PSMA1;PSMC3;PSMB3;PSMD2;PSMC1;PSMB1;RAF1;PSMA7
Signaling by EGFR Homo sapiens R-HSA-177929	12	0.00543642	0.0374672	PSMB4;PSMC5;PSMA1;PSMC3;PSMB3;AKT2;PSMD2;PSMC1;PSMB1;ADCY2;RAF1;PSMA7
Recycling of eIF2:GDP Homo sapiens R-HSA-72731	2	0.00542699	0.0375715	EIF2B4;EIF2B2
SLC-mediated transmembrane transport Homo sapiens R-HSA-425407	10	0.00553253	0.0379586	NUP205;SLC7A6;NUP155;SLC9A7;SLC9A8;SLC11A2;NUP98;SLC28A2;SLC37A4;RAE1
DAP12 interactions Homo sapiens R-HSA-2172127	12	0.00592774	0.0404886	PSMB4;PSMC5;PSMA1;PSMC3;PSMB3;AKT2;PSMD2;PSMC1;PSMB1;ADCY2;RAF1;PSMA7
Signaling by PDGF Homo sapiens R-HSA-186797	12	0.00659076	0.0448172	PSMB4;PSMC5;PSMA1;PSMC3;PSMB3;AKT2;PSMD2;PSMC1;PSMB1;ADCY2;RAF1;PSMA7
Prefoldin mediated transfer of substrate to CCT/TriC Homo sapiens R-HSA-389957	3	0.00662922	0.0448792	PFDN5;CCT5;CCT4
Sodium/Proton exchangers Homo sapiens R-HSA-425986	2	0.00691173	0.0465857	SLC9A7;SLC9A8
Adaptive Immune System Homo sapiens R-HSA-1280218	20	0.00714437	0.0479425	CXADR;CD300A;UBE2G1;PSMA7;ACTR1A;PSMB4;PSMC5;RNF114;PSMA1;PSMC3;PSMB3;AKT2;PSMD2;PSMC1;PSMB1;MKRN1;ARIH2;UBE2N;SEC61B;RAF1
O RET network:
positive regulation of protein ubiquitination involved in ubiquitin-dependent protein catabolic process (GO:2000060)	24	2.72737e-22	1.39177e-18	PSMD10;CAV3;PSMD13;CUL1;ANAPC10;PTK2;PSMA5;PSMB6;PSMD9;PSMB7;PSMB4;PSMC5;PSMD7;PSMC6;PSMD4;PSMA1;UBB;PSMC3;PSMA2;PSMC4;PSMD2;PSMB1;PSMD1;ANAPC5
positive regulation of ubiquitin-protein ligase activity involved in regulation of mitotic cell cycle transition (GO:0051437)	22	4.81612e-21	1.22883e-17	PSMD10;PSMD13;CUL1;ANAPC10;PSMA5;PSMB6;PSMD9;PSMB7;PSMB4;PSMC5;PSMD7;PSMC6;PSMD4;PSMA1;UBB;PSMC3;PSMA2;PSMC4;PSMD2;PSMB1;PSMD1;ANAPC5
regulation of cellular amino acid metabolic process (GO:0006521)	19	9.6976e-21	1.23717e-17	PSMD10;PSMD13;OAZ1;PSMA5;PSMB6;PSMD9;PSMB7;PSMB4;PSMC5;PSMD7;PSMC6;PSMD4;PSMA1;PSMC3;PSMA2;PSMC4;PSMD2;PSMB1;PSMD1
regulation of cellular amine metabolic process (GO:0033238)	19	9.6976e-21	1.64956e-17	PSMD10;PSMD13;OAZ1;PSMA5;PSMB6;PSMD9;PSMB7;PSMB4;PSMC5;PSMD7;PSMC6;PSMD4;PSMA1;PSMC3;PSMA2;PSMC4;PSMD2;PSMB1;PSMD1
regulation of ubiquitin-protein ligase activity involved in mitotic cell cycle (GO:0051439)	21	3.21289e-20	2.04942e-17	PSMD10;PSMD13;ANAPC10;PSMA5;PSMB6;PSMD9;PSMB7;PSMB4;PSMC5;PSMD7;PSMC6;PSMD4;PSMA1;UBB;PSMC3;PSMA2;PSMC4;PSMD2;PSMB1;PSMD1;ANAPC5
positive regulation of ubiquitin protein ligase activity (GO:1904668)	22	3.05885e-20	2.2299e-17	PSMD10;PSMD13;CUL1;ANAPC10;PSMA5;PSMB6;PSMD9;PSMB7;PSMB4;PSMC5;PSMD7;PSMC6;PSMD4;PSMA1;UBB;PSMC3;PSMA2;PSMC4;PSMD2;PSMB1;PSMD1;ANAPC5
negative regulation of G2/M transition of mitotic cell cycle (GO:0010972)	20	2.63796e-20	2.24358e-17	PSMD10;PSMD13;CUL1;PSMA5;PSMB6;PSMD9;PSMB7;PSMB4;PSMC5;PSMD7;PSMC6;PSMD4;PSMA1;UBB;PSMC3;PSMA2;PSMC4;PSMD2;PSMB1;PSMD1
negative regulation of ubiquitin-protein ligase activity involved in mitotic cell cycle (GO:0051436)	21	2.3127e-20	2.36034e-17	PSMD10;PSMD13;ANAPC10;PSMA5;PSMB6;PSMD9;PSMB7;PSMB4;PSMC5;PSMD7;PSMC6;PSMD4;PSMA1;UBB;PSMC3;PSMA2;PSMC4;PSMD2;PSMB1;PSMD1;ANAPC5
negative regulation of ubiquitin protein ligase activity (GO:1904667)	21	1.53344e-19	8.69458e-17	PSMD10;PSMD13;ANAPC10;PSMA5;PSMB6;PSMD9;PSMB7;PSMB4;PSMC5;PSMD7;PSMC6;PSMD4;PSMA1;UBB;PSMC3;PSMA2;PSMC4;PSMD2;PSMB1;PSMD1;ANAPC5
negative regulation of cell cycle G2/M phase transition (GO:1902750)	20	2.96031e-19	1.37332e-16	PSMD10;PSMD13;CUL1;PSMA5;PSMB6;PSMD9;PSMB7;PSMB4;PSMC5;PSMD7;PSMC6;PSMD4;PSMA1;UBB;PSMC3;PSMA2;PSMC4;PSMD2;PSMB1;PSMD1
anaphase-promoting complex-dependent catabolic process (GO:0031145)	21	2.76766e-19	1.41234e-16	PSMD10;PSMD13;ANAPC10;PSMA5;PSMB6;PSMD9;PSMB7;PSMB4;PSMC5;PSMD7;PSMC6;PSMD4;PSMA1;UBB;PSMC3;PSMA2;PSMC4;PSMD2;PSMB1;PSMD1;ANAPC5
NIK/NF-kappaB signaling (GO:0038061)	21	3.69287e-19	1.57039e-16	PSMD10;PSMD13;CUL1;NFKB1;PSMA5;PSMB6;PSMD9;PSMB7;PSMB4;PSMC5;PSMD7;PSMC6;PSMD4;PSMA1;UBB;PSMC3;PSMA2;PSMC4;PSMD2;PSMB1;PSMD1
regulation of cellular ketone metabolic process (GO:0010565)	19	5.05982e-19	1.98617e-16	PSMD10;PSMD13;OAZ1;PSMA5;PSMB6;PSMD9;PSMB7;PSMB4;PSMC5;PSMD7;PSMC6;PSMD4;PSMA1;PSMC3;PSMA2;PSMC4;PSMD2;PSMB1;PSMD1
regulation of transcription from RNA polymerase II promoter in response to stress (GO:0043618)	22	6.10217e-19	2.22424e-16	PSMD10;PSMD13;BACH1;PSMA5;PSMB6;PSMD9;DNAJB1;PSMB7;PSMB4;PSMC5;PSMD7;PSMC6;PSMD4;PSMA1;UBB;PSMC3;PSMA2;PSMC4;PSMD2;PSMB1;PSMD1;ATF3
SCF-dependent proteasomal ubiquitin-dependent protein catabolic process (GO:0031146)	20	7.61231e-19	2.58971e-16	PSMD10;PSMD13;CUL1;PSMA5;PSMB6;PSMD9;PSMB7;PSMB4;PSMC5;PSMD7;PSMC6;PSMD4;PSMA1;UBB;PSMC3;PSMA2;PSMC4;PSMD2;PSMB1;PSMD1
regulation of hematopoietic stem cell differentiation (GO:1902036)	20	2.49326e-18	7.95194e-16	PSMD10;PSMD13;METTL3;PSMA5;PSMB6;PSMD9;PSMB7;PSMB4;PSMC5;PSMD7;PSMC6;PSMD4;PSMA1;UBB;PSMC3;PSMA2;PSMC4;PSMD2;PSMB1;PSMD1
regulation of hematopoietic progenitor cell differentiation (GO:1901532)	20	3.31431e-18	9.94879e-16	PSMD10;PSMD13;METTL3;PSMA5;PSMB6;PSMD9;PSMB7;PSMB4;PSMC5;PSMD7;PSMC6;PSMD4;PSMA1;UBB;PSMC3;PSMA2;PSMC4;PSMD2;PSMB1;PSMD1
positive regulation of canonical Wnt signaling pathway (GO:0090263)	23	3.60168e-18	1.02108e-15	PSMD10;VCP;PSMD13;CSNK1D;NFKB1;ARNTL;PSMA5;PSMB6;PSMD9;PSMB7;PSMB4;PSMC5;PSMD7;PSMC6;PSMD4;UBB;PSMA1;PSMC3;PSMA2;PSMC4;PSMD2;PSMB1;PSMD1
regulation of transcription from RNA polymerase II promoter in response to hypoxia (GO:0061418)	20	4.38602e-18	1.17799e-15	PSMD10;PSMD13;BACH1;PSMA5;PSMB6;PSMD9;PSMB7;PSMB4;PSMC5;PSMD7;PSMC6;PSMD4;PSMA1;UBB;PSMC3;PSMA2;PSMC4;PSMD2;PSMB1;PSMD1
negative regulation of mitotic cell cycle phase transition (GO:1901991)	20	5.77903e-18	1.47452e-15	PSMD10;PSMD13;CUL1;PSMA5;PSMB6;PSMD9;PSMB7;PSMB4;PSMC5;PSMD7;PSMC6;PSMD4;PSMA1;UBB;PSMC3;PSMA2;PSMC4;PSMD2;PSMB1;PSMD1
interleukin-1-mediated signaling pathway (GO:0070498)	21	1.75546e-17	4.26578e-15	PSMD10;PSMD13;CUL1;NFKB1;PSMA5;PSMB6;PSMD9;PSMB7;PSMB4;PSMC5;PSMD7;PSMC6;PSMD4;PSMA1;UBB;PSMC3;PSMA2;PSMC4;PSMD2;PSMB1;PSMD1
regulation of stem cell differentiation (GO:2000736)	20	5.79653e-17	1.34453e-14	PSMD10;PSMD13;METTL3;PSMA5;PSMB6;PSMD9;PSMB7;PSMB4;PSMC5;PSMD7;PSMC6;PSMD4;PSMA1;UBB;PSMC3;PSMA2;PSMC4;PSMD2;PSMB1;PSMD1
regulation of G2/M transition of mitotic cell cycle (GO:0010389)	24	1.9179e-16	4.25524e-14	PSMD10;PSMD13;CETN2;CUL1;CSNK1D;CKAP5;PSMA5;PSMB6;PSMD9;PSMB7;PSMB4;PSMC5;PSMD7;PSMC6;PSMD4;UBB;PSMA1;PSMC3;CDK4;PSMA2;PSMC4;PSMD2;PSMB1;PSMD1
stimulatory C-type lectin receptor signaling pathway (GO:0002223)	22	2.48013e-16	5.27339e-14	PSMD10;PSMD13;CUL1;NFKB1;PSMA5;PSMB6;PSMD9;PSMB7;PSMB4;PSMC5;PSMD7;PSMC6;PSMD4;UBB;PSMA1;PSMC3;PSMA2;PSMC4;PSMD2;PSMB1;PSMD1;RAF1
innate immune response activating cell surface receptor signaling pathway (GO:0002220)	22	4.26851e-16	8.71289e-14	PSMD10;PSMD13;CUL1;NFKB1;PSMA5;PSMB6;PSMD9;PSMB7;PSMB4;PSMC5;PSMD7;PSMC6;PSMD4;UBB;PSMA1;PSMC3;PSMA2;PSMC4;PSMD2;PSMB1;PSMD1;RAF1
positive regulation of Wnt signaling pathway (GO:0030177)	23	5.26867e-16	1.03408e-13	PSMD10;VCP;PSMD13;CSNK1D;NFKB1;ARNTL;PSMA5;PSMB6;PSMD9;PSMB7;PSMB4;PSMC5;PSMD7;PSMC6;PSMD4;UBB;PSMA1;PSMC3;PSMA2;PSMC4;PSMD2;PSMB1;PSMD1
antigen processing and presentation of exogenous peptide antigen via MHC class I, TAP-dependent (GO:0002479)	18	7.58774e-16	1.43408e-13	PSMD10;PSMD13;PSMA5;PSMB6;PSMD9;PSMB7;PSMB4;PSMC5;PSMD7;PSMC6;PSMD4;PSMA1;PSMC3;PSMA2;PSMC4;PSMD2;PSMB1;PSMD1
regulation of mRNA stability (GO:0043488)	22	8.59511e-16	1.56646e-13	PSMD10;ANP32A;PSMD13;METTL3;PSMA5;EXOSC7;PSMB6;PSMD9;PSMB7;PSMB4;PSMC5;PSMD7;PSMC6;PSMD4;UBB;PSMA1;PSMC3;PSMA2;PSMC4;PSMD2;PSMB1;PSMD1
Wnt signaling pathway, planar cell polarity pathway (GO:0060071)	19	9.82957e-16	1.72966e-13	PSMD10;PSMD13;PSMA5;PSMB6;PSMD9;PSMB7;PSMB4;PSMC5;PSMD7;PSMC6;PSMD4;PSMA1;UBB;PSMC3;PSMA2;PSMC4;PSMD2;PSMB1;PSMD1
regulation of establishment of planar polarity (GO:0090175)	19	1.2298e-15	2.09188e-13	PSMD10;PSMD13;PSMA5;PSMB6;PSMD9;PSMB7;PSMB4;PSMC5;PSMD7;PSMC6;PSMD4;PSMA1;UBB;PSMC3;PSMA2;PSMC4;PSMD2;PSMB1;PSMD1
antigen processing and presentation of exogenous peptide antigen via MHC class I (GO:0042590)	18	1.60733e-15	2.64588e-13	PSMD10;PSMD13;PSMA5;PSMB6;PSMD9;PSMB7;PSMB4;PSMC5;PSMD7;PSMC6;PSMD4;PSMA1;PSMC3;PSMA2;PSMC4;PSMD2;PSMB1;PSMD1
regulation of mitotic cell cycle phase transition (GO:1901990)	25	2.75911e-15	4.39992e-13	PSMD10;PSMD13;CETN2;CUL1;ANAPC10;PSMB6;PSMD9;PSMB7;PSMB4;PSMD7;PSMD4;UBB;PSMD2;PSMB1;PSMD1;CSNK1D;CKAP5;PSMA5;PSMC5;PSMC6;PSMA1;PSMC3;PSMA2;PSMC4;ANAPC5
regulation of primary metabolic process (GO:0080090)	22	5.1844e-15	8.01697e-13	PSMD10;PSMD13;NCOA6;OAZ1;PSMA5;PSMB6;PSMD9;PSMB7;PSMB4;PSMC5;PSMD7;PSMC6;PSMD4;PSMA1;PSMC3;PSMA2;PSMC4;PSMD2;PSMB1;PSMD1;PLIN2;FDFT1
T cell receptor signaling pathway (GO:0050852)	23	1.59797e-14	2.39837e-12	PSMD10;EIF2B5;EIF2B4;PSMD13;CUL1;NFKB1;PSMA5;PSMB6;PSMD9;PSMB7;PSMB4;PSMC5;PSMD7;PSMC6;PSMD4;UBB;PSMA1;PSMC3;PSMA2;PSMC4;PSMD2;PSMB1;PSMD1
cellular response to hypoxia (GO:0071456)	21	1.96547e-14	2.86566e-12	PSMD10;PSMD13;BNIP3;BACH1;PSMA5;PSMB6;PSMD9;PSMB7;PSMB4;PSMC5;PSMD7;PSMC6;PSMD4;UBB;PSMA1;PSMC3;PSMA2;PSMC4;PSMD2;PSMB1;PSMD1
gene expression (GO:0010467)	34	9.38887e-14	1.33087e-11	SLBP;RPL31;RPL34;MRPS11;SNU13;PWP1;RPL7;DUSP11;RPS18;POLR2B;POLR2C;POLR2D;POLR2G;RPS11;RBM5;RPL41;COA1;NUP155;RPS8;DHPS;NUP153;HARS2;ILF2;RSL1D1;PRPF4;DDX19B;SNRNP40;HNRNPUL1;SNRPG;RPL24;NUP98;SRSF6;RPS21;SRSF7
RNA splicing, via transesterification reactions with bulged adenosine as nucleophile (GO:0000377)	26	1.2187e-13	1.68082e-11	DDX23;SNU13;SART3;SNRPD1;POLR2B;POLR2C;POLR2D;POLR2G;SNRPD3;RBM5;SF3A1;METTL3;LSM3;PRPF4;SNRNP40;SNW1;PRPF6;HNRNPUL1;SNRPG;SNRPE;HNRNPC;SNRPF;SRSF6;SNRNP200;SRSF7;SNRPB
proteasomal protein catabolic process (GO:0010498)	26	1.34706e-13	1.80896e-11	PSMD10;VCP;PSMD13;CUL1;ANAPC10;ARNTL;PSMB6;PSMD9;PSMB7;PSMB4;PSMD7;MAEA;PSMD4;UBB;PSMD2;PSMB1;PSMD1;PSMA5;NSFL1C;PSMC5;PSMC6;PSMA1;PSMC3;PSMA2;PSMC4;ANAPC5
mRNA splicing, via spliceosome (GO:0000398)	27	1.88635e-13	2.46822e-11	DDX23;SNU13;SART3;SNRPD1;POLR2B;POLR2C;POLR2D;POLR2G;SNRPD3;RBM5;SF3A1;METTL3;LSM3;PRPF4;SNRNP40;SNW1;PRPF6;HNRNPUL1;SNRPG;STRAP;SNRPE;HNRNPC;SNRPF;SRSF6;SNRNP200;SRSF7;SNRPB
cellular response to interleukin-1 (GO:0071347)	21	2.66332e-13	3.39773e-11	PSMD10;PSMD13;CUL1;NFKB1;PSMA5;PSMB6;PSMD9;PSMB7;PSMB4;PSMC5;PSMD7;PSMC6;PSMD4;UBB;PSMA1;PSMC3;PSMA2;PSMC4;PSMD2;PSMB1;PSMD1
ribonucleoprotein complex assembly (GO:0022618)	21	5.84609e-13	7.27625e-11	HSP90AB1;MRPS11;NOP2;DDX23;LSM3;PRPF6;SNW1;SART3;SNRPD1;POLR2D;SNRPG;RRS1;RPL24;STRAP;SNRPE;SNRPD3;SNRPF;SRSF6;SNRNP200;RBM5;SNRPB
tumor necrosis factor-mediated signaling pathway (GO:0033209)	19	6.0869e-13	7.39558e-11	PSMD10;PSMD13;PSMA5;PSMB6;PSMD9;PSMB7;PSMB4;PSMC5;PSMD7;PSMC6;PSMD4;UBB;PSMA1;PSMC3;PSMA2;PSMC4;PSMD2;PSMB1;PSMD1
regulation of canonical Wnt signaling pathway (GO:0060828)	24	6.70351e-13	7.95536e-11	PSMD10;VCP;PSMD13;CSNK1D;NFKB1;ARNTL;PSMA5;PSMB6;PSMD9;CYLD;PSMB7;PSMB4;PSMC5;PSMD7;PSMC6;PSMD4;PSMA1;PSMC3;UBB;PSMA2;PSMC4;PSMD2;PSMB1;PSMD1
cellular macromolecule biosynthetic process (GO:0034645)	31	7.05752e-13	8.18512e-11	FEN1;MCM7;RPL31;RPL34;MRPS11;SNU13;PWP1;RPL7;RPS18;POLR2B;POLR2C;POLR2D;POLR2G;RPS11;RPL41;COA1;RFC4;NCOA6;RPS8;RFC2;DHPS;RPA1;RPA2;HARS2;ILF2;RSL1D1;EEF1D;POLE3;RPL24;NUP98;RPS21
non-canonical Wnt signaling pathway (GO:0035567)	19	1.10058e-12	1.24805e-10	PSMD10;PSMD13;PSMA5;PSMB6;PSMD9;PSMB7;PSMB4;PSMC5;PSMD7;PSMC6;PSMD4;UBB;PSMA1;PSMC3;PSMA2;PSMC4;PSMD2;PSMB1;PSMD1
protein polyubiquitination (GO:0000209)	27	1.31747e-12	1.43044e-10	PSMD10;PSMD13;CUL1;ANAPC10;PSMB6;PSMD9;PSMB7;PSMB4;RNF114;PSMD7;PSMD4;UBB;PSMD2;PSMB1;ARIH2;PSMD1;PSMA5;PSMC5;PSMC6;PSMA1;PSMC3;PSMA2;PSMC4;MKRN1;ANAPC5;BLMH;TRIM32
mRNA processing (GO:0006397)	27	1.31747e-12	1.46154e-10	DDX23;SNU13;SART3;SNRPD1;POLR2B;POLR2C;POLR2D;POLR2G;SNRPD3;RBM5;SF3A1;METTL3;LSM3;PRPF4;CDK7;SNRNP40;SNW1;PRPF6;HNRNPUL1;SNRPG;SNRPE;HNRNPC;SNRPF;SRSF6;SNRNP200;SRSF7;SNRPB
Fc-epsilon receptor signaling pathway (GO:0038095)	22	1.50352e-12	1.59842e-10	PSMD10;PSMD13;CUL1;NFKB1;PSMA5;PSMB6;PSMD9;PSMB7;PSMB4;PSMC5;PSMD7;PSMC6;PSMD4;UBB;PSMA1;PSMC3;PSMA2;PSMC4;PSMD2;PSMB1;PSMD1;GRB2
Fc receptor signaling pathway (GO:0038093)	22	1.68166e-12	1.75133e-10	PSMD10;PSMD13;CUL1;NFKB1;PSMA5;PSMB6;PSMD9;PSMB7;PSMB4;PSMC5;PSMD7;PSMC6;PSMD4;UBB;PSMA1;PSMC3;PSMA2;PSMC4;PSMD2;PSMB1;PSMD1;GRB2
negative regulation of canonical Wnt signaling pathway (GO:0090090)	20	1.95495e-12	1.99522e-10	PSMD10;PSMD13;PSMA5;PSMB6;PSMD9;CYLD;PSMB7;PSMB4;PSMC5;PSMD7;PSMC6;PSMD4;UBB;PSMA1;PSMC3;PSMA2;PSMC4;PSMD2;PSMB1;PSMD1
ubiquitin-dependent protein catabolic process (GO:0006511)	29	3.39868e-12	3.40068e-10	PSMD10;VCP;PSMD13;CUL1;ANAPC10;ARNTL;PSMB6;PSMD9;PSMB7;PSMB4;PSMD7;MAEA;PSMD4;UBB;PSMD2;PSMB1;ARIH2;PSMD1;XBP1;PSMA5;NSFL1C;PSMC5;PSMC6;PSMA1;PSMC3;PSMA2;PSMC4;ANAPC5;TRIM32
negative regulation of Wnt signaling pathway (GO:0030178)	21	5.04534e-12	4.95122e-10	PSMD10;PSMD13;PSMA5;PSMB6;PSMD9;CYLD;PSMB7;PSMB4;PSMC5;PSMD7;PSMC6;PSMD4;UBB;PSMA1;PSMC3;PSMA2;PSMC4;PSMD2;PSMB1;GRB10;PSMD1
protein modification by small protein removal (GO:0070646)	25	8.41254e-12	8.09985e-10	PSMD10;VCP;PSMD13;PSMB6;PSMD9;PSMB7;PSMB4;PSMD7;PSMD4;UBB;PSMD2;PSMB1;PSMD1;ACTL6A;STAM;PSMA5;ASXL1;CYLD;PSMC5;COPS6;PSMC6;PSMA1;PSMC3;PSMA2;PSMC4
proteasome-mediated ubiquitin-dependent protein catabolic process (GO:0043161)	26	1.54345e-11	1.45856e-09	PSMD10;VCP;PSMD13;CUL1;ANAPC10;ARNTL;PSMB6;PSMD9;PSMB7;PSMB4;PSMD7;MAEA;PSMD4;UBB;PSMD2;PSMB1;PSMD1;PSMA5;NSFL1C;PSMC5;PSMC6;PSMA1;PSMC3;PSMA2;PSMC4;ANAPC5
MAPK cascade (GO:0000165)	25	3.34006e-11	3.09897e-09	PSMD10;PSMD13;CUL1;PSMB6;PSMD9;PSMB7;PSMB4;PSMD7;PSMD4;UBB;PSMD2;PSMB1;PSMD1;PTK2;NFKB1;PSMA5;PSMC5;PSMC6;PSMA1;PSMC3;STK24;PSMA2;PSMC4;GRB2;RAF1
actin-myosin filament sliding (GO:0033275)	11	3.7016e-11	3.31391e-09	TPM3;TNNT1;TNNC1;MYL2;MYL3;TNNI1;MYH8;MYL6B;TNNI3;MYH6;MYH7
protein deubiquitination (GO:0016579)	24	3.79658e-11	3.34033e-09	PSMD10;VCP;PSMD13;ACTL6A;STAM;PSMA5;PSMB6;ASXL1;PSMD9;CYLD;PSMB7;PSMB4;PSMC5;PSMD7;PSMC6;PSMD4;PSMA1;PSMC3;UBB;PSMA2;PSMC4;PSMD2;PSMB1;PSMD1
muscle filament sliding (GO:0030049)	11	3.7016e-11	3.37309e-09	TPM3;TNNT1;TNNC1;MYL2;MYL3;TNNI1;MYH8;MYL6B;TNNI3;MYH6;MYH7
transmembrane transport (GO:0055085)	29	4.21029e-11	3.64155e-09	PSMD10;VCP;PSMD13;ATP2A2;RYR3;PSMB6;PSMD9;PSMB7;PSMB4;PSMD7;PSMD4;UBB;PSMD2;PSMB1;PSMD1;ATP6V1G1;ATP6V0E1;PEX19;ABCC5;PSMA5;PSMC5;PSMC6;PSMA1;PSMC3;PSMA2;PSMC4;ATP6V1B2;CASQ2;RAF1
heart contraction (GO:0060047)	11	2.14503e-10	1.82435e-08	TNNT1;TNNC1;MYL2;MYL3;TNNI1;CASQ2;TNNI3;SGCG;MYH6;SOD1;MYH7
antigen receptor-mediated signaling pathway (GO:0050851)	23	2.29773e-10	1.92219e-08	PSMD10;EIF2B5;EIF2B4;PSMD13;CUL1;NFKB1;PSMA5;PSMB6;PSMD9;PSMB7;PSMB4;PSMC5;PSMD7;PSMC6;PSMD4;PSMA1;PSMC3;UBB;PSMA2;PSMC4;PSMD2;PSMB1;PSMD1
cellular response to tumor necrosis factor (GO:0071356)	20	2.90754e-10	2.39309e-08	PSMD10;PSMD13;CIB1;PSMA5;PSMB6;PSMD9;PSMB7;PSMB4;PSMC5;PSMD7;PSMC6;PSMD4;PSMA1;PSMC3;UBB;PSMA2;PSMC4;PSMD2;PSMB1;PSMD1
regulation of protein localization to Cajal body (GO:1904869)	6	8.14789e-10	6.49667e-08	CCT3;CCT6A;CCT2;CCT8;CCT7;CCT5
positive regulation of protein localization to Cajal body (GO:1904871)	6	8.14789e-10	6.59979e-08	CCT3;CCT6A;CCT2;CCT8;CCT7;CCT5
spliceosomal complex assembly (GO:0000245)	10	1.88085e-09	1.47661e-07	SART3;PRPF6;SNRPD1;DDX23;SNRPG;SNRPE;SNRPD3;SRSF6;SNRNP200;RBM5
protein ubiquitination (GO:0016567)	31	2.31084e-09	1.7867e-07	PSMD10;VCP;PCNA;PSMD13;CUL1;BACH1;PSMB6;PSMD9;PSMB7;PSMB4;RNF114;PSMD7;MAEA;PSMD4;UBB;PSMD2;PSMB1;ARIH2;PSMD1;PSMA5;RRAGA;PSMC5;PSMC6;PSMA1;PSMC3;PSMA2;PSMC4;MKRN1;PAF1;BLMH;TRIM32
transcription-coupled nucleotide-excision repair (GO:0006283)	12	5.65292e-09	4.3055e-07	COPS6;CDK7;RFC4;PCNA;UBB;RFC2;POLR2B;POLR2C;POLR2D;RPA1;RPA2;POLR2G
nucleotide-excision repair (GO:0006289)	14	7.39302e-09	5.54802e-07	RFC4;PCNA;RFC2;CETN2;RPA1;RPA2;COPS6;CDK7;UBB;POLR2B;SUMO3;POLR2C;POLR2D;POLR2G
striated muscle contraction (GO:0006941)	11	8.93161e-09	6.60551e-07	MYOM1;TNNT1;TNNC1;MYL3;MYH8;CASQ2;TNNI1;TNNI3;MYOM2;MYH6;MYH7
RNA metabolic process (GO:0016070)	18	9.59007e-09	6.99116e-07	PCNA;METTL3;DDX23;DDX52;DUSP11;EXOSC7;PRPF4;DDX19B;SNRNP40;RNASEH1;HNRNPUL1;POLR2B;POLR2C;POLR2D;SNRPG;POLR2G;HNRNPC;RBM5
RNA processing (GO:0006396)	18	1.1301e-08	8.12238e-07	SF3A1;METTL3;DDX23;LSM3;DUSP11;PRPF4;DDX19B;SNRNP40;PRPF6;HNRNPUL1;SNRPD1;SNRPG;SNRPD3;HNRNPC;SNRPF;SRSF7;RBM5;SNRPB
spliceosomal snRNP assembly (GO:0000387)	9	1.26861e-08	8.99128e-07	SART3;PRPF6;SNRPD1;SNRPG;STRAP;SNRPE;SNRPD3;SNRPF;SNRPB
error-free translesion synthesis (GO:0070987)	7	2.19464e-08	1.53414e-06	VCP;PCNA;RFC4;UBB;RFC2;RPA1;RPA2
muscle contraction (GO:0006936)	15	2.22971e-08	1.53759e-06	MYOM1;CAV3;TPM3;TNNC1;MYL6B;MYOM2;TNNT1;MYL2;MYL3;CASQ2;MYH8;TNNI1;TNNI3;MYH6;MYH7
post-translational protein modification (GO:0043687)	24	2.77552e-08	1.88846e-06	PSMD10;PSMD13;CUL1;RABGGTB;TGOLN2;PSMA5;PSMB6;PSMD9;PSMB7;PSMB4;PSMC5;COPS6;LGALS1;PSMD7;PSMC6;PSMD4;PSMA1;PSMC3;PSMA2;PSMC4;PSMD2;PSMB1;STT3A;PSMD1
positive regulation of DNA biosynthetic process (GO:2000573)	10	3.93574e-08	2.64264e-06	CCT3;CCT6A;CCT2;HSP90AB1;RFC4;RFC2;CCT8;CCT7;MAP3K4;CCT5
nuclear import (GO:0051170)	11	4.66897e-08	3.09425e-06	NUP155;SNRPD1;CSE1L;SNRPG;SNRPE;NUP153;SNRPD3;NUP98;SNRPF;RAN;SNRPB
viral process (GO:0016032)	18	8.56757e-08	5.60517e-06	RPL41;VCP;NUP155;RPL31;RPS8;IST1;RPL34;NUP153;RPL7;RRAGA;UBB;RPS18;RPL24;NUP98;RPS11;RPS21;EIF3D;RAN
positive regulation of telomerase RNA localization to Cajal body (GO:1904874)	6	1.31089e-07	8.36181e-06	CCT3;CCT6A;CCT2;CCT8;CCT7;CCT5
rRNA processing (GO:0006364)	17	1.30818e-07	8.45018e-06	RPL41;RPL31;RPS8;RPL34;NOP2;CSNK1D;SNU13;DDX52;UTP18;RPL7;EXOSC7;RSL1D1;FBL;RPS18;RPL24;RPS11;RPS21
ncRNA processing (GO:0034470)	18	1.3761e-07	8.6694e-06	RPL41;RPL31;RPS8;RPL34;METTL3;INTS10;CSNK1D;SNU13;DDX52;UTP18;RPL7;EXOSC7;FBL;RPS18;PRKRA;RPL24;RPS11;RPS21
proteasomal ubiquitin-independent protein catabolic process (GO:0010499)	7	1.39645e-07	8.69035e-06	PSMA5;PSMB6;PSMB7;PSMB4;PSMA1;PSMA2;PSMB1
cardiac muscle tissue morphogenesis (GO:0055008)	8	1.78585e-07	1.0849e-05	MYOM1;TNNC1;MYL2;MYL3;TNNI3;MYOM2;MYH6;MYH7
cardiac muscle contraction (GO:0060048)	8	1.78585e-07	1.09797e-05	TNNT1;TNNC1;MYL3;TNNI1;CASQ2;TNNI3;MYH6;MYH7
positive regulation of establishment of protein localization to telomere (GO:1904851)	5	2.03579e-07	1.22219e-05	CCT6A;CCT2;CCT8;CCT7;CCT5
regulation of establishment of protein localization to telomere (GO:0070203)	5	4.01231e-07	2.35343e-05	CCT6A;CCT2;CCT8;CCT7;CCT5
RNA splicing (GO:0008380)	12	4.00497e-07	2.37644e-05	PRPF4;DDX19B;SNRNP40;PRPF6;SNRPD1;DDX23;SNRPG;SNRPD3;SNRPF;HNRNPC;SRSF7;SNRPB
skeletal muscle contraction (GO:0003009)	6	4.64788e-07	2.66496e-05	TNNT1;TNNC1;TNNI1;MYH8;TNNI3;MYH7
regulation of telomerase RNA localization to Cajal body (GO:1904872)	6	4.64788e-07	2.69524e-05	CCT3;CCT6A;CCT2;CCT8;CCT7;CCT5
peptide biosynthetic process (GO:0043043)	15	5.29509e-07	3.00232e-05	RPL41;COA1;RPL31;RPS8;RPL34;MRPS11;DHPS;SNU13;HARS2;RPL7;RSL1D1;RPS18;RPL24;RPS11;RPS21
viral gene expression (GO:0019080)	12	6.00702e-07	3.36855e-05	RPL41;NUP155;RPL31;RPS18;RPS8;RPL34;RPL24;NUP153;NUP98;RPS11;RPS21;RPL7
transcription from RNA polymerase II promoter (GO:0006366)	26	6.35805e-07	3.52665e-05	SLBP;GTF2B;INTS10;RORC;POLR2B;POLR2C;POLR2D;POLR2G;SNRPD3;XBP1;SSRP1;MED6;NFKB1;CDK7;SNW1;NFX1;CDK4;MAFF;SNRPG;TBPL1;PAF1;SNRPE;SNRPF;SRSF6;SRSF7;SNRPB
ribosome biogenesis (GO:0042254)	17	6.46953e-07	3.5499e-05	RPL41;RPL31;RPS8;RPL34;CSNK1D;SNU13;DDX52;UTP18;RPL7;EXOSC7;FBL;RPS18;RRS1;RPL24;RPS11;RPS21;RAN
positive regulation of protein localization to chromosome, telomeric region (GO:1904816)	5	7.24886e-07	3.93521e-05	CCT6A;CCT2;CCT8;CCT7;CCT5
viral transcription (GO:0019083)	12	8.04722e-07	4.32263e-05	RPL41;NUP155;RPL31;RPS18;RPS8;RPL34;RPL24;NUP153;NUP98;RPS11;RPS21;RPL7
error-prone translesion synthesis (GO:0042276)	6	9.41722e-07	4.95424e-05	PCNA;RFC4;UBB;RFC2;RPA1;RPA2
translation (GO:0006412)	17	9.32372e-07	4.95614e-05	RPL41;COA1;RPL31;RPS8;RPL34;MRPS11;DHPS;SNU13;HARS2;RPL7;RSL1D1;RPS18;EEF1D;RPL24;ETF1;RPS11;RPS21
DNA metabolic process (GO:0006259)	20	9.5189e-07	4.95663e-05	FEN1;VCP;PCNA;RFC4;MCM7;NCOA6;RFC2;PRIM1;RPA1;HMGB2;RPA2;BACH1;TSN;UNG;RNASEH1;UBB;POLE3;TERF2IP;NUP98;RAN
protein targeting to ER (GO:0045047)	11	1.20238e-06	6.13572e-05	RPL41;RPL31;RPS18;RPS8;RPL34;SEC61G;RPL24;SRP14;RPS11;RPS21;RPL7
positive regulation of establishment of protein localization (GO:1904951)	5	1.22459e-06	6.18719e-05	CCT6A;CCT2;CCT8;CCT7;CCT5
positive regulation of telomere maintenance via telomerase (GO:0032212)	7	1.20181e-06	6.19476e-05	CCT3;CCT6A;CCT2;CCT8;CCT7;MAP3K4;CCT5
ventricular cardiac muscle tissue development (GO:0003229)	6	1.29877e-06	6.49766e-05	TNNC1;MYL2;MYL3;TNNI3;MYH6;MYH7
nucleocytoplasmic transport (GO:0006913)	8	1.31928e-06	6.5362e-05	ANP32A;SNRPD1;SNRPG;SNRPE;SNRPD3;NUP98;SNRPF;SNRPB
positive regulation of telomere maintenance via telomere lengthening (GO:1904358)	7	1.86309e-06	9.14168e-05	CCT3;CCT6A;CCT2;CCT8;CCT7;MAP3K4;CCT5
nucleotide-excision repair, DNA gap filling (GO:0006297)	6	2.34466e-06	0.000113951	PCNA;RFC4;UBB;RFC2;RPA1;RPA2
nuclear-transcribed mRNA catabolic process (GO:0000956)	14	2.88104e-06	0.000138698	RPL41;RPL31;RPS8;RPL34;RPL7;PAN2;EXOSC7;RPS18;POLR2D;RPL24;ETF1;POLR2G;RPS11;RPS21
regulation of telomere maintenance via telomerase (GO:0032210)	8	2.98021e-06	0.000142131	CCT3;CCT6A;CCT2;CCT8;HNRNPC;CCT7;MAP3K4;CCT5
histone mRNA metabolic process (GO:0008334)	6	3.07967e-06	0.00014418	SLBP;SNRPG;SNRPE;SNRPF;SNRPD3;SNRPB
rRNA metabolic process (GO:0016072)	15	3.06468e-06	0.000144806	RPL41;RPL31;RPS8;RPL34;CSNK1D;SNU13;DDX52;UTP18;RPL7;EXOSC7;FBL;RPS18;RPL24;RPS11;RPS21
SRP-dependent cotranslational protein targeting to membrane (GO:0006614)	10	4.01e-06	0.000186028	RPL41;RPL31;RPS18;RPS8;RPL34;RPL24;SRP14;RPS11;RPS21;RPL7
regulation of posttranscriptional gene silencing (GO:0060147)	8	5.35737e-06	0.000244095	NUP155;POLR2B;POLR2C;POLR2D;POLR2G;NUP153;NUP98;RAN
regulation of gene silencing by RNA (GO:0060966)	8	5.35737e-06	0.000246294	NUP155;POLR2B;POLR2C;POLR2D;POLR2G;NUP153;NUP98;RAN
neutrophil degranulation (GO:0043312)	24	5.52243e-06	0.000249389	CCT2;CSTB;VCP;HSP90AB1;IST1;PSMD13;PDAP1;PA2G4;SRP14;ILF2;NFKB1;DDOST;PSMA5;PSMB7;NCSTN;PSMD7;PSMC3;PSMA2;PSMD2;CSNK2B;PSMB1;CAT;PSMD1;CCT8
cotranslational protein targeting to membrane (GO:0006613)	10	5.98394e-06	0.000260992	RPL41;RPL31;RPS18;RPS8;RPL34;RPL24;SRP14;RPS11;RPS21;RPL7
regulation of ATPase activity (GO:0043462)	7	5.89219e-06	0.000261459	DNAJB1;GABARAPL2;TNNC1;MYL3;TNNI3;DNAJC9;MYH6
cellular transition metal ion homeostasis (GO:0046916)	10	5.98394e-06	0.000263242	ATP6V1G1;UBB;SLC39A6;MT1F;CUL1;MT1X;MT1H;NUBP1;MT1E;SOD1
regulation of viral transcription (GO:0046782)	7	5.89219e-06	0.000263753	PSMC3;POLR2B;GTF2B;POLR2C;POLR2D;POLR2G;TRIM32
neutrophil activation involved in immune response (GO:0002283)	24	6.35249e-06	0.000274718	CCT2;CSTB;VCP;HSP90AB1;IST1;PSMD13;PDAP1;PA2G4;SRP14;ILF2;NFKB1;DDOST;PSMA5;PSMB7;NCSTN;PSMD7;PSMC3;PSMA2;PSMD2;CSNK2B;PSMB1;CAT;PSMD1;CCT8
positive regulation of RNA polymerase II transcriptional preinitiation complex assembly (GO:0045899)	4	6.45773e-06	0.000276923	PSMC5;PSMC6;PSMC3;PSMC4
neutrophil mediated immunity (GO:0002446)	24	7.2947e-06	0.000310207	CCT2;CSTB;VCP;HSP90AB1;IST1;PSMD13;PDAP1;PA2G4;SRP14;ILF2;NFKB1;DDOST;PSMA5;PSMB7;NCSTN;PSMD7;PSMC3;PSMA2;PSMD2;CSNK2B;PSMB1;CAT;PSMD1;CCT8
translesion synthesis (GO:0019985)	7	8.27046e-06	0.000348795	VCP;PCNA;RFC4;UBB;RFC2;RPA1;RPA2
mRNA metabolic process (GO:0016071)	10	8.7485e-06	0.000365931	SLBP;SF3A1;METTL3;SNRPG;SNRPE;SNRPD3;SNRPF;SRSF7;LSM3;SNRPB
positive regulation of transcription initiation from RNA polymerase II promoter (GO:0060261)	5	8.89257e-06	0.000365958	PSMC5;PSMC6;PSMC3;PSMC4;GTF2B
cellular protein modification process (GO:0006464)	38	8.88831e-06	0.000368756	PSMD10;PSMD13;CUL1;MTMR4;TGOLN2;PSMB6;DUSP11;PSMD9;PSMB7;PSMB4;LGALS1;PSMD7;PSMD4;PSMD2;PSMB1;PSMD1;ST3GAL6;SDF2;CSNK1D;RABGGTB;DDOST;PSMA5;PSMC5;COPS6;CDK7;PSMC6;PSMA1;PSMC3;STK24;PSMA2;PSMC4;CDK4;SIK3;STT3A;ALPK3;SIK2;RAF1;METAP1
cytokine-mediated signaling pathway (GO:0019221)	28	9.67752e-06	0.000395075	PSMD10;PSMD13;RORC;CUL1;ADIPOR2;PSMB6;PSMD9;PSMB7;PSMB4;PSMD7;PSMD4;UBB;PSMD2;PSMB1;PSMD1;IL32;GSTO1;NFKB1;SOD1;PSMA5;PSMC5;PSMC6;PSMA1;PSMC3;PSMA2;PSMC4;CSNK2B;GRB2
nucleic acid metabolic process (GO:0090304)	9	1.20912e-05	0.000489695	DUSP11;FEN1;POLR2B;POLR2C;METTL3;POLR2D;POLR2G;HNRNPC;RAN
G1/S transition of mitotic cell cycle (GO:0000082)	10	1.7704e-05	0.000711368	CDK7;PCNA;MCM7;CDK4;PRIM1;POLE3;CUL1;RPA1;RPA2;BACH1
postreplication repair (GO:0006301)	7	1.78669e-05	0.000712304	VCP;PCNA;RFC4;UBB;RFC2;RPA1;RPA2
regulation of gene silencing by miRNA (GO:0060964)	8	2.38533e-05	0.000943591	NUP155;POLR2B;POLR2C;POLR2D;POLR2G;NUP153;NUP98;RAN
termination of RNA polymerase II transcription (GO:0006369)	8	2.66208e-05	0.00103699	SLBP;SNRPG;SNRPE;SNRPD3;SNRPF;SRSF6;SRSF7;SNRPB
ventricular cardiac muscle tissue morphogenesis (GO:0055010)	6	2.64927e-05	0.00103994	TNNC1;MYL2;MYL3;TNNI3;MYH6;MYH7
heart process (GO:0003015)	4	2.91829e-05	0.00110311	MYL2;TNNI3;SGCG;SOD1
regulation of RNA polymerase II transcriptional preinitiation complex assembly (GO:0045898)	4	2.91829e-05	0.00111135	PSMC5;PSMC6;PSMC3;PSMC4
proteasome assembly (GO:0043248)	4	2.91829e-05	0.0011197	PSMD10;PSMD9;PSMD4;PSMD13
regulation of translation (GO:0006417)	14	2.9035e-05	0.00112247	EIF2B4;NUP155;MRPL58;NUP153;EIF1;POLR2B;POLR2C;POLR2D;ETF1;POLR2G;NUP98;EIF3D;RAN;METAP1
nuclear-transcribed mRNA catabolic process, nonsense-mediated decay (GO:0000184)	10	3.11273e-05	0.00116796	RPL41;RPL31;RPS18;RPS8;RPL34;RPL24;ETF1;RPS11;RPS21;RPL7
maturation of SSU-rRNA from tricistronic rRNA transcript (SSU-rRNA, 5.8S rRNA, LSU-rRNA) (GO:0000462)	6	3.14995e-05	0.0011733	RPS8;MRPS11;NGDN;RRS1;UTP18;RPS21
nucleotide-excision repair, DNA incision, 5'-to lesion (GO:0006296)	6	4.37868e-05	0.00161916	PCNA;RFC4;UBB;RFC2;RPA1;RPA2
cellular protein metabolic process (GO:0044267)	22	5.92697e-05	0.00217592	RPL41;COA1;RPL31;RPS8;RPL34;MRPS11;DHPS;SNU13;RABGGTB;HARS2;RPL7;TGOLN2;RSL1D1;NCSTN;LGALS1;UBB;RPS18;RPL24;ST3GAL6;RPS11;RPS21;SEC11A
nucleotide-excision repair, DNA incision (GO:0033683)	6	6.91278e-05	0.00251971	PCNA;RFC4;UBB;RFC2;RPA1;RPA2
positive regulation of viral transcription (GO:0050434)	6	7.97787e-05	0.00288731	SNW1;POLR2B;GTF2B;POLR2C;POLR2D;POLR2G
regulation of muscle contraction (GO:0006937)	5	8.28909e-05	0.00297882	TNNT1;TNNC1;MYL2;MYL3;TNNI1
protein stabilization (GO:0050821)	11	8.79735e-05	0.00313936	CCT6A;CCT3;CCT2;STX12;CDK7;HSP90AB1;PEX19;PRKRA;CCT8;CCT7;CCT5
regulation of mRNA splicing, via spliceosome (GO:0048024)	7	9.00554e-05	0.00319134	SF3A1;SNW1;SAP18;NUP98;SRSF6;SRSF7;RBM5
positive regulation of protein localization to nucleus (GO:1900182)	6	9.16968e-05	0.0032271	CCT3;CCT6A;CCT2;CCT8;CCT7;CCT5
protein catabolic process (GO:0030163)	8	9.48507e-05	0.00331523	PSMA5;PSMB6;PSMB7;VCP;PSMB4;PSMA1;PSMA2;PSMB1
regulation of cellular response to stress (GO:0080135)	9	9.86912e-05	0.00342599	DNAJB1;RSL1D1;HSP90AB1;NUP155;RPA1;RPA2;NUP153;NUP98;ARNTL
cardiac ventricle morphogenesis (GO:0003208)	6	0.000104989	0.00361999	TNNC1;MYL2;MYL3;TNNI3;MYH6;MYH7
DNA-templated transcription, termination (GO:0006353)	9	0.00011436	0.00391663	SLBP;CDK7;SNRPG;SNRPE;SNRPD3;SNRPF;SRSF6;SRSF7;SNRPB
striated muscle tissue development (GO:0014706)	5	0.000143248	0.00484103	POLR2D;MYF6;MYL6B;CFLAR;SGCG
nucleotide-excision repair, preincision complex assembly (GO:0006294)	5	0.000143248	0.0048733	CDK7;UBB;CETN2;RPA1;RPA2
DNA synthesis involved in DNA repair (GO:0000731)	7	0.000150488	0.00505224	VCP;RFC4;PCNA;UBB;RFC2;RPA1;RPA2
mitotic cell cycle phase transition (GO:0044772)	13	0.000170584	0.00568947	MCM7;CETN2;PRIM1;RPA1;CUL1;RPA2;CSNK1D;ARPP19;CKAP5;CDK7;UBB;CDK4;POLE3
myofibril assembly (GO:0030239)	6	0.000174214	0.00577281	MYOM1;TNNT1;MYL2;CFLAR;MYOM2;MYH6
cellular zinc ion homeostasis (GO:0006882)	5	0.000199077	0.00651212	SLC39A6;MT1F;MT1X;MT1H;MT1E
zinc ion homeostasis (GO:0055069)	5	0.000199077	0.00655413	SLC39A6;MT1F;MT1X;MT1H;MT1E
protein-DNA complex assembly (GO:0065004)	8	0.000214984	0.00698768	BRD2;CDK7;SART3;UBB;CETN2;HMGB2;RPA1;RPA2
7-methylguanosine RNA capping (GO:0009452)	5	0.000232537	0.00737042	CDK7;POLR2B;POLR2C;POLR2D;POLR2G
7-methylguanosine mRNA capping (GO:0006370)	5	0.000232537	0.00741649	CDK7;POLR2B;POLR2C;POLR2D;POLR2G
cell cycle G1/S phase transition (GO:0044843)	8	0.000231879	0.00744201	CDK7;MCM7;CDK4;PRIM1;POLE3;CUL1;RPA1;RPA2
nuclear export (GO:0051168)	8	0.000231879	0.00748911	NUP155;CSE1L;XPO7;NUP153;NUP98;SRSF6;SRSF7;RAN
snRNA transcription from RNA polymerase II promoter (GO:0042795)	7	0.000240235	0.00752097	CDK7;POLR2B;GTF2B;POLR2C;INTS10;POLR2D;POLR2G
snRNA transcription (GO:0009301)	7	0.000240235	0.00756739	CDK7;POLR2B;GTF2B;POLR2C;INTS10;POLR2D;POLR2G
proteolysis involved in cellular protein catabolic process (GO:0051603)	8	0.000249847	0.00777419	PSMA5;PSMB6;PSMB7;VCP;PSMB4;PSMA1;PSMA2;PSMB1
telomere maintenance (GO:0000723)	6	0.000275309	0.00851456	SNRNP40;PCNA;ZBTB48;RPA1;TERF2IP;RPA2
transcription elongation from RNA polymerase II promoter (GO:0006368)	8	0.000289205	0.00889045	CDK7;POLR2B;GTF2B;POLR2C;POLR2D;PAF1;POLR2G;SSRP1
DNA replication (GO:0006260)	9	0.000293222	0.00895995	FEN1;RFC4;MCM7;NCOA6;RFC2;POLE3;RPA1;RPA2;NUP98
cellular response to zinc ion (GO:0071294)	4	0.000306312	0.00930422	MT1F;MT1X;MT1H;MT1E
nucleic acid phosphodiester bond hydrolysis (GO:0090305)	7	0.000312037	0.00942205	FEN1;RFC4;PCNA;UBB;RFC2;RPA1;RPA2
hydrogen peroxide metabolic process (GO:0042743)	4	0.000377559	0.0113334	MAOB;PRDX1;CAT;SOD1
cellular divalent inorganic cation homeostasis (GO:0072503)	8	0.000438667	0.0130908	EPHX2;SLC39A6;MT1F;ATP2A2;MT1X;MT1H;TNNI3;MT1E
cellular response to copper ion (GO:0071280)	4	0.000459907	0.013488	MT1F;MT1X;MT1H;MT1E
positive regulation of translational initiation (GO:0045948)	4	0.000459907	0.0135659	EIF2B5;PPP1R15A;POLR2D;POLR2G
regulation of cardiac muscle contraction by calcium ion signaling (GO:0010882)	4	0.000459907	0.0136448	GSTO1;CASQ2;ATP2A2;TNNI3
regulation of cellular response to heat (GO:1900034)	7	0.000469138	0.0136801	DNAJB1;HSP90AB1;NUP155;RPA1;RPA2;NUP153;NUP98
DNA-templated transcription, initiation (GO:0006352)	11	0.000509622	0.0147761	CDK7;SNW1;CDK4;NCOA6;POLR2B;GTF2B;POLR2C;POLR2D;RORC;POLR2G;MED6
RNA transport (GO:0050658)	7	0.000547332	0.0157799	SLBP;NUP155;NUP153;NUP98;SRSF6;CKAP5;SRSF7
maturation of LSU-rRNA (GO:0000470)	4	0.000554292	0.0158907	RSL1D1;NOP2;SNU13;RPL7
mRNA export from nucleus (GO:0006406)	8	0.000569311	0.0162301	SLBP;DDX19B;NUP155;POLR2D;NUP153;NUP98;SRSF6;SRSF7
transcription initiation from RNA polymerase II promoter (GO:0006367)	10	0.000591709	0.016775	CDK7;SNW1;CDK4;POLR2B;GTF2B;POLR2C;POLR2D;RORC;POLR2G;MED6
purine ribonucleoside monophosphate metabolic process (GO:0009167)	5	0.000600614	0.0169333	MYH8;HPRT1;PAICS;MYH6;MYH7
viral life cycle (GO:0019058)	8	0.000645521	0.0180994	VCP;HSP90AB1;UBB;NUP155;IST1;NUP153;NUP98;RAN
transcription, DNA-templated (GO:0006351)	16	0.00067252	0.0187534	XBP1;NCOA6;GTF2B;SSRP1;PWP1;ILF2;NFKB1;CDK7;NFX1;POLR2B;POLR2C;MAFF;POLR2D;TBPL1;PAF1;POLR2G
DNA repair (GO:0006281)	14	0.000676351	0.0187577	FEN1;VCP;PCNA;RFC4;NCOA6;RFC2;CETN2;RPA1;HMGB2;RPA2;CIB1;BACH1;UNG;UBB
DNA-templated transcription, elongation (GO:0006354)	8	0.000686598	0.018939	CDK7;POLR2B;GTF2B;POLR2C;POLR2D;PAF1;POLR2G;SSRP1
establishment of protein localization to organelle (GO:0072594)	6	0.000798145	0.0218975	PEX19;NUP155;CSE1L;NUP153;NUP98;RAN
regulation of signal transduction by p53 class mediator (GO:1901796)	9	0.000814013	0.0222134	RFC4;UBB;RFC2;CSNK2B;NOP2;RRS1;RPA1;RPA2;SSRP1
ribosomal large subunit biogenesis (GO:0042273)	6	0.000869185	0.0235928	RSL1D1;NOP2;RRS1;RPL24;SNU13;RPL7
RNA splicing, via transesterification reactions (GO:0000375)	4	0.000919159	0.0246867	PRPF4;SNRNP40;PRPF6;DDX23
response to copper ion (GO:0046688)	4	0.000919159	0.0248173	MT1F;MT1X;MT1H;MT1E
positive regulation of viral process (GO:0048524)	5	0.00105378	0.0281542	POLR2B;GTF2B;POLR2C;POLR2D;POLR2G
cardiac muscle fiber development (GO:0048739)	3	0.001083	0.0286349	MYOM1;MYOM2;MYH6
skeletal myofibril assembly (GO:0014866)	3	0.001083	0.0287841	MYOM1;CFLAR;MYOM2
cellular protein complex assembly (GO:0043623)	9	0.00110098	0.0289602	CCT2;HSP90AB1;PSMD4;PSMD13;CUL1;CASQ2;NUP153;NUP98;NDUFAF1
purine ribonucleotide metabolic process (GO:0009150)	6	0.00111179	0.0290948	HINT1;MYH8;HPRT1;MYH6;RAN;MYH7
cardiac muscle cell development (GO:0055013)	4	0.00124007	0.0322861	MYOM1;MYL2;MYOM2;MYH6
RNA export from nucleus (GO:0006405)	8	0.00129339	0.0333342	SLBP;DDX19B;NUP155;NUP153;NUP98;SRSF6;SRSF7;RAN
protein sumoylation (GO:0016925)	6	0.00130027	0.0333432	PCNA;NUP155;SUMO3;UBA2;NUP153;NUP98
maturation of SSU-rRNA (GO:0030490)	5	0.00129217	0.0334719	RPS8;MRPS11;NGDN;SNU13;UTP18
negative regulation of mRNA splicing, via spliceosome (GO:0048025)	3	0.00138946	0.035452	SAP18;SRSF6;SRSF7
heart development (GO:0007507)	9	0.00139824	0.0354985	NCOA6;MYL2;POLR2D;ALPK3;TNNI3;PTK2;SGCG;MYH6;MYH7
protein alkylation (GO:0008213)	4	0.00163206	0.0406262	VCP;ETF1;SNRPD3;SNRPB
protein localization to nucleus (GO:0034504)	7	0.00161391	0.0407713	NUP155;CSE1L;RRS1;PAF1;NUP153;NUP98;RAN
cellular response to cadmium ion (GO:0071276)	4	0.00163206	0.0408254	MT1F;MT1X;MT1H;MT1E
regulation of striated muscle contraction (GO:0006942)	4	0.00163206	0.0410265	CAV3;MYL2;MYL3;TNNI1
G2/M transition of mitotic cell cycle (GO:0000086)	8	0.00186197	0.0461244	CDK7;UBB;CETN2;CUL1;CSNK1D;BACH1;ARPP19;CKAP5
blood circulation (GO:0008015)	5	0.00188523	0.046475	RCAN1;MYL2;TNNI3;SGCG;SOD1
Gene Expression Homo sapiens R-HSA-74160	98	5.54552e-28	8.48464e-25	MDC1;RPL31;RPL34;GTF2B;RTCB;RORC;SRP14;RPL7;PSMD9;FBL;PSMD7;PSMD4;RPS18;SNRPD1;PSMD2;PSMD1;SNRPD3;RPS11;RPS8;METTL3;CSNK1D;MED6;PRPF4;COX7A2L;RRAGA;PRPF6;HNRNPUL1;CSNK2B;SNRPG;RPL24;SNRPE;NUP98;SNRPF;SNRNP200;SRSF6;SRSF7;SNRPB;PSMD10;SLBP;ANP32A;PSMD13;NOP2;UBB;PRDX1;EIF2B5;EIF2B4;RPL41;NUP155;NUP153;HARS2;LSM3;PAN2;CDK7;SNW1;RHEB;HNRNPC;RPS21;INTS10;SEC61G;RBM5;RFC4;NCOA6;RFC2;DDX52;RABGGTB;UTP1…
S Phase Homo sapiens R-HSA-69242	30	1.01385e-25	7.75595e-23	PSMD10;FEN1;PCNA;MCM7;PSMD13;PRIM1;CUL1;PSMB6;PSMD9;PSMB7;PSMB4;PSMD7;PSMD4;UBB;PSMD2;PSMB1;PSMD1;RFC4;RFC2;RPA1;RPA2;PSMA5;CDK7;PSMC5;PSMC6;PSMA1;PSMC3;CDK4;PSMA2;PSMC4
Synthesis of DNA Homo sapiens R-HSA-69239	27	4.75174e-25	2.42339e-22	PSMD10;FEN1;PCNA;MCM7;PSMD13;PRIM1;PSMB6;PSMD9;PSMB7;PSMB4;PSMD7;PSMD4;UBB;PSMD2;PSMB1;PSMD1;RFC4;RFC2;RPA1;RPA2;PSMA5;PSMC5;PSMC6;PSMA1;PSMC3;PSMA2;PSMC4
DNA Replication Homo sapiens R-HSA-69306	27	4.97248e-24	1.90197e-21	PSMD10;FEN1;PCNA;MCM7;PSMD13;PRIM1;PSMB6;PSMD9;PSMB7;PSMB4;PSMD7;PSMD4;UBB;PSMD2;PSMB1;PSMD1;RFC4;RFC2;RPA1;RPA2;PSMA5;PSMC5;PSMC6;PSMA1;PSMC3;PSMA2;PSMC4
G1/S Transition Homo sapiens R-HSA-69206	27	3.26334e-23	9.98582e-21	PSMD10;PCNA;MCM7;PSMD13;PRIM1;CUL1;PSMB6;PSMD9;PSMB7;PSMB4;PSMD7;PSMD4;UBB;PSMD2;PSMB1;PSMD1;RPA1;RPA2;PSMA5;CDK7;PSMC5;PSMC6;PSMA1;PSMC3;CDK4;PSMA2;PSMC4
Ubiquitin-dependent degradation of Cyclin D Homo sapiens R-HSA-75815	20	1.63789e-22	3.57996e-20	PSMD10;PSMD13;PSMA5;PSMB6;PSMD9;PSMB7;PSMB4;PSMC5;PSMD7;PSMC6;PSMD4;PSMA1;UBB;PSMC3;PSMA2;PSMC4;CDK4;PSMD2;PSMB1;PSMD1
Ubiquitin-dependent degradation of Cyclin D1 Homo sapiens R-HSA-69229	20	1.63789e-22	4.17662e-20	PSMD10;PSMD13;PSMA5;PSMB6;PSMD9;PSMB7;PSMB4;PSMC5;PSMD7;PSMC6;PSMD4;PSMA1;UBB;PSMC3;PSMA2;PSMC4;CDK4;PSMD2;PSMB1;PSMD1
SCF(Skp2)-mediated degradation of p27/p21 Homo sapiens R-HSA-187577	21	2.65968e-22	5.08663e-20	PSMD10;PSMD13;CUL1;PSMA5;PSMB6;PSMD9;PSMB7;PSMB4;PSMC5;PSMD7;PSMC6;PSMD4;PSMA1;UBB;PSMC3;PSMA2;PSMC4;CDK4;PSMD2;PSMB1;PSMD1
Cyclin E associated events during G1/S transition Homo sapiens R-HSA-69202	22	3.0221e-22	5.13756e-20	PSMD10;PSMD13;CUL1;PSMA5;PSMB6;PSMD9;PSMB7;PSMB4;CDK7;PSMC5;PSMD7;PSMC6;PSMD4;PSMA1;UBB;PSMC3;PSMA2;PSMC4;CDK4;PSMD2;PSMB1;PSMD1
Cyclin A:Cdk2-associated events at S phase entry Homo sapiens R-HSA-69656	22	4.36598e-22	6.67995e-20	PSMD10;PSMD13;CUL1;PSMA5;PSMB6;PSMD9;PSMB7;PSMB4;CDK7;PSMC5;PSMD7;PSMC6;PSMD4;PSMA1;UBB;PSMC3;PSMA2;PSMC4;CDK4;PSMD2;PSMB1;PSMD1
Infectious disease Homo sapiens R-HSA-5663205	41	5.36415e-22	7.46104e-20	PSMD10;FEN1;HSP90AB1;RPL31;PSMD13;RPL34;GTF2B;RPL7;PSMB6;PSMD9;PSMB7;PSMB4;PSMD7;PSMD4;UBB;RPS18;POLR2B;PSMD2;POLR2C;PSMB1;POLR2D;PSMD1;POLR2G;RPS11;RPL41;NUP155;RPS8;NUP153;SSRP1;PSMA5;PSMC5;CDK7;PSMC6;PSMA1;PSMC3;PSMA2;PSMC4;RPL24;NUP98;RPS21;RAN
Autodegradation of Cdh1 by Cdh1:APC/C Homo sapiens R-HSA-174084	21	8.99183e-22	1.14646e-19	PSMD10;PSMD13;ANAPC10;PSMA5;PSMB6;PSMD9;PSMB7;PSMB4;PSMC5;PSMD7;PSMC6;PSMD4;PSMA1;UBB;PSMC3;PSMA2;PSMC4;PSMD2;PSMB1;PSMD1;ANAPC5
SCF-beta-TrCP mediated degradation of Emi1 Homo sapiens R-HSA-174113	20	1.04734e-21	1.23264e-19	PSMD10;PSMD13;CUL1;PSMA5;PSMB6;PSMD9;PSMB7;PSMB4;PSMC5;PSMD7;PSMC6;PSMD4;PSMA1;UBB;PSMC3;PSMA2;PSMC4;PSMD2;PSMB1;PSMD1
M/G1 Transition Homo sapiens R-HSA-68874	23	1.35273e-21	1.37978e-19	PSMD10;MCM7;PSMD13;PRIM1;RPA1;RPA2;PSMA5;PSMB6;PSMD9;PSMB7;PSMB4;PSMC5;PSMD7;PSMC6;PSMD4;PSMA1;UBB;PSMC3;PSMA2;PSMC4;PSMD2;PSMB1;PSMD1
DNA Replication Pre-Initiation Homo sapiens R-HSA-69002	23	1.35273e-21	1.47834e-19	PSMD10;MCM7;PSMD13;PRIM1;RPA1;RPA2;PSMA5;PSMB6;PSMD9;PSMB7;PSMB4;PSMC5;PSMD7;PSMC6;PSMD4;PSMA1;UBB;PSMC3;PSMA2;PSMC4;PSMD2;PSMB1;PSMD1
Hh mutants that don't undergo autocatalytic processing are degraded by ERAD Homo sapiens R-HSA-5362768	20	1.61957e-21	1.54871e-19	PSMD10;VCP;PSMD13;PSMA5;PSMB6;PSMD9;PSMB7;PSMB4;PSMC5;PSMD7;PSMC6;PSMD4;PSMA1;UBB;PSMC3;PSMA2;PSMC4;PSMD2;PSMB1;PSMD1
Activation of NF-kappaB in B cells Homo sapiens R-HSA-1169091	21	4.07861e-21	3.12014e-19	PSMD10;PSMD13;CUL1;NFKB1;PSMA5;PSMB6;PSMD9;PSMB7;PSMB4;PSMC5;PSMD7;PSMC6;PSMD4;PSMA1;UBB;PSMC3;PSMA2;PSMC4;PSMD2;PSMB1;PSMD1
APC/C:Cdc20 mediated degradation of Securin Homo sapiens R-HSA-174154	21	4.07861e-21	3.28435e-19	PSMD10;PSMD13;ANAPC10;PSMA5;PSMB6;PSMD9;PSMB7;PSMB4;PSMC5;PSMD7;PSMC6;PSMD4;PSMA1;UBB;PSMC3;PSMA2;PSMC4;PSMD2;PSMB1;PSMD1;ANAPC5
Regulation of activated PAK-2p34 by proteasome mediated degradation Homo sapiens R-HSA-211733	19	3.89591e-21	3.31152e-19	PSMD10;PSMD13;PSMA5;PSMB6;PSMD9;PSMB7;PSMB4;PSMC5;PSMD7;PSMC6;PSMD4;PSMA1;UBB;PSMC3;PSMA2;PSMC4;PSMD2;PSMB1;PSMD1
Hh mutants abrogate ligand secretion Homo sapiens R-HSA-5387390	20	3.75826e-21	3.38244e-19	PSMD10;VCP;PSMD13;PSMA5;PSMB6;PSMD9;PSMB7;PSMB4;PSMC5;PSMD7;PSMC6;PSMD4;PSMA1;UBB;PSMC3;PSMA2;PSMC4;PSMD2;PSMB1;PSMD1
Regulation of ornithine decarboxylase (ODC) Homo sapiens R-HSA-350562	19	6.18345e-21	3.94195e-19	PSMD10;PSMD13;OAZ1;PSMA5;PSMB6;PSMD9;PSMB7;PSMB4;PSMC5;PSMD7;PSMC6;PSMD4;PSMA1;PSMC3;PSMA2;PSMC4;PSMD2;PSMB1;PSMD1
NIK-->noncanonical NF-kB signaling Homo sapiens R-HSA-5676590	20	5.64477e-21	4.11261e-19	PSMD10;PSMD13;CUL1;PSMA5;PSMB6;PSMD9;PSMB7;PSMB4;PSMC5;PSMD7;PSMC6;PSMD4;PSMA1;UBB;PSMC3;PSMA2;PSMC4;PSMD2;PSMB1;PSMD1
Regulation of Apoptosis Homo sapiens R-HSA-169911	19	6.18345e-21	4.11334e-19	PSMD10;PSMD13;PSMA5;PSMB6;PSMD9;PSMB7;PSMB4;PSMC5;PSMD7;PSMC6;PSMD4;PSMA1;UBB;PSMC3;PSMA2;PSMC4;PSMD2;PSMB1;PSMD1
CDK-mediated phosphorylation and removal of Cdc6 Homo sapiens R-HSA-69017	19	6.18345e-21	4.30031e-19	PSMD10;PSMD13;PSMA5;PSMB6;PSMD9;PSMB7;PSMB4;PSMC5;PSMD7;PSMC6;PSMD4;PSMA1;UBB;PSMC3;PSMA2;PSMC4;PSMD2;PSMB1;PSMD1
The role of GTSE1 in G2/M progression after G2 checkpoint Homo sapiens R-HSA-8852276	20	8.40325e-21	4.43344e-19	PSMD10;HSP90AB1;PSMD13;PSMA5;PSMB6;PSMD9;PSMB7;PSMB4;PSMC5;PSMD7;PSMC6;PSMD4;PSMA1;UBB;PSMC3;PSMA2;PSMC4;PSMD2;PSMB1;PSMD1
Degradation of GLI2 by the proteasome Homo sapiens R-HSA-5610783	20	8.40325e-21	4.59178e-19	PSMD10;PSMD13;CUL1;PSMA5;PSMB6;PSMD9;PSMB7;PSMB4;PSMC5;PSMD7;PSMC6;PSMD4;PSMA1;UBB;PSMC3;PSMA2;PSMC4;PSMD2;PSMB1;PSMD1
GLI3 is processed to GLI3R by the proteasome Homo sapiens R-HSA-5610785	20	8.40325e-21	4.76184e-19	PSMD10;PSMD13;CUL1;PSMA5;PSMB6;PSMD9;PSMB7;PSMB4;PSMC5;PSMD7;PSMC6;PSMD4;PSMA1;UBB;PSMC3;PSMA2;PSMC4;PSMD2;PSMB1;PSMD1
Autodegradation of the E3 ubiquitin ligase COP1 Homo sapiens R-HSA-349425	19	9.6976e-21	4.78624e-19	PSMD10;PSMD13;PSMA5;PSMB6;PSMD9;PSMB7;PSMB4;PSMC5;PSMD7;PSMC6;PSMD4;PSMA1;UBB;PSMC3;PSMA2;PSMC4;PSMD2;PSMB1;PSMD1
Mitotic G1-G1/S phases Homo sapiens R-HSA-453279	27	8.03809e-21	4.91931e-19	PSMD10;PCNA;MCM7;PSMD13;PRIM1;CUL1;PSMB6;PSMD9;PSMB7;PSMB4;PSMD7;PSMD4;UBB;PSMD2;PSMB1;PSMD1;RPA1;RPA2;PSMA5;CDK7;PSMC5;PSMC6;PSMA1;PSMC3;CDK4;PSMA2;PSMC4
Degradation of GLI1 by the proteasome Homo sapiens R-HSA-5610780	20	8.40325e-21	4.94499e-19	PSMD10;PSMD13;CUL1;PSMA5;PSMB6;PSMD9;PSMB7;PSMB4;PSMC5;PSMD7;PSMC6;PSMD4;PSMA1;UBB;PSMC3;PSMA2;PSMC4;PSMD2;PSMB1;PSMD1
Vpu mediated degradation of CD4 Homo sapiens R-HSA-180534	19	9.6976e-21	4.94578e-19	PSMD10;PSMD13;PSMA5;PSMB6;PSMD9;PSMB7;PSMB4;PSMC5;PSMD7;PSMC6;PSMD4;PSMA1;UBB;PSMC3;PSMA2;PSMC4;PSMD2;PSMB1;PSMD1
Cell Cycle, Mitotic Homo sapiens R-HSA-69278	45	1.10016e-20	5.26015e-19	PSMD10;FEN1;PCNA;HSP90AB1;MCM7;PSMD13;CETN2;PRIM1;CUL1;ARPP19;ANAPC10;NSL1;PSMB6;PSMD9;PSMB7;PSMB4;PSMD7;PSMD4;UBB;PSMD2;PSMB1;PSMD1;NDEL1;NUDC;RFC4;NUP155;RFC2;RPA1;RPA2;CSNK1D;NUP153;CKAP5;PSMA5;PSMC5;CDK7;PSMC6;PSMA1;PSMC3;PSMA2;PSMC4;CDK4;GORASP2;CSNK2B;ANAPC5;NUP98
Regulation of APC/C activators between G1/S and early anaphase Homo sapiens R-HSA-176408	22	1.24035e-20	5.7507e-19	PSMD10;PSMD13;CUL1;ANAPC10;PSMA5;PSMB6;PSMD9;PSMB7;PSMB4;PSMC5;PSMD7;PSMC6;PSMD4;PSMA1;UBB;PSMC3;PSMA2;PSMC4;PSMD2;PSMB1;PSMD1;ANAPC5
Ubiquitin Mediated Degradation of Phosphorylated Cdc25A Homo sapiens R-HSA-69601	19	1.50372e-20	6.39081e-19	PSMD10;PSMD13;PSMA5;PSMB6;PSMD9;PSMB7;PSMB4;PSMC5;PSMD7;PSMC6;PSMD4;PSMA1;UBB;PSMC3;PSMA2;PSMC4;PSMD2;PSMB1;PSMD1
p53-Independent G1/S DNA damage checkpoint Homo sapiens R-HSA-69613	19	1.50372e-20	6.5734e-19	PSMD10;PSMD13;PSMA5;PSMB6;PSMD9;PSMB7;PSMB4;PSMC5;PSMD7;PSMC6;PSMD4;PSMA1;UBB;PSMC3;PSMA2;PSMC4;PSMD2;PSMB1;PSMD1
p53-Independent DNA Damage Response Homo sapiens R-HSA-69610	19	1.50372e-20	6.76674e-19	PSMD10;PSMD13;PSMA5;PSMB6;PSMD9;PSMB7;PSMB4;PSMC5;PSMD7;PSMC6;PSMD4;PSMA1;UBB;PSMC3;PSMA2;PSMC4;PSMD2;PSMB1;PSMD1
Dectin-1 mediated noncanonical NF-kB signaling Homo sapiens R-HSA-5607761	20	1.81598e-20	7.50934e-19	PSMD10;PSMD13;CUL1;PSMA5;PSMB6;PSMD9;PSMB7;PSMB4;PSMC5;PSMD7;PSMC6;PSMD4;PSMA1;UBB;PSMC3;PSMA2;PSMC4;PSMD2;PSMB1;PSMD1
Cdc20:Phospho-APC/C mediated degradation of Cyclin A Homo sapiens R-HSA-174184	21	2.3127e-20	8.84606e-19	PSMD10;PSMD13;ANAPC10;PSMA5;PSMB6;PSMD9;PSMB7;PSMB4;PSMC5;PSMD7;PSMC6;PSMD4;PSMA1;UBB;PSMC3;PSMA2;PSMC4;PSMD2;PSMB1;PSMD1;ANAPC5
APC/C:Cdh1 mediated degradation of Cdc20 and other APC/C:Cdh1 targeted proteins in late mitosis/early G1 Homo sapiens R-HSA-174178	21	2.3127e-20	9.07288e-19	PSMD10;PSMD13;ANAPC10;PSMA5;PSMB6;PSMD9;PSMB7;PSMB4;PSMC5;PSMD7;PSMC6;PSMD4;PSMA1;UBB;PSMC3;PSMA2;PSMC4;PSMD2;PSMB1;PSMD1;ANAPC5
Vif-mediated degradation of APOBEC3G Homo sapiens R-HSA-180585	19	2.30662e-20	9.28719e-19	PSMD10;PSMD13;PSMA5;PSMB6;PSMD9;PSMB7;PSMB4;PSMC5;PSMD7;PSMC6;PSMD4;PSMA1;UBB;PSMC3;PSMA2;PSMC4;PSMD2;PSMB1;PSMD1
APC:Cdc20 mediated degradation of cell cycle proteins prior to satisfation of the cell cycle checkpoint Homo sapiens R-HSA-179419	21	3.21289e-20	1.19896e-18	PSMD10;PSMD13;ANAPC10;PSMA5;PSMB6;PSMD9;PSMB7;PSMB4;PSMC5;PSMD7;PSMC6;PSMD4;PSMA1;UBB;PSMC3;PSMA2;PSMC4;PSMD2;PSMB1;PSMD1;ANAPC5
Degradation of AXIN Homo sapiens R-HSA-4641257	19	3.50199e-20	1.21774e-18	PSMD10;PSMD13;PSMA5;PSMB6;PSMD9;PSMB7;PSMB4;PSMC5;PSMD7;PSMC6;PSMD4;PSMA1;UBB;PSMC3;PSMA2;PSMC4;PSMD2;PSMB1;PSMD1
AUF1 (hnRNP D0) binds and destabilizes mRNA Homo sapiens R-HSA-450408	19	3.50199e-20	1.24606e-18	PSMD10;PSMD13;PSMA5;PSMB6;PSMD9;PSMB7;PSMB4;PSMC5;PSMD7;PSMC6;PSMD4;PSMA1;UBB;PSMC3;PSMA2;PSMC4;PSMD2;PSMB1;PSMD1
Stabilization of p53 Homo sapiens R-HSA-69541	19	3.50199e-20	1.27572e-18	PSMD10;PSMD13;PSMA5;PSMB6;PSMD9;PSMB7;PSMB4;PSMC5;PSMD7;PSMC6;PSMD4;PSMA1;UBB;PSMC3;PSMA2;PSMC4;PSMD2;PSMB1;PSMD1
Hedgehog ligand biogenesis Homo sapiens R-HSA-5358346	20	5.44368e-20	1.85085e-18	PSMD10;VCP;PSMD13;PSMA5;PSMB6;PSMD9;PSMB7;PSMB4;PSMC5;PSMD7;PSMC6;PSMD4;PSMA1;UBB;PSMC3;PSMA2;PSMC4;PSMD2;PSMB1;PSMD1
APC/C:Cdc20 mediated degradation of mitotic proteins Homo sapiens R-HSA-176409	21	6.09819e-20	2.02831e-18	PSMD10;PSMD13;ANAPC10;PSMA5;PSMB6;PSMD9;PSMB7;PSMB4;PSMC5;PSMD7;PSMC6;PSMD4;PSMA1;UBB;PSMC3;PSMA2;PSMC4;PSMD2;PSMB1;PSMD1;ANAPC5
Regulation of mitotic cell cycle Homo sapiens R-HSA-453276	22	7.24982e-20	2.31088e-18	PSMD10;PSMD13;CUL1;ANAPC10;PSMA5;PSMB6;PSMD9;PSMB7;PSMB4;PSMC5;PSMD7;PSMC6;PSMD4;PSMA1;UBB;PSMC3;PSMA2;PSMC4;PSMD2;PSMB1;PSMD1;ANAPC5
APC/C-mediated degradation of cell cycle proteins Homo sapiens R-HSA-174143	22	7.24982e-20	2.36005e-18	PSMD10;PSMD13;CUL1;ANAPC10;PSMA5;PSMB6;PSMD9;PSMB7;PSMB4;PSMC5;PSMD7;PSMC6;PSMD4;PSMA1;UBB;PSMC3;PSMA2;PSMC4;PSMD2;PSMB1;PSMD1;ANAPC5
Degradation of DVL Homo sapiens R-HSA-4641258	19	7.84124e-20	2.39942e-18	PSMD10;PSMD13;PSMA5;PSMB6;PSMD9;PSMB7;PSMB4;PSMC5;PSMD7;PSMC6;PSMD4;PSMA1;UBB;PSMC3;PSMA2;PSMC4;PSMD2;PSMB1;PSMD1
ER-Phagosome pathway Homo sapiens R-HSA-1236974	20	7.73759e-20	2.41602e-18	PSMD10;PSMD13;PSMA5;PSMB6;PSMD9;PSMB7;PSMB4;PSMC5;PSMD7;PSMC6;PSMD4;PSMA1;UBB;PSMC3;PSMA2;PSMC4;SEC61G;PSMD2;PSMB1;PSMD1
Activation of APC/C and APC/C:Cdc20 mediated degradation of mitotic proteins Homo sapiens R-HSA-176814	21	8.33457e-20	2.50037e-18	PSMD10;PSMD13;ANAPC10;PSMA5;PSMB6;PSMD9;PSMB7;PSMB4;PSMC5;PSMD7;PSMC6;PSMD4;PSMA1;UBB;PSMC3;PSMA2;PSMC4;PSMD2;PSMB1;PSMD1;ANAPC5
Cross-presentation of soluble exogenous antigens (endosomes) Homo sapiens R-HSA-1236978	18	1.39336e-19	4.0997e-18	PSMD10;PSMD13;PSMA5;PSMB6;PSMD9;PSMB7;PSMB4;PSMC5;PSMD7;PSMC6;PSMD4;PSMA1;PSMC3;PSMA2;PSMC4;PSMD2;PSMB1;PSMD1
Assembly of the pre-replicative complex Homo sapiens R-HSA-68867	20	1.53247e-19	4.42394e-18	PSMD10;MCM7;PSMD13;PSMA5;PSMB6;PSMD9;PSMB7;PSMB4;PSMC5;PSMD7;PSMC6;PSMD4;PSMA1;UBB;PSMC3;PSMA2;PSMC4;PSMD2;PSMB1;PSMD1
CDT1 association with the CDC6:ORC:origin complex Homo sapiens R-HSA-68827	19	1.6938e-19	4.7991e-18	PSMD10;PSMD13;PSMA5;PSMB6;PSMD9;PSMB7;PSMB4;PSMC5;PSMD7;PSMC6;PSMD4;PSMA1;UBB;PSMC3;PSMA2;PSMC4;PSMD2;PSMB1;PSMD1
Orc1 removal from chromatin Homo sapiens R-HSA-68949	20	4.07828e-19	1.11424e-17	PSMD10;MCM7;PSMD13;PSMA5;PSMB6;PSMD9;PSMB7;PSMB4;PSMC5;PSMD7;PSMC6;PSMD4;PSMA1;UBB;PSMC3;PSMA2;PSMC4;PSMD2;PSMB1;PSMD1
Switching of origins to a post-replicative state Homo sapiens R-HSA-69052	20	4.07828e-19	1.1345e-17	PSMD10;MCM7;PSMD13;PSMA5;PSMB6;PSMD9;PSMB7;PSMB4;PSMC5;PSMD7;PSMC6;PSMD4;PSMA1;UBB;PSMC3;PSMA2;PSMC4;PSMD2;PSMB1;PSMD1
HIV Infection Homo sapiens R-HSA-162906	31	4.99176e-19	1.33989e-17	PSMD10;FEN1;PSMD13;GTF2B;PSMB6;PSMD9;PSMB7;PSMB4;PSMD7;PSMD4;UBB;POLR2B;PSMD2;POLR2C;PSMB1;POLR2D;PSMD1;POLR2G;NUP155;NUP153;SSRP1;PSMA5;PSMC5;CDK7;PSMC6;PSMA1;PSMC3;PSMA2;PSMC4;NUP98;RAN
Removal of licensing factors from origins Homo sapiens R-HSA-69300	20	7.61231e-19	2.00807e-17	PSMD10;MCM7;PSMD13;PSMA5;PSMB6;PSMD9;PSMB7;PSMB4;PSMC5;PSMD7;PSMC6;PSMD4;PSMA1;UBB;PSMC3;PSMA2;PSMC4;PSMD2;PSMB1;PSMD1
Asymmetric localization of PCP proteins Homo sapiens R-HSA-4608870	19	1.0115e-18	2.49613e-17	PSMD10;PSMD13;PSMA5;PSMB6;PSMD9;PSMB7;PSMB4;PSMC5;PSMD7;PSMC6;PSMD4;PSMA1;UBB;PSMC3;PSMA2;PSMC4;PSMD2;PSMB1;PSMD1
p53-Dependent G1 DNA Damage Response Homo sapiens R-HSA-69563	19	1.0115e-18	2.53705e-17	PSMD10;PSMD13;PSMA5;PSMB6;PSMD9;PSMB7;PSMB4;PSMC5;PSMD7;PSMC6;PSMD4;PSMA1;UBB;PSMC3;PSMA2;PSMC4;PSMD2;PSMB1;PSMD1
Cell Cycle Homo sapiens R-HSA-1640170	47	9.93464e-19	2.57627e-17	PSMD10;MDC1;FEN1;PCNA;HSP90AB1;MCM7;PSMD13;CETN2;PRIM1;CUL1;ARPP19;ANAPC10;NSL1;PSMB6;PSMD9;PSMB7;PSMB4;PSMD7;PSMD4;UBB;PSMD2;PSMB1;PSMD1;NDEL1;NUDC;RFC4;NUP155;RFC2;RPA1;RPA2;CSNK1D;NUP153;CKAP5;PSMA5;PSMC5;CDK7;PSMC6;PSMA1;PSMC3;PSMA2;PSMC4;CDK4;GORASP2;CSNK2B;TERF2IP;ANAPC5;NUP98
p53-Dependent G1/S DNA damage checkpoint Homo sapiens R-HSA-69580	19	1.0115e-18	2.57933e-17	PSMD10;PSMD13;PSMA5;PSMB6;PSMD9;PSMB7;PSMB4;PSMC5;PSMD7;PSMC6;PSMD4;PSMA1;UBB;PSMC3;PSMA2;PSMC4;PSMD2;PSMB1;PSMD1
Regulation of DNA replication Homo sapiens R-HSA-69304	20	1.86695e-18	4.53401e-17	PSMD10;MCM7;PSMD13;PSMA5;PSMB6;PSMD9;PSMB7;PSMB4;PSMC5;PSMD7;PSMC6;PSMD4;PSMA1;UBB;PSMC3;PSMA2;PSMC4;PSMD2;PSMB1;PSMD1
Regulation of mRNA stability by proteins that bind AU-rich elements Homo sapiens R-HSA-450531	21	1.90857e-18	4.56268e-17	PSMD10;ANP32A;PSMD13;PSMA5;EXOSC7;PSMB6;PSMD9;PSMB7;PSMB4;PSMC5;PSMD7;PSMC6;PSMD4;PSMA1;UBB;PSMC3;PSMA2;PSMC4;PSMD2;PSMB1;PSMD1
G1/S DNA Damage Checkpoints Homo sapiens R-HSA-69615	19	1.96838e-18	4.63327e-17	PSMD10;PSMD13;PSMA5;PSMB6;PSMD9;PSMB7;PSMB4;PSMC5;PSMD7;PSMC6;PSMD4;PSMA1;UBB;PSMC3;PSMA2;PSMC4;PSMD2;PSMB1;PSMD1
Regulation of RAS by GAPs Homo sapiens R-HSA-5658442	19	3.73602e-18	8.66076e-17	PSMD10;PSMD13;PSMA5;PSMB6;PSMD9;PSMB7;PSMB4;PSMC5;PSMD7;PSMC6;PSMD4;PSMA1;UBB;PSMC3;PSMA2;PSMC4;PSMD2;PSMB1;PSMD1
Separation of Sister Chromatids Homo sapiens R-HSA-2467813	26	1.13055e-17	2.58171e-16	PSMD10;PSMD13;ANAPC10;NSL1;PSMB6;PSMD9;PSMB7;PSMB4;PSMD7;PSMD4;UBB;PSMD2;PSMB1;PSMD1;NDEL1;NUDC;CKAP5;PSMA5;PSMC5;PSMC6;PSMA1;PSMC3;PSMA2;PSMC4;ANAPC5;NUP98
Antigen processing-Cross presentation Homo sapiens R-HSA-1236975	20	1.28944e-17	2.85918e-16	PSMD10;PSMD13;PSMA5;PSMB6;PSMD9;PSMB7;PSMB4;PSMC5;PSMD7;PSMC6;PSMD4;PSMA1;UBB;PSMC3;PSMA2;PSMC4;SEC61G;PSMD2;PSMB1;PSMD1
Degradation of beta-catenin by the destruction complex Homo sapiens R-HSA-195253	20	1.28944e-17	2.90123e-16	PSMD10;PSMD13;CUL1;PSMA5;PSMB6;PSMD9;PSMB7;PSMB4;PSMC5;PSMD7;PSMC6;PSMD4;PSMA1;UBB;PSMC3;PSMA2;PSMC4;PSMD2;PSMB1;PSMD1
G2/M Checkpoints Homo sapiens R-HSA-69481	25	1.91138e-17	4.17773e-16	PSMD10;MDC1;MCM7;PSMD13;PSMB6;PSMD9;PSMB7;PSMB4;PSMD7;PSMD4;UBB;PSMD2;PSMB1;PSMD1;RFC4;RFC2;RPA1;RPA2;PSMA5;PSMC5;PSMC6;PSMA1;PSMC3;PSMA2;PSMC4
Cell Cycle Checkpoints Homo sapiens R-HSA-69620	27	2.09853e-17	4.52219e-16	PSMD10;MDC1;MCM7;PSMD13;ANAPC10;PSMB6;PSMD9;PSMB7;PSMB4;PSMD7;PSMD4;UBB;PSMD2;PSMB1;PSMD1;RFC4;RFC2;RPA1;RPA2;PSMA5;PSMC5;PSMC6;PSMA1;PSMC3;PSMA2;PSMC4;ANAPC5
Downstream TCR signaling Homo sapiens R-HSA-202424	21	4.34389e-17	9.10432e-16	PSMD10;PSMD13;CUL1;NFKB1;PSMA5;PSMB6;PSMD9;PSMB7;PSMB4;PSMC5;PSMD7;PSMC6;PSMD4;UBB;PSMA1;PSMC3;PSMA2;PSMC4;PSMD2;PSMB1;PSMD1
CLEC7A (Dectin-1) signaling Homo sapiens R-HSA-5607764	21	4.34389e-17	9.23077e-16	PSMD10;PSMD13;CUL1;NFKB1;PSMA5;PSMB6;PSMD9;PSMB7;PSMB4;PSMC5;PSMD7;PSMC6;PSMD4;UBB;PSMA1;PSMC3;PSMA2;PSMC4;PSMD2;PSMB1;PSMD1
Mitotic Anaphase Homo sapiens R-HSA-68882	26	6.02897e-17	1.24653e-15	PSMD10;PSMD13;ANAPC10;NSL1;PSMB6;PSMD9;PSMB7;PSMB4;PSMD7;PSMD4;UBB;PSMD2;PSMB1;PSMD1;NDEL1;NUDC;CKAP5;PSMA5;PSMC5;PSMC6;PSMA1;PSMC3;PSMA2;PSMC4;ANAPC5;NUP98
Mitotic Metaphase and Anaphase Homo sapiens R-HSA-2555396	26	6.97532e-17	1.42297e-15	PSMD10;PSMD13;ANAPC10;NSL1;PSMB6;PSMD9;PSMB7;PSMB4;PSMD7;PSMD4;UBB;PSMD2;PSMB1;PSMD1;NDEL1;NUDC;CKAP5;PSMA5;PSMC5;PSMC6;PSMA1;PSMC3;PSMA2;PSMC4;ANAPC5;NUP98
Host Interactions of HIV factors Homo sapiens R-HSA-162909	23	8.04739e-17	1.62007e-15	PSMD10;NUP155;PSMD13;NUP153;PSMA5;PSMB6;PSMD9;PSMB7;PSMB4;PSMC5;PSMD7;PSMC6;PSMD4;UBB;PSMA1;PSMC3;PSMA2;PSMC4;PSMD2;PSMB1;PSMD1;NUP98;RAN
Processing of Capped Intron-Containing Pre-mRNA Homo sapiens R-HSA-72203	27	9.68867e-17	1.92515e-15	SLBP;DDX23;SNRPD1;POLR2B;POLR2C;POLR2D;POLR2G;SNRPD3;RBM5;SF3A1;NUP155;METTL3;NUP153;LSM3;PRPF4;SNRNP40;PRPF6;HNRNPUL1;SNRPG;SNRPE;NUP98;HNRNPC;SNRPF;SRSF6;SNRNP200;SRSF7;SNRPB
M Phase Homo sapiens R-HSA-68886	31	1.21769e-16	2.38854e-15	PSMD10;PSMD13;ARPP19;ANAPC10;NSL1;PSMB6;PSMD9;PSMB7;PSMB4;PSMD7;PSMD4;UBB;PSMD2;PSMB1;PSMD1;NDEL1;NUDC;NUP155;NUP153;CKAP5;PSMA5;PSMC5;PSMC6;PSMA1;PSMC3;PSMA2;PSMC4;GORASP2;CSNK2B;ANAPC5;NUP98
MAPK6/MAPK4 signaling Homo sapiens R-HSA-5687128	20	1.47613e-16	2.85884e-15	PSMD10;PSMD13;PSMA5;PSMB6;PSMD9;DNAJB1;PSMB7;PSMB4;PSMC5;PSMD7;PSMC6;PSMD4;PSMA1;UBB;PSMC3;PSMA2;PSMC4;PSMD2;PSMB1;PSMD1
TNFR2 non-canonical NF-kB pathway Homo sapiens R-HSA-5668541	20	2.88315e-16	5.51403e-15	PSMD10;PSMD13;CUL1;PSMA5;PSMB6;PSMD9;PSMB7;PSMB4;PSMC5;PSMD7;PSMC6;PSMD4;PSMA1;UBB;PSMC3;PSMA2;PSMC4;PSMD2;PSMB1;PSMD1
C-type lectin receptors (CLRs) Homo sapiens R-HSA-5621481	22	3.56815e-16	6.73984e-15	PSMD10;PSMD13;CUL1;NFKB1;PSMA5;PSMB6;PSMD9;PSMB7;PSMB4;PSMC5;PSMD7;PSMC6;PSMD4;UBB;PSMA1;PSMC3;PSMA2;PSMC4;PSMD2;PSMB1;PSMD1;RAF1
Metabolism of polyamines Homo sapiens R-HSA-351202	19	3.88654e-16	7.25171e-15	PSMD10;PSMD13;OAZ1;PSMA5;PSMB6;PSMD9;PSMB7;PSMB4;PSMC5;PSMD7;PSMC6;PSMD4;PSMA1;PSMC3;PSMA2;PSMC4;PSMD2;PSMB1;PSMD1
mRNA Splicing - Minor Pathway Homo sapiens R-HSA-72165	16	4.02195e-16	7.41396e-15	DDX23;SNRNP40;PRPF6;SNRPD1;POLR2B;POLR2C;POLR2D;SNRPG;SNRPE;POLR2G;SNRPD3;SNRPF;SRSF6;SNRNP200;SRSF7;SNRPB
Hedgehog 'on' state Homo sapiens R-HSA-5632684	19	4.92544e-16	8.97135e-15	PSMD10;PSMD13;PSMA5;PSMB6;PSMD9;PSMB7;PSMB4;PSMC5;PSMD7;PSMC6;PSMD4;PSMA1;UBB;PSMC3;PSMA2;PSMC4;PSMD2;PSMB1;PSMD1
FCERI mediated NF-kB activation Homo sapiens R-HSA-2871837	21	5.15593e-16	9.28068e-15	PSMD10;PSMD13;CUL1;NFKB1;PSMA5;PSMB6;PSMD9;PSMB7;PSMB4;PSMC5;PSMD7;PSMC6;PSMD4;UBB;PSMA1;PSMC3;PSMA2;PSMC4;PSMD2;PSMB1;PSMD1
G2/M Transition Homo sapiens R-HSA-69275	25	6.28906e-16	1.11887e-14	PSMD10;HSP90AB1;PSMD13;CETN2;CUL1;PSMB6;PSMD9;PSMB7;PSMB4;PSMD7;PSMD4;UBB;PSMD2;PSMB1;PSMD1;CSNK1D;CKAP5;PSMA5;CDK7;PSMC5;PSMC6;PSMA1;PSMC3;PSMA2;PSMC4
Hedgehog 'off' state Homo sapiens R-HSA-5610787	20	6.77292e-16	1.1911e-14	PSMD10;PSMD13;CUL1;PSMA5;PSMB6;PSMD9;PSMB7;PSMB4;PSMC5;PSMD7;PSMC6;PSMD4;UBB;PSMA1;PSMC3;PSMA2;PSMC4;PSMD2;PSMB1;PSMD1
Mitotic G2-G2/M phases Homo sapiens R-HSA-453274	25	8.29746e-16	1.44263e-14	PSMD10;HSP90AB1;PSMD13;CETN2;CUL1;PSMB6;PSMD9;PSMB7;PSMB4;PSMD7;PSMD4;UBB;PSMD2;PSMB1;PSMD1;CSNK1D;CKAP5;PSMA5;CDK7;PSMC5;PSMC6;PSMA1;PSMC3;PSMA2;PSMC4
PCP/CE pathway Homo sapiens R-HSA-4086400	19	1.90783e-15	3.24331e-14	PSMD10;PSMD13;PSMA5;PSMB6;PSMD9;PSMB7;PSMB4;PSMC5;PSMD7;PSMC6;PSMD4;PSMA1;UBB;PSMC3;PSMA2;PSMC4;PSMD2;PSMB1;PSMD1
TCR signaling Homo sapiens R-HSA-202403	21	1.89054e-15	3.25003e-14	PSMD10;PSMD13;CUL1;NFKB1;PSMA5;PSMB6;PSMD9;PSMB7;PSMB4;PSMC5;PSMD7;PSMC6;PSMD4;UBB;PSMA1;PSMC3;PSMA2;PSMC4;PSMD2;PSMB1;PSMD1
mRNA Splicing - Major Pathway Homo sapiens R-HSA-72163	22	2.34145e-15	3.93672e-14	SF3A1;DDX23;LSM3;PRPF4;SNRNP40;PRPF6;HNRNPUL1;SNRPD1;POLR2B;POLR2C;POLR2D;SNRPG;SNRPE;POLR2G;SNRPD3;SNRPF;HNRNPC;SRSF6;SNRNP200;SRSF7;RBM5;SNRPB
mRNA Splicing Homo sapiens R-HSA-72172	22	1.11001e-14	1.84599e-13	SF3A1;DDX23;LSM3;PRPF4;SNRNP40;PRPF6;HNRNPUL1;SNRPD1;POLR2B;POLR2C;POLR2D;SNRPG;SNRPE;POLR2G;SNRPD3;SNRPF;HNRNPC;SRSF6;SNRNP200;SRSF7;RBM5;SNRPB
Disease Homo sapiens R-HSA-1643685	47	1.45892e-14	2.40016e-13	PSMD10;FEN1;VCP;HSP90AB1;RPL31;PSMD13;RPL34;GTF2B;CUL1;RPL7;PSMB6;PSMD9;PSMB7;NCSTN;PSMB4;PSMD7;PSMD4;UBB;RPS18;POLR2B;PSMD2;POLR2C;PSMB1;POLR2D;PSMD1;POLR2G;RPS11;RPL41;NUP155;RPS8;NUP153;SSRP1;NFKB1;PSMA5;PSMC5;CDK7;SNW1;PSMC6;PSMA1;PSMC3;PSMA2;PSMC4;RPL24;GRB2;NUP98;RPS21;RAN
Apoptosis Homo sapiens R-HSA-109581	23	1.59797e-14	2.60096e-13	PSMD10;PSMD13;HMGB2;CFLAR;PTK2;PSMA5;PSMB6;PSMD9;PSMB7;PSMB4;PSMC5;PSMD7;PSMC6;PSMD4;UBB;STK24;PSMA1;PSMC3;PSMA2;PSMC4;PSMD2;PSMB1;PSMD1
Programmed Cell Death Homo sapiens R-HSA-5357801	23	2.38891e-14	3.8474e-13	PSMD10;PSMD13;HMGB2;CFLAR;PTK2;PSMA5;PSMB6;PSMD9;PSMB7;PSMB4;PSMC5;PSMD7;PSMC6;PSMD4;UBB;STK24;PSMA1;PSMC3;PSMA2;PSMC4;PSMD2;PSMB1;PSMD1
Signaling by Hedgehog Homo sapiens R-HSA-5358351	21	3.63432e-14	5.7922e-13	PSMD10;VCP;PSMD13;CUL1;PSMA5;PSMB6;PSMD9;PSMB7;PSMB4;PSMC5;PSMD7;PSMC6;PSMD4;UBB;PSMA1;PSMC3;PSMA2;PSMC4;PSMD2;PSMB1;PSMD1
Antigen processing: Ubiquitination & Proteasome degradation Homo sapiens R-HSA-983168	27	1.71858e-13	2.71075e-12	PSMD10;PSMD13;CUL1;ANAPC10;PSMB6;PSMD9;PSMB7;PSMB4;RNF114;PSMD7;PSMD4;UBB;PSMD2;PSMB1;ARIH2;PSMD1;PSMA5;PSMC5;PSMC6;PSMA1;PSMC3;PSMA2;PSMC4;MKRN1;ANAPC5;BLMH;TRIM32
Diseases of signal transduction Homo sapiens R-HSA-5663202	28	3.1247e-13	4.87835e-12	PSMD10;VCP;PSMD13;CUL1;PSMB6;PSMD9;PSMB7;NCSTN;PSMB4;PSMD7;PSMD4;UBB;POLR2B;PSMD2;POLR2C;PSMB1;POLR2D;PSMD1;POLR2G;PSMA5;PSMC5;SNW1;PSMC6;PSMA1;PSMC3;PSMA2;PSMC4;GRB2
Class I MHC mediated antigen processing & presentation Homo sapiens R-HSA-983169	28	1.28127e-12	1.98014e-11	PSMD10;PSMD13;CUL1;ANAPC10;PSMB6;PSMD9;PSMB7;PSMB4;RNF114;PSMD7;PSMD4;UBB;PSMD2;SEC61G;PSMB1;ARIH2;PSMD1;PSMA5;PSMC5;PSMC6;PSMA1;PSMC3;PSMA2;PSMC4;MKRN1;ANAPC5;BLMH;TRIM32
Signaling by Insulin receptor Homo sapiens R-HSA-74752	28	2.0595e-12	3.15104e-11	PSMD10;PSMD13;PSMB6;PSMD9;PSMB7;PSMB4;PSMD7;PSMD4;UBB;PSMD2;PSMB1;GRB10;PSMD1;ATP6V1G1;ATP6V0E1;PTK2;PSMA5;RRAGA;PSMC5;PSMC6;PSMA1;PSMC3;PSMA2;PSMC4;RHEB;ATP6V1B2;GRB2;RAF1
Metabolism of proteins Homo sapiens R-HSA-392499	54	3.99755e-12	6.0557e-11	MDC1;ARF4;KDELR1;RPL31;RPL34;CETN2;SRP14;RPL7;RPS18;SEC61G;SUMO3;RPS11;CCT3;NSF;CCT2;ALG8;RPS8;DHPS;COG2;CSNK1D;DDOST;EEF1D;CSNK2B;RPL24;ETF1;NUP98;PIGF;ATF3;PCNA;COX17;UAP1;EXOSC7;UBB;ST3GAL6;CCT8;CCT7;SEC11A;CCT5;EIF2B5;EIF2B4;XBP1;RPL41;NUP155;SEC16A;RPA1;NUP153;TBCA;CCT6A;TBCE;STT3A;UBA2;HNRNPC;RPS21;EIF3D
Downstream signaling events of B Cell Receptor (BCR) Homo sapiens R-HSA-1168372	22	4.46007e-12	6.69011e-11	PSMD10;PSMD13;CUL1;NFKB1;PSMA5;PSMB6;PSMD9;PSMB7;PSMB4;PSMC5;PSMD7;PSMC6;PSMD4;UBB;PSMA1;PSMC3;PSMA2;PSMC4;PSMD2;PSMB1;PSMD1;GRB2
Beta-catenin independent WNT signaling Homo sapiens R-HSA-3858494	19	1.08491e-11	1.61157e-10	PSMD10;PSMD13;PSMA5;PSMB6;PSMD9;PSMB7;PSMB4;PSMC5;PSMD7;PSMC6;PSMD4;UBB;PSMA1;PSMC3;PSMA2;PSMC4;PSMD2;PSMB1;PSMD1
Metabolism of amino acids and derivatives Homo sapiens R-HSA-71291	28	1.2317e-11	1.81202e-10	PSMD10;RPL31;PSMD13;RPL34;OAZ1;RPL7;PSMB6;PSMD9;PSMB7;PSMB4;PSMD7;PSMD4;RPS18;PSMD2;PSMB1;PSMD1;RPS11;RPL41;RPS8;PSMA5;PSMC5;PSMC6;PSMA1;PSMC3;PSMA2;PSMC4;RPL24;RPS21
Insulin receptor signalling cascade Homo sapiens R-HSA-74751	25	6.64329e-11	9.68022e-10	PSMD10;PSMD13;PSMB6;PSMD9;PSMB7;PSMB4;PSMD7;PSMD4;UBB;PSMD2;PSMB1;GRB10;PSMD1;PTK2;PSMA5;RRAGA;PSMC5;PSMC6;PSMA1;PSMC3;PSMA2;PSMC4;RHEB;GRB2;RAF1
Signaling by the B Cell Receptor (BCR) Homo sapiens R-HSA-983705	22	2.04378e-10	2.94998e-09	PSMD10;PSMD13;CUL1;NFKB1;PSMA5;PSMB6;PSMD9;PSMB7;PSMB4;PSMC5;PSMD7;PSMC6;PSMD4;PSMA1;PSMC3;UBB;PSMA2;PSMC4;PSMD2;PSMB1;PSMD1;GRB2
Translation Homo sapiens R-HSA-72766	18	2.1151e-10	3.02439e-09	EIF2B5;EIF2B4;RPL41;RPL31;RPS8;RPL34;SRP14;DDOST;RPL7;RPS18;EEF1D;SEC61G;RPL24;ETF1;RPS11;RPS21;SEC11A;EIF3D
RAF/MAP kinase cascade Homo sapiens R-HSA-5673001	22	2.40995e-10	3.29216e-09	PSMD10;PSMD13;PTK2;PSMA5;PSMB6;PSMD9;PSMB7;PSMB4;PSMC5;PSMD7;PSMC6;PSMD4;PSMA1;PSMC3;UBB;PSMA2;PSMC4;PSMD2;PSMB1;PSMD1;GRB2;RAF1
SHC1 events in ERBB4 signaling Homo sapiens R-HSA-1250347	22	2.40995e-10	3.32182e-09	PSMD10;PSMD13;PTK2;PSMA5;PSMB6;PSMD9;PSMB7;PSMB4;PSMC5;PSMD7;PSMC6;PSMD4;PSMA1;PSMC3;UBB;PSMA2;PSMC4;PSMD2;PSMB1;PSMD1;GRB2;RAF1
SOS-mediated signalling Homo sapiens R-HSA-112412	22	2.40995e-10	3.35202e-09	PSMD10;PSMD13;PTK2;PSMA5;PSMB6;PSMD9;PSMB7;PSMB4;PSMC5;PSMD7;PSMC6;PSMD4;PSMA1;PSMC3;UBB;PSMA2;PSMC4;PSMD2;PSMB1;PSMD1;GRB2;RAF1
SHC1 events in EGFR signaling Homo sapiens R-HSA-180336	22	2.40995e-10	3.38277e-09	PSMD10;PSMD13;PTK2;PSMA5;PSMB6;PSMD9;PSMB7;PSMB4;PSMC5;PSMD7;PSMC6;PSMD4;PSMA1;PSMC3;UBB;PSMA2;PSMC4;PSMD2;PSMB1;PSMD1;GRB2;RAF1
GRB2 events in EGFR signaling Homo sapiens R-HSA-179812	22	2.40995e-10	3.41409e-09	PSMD10;PSMD13;PTK2;PSMA5;PSMB6;PSMD9;PSMB7;PSMB4;PSMC5;PSMD7;PSMC6;PSMD4;PSMA1;PSMC3;UBB;PSMA2;PSMC4;PSMD2;PSMB1;PSMD1;GRB2;RAF1
FRS-mediated FGFR1 signaling Homo sapiens R-HSA-5654693	22	2.61522e-10	3.44939e-09	PSMD10;PSMD13;PTK2;PSMA5;PSMB6;PSMD9;PSMB7;PSMB4;PSMC5;PSMD7;PSMC6;PSMD4;PSMA1;PSMC3;UBB;PSMA2;PSMC4;PSMD2;PSMB1;PSMD1;GRB2;RAF1
FRS-mediated FGFR3 signaling Homo sapiens R-HSA-5654706	22	2.61522e-10	3.47938e-09	PSMD10;PSMD13;PTK2;PSMA5;PSMB6;PSMD9;PSMB7;PSMB4;PSMC5;PSMD7;PSMC6;PSMD4;PSMA1;PSMC3;UBB;PSMA2;PSMC4;PSMD2;PSMB1;PSMD1;GRB2;RAF1
FRS-mediated FGFR4 signaling Homo sapiens R-HSA-5654712	22	2.61522e-10	3.5099e-09	PSMD10;PSMD13;PTK2;PSMA5;PSMB6;PSMD9;PSMB7;PSMB4;PSMC5;PSMD7;PSMC6;PSMD4;PSMA1;PSMC3;UBB;PSMA2;PSMC4;PSMD2;PSMB1;PSMD1;GRB2;RAF1
FRS-mediated FGFR2 signaling Homo sapiens R-HSA-5654700	22	2.61522e-10	3.54096e-09	PSMD10;PSMD13;PTK2;PSMA5;PSMB6;PSMD9;PSMB7;PSMB4;PSMC5;PSMD7;PSMC6;PSMD4;PSMA1;PSMC3;UBB;PSMA2;PSMC4;PSMD2;PSMB1;PSMD1;GRB2;RAF1
IRS-mediated signalling Homo sapiens R-HSA-112399	24	3.0124e-10	3.93929e-09	PSMD10;PSMD13;PTK2;PSMA5;PSMB6;PSMD9;PSMB7;RRAGA;PSMB4;PSMC5;PSMD7;PSMC6;PSMD4;PSMA1;PSMC3;UBB;PSMA2;PSMC4;RHEB;PSMD2;PSMB1;PSMD1;GRB2;RAF1
Influenza Life Cycle Homo sapiens R-HSA-168255	17	3.19418e-10	4.14161e-09	RPL41;NUP155;RPL31;RPS8;RPL34;NUP153;RPL7;RPS18;POLR2B;POLR2C;POLR2D;RPL24;POLR2G;NUP98;RPS11;RPS21;RAN
Signalling to p38 via RIT and RIN Homo sapiens R-HSA-187706	22	3.3334e-10	4.25009e-09	PSMD10;PSMD13;PTK2;PSMA5;PSMB6;PSMD9;PSMB7;PSMB4;PSMC5;PSMD7;PSMC6;PSMD4;PSMA1;PSMC3;UBB;PSMA2;PSMC4;PSMD2;PSMB1;PSMD1;GRB2;RAF1
ARMS-mediated activation Homo sapiens R-HSA-170984	22	3.3334e-10	4.2858e-09	PSMD10;PSMD13;PTK2;PSMA5;PSMB6;PSMD9;PSMB7;PSMB4;PSMC5;PSMD7;PSMC6;PSMD4;PSMA1;PSMC3;UBB;PSMA2;PSMC4;PSMD2;PSMB1;PSMD1;GRB2;RAF1
Frs2-mediated activation Homo sapiens R-HSA-170968	22	3.61114e-10	4.56616e-09	PSMD10;PSMD13;PTK2;PSMA5;PSMB6;PSMD9;PSMB7;PSMB4;PSMC5;PSMD7;PSMC6;PSMD4;PSMA1;PSMC3;UBB;PSMA2;PSMC4;PSMD2;PSMB1;PSMD1;GRB2;RAF1
MAPK1/MAPK3 signaling Homo sapiens R-HSA-5684996	22	3.91039e-10	4.90401e-09	PSMD10;PSMD13;PTK2;PSMA5;PSMB6;PSMD9;PSMB7;PSMB4;PSMC5;PSMD7;PSMC6;PSMD4;PSMA1;PSMC3;UBB;PSMA2;PSMC4;PSMD2;PSMB1;PSMD1;GRB2;RAF1
IRS-related events triggered by IGF1R Homo sapiens R-HSA-2428928	24	4.0079e-10	4.90567e-09	PSMD10;PSMD13;PTK2;PSMA5;PSMB6;PSMD9;PSMB7;RRAGA;PSMB4;PSMC5;PSMD7;PSMC6;PSMD4;PSMA1;PSMC3;UBB;PSMA2;PSMC4;RHEB;PSMD2;PSMB1;PSMD1;GRB2;RAF1
Signaling by Type 1 Insulin-like Growth Factor 1 Receptor (IGF1R) Homo sapiens R-HSA-2404192	24	4.0079e-10	4.94524e-09	PSMD10;PSMD13;PTK2;PSMA5;PSMB6;PSMD9;PSMB7;RRAGA;PSMB4;PSMC5;PSMD7;PSMC6;PSMD4;PSMA1;PSMC3;UBB;PSMA2;PSMC4;RHEB;PSMD2;PSMB1;PSMD1;GRB2;RAF1
IGF1R signaling cascade Homo sapiens R-HSA-2428924	24	4.0079e-10	4.98544e-09	PSMD10;PSMD13;PTK2;PSMA5;PSMB6;PSMD9;PSMB7;RRAGA;PSMB4;PSMC5;PSMD7;PSMC6;PSMD4;PSMA1;PSMC3;UBB;PSMA2;PSMC4;RHEB;PSMD2;PSMB1;PSMD1;GRB2;RAF1
Prolonged ERK activation events Homo sapiens R-HSA-169893	22	4.23268e-10	5.13968e-09	PSMD10;PSMD13;PTK2;PSMA5;PSMB6;PSMD9;PSMB7;PSMB4;PSMC5;PSMD7;PSMC6;PSMD4;PSMA1;PSMC3;UBB;PSMA2;PSMC4;PSMD2;PSMB1;PSMD1;GRB2;RAF1
TCF dependent signaling in response to WNT Homo sapiens R-HSA-201681	20	4.58162e-10	5.47647e-09	PSMD10;PSMD13;PSMA5;PSMB6;PSMD9;PSMB7;PSMB4;PSMC5;PSMD7;PSMC6;PSMD4;PSMA1;PSMC3;UBB;PSMA2;PSMC4;PSMD2;CSNK2B;PSMB1;PSMD1
Signaling by Leptin Homo sapiens R-HSA-2586552	22	4.57964e-10	5.5172e-09	PSMD10;PSMD13;PTK2;PSMA5;PSMB6;PSMD9;PSMB7;PSMB4;PSMC5;PSMD7;PSMC6;PSMD4;PSMA1;PSMC3;UBB;PSMA2;PSMC4;PSMD2;PSMB1;PSMD1;GRB2;RAF1
Interleukin receptor SHC signaling Homo sapiens R-HSA-912526	22	5.35468e-10	6.3509e-09	PSMD10;PSMD13;PTK2;PSMA5;PSMB6;PSMD9;PSMB7;PSMB4;PSMC5;PSMD7;PSMC6;PSMD4;PSMA1;PSMC3;UBB;PSMA2;PSMC4;PSMD2;PSMB1;PSMD1;GRB2;RAF1
Signalling to RAS Homo sapiens R-HSA-167044	22	5.78659e-10	6.81038e-09	PSMD10;PSMD13;PTK2;PSMA5;PSMB6;PSMD9;PSMB7;PSMB4;PSMC5;PSMD7;PSMC6;PSMD4;PSMA1;PSMC3;UBB;PSMA2;PSMC4;PSMD2;PSMB1;PSMD1;GRB2;RAF1
VEGFR2 mediated cell proliferation Homo sapiens R-HSA-5218921	22	6.74971e-10	7.88324e-09	PSMD10;PSMD13;PTK2;PSMA5;PSMB6;PSMD9;PSMB7;PSMB4;PSMC5;PSMD7;PSMC6;PSMD4;PSMA1;PSMC3;UBB;PSMA2;PSMC4;PSMD2;PSMB1;PSMD1;GRB2;RAF1
Nucleotide Excision Repair Homo sapiens R-HSA-5696398	15	8.00765e-10	9.28159e-09	RFC4;PCNA;RFC2;CETN2;ACTL6A;RPA1;RPA2;COPS6;CDK7;UBB;POLR2B;SUMO3;POLR2C;POLR2D;POLR2G
Interleukin-2 signaling Homo sapiens R-HSA-451927	22	9.14076e-10	1.05153e-08	PSMD10;PSMD13;PTK2;PSMA5;PSMB6;PSMD9;PSMB7;PSMB4;PSMC5;PSMD7;PSMC6;PSMD4;PSMA1;PSMC3;UBB;PSMA2;PSMC4;PSMD2;PSMB1;PSMD1;GRB2;RAF1
Signalling to ERKs Homo sapiens R-HSA-187687	22	9.85128e-10	1.12481e-08	PSMD10;PSMD13;PTK2;PSMA5;PSMB6;PSMD9;PSMB7;PSMB4;PSMC5;PSMD7;PSMC6;PSMD4;PSMA1;PSMC3;UBB;PSMA2;PSMC4;PSMD2;PSMB1;PSMD1;GRB2;RAF1
Influenza Viral RNA Transcription and Replication Homo sapiens R-HSA-168273	16	1.06783e-09	1.2102e-08	RPL41;NUP155;RPL31;RPS8;RPL34;NUP153;RPL7;RPS18;POLR2B;POLR2C;POLR2D;RPL24;POLR2G;NUP98;RPS11;RPS21
Influenza Infection Homo sapiens R-HSA-168254	17	1.089e-09	1.22513e-08	RPL41;NUP155;RPL31;RPS8;RPL34;NUP153;RPL7;RPS18;POLR2B;POLR2C;POLR2D;RPL24;POLR2G;NUP98;RPS11;RPS21;RAN
Metabolism Homo sapiens R-HSA-1430728	71	1.28105e-09	1.43066e-08	RPL31;RPL34;MT1X;NUBP1;RPL7;PSMD9;PSMD7;SPTLC1;PSMD4;RPS18;UROD;PSMD2;PSMD1;RPS11;HADH;GSTO1;NCOA6;RPS8;ABCC5;CTPS1;MED6;PSMA5;ALDH3A2;COX7A2L;PSMA1;MTHFD2;PSMA2;CAT;MT1F;RPL24;MT1H;PLIN2;HPRT1;NUP98;MT1E;PSMD10;MAOB;SLC35D1;NDUFB6;PSMD13;MTMR4;OAZ1;ADIPOR2;ARNTL;PSMB6;CYB5R1;LDHB;PSMB7;PSMB4;INPP5F;UBB;OXCT1;PSMB1;ST3GAL6;FDFT1;FDPS;RPL41;NUP155;EPHX2;NUP153;DHCR24;PAICS;DHODH;PSMC5;PSMC6;PSMC3;…
MAPK family signaling cascades Homo sapiens R-HSA-5683057	23	1.63417e-09	1.81179e-08	PSMD10;PSMD13;PTK2;PSMA5;PSMB6;PSMD9;PSMB7;DNAJB1;PSMB4;PSMC5;PSMD7;PSMC6;PSMD4;PSMA1;PSMC3;UBB;PSMA2;PSMC4;PSMD2;PSMB1;PSMD1;GRB2;RAF1
Signaling by FGFR2 Homo sapiens R-HSA-5654738	26	1.70854e-09	1.88063e-08	PSMD10;PSMD13;PSMB6;PSMD9;PSMB7;PSMB4;PSMD7;PSMD4;UBB;POLR2B;PSMD2;POLR2C;PSMB1;POLR2D;PSMD1;POLR2G;PTK2;PSMA5;PSMC5;PSMC6;PSMA1;PSMC3;PSMA2;PSMC4;GRB2;RAF1
Interleukin-3, 5 and GM-CSF signaling Homo sapiens R-HSA-512988	22	1.76939e-09	1.93369e-08	PSMD10;PSMD13;PTK2;PSMA5;PSMB6;PSMD9;PSMB7;PSMB4;PSMC5;PSMD7;PSMC6;PSMD4;PSMA1;PSMC3;UBB;PSMA2;PSMC4;PSMD2;PSMB1;PSMD1;GRB2;RAF1
Signaling by FGFR Homo sapiens R-HSA-190236	26	2.28345e-09	2.47778e-08	PSMD10;PSMD13;PSMB6;PSMD9;PSMB7;PSMB4;PSMD7;PSMD4;UBB;POLR2B;PSMD2;POLR2C;PSMB1;POLR2D;PSMD1;POLR2G;PTK2;PSMA5;PSMC5;PSMC6;PSMA1;PSMC3;PSMA2;PSMC4;GRB2;RAF1
NCAM signaling for neurite out-growth Homo sapiens R-HSA-375165	22	2.5222e-09	2.71758e-08	PSMD10;PSMD13;PTK2;PSMA5;PSMB6;PSMD9;PSMB7;PSMB4;PSMC5;PSMD7;PSMC6;PSMD4;PSMA1;PSMC3;UBB;PSMA2;PSMC4;PSMD2;PSMB1;PSMD1;GRB2;RAF1
RNA Polymerase II Transcription Homo sapiens R-HSA-73857	15	5.64352e-09	5.99624e-08	SLBP;GTF2B;SSRP1;CDK7;POLR2B;POLR2C;POLR2D;SNRPG;SNRPE;POLR2G;SNRPD3;SNRPF;SRSF6;SRSF7;SNRPB
Striated Muscle Contraction Homo sapiens R-HSA-390522	9	5.60578e-09	5.99779e-08	TPM3;TNNT1;TNNC1;MYL2;MYL3;TNNI1;MYH8;TNNI3;MYH6
Folding of actin by CCT/TriC Homo sapiens R-HSA-390450	6	5.92977e-09	6.25693e-08	CCT3;CCT6A;CCT2;CCT8;CCT7;CCT5
Signaling by ERBB4 Homo sapiens R-HSA-1236394	24	6.07874e-09	6.37018e-08	PSMD10;PSMD13;CUL1;PTK2;PSMA5;PSMB6;PSMD9;PSMB7;NCSTN;PSMB4;PSMC5;PSMD7;PSMC6;PSMD4;PSMA1;PSMC3;UBB;PSMA2;PSMC4;PSMD2;PSMB1;PSMD1;GRB2;RAF1
Transcription-Coupled Nucleotide Excision Repair (TC-NER) Homo sapiens R-HSA-6781827	12	9.0937e-09	9.46487e-08	COPS6;CDK7;RFC4;PCNA;UBB;RFC2;POLR2B;POLR2C;POLR2D;RPA1;RPA2;POLR2G
Gap-filling DNA repair synthesis and ligation in TC-NER Homo sapiens R-HSA-6782210	11	1.06874e-08	1.10485e-07	CDK7;RFC4;PCNA;UBB;RFC2;POLR2B;POLR2C;POLR2D;RPA1;RPA2;POLR2G
FCERI mediated MAPK activation Homo sapiens R-HSA-2871796	22	1.16098e-08	1.19215e-07	PSMD10;PSMD13;PTK2;PSMA5;PSMB6;PSMD9;PSMB7;PSMB4;PSMC5;PSMD7;PSMC6;PSMD4;PSMA1;PSMC3;UBB;PSMA2;PSMC4;PSMD2;PSMB1;PSMD1;GRB2;RAF1
Dual incision in TC-NER Homo sapiens R-HSA-6782135	11	1.27447e-08	1.29996e-07	CDK7;RFC4;PCNA;UBB;RFC2;POLR2B;POLR2C;POLR2D;RPA1;RPA2;POLR2G
SLBP Dependent Processing of Replication-Dependent Histone Pre-mRNAs Homo sapiens R-HSA-77588	6	1.28507e-08	1.30209e-07	SLBP;SNRPG;SNRPE;SNRPD3;SNRPF;SNRPB
Signaling by SCF-KIT Homo sapiens R-HSA-1433557	23	2.11205e-08	2.12595e-07	PSMD10;PSMD13;PTK2;PSMA5;PSMB6;PSMD9;PSMB7;PSMB4;PSMC5;PSMD7;PSMC6;PSMD4;PSMA1;PSMC3;UBB;PSMA2;PSMC4;PSMD2;PSMB1;GRB10;PSMD1;GRB2;RAF1
Translesion Synthesis by POLH Homo sapiens R-HSA-110320	7	2.19464e-08	2.19464e-07	VCP;PCNA;RFC4;UBB;RFC2;RPA1;RPA2
Lagging Strand Synthesis Homo sapiens R-HSA-69186	7	3.3251e-08	3.30351e-07	FEN1;PCNA;RFC4;RFC2;PRIM1;RPA1;RPA2
Signaling by Interleukins Homo sapiens R-HSA-449147	25	3.99011e-08	3.93863e-07	PSMD10;PSMD13;CUL1;PSMB6;PSMD9;PSMB7;PSMB4;PSMD7;PSMD4;UBB;PSMD2;PSMB1;PSMD1;IL32;PTK2;NFKB1;PSMA5;PSMC5;PSMC6;PSMA1;PSMC3;PSMA2;PSMC4;GRB2;RAF1
SRP-dependent cotranslational protein targeting to membrane Homo sapiens R-HSA-1799339	13	5.62465e-08	5.51649e-07	RPL41;RPL31;RPS8;RPL34;SRP14;DDOST;RPL7;RPS18;SEC61G;RPL24;RPS11;RPS21;SEC11A
DNA strand elongation Homo sapiens R-HSA-69190	8	6.60406e-08	6.4358e-07	FEN1;PCNA;RFC4;MCM7;RFC2;PRIM1;RPA1;RPA2
Telomere C-strand (Lagging Strand) Synthesis Homo sapiens R-HSA-174417	7	7.09478e-08	6.87026e-07	FEN1;PCNA;RFC4;RFC2;PRIM1;RPA1;RPA2
VEGFA-VEGFR2 Pathway Homo sapiens R-HSA-4420097	22	7.18941e-08	6.91811e-07	PSMD10;PSMD13;PTK2;PSMA5;PSMB6;PSMD9;PSMB7;PSMB4;PSMC5;PSMD7;PSMC6;PSMD4;PSMA1;PSMC3;UBB;PSMA2;PSMC4;PSMD2;PSMB1;PSMD1;GRB2;RAF1
Signaling by Wnt Homo sapiens R-HSA-195721	21	7.94978e-08	7.60197e-07	PSMD10;PSMD13;CUL1;PSMA5;PSMB6;PSMD9;PSMB7;PSMB4;PSMC5;PSMD7;PSMC6;PSMD4;PSMA1;PSMC3;UBB;PSMA2;PSMC4;PSMD2;CSNK2B;PSMB1;PSMD1
Signaling by EGFR Homo sapiens R-HSA-177929	23	1.063e-07	1.01018e-06	PSMD10;PSMD13;STAM;PTK2;PSMA5;PSMB6;PSMD9;PSMB7;PSMB4;PSMC5;PSMD7;PSMC6;PSMD4;PSMA1;PSMC3;UBB;PSMA2;PSMC4;PSMD2;PSMB1;PSMD1;GRB2;RAF1
Signaling by VEGF Homo sapiens R-HSA-194138	22	1.10821e-07	1.04665e-06	PSMD10;PSMD13;PTK2;PSMA5;PSMB6;PSMD9;PSMB7;PSMB4;PSMC5;PSMD7;PSMC6;PSMD4;PSMA1;PSMC3;UBB;PSMA2;PSMC4;PSMD2;PSMB1;PSMD1;GRB2;RAF1
Downstream signaling of activated FGFR3 Homo sapiens R-HSA-5654708	22	1.16864e-07	1.08365e-06	PSMD10;PSMD13;PTK2;PSMA5;PSMB6;PSMD9;PSMB7;PSMB4;PSMC5;PSMD7;PSMC6;PSMD4;PSMA1;PSMC3;UBB;PSMA2;PSMC4;PSMD2;PSMB1;PSMD1;GRB2;RAF1
Downstream signaling of activated FGFR4 Homo sapiens R-HSA-5654716	22	1.16864e-07	1.09026e-06	PSMD10;PSMD13;PTK2;PSMA5;PSMB6;PSMD9;PSMB7;PSMB4;PSMC5;PSMD7;PSMC6;PSMD4;PSMA1;PSMC3;UBB;PSMA2;PSMC4;PSMD2;PSMB1;PSMD1;GRB2;RAF1
Downstream signaling of activated FGFR2 Homo sapiens R-HSA-5654696	22	1.16864e-07	1.09695e-06	PSMD10;PSMD13;PTK2;PSMA5;PSMB6;PSMD9;PSMB7;PSMB4;PSMC5;PSMD7;PSMC6;PSMD4;PSMA1;PSMC3;UBB;PSMA2;PSMC4;PSMD2;PSMB1;PSMD1;GRB2;RAF1
Downstream signaling of activated FGFR1 Homo sapiens R-HSA-5654687	22	1.36865e-07	1.25391e-06	PSMD10;PSMD13;PTK2;PSMA5;PSMB6;PSMD9;PSMB7;PSMB4;PSMC5;PSMD7;PSMC6;PSMD4;PSMA1;PSMC3;UBB;PSMA2;PSMC4;PSMD2;PSMB1;PSMD1;GRB2;RAF1
Signaling by FGFR4 Homo sapiens R-HSA-5654743	22	1.36865e-07	1.26147e-06	PSMD10;PSMD13;PTK2;PSMA5;PSMB6;PSMD9;PSMB7;PSMB4;PSMC5;PSMD7;PSMC6;PSMD4;PSMA1;PSMC3;UBB;PSMA2;PSMC4;PSMD2;PSMB1;PSMD1;GRB2;RAF1
Signaling by FGFR3 Homo sapiens R-HSA-5654741	22	1.44204e-07	1.31328e-06	PSMD10;PSMD13;PTK2;PSMA5;PSMB6;PSMD9;PSMB7;PSMB4;PSMC5;PSMD7;PSMC6;PSMD4;PSMA1;PSMC3;UBB;PSMA2;PSMC4;PSMD2;PSMB1;PSMD1;GRB2;RAF1
Signaling by FGFR1 Homo sapiens R-HSA-5654736	22	1.68453e-07	1.52505e-06	PSMD10;PSMD13;PTK2;PSMA5;PSMB6;PSMD9;PSMB7;PSMB4;PSMC5;PSMD7;PSMC6;PSMD4;PSMA1;PSMC3;UBB;PSMA2;PSMC4;PSMD2;PSMB1;PSMD1;GRB2;RAF1
Fc epsilon receptor (FCERI) signaling Homo sapiens R-HSA-2454202	24	1.84222e-07	1.65799e-06	PSMD10;PSMD13;CUL1;PTK2;NFKB1;PSMA5;PSMB6;PSMD9;PSMB7;PSMB4;PSMC5;PSMD7;PSMC6;PSMD4;PSMA1;PSMC3;UBB;PSMA2;PSMC4;PSMD2;PSMB1;PSMD1;GRB2;RAF1
snRNP Assembly Homo sapiens R-HSA-191859	9	2.08511e-07	1.84406e-06	NUP155;SNRPD1;SNRPG;SNRPE;NUP153;SNRPD3;NUP98;SNRPF;SNRPB
Translesion synthesis by REV1 Homo sapiens R-HSA-110312	6	2.06613e-07	1.84864e-06	PCNA;RFC4;UBB;RFC2;RPA1;RPA2
Metabolism of non-coding RNA Homo sapiens R-HSA-194441	9	2.08511e-07	1.85478e-06	NUP155;SNRPD1;SNRPG;SNRPE;NUP153;SNRPD3;NUP98;SNRPF;SNRPB
Developmental Biology Homo sapiens R-HSA-1266738	36	2.1297e-07	1.87267e-06	PSMD10;HSP90AB1;PSMD13;PSMB6;PSMD9;PSMB7;NCSTN;PSMB4;ABLIM1;PSMD7;PSMD4;UBB;POLR2B;PSMD2;POLR2C;DPYSL3;PSMB1;POLR2D;PSMD1;POLR2G;NCOA6;MED6;PTK2;NFKB1;PSMA5;PSMC5;PSMC6;PSMA1;PSMC3;PSMA2;PSMC4;CDK4;CSNK2B;MYF6;GRB2;RAF1
Global Genome Nucleotide Excision Repair (GG-NER) Homo sapiens R-HSA-5696399	11	2.14543e-07	1.87572e-06	COPS6;CDK7;RFC4;PCNA;UBB;RFC2;CETN2;SUMO3;ACTL6A;RPA1;RPA2
Downstream signal transduction Homo sapiens R-HSA-186763	22	2.17363e-07	1.88958e-06	PSMD10;PSMD13;PTK2;PSMA5;PSMB6;PSMD9;PSMB7;PSMB4;PSMC5;PSMD7;PSMC6;PSMD4;PSMA1;PSMC3;UBB;PSMA2;PSMC4;PSMD2;PSMB1;PSMD1;GRB2;RAF1
DAP12 signaling Homo sapiens R-HSA-2424491	22	2.52671e-07	2.18411e-06	PSMD10;PSMD13;PTK2;PSMA5;PSMB6;PSMD9;PSMB7;PSMB4;PSMC5;PSMD7;PSMC6;PSMD4;PSMA1;PSMC3;UBB;PSMA2;PSMC4;PSMD2;PSMB1;PSMD1;GRB2;RAF1
Translesion synthesis by POLI Homo sapiens R-HSA-5656121	6	3.14548e-07	2.6886e-06	PCNA;RFC4;UBB;RFC2;RPA1;RPA2
Translesion synthesis by POLK Homo sapiens R-HSA-5655862	6	3.14548e-07	2.7037e-06	PCNA;RFC4;UBB;RFC2;RPA1;RPA2
SLBP independent Processing of Histone Pre-mRNAs Homo sapiens R-HSA-111367	5	4.01231e-07	3.41046e-06	SNRPG;SNRPE;SNRPD3;SNRPF;SNRPB
Extension of Telomeres Homo sapiens R-HSA-180786	7	4.49402e-07	3.79881e-06	FEN1;PCNA;RFC4;RFC2;PRIM1;RPA1;RPA2
DAP12 interactions Homo sapiens R-HSA-2172127	22	5.22472e-07	4.39221e-06	PSMD10;PSMD13;PTK2;PSMA5;PSMB6;PSMD9;PSMB7;PSMB4;PSMC5;PSMD7;PSMC6;PSMD4;PSMA1;PSMC3;UBB;PSMA2;PSMC4;PSMD2;PSMB1;PSMD1;GRB2;RAF1
Signalling by NGF Homo sapiens R-HSA-166520	25	5.46639e-07	4.57026e-06	PSMD10;PSMD13;AATF;PSMB6;PSMD9;PSMB7;NCSTN;PSMB4;PSMD7;PSMD4;UBB;PSMD2;PSMB1;PSMD1;PTK2;NFKB1;PSMA5;PSMC5;PSMC6;PSMA1;PSMC3;PSMA2;PSMC4;GRB2;RAF1
Axon guidance Homo sapiens R-HSA-422475	27	5.94095e-07	4.94003e-06	PSMD10;HSP90AB1;PSMD13;PSMB6;PSMD9;PSMB7;NCSTN;PSMB4;ABLIM1;PSMD7;PSMD4;UBB;PSMD2;DPYSL3;PSMB1;PSMD1;PTK2;PSMA5;PSMC5;PSMC6;PSMA1;PSMC3;PSMA2;PSMC4;CSNK2B;GRB2;RAF1
Signaling by PDGF Homo sapiens R-HSA-186797	22	6.59504e-07	5.45428e-06	PSMD10;PSMD13;PTK2;PSMA5;PSMB6;PSMD9;PSMB7;PSMB4;PSMC5;PSMD7;PSMC6;PSMD4;PSMA1;PSMC3;UBB;PSMA2;PSMC4;PSMD2;PSMB1;PSMD1;GRB2;RAF1
PCNA-Dependent Long Patch Base Excision Repair Homo sapiens R-HSA-5651801	6	6.69179e-07	5.50453e-06	FEN1;PCNA;RFC4;RFC2;RPA1;RPA2
rRNA processing Homo sapiens R-HSA-72312	15	8.17074e-07	6.68515e-06	RPL41;RPL31;RPS8;RPL34;NOP2;CSNK1D;DDX52;UTP18;RPL7;EXOSC7;FBL;RPS18;RPL24;RPS11;RPS21
Eukaryotic Translation Initiation Homo sapiens R-HSA-72613	12	8.85237e-07	7.16621e-06	EIF2B5;EIF2B4;RPL41;RPL31;RPS18;RPS8;RPL34;RPL24;RPS11;RPS21;EIF3D;RPL7
Cap-dependent Translation Initiation Homo sapiens R-HSA-72737	12	8.85237e-07	7.20432e-06	EIF2B5;EIF2B4;RPL41;RPL31;RPS18;RPS8;RPL34;RPL24;RPS11;RPS21;EIF3D;RPL7
DNA Repair Homo sapiens R-HSA-73894	19	9.02752e-07	7.26953e-06	MDC1;FEN1;VCP;PCNA;RFC4;RFC2;CETN2;ACTL6A;RPA1;RPA2;UNG;COPS6;CDK7;UBB;POLR2B;SUMO3;POLR2C;POLR2D;POLR2G
NGF signalling via TRKA from the plasma membrane Homo sapiens R-HSA-187037	22	1.03715e-06	8.30805e-06	PSMD10;PSMD13;PTK2;PSMA5;PSMB6;PSMD9;PSMB7;PSMB4;PSMC5;PSMD7;PSMC6;PSMD4;PSMA1;PSMC3;UBB;PSMA2;PSMC4;PSMD2;PSMB1;PSMD1;GRB2;RAF1
HIV Life Cycle Homo sapiens R-HSA-162587	13	1.42795e-06	1.1379e-05	FEN1;NUP155;GTF2B;NUP153;SSRP1;CDK7;UBB;POLR2B;POLR2C;POLR2D;POLR2G;NUP98;RAN
Major pathway of rRNA processing in the nucleolus Homo sapiens R-HSA-6791226	14	1.64911e-06	1.30732e-05	RPL41;RPL31;RPS8;RPL34;CSNK1D;DDX52;UTP18;RPL7;EXOSC7;FBL;RPS18;RPL24;RPS11;RPS21
Resolution of AP sites via the multiple-nucleotide patch replacement pathway Homo sapiens R-HSA-110373	6	1.75921e-06	1.38742e-05	FEN1;PCNA;RFC4;RFC2;RPA1;RPA2
Resolution of Abasic Sites (AP sites) Homo sapiens R-HSA-73933	7	2.2936e-06	1.79041e-05	FEN1;PCNA;RFC4;RFC2;RPA1;RPA2;UNG
Base Excision Repair Homo sapiens R-HSA-73884	7	2.2936e-06	1.79959e-05	FEN1;PCNA;RFC4;RFC2;RPA1;RPA2;UNG
Gap-filling DNA repair synthesis and ligation in GG-NER Homo sapiens R-HSA-5696397	6	2.34466e-06	1.81178e-05	PCNA;RFC4;UBB;RFC2;RPA1;RPA2
MicroRNA (miRNA) biogenesis Homo sapiens R-HSA-203927	6	2.34466e-06	1.82098e-05	POLR2B;PRKRA;POLR2C;POLR2D;POLR2G;RAN
Cellular responses to stress Homo sapiens R-HSA-2262752	21	2.82904e-06	2.17509e-05	GABARAPL2;GABARAPL1;VCP;HSP90AB1;NUP155;RPA1;RPA2;NUP153;ANAPC10;NFKB1;SOD1;DNAJB1;RRAGA;UBB;RHEB;CDK4;PRDX1;CAT;TERF2IP;ANAPC5;NUP98
Removal of the Flap Intermediate Homo sapiens R-HSA-69166	5	3.00612e-06	2.29968e-05	FEN1;PCNA;PRIM1;RPA1;RPA2
Late Phase of HIV Life Cycle Homo sapiens R-HSA-162599	12	3.0457e-06	2.31837e-05	CDK7;UBB;NUP155;POLR2B;GTF2B;POLR2C;POLR2D;NUP153;POLR2G;NUP98;SSRP1;RAN
Processing of Capped Intronless Pre-mRNA Homo sapiens R-HSA-75067	6	3.07967e-06	2.32113e-05	SLBP;SNRPG;SNRPE;SNRPD3;SNRPF;SNRPB
Post-Elongation Processing of Intronless pre-mRNA Homo sapiens R-HSA-112297	6	3.07967e-06	2.33262e-05	SLBP;SNRPG;SNRPE;SNRPD3;SNRPF;SNRPB
Eukaryotic Translation Termination Homo sapiens R-HSA-72764	10	3.25552e-06	2.44164e-05	RPL41;RPL31;RPS18;RPS8;RPL34;RPL24;ETF1;RPS11;RPS21;RPL7
Translesion synthesis by Y family DNA polymerases bypasses lesions on DNA template Homo sapiens R-HSA-110313	7	3.40608e-06	2.5421e-05	VCP;PCNA;RFC4;UBB;RFC2;RPA1;RPA2
Nonsense Mediated Decay (NMD) independent of the Exon Junction Complex (EJC) Homo sapiens R-HSA-975956	10	4.01e-06	2.94966e-05	RPL41;RPL31;RPS18;RPS8;RPL34;RPL24;ETF1;RPS11;RPS21;RPL7
Eukaryotic Translation Elongation Homo sapiens R-HSA-156842	10	4.01e-06	2.96391e-05	RPL41;RPL31;RPS18;RPS8;EEF1D;RPL34;RPL24;RPS11;RPS21;RPL7
Formation of tubulin folding intermediates by CCT/TriC Homo sapiens R-HSA-389960	6	3.99189e-06	2.96485e-05	CCT3;CCT6A;CCT2;CCT8;CCT7;CCT5
Processive synthesis on the lagging strand Homo sapiens R-HSA-69183	5	4.44366e-06	3.25301e-05	FEN1;PCNA;PRIM1;RPA1;RPA2
Prefoldin mediated transfer of substrate to CCT/TriC Homo sapiens R-HSA-389957	6	6.47512e-06	4.71759e-05	CCT3;CCT6A;CCT2;CCT8;CCT7;CCT5
Cytokine Signaling in Immune system Homo sapiens R-HSA-1280215	28	6.58996e-06	4.7785e-05	PSMD10;PSMD13;CUL1;PSMB6;PSMD9;PSMB7;PSMB4;PSMD7;PSMD4;UBB;PSMD2;PSMB1;PSMD1;IL32;NUP155;NUP153;PTK2;NFKB1;PSMA5;PSMC5;PSMC6;PSMA1;PSMC3;PSMA2;PSMC4;GRB2;NUP98;RAF1
Formation of a pool of free 40S subunits Homo sapiens R-HSA-72689	10	7.97054e-06	5.75233e-05	RPL41;RPL31;RPS18;RPS8;RPL34;RPL24;RPS11;RPS21;EIF3D;RPL7
Recognition of DNA damage by PCNA-containing replication complex Homo sapiens R-HSA-110314	6	8.11852e-06	5.83161e-05	PCNA;RFC4;UBB;RFC2;RPA1;RPA2
Cooperation of PDCL (PhLP1) and TRiC/CCT in G-protein beta folding Homo sapiens R-HSA-6814122	7	8.27046e-06	5.88549e-05	CCT3;CCT6A;CCT2;CSNK2B;CCT8;CCT7;CCT5
Viral Messenger RNA Synthesis Homo sapiens R-HSA-168325	7	8.27046e-06	5.91299e-05	NUP155;POLR2B;POLR2C;POLR2D;POLR2G;NUP153;NUP98
Telomere Maintenance Homo sapiens R-HSA-157579	8	9.1733e-06	6.49776e-05	FEN1;RFC4;PCNA;RFC2;PRIM1;RPA1;TERF2IP;RPA2
HSF1 activation Homo sapiens R-HSA-3371511	6	1.00842e-05	7.11007e-05	DNAJB1;VCP;HSP90AB1;UBB;RPA1;RPA2
Post-Elongation Processing of the Transcript Homo sapiens R-HSA-76044	8	1.04227e-05	7.24849e-05	SLBP;SNRPG;SNRPE;SNRPD3;SNRPF;SRSF6;SRSF7;SNRPB
RNA Polymerase II Transcription Termination Homo sapiens R-HSA-73856	8	1.04227e-05	7.28159e-05	SLBP;SNRPG;SNRPE;SNRPD3;SNRPF;SRSF6;SRSF7;SNRPB
Cleavage of Growing Transcript in the Termination Region Homo sapiens R-HSA-109688	8	1.04227e-05	7.31499e-05	SLBP;SNRPG;SNRPE;SNRPD3;SNRPF;SRSF6;SRSF7;SNRPB
Gastrin-CREB signalling pathway via PKC and MAPK Homo sapiens R-HSA-881907	22	1.05876e-05	7.32991e-05	PSMD10;PSMD13;PTK2;PSMA5;PSMB6;PSMD9;PSMB7;PSMB4;PSMC5;PSMD7;PSMC6;PSMD4;PSMA1;PSMC3;UBB;PSMA2;PSMC4;PSMD2;PSMB1;PSMD1;GRB2;RAF1
Termination of translesion DNA synthesis Homo sapiens R-HSA-5656169	6	1.24179e-05	8.5583e-05	PCNA;RFC4;UBB;RFC2;RPA1;RPA2
Gene Silencing by RNA Homo sapiens R-HSA-211000	10	1.25528e-05	8.57401e-05	NUP155;POLR2B;PRKRA;POLR2C;POLR2D;NUP153;POLR2G;NUP98;TSN;RAN
SUMOylation Homo sapiens R-HSA-2990846	10	1.25528e-05	8.61246e-05	MDC1;PCNA;NUP155;CETN2;SUMO3;RPA1;UBA2;NUP153;NUP98;HNRNPC
DNA Damage Bypass Homo sapiens R-HSA-73893	7	1.5439e-05	0.000104985	VCP;PCNA;RFC4;UBB;RFC2;RPA1;RPA2
Transcriptional Regulation by TP53 Homo sapiens R-HSA-3700989	19	1.63189e-05	0.000110478	MDC1;PCNA;RFC4;RFC2;RPA1;RPA2;SSRP1;RABGGTB;RRAGA;COX7A2L;CDK7;UBB;RHEB;POLR2B;PRDX1;POLR2C;CSNK2B;POLR2D;POLR2G
Adaptive Immune System Homo sapiens R-HSA-1280218	31	1.67843e-05	0.000113127	PSMD10;PSMD13;CUL1;ANAPC10;PSMB6;PSMD9;PSMB7;PSMB4;RNF114;PSMD7;PSMD4;UBB;PSMD2;SEC61G;PSMB1;ARIH2;PSMD1;NFKB1;PSMA5;PSMC5;PSMC6;PSMA1;PSMC3;PSMA2;PSMC4;MKRN1;GRB2;ANAPC5;BLMH;RAF1;TRIM32
Peptide chain elongation Homo sapiens R-HSA-156902	9	1.80371e-05	0.00012051	RPL41;RPL31;RPS18;RPS8;RPL34;RPL24;RPS11;RPS21;RPL7
Viral mRNA Translation Homo sapiens R-HSA-192823	9	1.80371e-05	0.000121038	RPL41;RPL31;RPS18;RPS8;RPL34;RPL24;RPS11;RPS21;RPL7
Cooperation of Prefoldin and TriC/CCT in actin and tubulin folding Homo sapiens R-HSA-389958	6	1.83928e-05	0.000122352	CCT3;CCT6A;CCT2;CCT8;CCT7;CCT5
Removal of the Flap Intermediate from the C-strand Homo sapiens R-HSA-174437	4	1.88345e-05	0.000124748	FEN1;PCNA;RPA1;RPA2
3' -UTR-mediated translational regulation Homo sapiens R-HSA-157279	10	1.92445e-05	0.000125294	RPL41;RPL31;RPS18;RPS8;RPL34;RPL24;RPS11;RPS21;EIF3D;RPL7
L13a-mediated translational silencing of Ceruloplasmin expression Homo sapiens R-HSA-156827	10	1.92445e-05	0.00012583	RPL41;RPL31;RPS18;RPS8;RPL34;RPL24;RPS11;RPS21;EIF3D;RPL7
Nonsense Mediated Decay (NMD) enhanced by the Exon Junction Complex (EJC) Homo sapiens R-HSA-975957	10	1.92445e-05	0.00012637	RPL41;RPL31;RPS18;RPS8;RPL34;RPL24;ETF1;RPS11;RPS21;RPL7
Nonsense-Mediated Decay (NMD) Homo sapiens R-HSA-927802	10	1.92445e-05	0.000126914	RPL41;RPL31;RPS18;RPS8;RPL34;RPL24;ETF1;RPS11;RPS21;RPL7
GTP hydrolysis and joining of the 60S ribosomal subunit Homo sapiens R-HSA-72706	10	2.08988e-05	0.000135488	RPL41;RPL31;RPS18;RPS8;RPL34;RPL24;RPS11;RPS21;EIF3D;RPL7
Selenocysteine synthesis Homo sapiens R-HSA-2408557	9	2.39859e-05	0.000154846	RPL41;RPL31;RPS18;RPS8;RPL34;RPL24;RPS11;RPS21;RPL7
Metallothioneins bind metals Homo sapiens R-HSA-5661231	4	2.91829e-05	0.000186041	MT1F;MT1X;MT1H;MT1E
Response to metal ions Homo sapiens R-HSA-5660526	4	2.91829e-05	0.000186819	MT1F;MT1X;MT1H;MT1E
Processive synthesis on the C-strand of the telomere Homo sapiens R-HSA-174414	4	2.91829e-05	0.000187604	FEN1;PCNA;RPA1;RPA2
Formation of TC-NER Pre-Incision Complex Homo sapiens R-HSA-6781823	7	3.99727e-05	0.000253769	COPS6;CDK7;UBB;POLR2B;POLR2C;POLR2D;POLR2G
Transcriptional regulation by small RNAs Homo sapiens R-HSA-5578749	8	4.05311e-05	0.00025625	NUP155;POLR2B;POLR2C;POLR2D;POLR2G;NUP153;NUP98;RAN
Muscle contraction Homo sapiens R-HSA-397014	13	5.07892e-05	0.000319784	CAV3;TPM3;TNNC1;ATP2A2;MYL6B;RYR3;TNNT1;MYL2;MYL3;MYH8;TNNI1;TNNI3;MYH6
SUMO E3 ligases SUMOylate target proteins Homo sapiens R-HSA-3108232	9	5.27238e-05	0.000329255	MDC1;PCNA;NUP155;CETN2;SUMO3;RPA1;NUP153;NUP98;HNRNPC
Cellular response to heat stress Homo sapiens R-HSA-3371556	9	5.27238e-05	0.000330604	DNAJB1;VCP;HSP90AB1;UBB;NUP155;RPA1;RPA2;NUP153;NUP98
Association of TriC/CCT with target proteins during biosynthesis Homo sapiens R-HSA-390471	6	5.96424e-05	0.000369445	CCT3;CCT6A;CCT2;CCT8;CCT7;CCT5
Dual Incision in GG-NER Homo sapiens R-HSA-5696400	6	5.96424e-05	0.000370947	PCNA;RFC4;UBB;RFC2;RPA1;RPA2
Post-translational protein modification Homo sapiens R-HSA-597592	23	6.2936e-05	0.000388274	NSF;MDC1;ARF4;ALG8;PCNA;NUP155;KDELR1;CETN2;SEC16A;DHPS;COG2;RPA1;CSNK1D;UAP1;NUP153;DDOST;SUMO3;STT3A;UBA2;ST3GAL6;NUP98;HNRNPC;PIGF
Protein folding Homo sapiens R-HSA-391251	9	7.85845e-05	0.000482869	CCT6A;CCT3;CCT2;CSNK2B;TBCE;TBCA;CCT8;CCT7;CCT5
Leading Strand Synthesis Homo sapiens R-HSA-69109	4	8.48614e-05	0.00051523	PCNA;RFC4;RFC2;PRIM1
Polymerase switching Homo sapiens R-HSA-69091	4	8.48614e-05	0.000517283	PCNA;RFC4;RFC2;PRIM1
Polymerase switching on the C-strand of the telomere Homo sapiens R-HSA-174411	4	8.48614e-05	0.000519352	PCNA;RFC4;RFC2;PRIM1
RNA Pol II CTD phosphorylation and interaction with CE Homo sapiens R-HSA-77075	5	0.000100258	0.00060155	CDK7;POLR2B;POLR2C;POLR2D;POLR2G
RNA Pol II CTD phosphorylation and interaction with CE Homo sapiens R-HSA-167160	5	0.000100258	0.000603918	CDK7;POLR2B;POLR2C;POLR2D;POLR2G
TP53 Regulates Transcription of DNA Repair Genes Homo sapiens R-HSA-6796648	7	0.000100198	0.000605941	MDC1;CDK7;POLR2B;POLR2C;POLR2D;POLR2G;SSRP1
Formation of Incision Complex in GG-NER Homo sapiens R-HSA-5696395	6	0.000104989	0.000620205	CDK7;UBB;CETN2;SUMO3;RPA1;RPA2
Formation of HIV-1 elongation complex containing HIV-1 Tat Homo sapiens R-HSA-167200	6	0.000104989	0.000622609	CDK7;POLR2B;POLR2C;POLR2D;POLR2G;SSRP1
Tat-mediated elongation of the HIV-1 transcript Homo sapiens R-HSA-167246	6	0.000104989	0.000625031	CDK7;POLR2B;POLR2C;POLR2D;POLR2G;SSRP1
HIV Transcription Elongation Homo sapiens R-HSA-167169	6	0.000104989	0.000627473	CDK7;POLR2B;POLR2C;POLR2D;POLR2G;SSRP1
HIV Transcription Initiation Homo sapiens R-HSA-167161	6	0.000119767	0.000683744	CDK7;POLR2B;GTF2B;POLR2C;POLR2D;POLR2G
RNA Polymerase II Transcription Pre-Initiation And Promoter Opening Homo sapiens R-HSA-73779	6	0.000119767	0.000686305	CDK7;POLR2B;GTF2B;POLR2C;POLR2D;POLR2G
RNA Polymerase II Transcription Initiation Homo sapiens R-HSA-75953	6	0.000119767	0.000688885	CDK7;POLR2B;GTF2B;POLR2C;POLR2D;POLR2G
RNA Polymerase II Transcription Initiation And Promoter Clearance Homo sapiens R-HSA-76042	6	0.000119767	0.000691485	CDK7;POLR2B;GTF2B;POLR2C;POLR2D;POLR2G
RNA Polymerase II Promoter Escape Homo sapiens R-HSA-73776	6	0.000119767	0.000694104	CDK7;POLR2B;GTF2B;POLR2C;POLR2D;POLR2G
RNA Polymerase II HIV Promoter Escape Homo sapiens R-HSA-167162	6	0.000119767	0.000696743	CDK7;POLR2B;GTF2B;POLR2C;POLR2D;POLR2G
Formation of RNA Pol II elongation complex Homo sapiens R-HSA-112382	6	0.000119767	0.000699403	CDK7;POLR2B;POLR2C;POLR2D;POLR2G;SSRP1
RNA Polymerase II Transcription Elongation Homo sapiens R-HSA-75955	6	0.000119767	0.000702082	CDK7;POLR2B;POLR2C;POLR2D;POLR2G;SSRP1
Formation of HIV elongation complex in the absence of HIV Tat Homo sapiens R-HSA-167152	6	0.000119767	0.000704783	CDK7;POLR2B;POLR2C;POLR2D;POLR2G;SSRP1
RNA Polymerase II Pre-transcription Events Homo sapiens R-HSA-674695	7	0.000136332	0.000775417	CDK7;POLR2B;GTF2B;POLR2C;POLR2D;POLR2G;SSRP1
mRNA Capping Homo sapiens R-HSA-72086	5	0.000143248	0.00081174	CDK7;POLR2B;POLR2C;POLR2D;POLR2G
Chromosome Maintenance Homo sapiens R-HSA-73886	8	0.000144915	0.000818157	FEN1;RFC4;PCNA;RFC2;PRIM1;RPA1;TERF2IP;RPA2
Selenoamino acid metabolism Homo sapiens R-HSA-2408522	9	0.00016286	0.000916087	RPL41;RPL31;RPS18;RPS8;RPL34;RPL24;RPS11;RPS21;RPL7
Transcription of the HIV genome Homo sapiens R-HSA-167172	7	0.000182374	0.00102209	CDK7;POLR2B;GTF2B;POLR2C;POLR2D;POLR2G;SSRP1
Tat-mediated HIV elongation arrest and recovery Homo sapiens R-HSA-167243	5	0.000199077	0.00110759	POLR2B;POLR2C;POLR2D;POLR2G;SSRP1
Pausing and recovery of Tat-mediated HIV elongation Homo sapiens R-HSA-167238	5	0.000199077	0.00111164	POLR2B;POLR2C;POLR2D;POLR2G;SSRP1
Elongation arrest and recovery Homo sapiens R-HSA-112387	5	0.000232537	0.00127979	POLR2B;POLR2C;POLR2D;POLR2G;SSRP1
Pausing and recovery of HIV elongation Homo sapiens R-HSA-167290	5	0.000232537	0.00128441	POLR2B;POLR2C;POLR2D;POLR2G;SSRP1
HIV elongation arrest and recovery Homo sapiens R-HSA-167287	5	0.000232537	0.00128907	POLR2B;POLR2C;POLR2D;POLR2G;SSRP1
Formation of the HIV-1 Early Elongation Complex Homo sapiens R-HSA-167158	5	0.000270107	0.00147594	CDK7;POLR2B;POLR2C;POLR2D;POLR2G
Formation of the Early Elongation Complex Homo sapiens R-HSA-113418	5	0.000270107	0.00148123	CDK7;POLR2B;POLR2C;POLR2D;POLR2G
Signaling by FGFR2 IIIa TM Homo sapiens R-HSA-8851708	4	0.000306312	0.00166782	POLR2B;POLR2C;POLR2D;POLR2G
SUMOylation of DNA damage response and repair proteins Homo sapiens R-HSA-3108214	7	0.000368797	0.00200092	MDC1;NUP155;CETN2;SUMO3;RPA1;NUP153;NUP98
RNA polymerase II transcribes snRNA genes Homo sapiens R-HSA-6807505	7	0.000433534	0.00234384	CDK7;POLR2B;GTF2B;POLR2C;INTS10;POLR2D;POLR2G
Activation of ATR in response to replication stress Homo sapiens R-HSA-176187	5	0.000468096	0.00252179	RFC4;MCM7;RFC2;RPA1;RPA2
Regulation of HSF1-mediated heat shock response Homo sapiens R-HSA-3371453	7	0.000547332	0.00293831	DNAJB1;UBB;NUP155;RPA1;RPA2;NUP153;NUP98
Innate Immune System Homo sapiens R-HSA-168249	28	0.000598759	0.00320315	PSMD10;HSP90AB1;PSMD13;CUL1;PSMB6;PSMD9;PSMB7;PSMB4;PSMD7;PSMD4;UBB;PSMD2;PSMB1;PSMD1;PTK2;NFKB1;DDOST;PSMA5;CYLD;PSMC5;PSMC6;PSMA1;PSMC3;PSMA2;PSMC4;GRB2;RAF1;TRIM32
BBSome-mediated cargo-targeting to cilium Homo sapiens R-HSA-5620922	4	0.000661659	0.00351506	CCT3;CCT2;CCT8;CCT5
Abortive elongation of HIV-1 transcript in the absence of Tat Homo sapiens R-HSA-167242	4	0.000661659	0.00352731	POLR2B;POLR2C;POLR2D;POLR2G
Signaling by FGFR2 in disease Homo sapiens R-HSA-5655253	5	0.000947643	0.00499963	POLR2B;POLR2C;POLR2D;POLR2G;GRB2
HDR through Homologous Recombination (HRR) Homo sapiens R-HSA-5685942	6	0.000944997	0.00500293	RFC4;PCNA;UBB;RFC2;RPA1;RPA2
Regulation of TP53 Activity through Phosphorylation Homo sapiens R-HSA-6804756	7	0.00103656	0.00544994	RFC4;UBB;RFC2;CSNK2B;RPA1;RPA2;SSRP1
SUMOylation of DNA replication proteins Homo sapiens R-HSA-4615885	5	0.00105378	0.00552152	PCNA;NUP155;SUMO3;NUP153;NUP98
Downregulation of TGF-beta receptor signaling Homo sapiens R-HSA-2173788	4	0.00107121	0.00557466	PPP1R15A;UBB;STRAP;MTMR4
FGFR2 alternative splicing Homo sapiens R-HSA-6803529	4	0.00107121	0.00559369	POLR2B;POLR2C;POLR2D;POLR2G
Homology Directed Repair Homo sapiens R-HSA-5693538	8	0.00122496	0.00635317	MDC1;FEN1;RFC4;PCNA;UBB;RFC2;RPA1;RPA2
Chaperonin-mediated protein folding Homo sapiens R-HSA-390466	7	0.00151889	0.007851	CCT3;CCT6A;CCT2;CSNK2B;CCT8;CCT7;CCT5
PIWI-interacting RNA (piRNA) biogenesis Homo sapiens R-HSA-5601884	4	0.00163206	0.00840756	POLR2B;POLR2C;POLR2D;POLR2G
Mismatch repair (MMR) directed by MSH2:MSH6 (MutSalpha) Homo sapiens R-HSA-5358565	3	0.00174526	0.00893059	PCNA;RPA1;RPA2
Mismatch repair (MMR) directed by MSH2:MSH3 (MutSbeta) Homo sapiens R-HSA-5358606	3	0.00174526	0.00896056	PCNA;RPA1;RPA2
Activation of the pre-replicative complex Homo sapiens R-HSA-68962	4	0.00185708	0.00943963	MCM7;PRIM1;RPA1;RPA2
NEP/NS2 Interacts with the Cellular Export Machinery Homo sapiens R-HSA-168333	4	0.00185708	0.0094711	NUP155;NUP153;NUP98;RAN
Formation of the ternary complex, and subsequently, the 43S complex Homo sapiens R-HSA-72695	5	0.00188523	0.00955099	RPS18;RPS8;RPS11;RPS21;EIF3D
Transport of Mature Transcript to Cytoplasm Homo sapiens R-HSA-72202	6	0.00201402	0.0101698	SLBP;NUP155;NUP153;NUP98;SRSF6;SRSF7
Cargo trafficking to the periciliary membrane Homo sapiens R-HSA-5620920	5	0.00206022	0.0103689	CCT3;ARF4;CCT2;CCT8;CCT5
Export of Viral Ribonucleoproteins from Nucleus Homo sapiens R-HSA-168274	4	0.00210271	0.010548	NUP155;NUP153;NUP98;RAN
Mismatch Repair Homo sapiens R-HSA-5358508	3	0.00215305	0.0107652	PCNA;RPA1;RPA2
TGF-beta receptor signaling activates SMADs Homo sapiens R-HSA-2173789	4	0.00236988	0.0117724	PPP1R15A;UBB;STRAP;MTMR4
Nuclear import of Rev protein Homo sapiens R-HSA-180746	4	0.00236988	0.0118108	NUP155;NUP153;NUP98;RAN
MAP3K8 (TPL2)-dependent MAPK1/3 activation Homo sapiens R-HSA-5684264	3	0.00261529	0.0129495	UBB;CUL1;NFKB1
FGFR2 mutant receptor activation Homo sapiens R-HSA-1839126	4	0.0026595	0.0130837	POLR2B;POLR2C;POLR2D;POLR2G
Rev-mediated nuclear export of HIV RNA Homo sapiens R-HSA-165054	4	0.0026595	0.0131259	NUP155;NUP153;NUP98;RAN
Transport of the SLBP Dependant Mature mRNA Homo sapiens R-HSA-159230	4	0.00297249	0.0145766	SLBP;NUP155;NUP153;NUP98
SUMO is conjugated to E1 (UBA2:SAE1) Homo sapiens R-HSA-3065676	2	0.00303239	0.0148229	SUMO3;UBA2
Processing of DNA double-strand break ends Homo sapiens R-HSA-5693607	6	0.00318242	0.0155067	MDC1;RFC4;UBB;RFC2;RPA1;RPA2
Interactions of Rev with host cellular proteins Homo sapiens R-HSA-177243	4	0.00330973	0.0160758	NUP155;NUP153;NUP98;RAN
Translation initiation complex formation Homo sapiens R-HSA-72649	5	0.00336835	0.0162062	RPS18;RPS8;RPS11;RPS21;EIF3D
Ribosomal scanning and start codon recognition Homo sapiens R-HSA-72702	5	0.00336835	0.0162574	RPS18;RPS8;RPS11;RPS21;EIF3D
tRNA processing in the nucleus Homo sapiens R-HSA-6784531	5	0.00336835	0.0163088	NUP155;RTCB;NUP153;NUP98;RAN
Activation of the mRNA upon binding of the cap-binding complex and eIFs, and subsequent binding to 43S Homo sapiens R-HSA-72662	5	0.00363352	0.0174272	RPS18;RPS8;RPS11;RPS21;EIF3D
HDR through Homologous Recombination (HR) or Single Strand Annealing (SSA) Homo sapiens R-HSA-5693567	7	0.00385925	0.018452	MDC1;RFC4;PCNA;UBB;RFC2;RPA1;RPA2
Immune System Homo sapiens R-HSA-168256	42	0.00389622	0.0185708	PSMD10;HSP90AB1;PSMD13;CUL1;ANAPC10;PSMB6;PSMD9;PSMB7;PSMB4;RNF114;PSMD7;PSMD4;UBB;PSMD2;SEC61G;PSMB1;ARIH2;PSMD1;IL32;ATP6V1G1;ATP6V0E1;NUP155;NUP153;PTK2;NFKB1;DDOST;PSMA5;CYLD;PSMC5;PSMC6;PSMA1;PSMC3;PSMA2;PSMC4;MKRN1;ATP6V1B2;GRB2;ANAPC5;BLMH;NUP98;RAF1;TRIM32
HDR through Single Strand Annealing (SSA) Homo sapiens R-HSA-5685938	4	0.00406047	0.0192935	RFC4;RFC2;RPA1;RPA2
Cyclin D associated events in G1 Homo sapiens R-HSA-69231	4	0.00447567	0.0209412	CDK7;UBB;CDK4;CUL1
DNA Double-Strand Break Repair Homo sapiens R-HSA-5693532	8	0.00442478	0.0209595	MDC1;FEN1;RFC4;PCNA;UBB;RFC2;RPA1;RPA2
SUMO is transferred from E1 to E2 (UBE2I, UBC9) Homo sapiens R-HSA-3065678	2	0.00449531	0.020969	SUMO3;UBA2
G1 Phase Homo sapiens R-HSA-69236	4	0.00447567	0.0210055	CDK7;UBB;CDK4;CUL1
DNA Damage Recognition in GG-NER Homo sapiens R-HSA-5696394	4	0.00447567	0.0210701	COPS6;UBB;CETN2;ACTL6A
Transport of Mature mRNAs Derived from Intronless Transcripts Homo sapiens R-HSA-159234	4	0.00447567	0.0211351	SLBP;NUP155;NUP153;NUP98
Presynaptic phase of homologous DNA pairing and strand exchange Homo sapiens R-HSA-5693616	4	0.00491854	0.0228734	RFC4;RFC2;RPA1;RPA2
Circadian Clock Homo sapiens R-HSA-400253	5	0.00518772	0.0239795	UBB;NCOA6;CUL1;CSNK1D;ARNTL
Signaling by FGFR in disease Homo sapiens R-HSA-1226099	5	0.00518772	0.0240522	POLR2B;POLR2C;POLR2D;POLR2G;GRB2
Homologous DNA Pairing and Strand Exchange Homo sapiens R-HSA-5693579	4	0.00642107	0.0295022	RFC4;RFC2;RPA1;RPA2
Transcriptional regulation of pluripotent stem cells Homo sapiens R-HSA-452723	4	0.00642107	0.0295911	POLR2B;POLR2C;POLR2D;POLR2G
Asparagine N-linked glycosylation Homo sapiens R-HSA-446203	11	0.00680571	0.0311759	NSF;ARF4;ALG8;KDELR1;SEC16A;COG2;STT3A;CSNK1D;ST3GAL6;UAP1;DDOST
Transport of Mature mRNA derived from an Intron-Containing Transcript Homo sapiens R-HSA-159236	5	0.00716206	0.0327103	NUP155;NUP153;NUP98;SRSF6;SRSF7
Cholesterol biosynthesis Homo sapiens R-HSA-191273	3	0.00754604	0.0342595	FDPS;DHCR24;FDFT1
APC/C:Cdc20 mediated degradation of Cyclin B Homo sapiens R-HSA-174048	3	0.00754604	0.0343614	UBB;ANAPC5;ANAPC10
SUMOylation of RNA binding proteins Homo sapiens R-HSA-4570464	4	0.00820038	0.0370106	NUP155;NUP153;NUP98;HNRNPC
Recycling of eIF2:GDP Homo sapiens R-HSA-72731	2	0.00819621	0.0371012	EIF2B5;EIF2B4
APC-Cdc20 mediated degradation of Nek2A Homo sapiens R-HSA-179409	3	0.00954761	0.0429642	UBB;ANAPC5;ANAPC10
Signaling by TGF-beta Receptor Complex Homo sapiens R-HSA-170834	5	0.00960856	0.0431117	PPP1R15A;SNW1;UBB;STRAP;MTMR4
Small interfering RNA (siRNA) biogenesis Homo sapiens R-HSA-426486	2	0.0104151	0.0464579	PRKRA;TSN
Processing and activation of SUMO Homo sapiens R-HSA-3215018	2	0.0104151	0.0465937	SUMO3;UBA2
Insulin receptor recycling Homo sapiens R-HSA-77387	3	0.0106532	0.0472448	ATP6V1G1;ATP6V0E1;ATP6V1B2
Attenuation phase Homo sapiens R-HSA-3371568	3	0.0106532	0.0473821	DNAJB1;HSP90AB1;UBB
Retrograde transport at the Trans-Golgi-Network Homo sapiens R-HSA-6811440	4	0.0110357	0.0487995	NSF;TGOLN2;COG2;ARL1

## Sheet: M14
Y RET vs. disuse comparison: upregulated only in Y RET network
Y RET vs. O RET comparison: upregulated only in Y RET network
Description	Count	P-value	FDR	Genes
Y RET network:
cytokine-mediated signaling pathway (GO:0019221)	30	9.18491e-09	4.68706e-05	IFITM1;ADAR;IFI35;GATA3;PTGS2;HIF1A;FGF2;IFIT3;IFIT2;CASP1;MAP3K8;RIPK1;GBP2;GBP1;TRIM22;IL13RA1;IL33;IL1R1;IFNGR1;RIPK2;MX1;YWHAZ;ADAM17;FER;IL7;TNFSF4;PDCD4;XAF1;CRK;IL18R1
negative regulation of cell motility (GO:2000146)	11	1.36338e-07	0.000347866	IFITM1;DACH1;DLC1;CYP1B1;STC1;GATA3;PTPRK;SULF1;CRK;RECK;ROBO1
positive regulation of transcription from RNA polymerase II promoter (GO:0045944)	30	4.61594e-06	0.00294439	YAP1;BMPR2;INSIG1;GATA3;AHR;GABPB1;PKD2;HIF1A;FGF2;MECOM;IFI16;PLAGL1;NAMPT;RIPK1;SS18;IL33;SMAD1;TGFB2;RIPK2;SMAD9;ETV1;IGF1;BMP5;GREM1;KLF7;PLSCR1;ZEB2;KLF6;CDH13;ERG
positive regulation of endothelial cell migration (GO:0010595)	8	6.76958e-06	0.00314047	SEMA5A;ADAM17;BMPR2;ANXA3;GATA3;FGF2;HIF1A;SASH1
negative regulation of epithelial cell proliferation (GO:0050680)	8	4.32639e-06	0.00315393	TGFBR3;TGFB2;CAV2;SNAI2;PTPRK;GATA3;SULF1;ROBO1
apoptotic process (GO:0006915)	14	6.19572e-06	0.00316168	SEMA6A;MX1;PAWR;AHR;STK4;IFIT2;PLSCR1;FAP;PLAGL1;DLC1;CASP4;CASP1;PDCD4;RIPK1
extracellular matrix organization (GO:0030198)	14	5.60629e-06	0.00317877	POSTN;TGFB2;FGG;LAMB1;FGF2;GREM1;VCAN;MMP16;ITGA8;CYP1B1;RECK;GPM6B;DDR2;FBN1
type I interferon signaling pathway (GO:0060337)	8	3.84905e-06	0.00327362	IFITM1;MX1;ADAR;IFI35;GBP2;XAF1;IFIT3;IFIT2
skeletal system development (GO:0001501)	11	8.10016e-06	0.00344459	EXT1;POSTN;TGFB2;VCAN;CDH11;STC1;IGF1;SULF1;PCSK5;BMP5;FBN1
negative regulation of cell migration (GO:0030336)	10	9.27925e-06	0.00364246	IFITM1;DACH1;DLC1;CYP1B1;STC1;PTPRK;SULF1;FGF2;RECK;ROBO1
cellular response to type I interferon (GO:0071357)	8	3.84905e-06	0.00392834	IFITM1;MX1;ADAR;IFI35;GBP2;XAF1;IFIT3;IFIT2
regulation of cell migration (GO:0030334)	17	3.19254e-06	0.00407288	IFITM1;FLT1;STC1;LAMB1;IGF1;PTPRK;SULF1;ROBO1;ADAM17;FER;DACH1;KIF2A;DLC1;CYP1B1;SNAI2;CDH13;RECK
positive regulation of epithelial cell proliferation (GO:0050679)	10	3.06939e-06	0.00522103	SEMA5A;BMPR2;HTR2B;CDH13;LAMB1;IGF1;SRSF6;FGF2;HIF1A;BMP5
positive regulation of cytokine production (GO:0001819)	13	1.74113e-05	0.00555311	IL33;RIPK2;HTR2B;GATA3;PTGS2;SULF1;HIF1A;ADAM17;IFI16;IL7;TNFSF4;CYP1B1;RIPK1
cellular protein modification process (GO:0006464)	32	1.72056e-05	0.00585336	MTMR2;PLOD2;PTPRK;STK4;HIF1A;LTBP1;CST3;ST8SIA4;MAP3K8;CDK17;B3GALNT1;TGFB2;YES1;MAP3K1;FGG;LAMB1;PTPN12;CP;DCLK1;DNAJC3;PTPRB;FER;VCAN;SNRK;STK17B;ASB9;BMP2K;SPARCL1;ATM;ERG;MAP3K13;FBN1
regulation of endothelial cell proliferation (GO:0001936)	8	1.6749e-05	0.00610501	SEMA5A;BMPR2;CAV2;HTR2B;CDH13;SULF1;FGF2;HIF1A
regulation of viral genome replication (GO:0045069)	7	3.10045e-05	0.00878979	IFITM1;PLSCR1;IFI16;MX1;ADAR;PABPC1;ZC3HAV1
response to cytokine (GO:0034097)	10	2.93282e-05	0.00880363	IFITM1;PLSCR1;IL1R1;MX1;CASP1;RIPK1;ADAR;PTPN12;XAF1;IL18R1
sprouting angiogenesis (GO:0002040)	6	3.55755e-05	0.00955482	SEMA5A;GREM1;FLT1;CDH13;FGF2;ROBO1
positive regulation of MAP kinase activity (GO:0043406)	11	4.89235e-05	0.0108546	FLT1;RIPK2;HTR2B;IGF1;STK4;MAP3K13;FGF2;CRK;SASH1;EZH2;ROBO1
protein phosphorylation (GO:0006468)	19	4.86292e-05	0.0112798	CDK17;TGFB2;MAP3K1;FLT1;MAST4;STK4;DCLK1;TGFBR3;FER;SNRK;STK17B;BMP2K;ATM;MAP3K8;RIPK1;ERG;MAP3K13;EPHA3;DDR2
positive regulation of endothelial cell proliferation (GO:0001938)	7	4.64269e-05	0.0112817	SEMA5A;ADAM17;BMPR2;HTR2B;CDH13;FGF2;HIF1A
regulation of apoptotic process (GO:0042981)	27	4.44228e-05	0.0113345	TNFAIP8;FLT1;HTR2B;STK4;IFIT3;IFIT2;TRIM2;CASP1;CYP1B1;MAP3K8;RIPK1;BNIP3L;TGFB2;MAP3K1;RIPK2;PAWR;IGF1;YWHAZ;BMP5;DNAJC3;GREM1;IL7;ATM;EVI2B;NAIP;EPHA3;DDR2
heart development (GO:0007507)	10	5.64653e-05	0.0120059	TGFBR3;TGFB2;BMPR2;DLC1;HTR2B;GATA3;PKD2;PCSK5;BMP5;FBN1
cardiac epithelial to mesenchymal transition (GO:0060317)	4	6.41921e-05	0.0121323	TGFBR3;TGFB2;PDCD4;SNAI2
positive regulation of intracellular signal transduction (GO:1902533)	19	6.26092e-05	0.0122883	SEMA5A;OSBPL8;TGFB2;FLT1;RIPK2;CAV2;HTR2B;GATA3;IGF1;FGF2;TRAF5;CASP1;PDCD4;CDH13;RIPK1;TRIM22;EPHA3;SASH1;DDR2
phosphatidylinositol 3-kinase signaling (GO:0014065)	5	6.03674e-05	0.0123222	HTR2B;GATA3;IGF1;PIK3C2A;ZFP36L1
regulation of epithelial cell proliferation (GO:0050678)	7	7.40212e-05	0.0134904	TGFBR3;TGFB2;LAMB1;IGF1;SRSF6;ZFP36L1;BMP5
negative regulation of programmed cell death (GO:0043069)	17	8.42593e-05	0.0138702	BNIP3L;TNFAIP8;FLT1;RIPK2;AMIGO2;HTR2B;IGF1;YWHAZ;IFIT3;DNAJC3;GREM1;MECOM;IL7;EVI2B;NAIP;EPHA3;DDR2
negative regulation of cellular process (GO:0048523)	20	8.83917e-05	0.0140957	SEMA5A;BNIP3L;IFITM1;TGFB2;BMPR2;HTR2B;GATA3;PTPRK;PKD2;FGF2;IFIT3;BMP5;TGFBR3;DLC1;PDCD4;CYP1B1;ADNP2;CDH13;SRSF6;SKIL
pharyngeal system development (GO:0060037)	4	8.30049e-05	0.0141191	TGFB2;BMPR2;GATA3;BMP5
positive regulation of cytokine-mediated signaling pathway (GO:0001961)	5	9.70875e-05	0.0141554	ADAM17;IL7;CASP4;CASP1;HIF1A
regulation of chemokine production (GO:0032642)	4	0.000105528	0.0141713	ADAM17;IL7;SNAI2;HIF1A
positive regulation of tumor necrosis factor-mediated signaling pathway (GO:1903265)	3	9.60555e-05	0.0144168	ADAM17;CASP4;CASP1
positive regulation of ossification (GO:0045778)	6	9.32684e-05	0.0144227	IFITM1;TGFB2;BMPR2;IGF1;GPM6B;DDR2
regulation of keratinocyte proliferation (GO:0010837)	4	0.000105528	0.0145543	SNAI2;PTPRK;SRSF6;ZFP36L1
positive regulation of cell migration (GO:0030335)	12	8.29442e-05	0.0145953	ADAM17;TGFB2;FER;SEMA6A;BMPR2;FLT1;SNAI2;CDH13;LAMB1;IGF1;HIF1A;DDR2
cellular response to cytokine stimulus (GO:0071345)	18	0.000103776	0.0147103	IL1R1;IFNGR1;GATA3;PTPN12;PTGS2;HIF1A;FGF2;YWHAZ;ZFP36L1;FER;LRCH1;IL7;CASP1;RIPK1;CD58;CRK;IL18R1;IL13RA1
positive regulation of angiogenesis (GO:0045766)	8	0.000113728	0.0148809	SEMA5A;SMAD1;FLT1;ANXA3;CYP1B1;FGF2;HIF1A;SASH1
activation of protein kinase activity (GO:0032147)	12	0.000136712	0.017441	OSBPL8;TGFB2;MAP3K1;PRKAR2B;RIPK2;MAP3K8;IGF1;STK4;MAP3K13;ADCY7;FGF2;CRK
regulation of cytokine production (GO:0001817)	8	0.00015839	0.0187969	IFIH1;IL33;IFI16;TRIL;TNFSF4;HTR2B;SNAI2;GATA3
regulation of cell proliferation (GO:0042127)	24	0.000164069	0.0190282	YAP1;IFITM1;TGFB2;YES1;BMPR2;FLT1;HTR2B;GATA3;IGF1;PTPRK;PKD2;FGF2;IFIT3;ZFP36L1;BMP5;GREM1;ADAM17;FER;IL7;TNFSF4;DLC1;NAMPT;CYP1B1;CDH13
negative regulation of cell death (GO:0060548)	7	0.000156698	0.0190389	BNIP3L;MECOM;AMIGO2;HTR2B;ADNP2;SRSF6;FGF2
BMP signaling pathway (GO:0030509)	7	0.000156698	0.0195032	TGFBR3;SMAD1;TGFB2;BMPR2;PDCD4;SMAD9;BMP5
cellular response to growth factor stimulus (GO:0071363)	9	0.000174016	0.0197334	ACAP2;BMPR2;FLT1;PDE3A;SMAD9;SNAI2;IQGAP1;PTPN12;ZFP36L1
regulation of ossification (GO:0030278)	5	0.000193733	0.0210344	TGFB2;BMPR2;BMP2K;SNAI2;DDR2
cell morphogenesis (GO:0000902)	6	0.000189925	0.0210692	GREM1;TGFB2;CDH11;CDH13;FRY;STK4
cellular protein metabolic process (GO:0044267)	18	0.00021669	0.0230368	YES1;PROS1;FGG;PLOD2;LAMB1;IGF1;CP;PCSK5;LTBP1;CST3;DNAJC3;ADAM17;VCAN;RPL37A;ST8SIA4;SPARCL1;RIPK1;FBN1
regulation of angiogenesis (GO:0045765)	10	0.000234443	0.0234581	SEMA5A;TGFB2;SEMA6A;FLT1;ANXA3;CYP1B1;SULF1;FGF2;HIF1A;SASH1
transmembrane receptor protein serine/threonine kinase signaling pathway (GO:0007178)	9	0.000226988	0.0236391	TGFBR3;SMAD1;TGFB2;BMPR2;PDCD4;SMAD9;PTPRK;FERMT2;BMP5
neutrophil mediated immunity (GO:0002446)	18	0.00023358	0.0238391	GCA;TNFAIP6;ANXA3;FGL2;CYBB;ATP11B;IQGAP1;PYGL;PLD1;CST3;DNAJC3;GLIPR1;PGRMC1;ADAM17;PTPRB;DLC1;CD58;CD55
cellular response to BMP stimulus (GO:0071773)	7	0.000244914	0.0240346	TGFBR3;SMAD1;TGFB2;BMPR2;PDCD4;SMAD9;BMP5
mesenchymal cell differentiation (GO:0048762)	5	0.000279339	0.0268956	TGFBR3;TGFB2;HTR2B;SNAI2;HIF1A
regulation of transcription from RNA polymerase II promoter (GO:0006357)	38	0.000291892	0.0275838	YAP1;BMPR2;GATA3;AHR;GABPB1;PKD2;HIF1A;FGF2;CHD1;MECOM;IFI16;PLAGL1;NAMPT;RIPK1;SKIL;SS18;IL33;SMAD1;TGFB2;RIPK2;SMAD9;ETV1;IGF1;FLI1;BMP5;TGFBR3;GREM1;KLF7;PLSCR1;ZEB2;KLF6;NFE2L3;PDCD4;SNAI2;CDH13;ERG;CRK;EZH2
cell-matrix adhesion (GO:0007160)	7	0.000302013	0.0280213	SGCE;ECM2;DLC1;FGG;ITGA8;PTPRK;FERMT2
regulation of transforming growth factor beta production (GO:0071634)	3	0.000319031	0.0285617	TGFB2;PTGS2;HIF1A
regulation of phospholipase C activity (GO:1900274)	3	0.000319031	0.0290717	FLT1;FGF2;BICD1
positive regulation of vascular endothelial growth factor production (GO:0010575)	4	0.000342591	0.0301421	CYP1B1;SULF1;PTGS2;HIF1A
cellular response to epidermal growth factor stimulus (GO:0071364)	4	0.000403302	0.0348822	SNAI2;IQGAP1;PTPN12;ZFP36L1
positive regulation of cell proliferation (GO:0008284)	16	0.000411809	0.0350244	TGFB2;FLT1;HTR2B;LAMB1;IGF1;FGF2;BMP5;TGFBR3;GREM1;ADAM17;FER;IL7;TNFSF4;NAMPT;CDH13;DDR2
protein complex subunit organization (GO:0071822)	5	0.000434764	0.0352159	GREM1;TGFB2;CYP1B1;NDC80;DDR2
regulation of osteoblast differentiation (GO:0045667)	6	0.000448727	0.0352285	GREM1;IFITM1;BMPR2;SNAI2;IGF1;DDR2
phosphorylation (GO:0016310)	15	0.000458334	0.0354375	CDK17;TGFB2;MAP3K1;HTR2B;STK4;DCLK1;FER;SNRK;STK17B;BMP2K;ATM;MAP3K8;ERG;MAP3K13;XYLB
regulation of cell death (GO:0010941)	7	0.000448174	0.0357349	BNIP3L;RIPK2;DLC1;HTR2B;ADNP2;SRSF6;FGF2
positive regulation of blood vessel endothelial cell migration (GO:0043536)	5	0.000434764	0.0357839	ADAM17;PIK3C2A;PTGS2;FGF2;HIF1A
attachment of mitotic spindle microtubules to kinetochore (GO:0051315)	3	0.000434051	0.0363109	CENPE;NDC80;CENPC
positive regulation of apoptotic process (GO:0043065)	13	0.000490977	0.0373949	BNIP3L;TGFB2;TNFAIP8;PAWR;STK4;IFIT2;FAP;STK17B;DLC1;CASP1;CYP1B1;ATM;RIPK1
cellular response to transforming growth factor beta stimulus (GO:0071560)	7	0.000573581	0.0390265	TGFBR3;SMAD1;TGFB2;PDE3A;PTPRK;FERMT2;ZFP36L1
regulation of vascular endothelial cell proliferation (GO:1905562)	3	0.000572649	0.0394895	ADAM17;FLT1;FGF2
neutrophil degranulation (GO:0043312)	17	0.000550024	0.039532	GCA;TNFAIP6;ANXA3;FGL2;CYBB;ATP11B;IQGAP1;PYGL;PLD1;CST3;DNAJC3;GLIPR1;PGRMC1;PTPRB;DLC1;CD58;CD55
regulation of vascular endothelial growth factor production (GO:0010574)	4	0.000547132	0.0398859	CYP1B1;PTGS2;SULF1;HIF1A
neutrophil activation involved in immune response (GO:0002283)	17	0.000603643	0.0400051	GCA;TNFAIP6;ANXA3;FGL2;CYBB;ATP11B;IQGAP1;PYGL;PLD1;CST3;DNAJC3;GLIPR1;PGRMC1;PTPRB;DLC1;CD58;CD55
kinetochore organization (GO:0051383)	3	0.000572649	0.0400305	CENPE;NDC80;CENPC
cellular response to oxygen-containing compound (GO:1901701)	12	0.000597448	0.0401155	FER;TNFSF4;INSIG1;PDE3A;CASP1;PDCD4;ADNP2;PTPRK;AHR;PKD2;EPHA3;ZFP36L1
phosphatidylserine metabolic process (GO:0006658)	4	0.000547132	0.040464	OSBPL8;PLSCR1;PLA2G4A;SERINC5
regulation of signal transduction (GO:0009966)	11	0.000540133	0.0405338	SEMA5A;PLSCR1;FLT1;GATA3;SULF1;CRK;NAIP;EPHA3;CD55;SASH1;DDR2
vasoconstriction (GO:0042310)	3	0.000572649	0.0405865	EDNRA;HTR2B;PIK3C2A
ventricular septum development (GO:0003281)	4	0.000631219	0.0407735	TGFBR3;TGFB2;BMPR2;GATA3
positive regulation of sprouting angiogenesis (GO:1903672)	4	0.000631219	0.0412963	SMAD1;PIK3C2A;PTGS2;FGF2
positive regulation of epithelial cell migration (GO:0010634)	6	0.000653535	0.0416874	TGFB2;BMPR2;ANXA3;GATA3;HIF1A;SASH1
positive regulation of vasculature development (GO:1904018)	7	0.000725404	0.0425487	SEMA5A;FLT1;ANXA3;CYP1B1;FGF2;HIF1A;SASH1
collagen fibril organization (GO:0030199)	4	0.000724071	0.0429644	GREM1;TGFB2;CYP1B1;DDR2
cellular response to organic cyclic compound (GO:0071407)	8	0.000716779	0.0430321	INSIG1;PDE3A;CYP1B1;AHR;PKD2;TFPI;GNAI1;ZFP36L1
positive regulation of transcription, DNA-templated (GO:0045893)	30	0.000686057	0.0432216	YAP1;BMPR2;GATA3;AHR;GABPB1;PKD2;HIF1A;FGF2;NPAT;MECOM;IFI16;PLAGL1;NAMPT;RIPK1;SS18;IL33;SMAD1;RIPK2;ETV1;IGF1;FLI1;BMP5;GREM1;KLF7;PLSCR1;ZEB2;KLF6;NFE2L3;CDH13;ERG
negative regulation of viral genome replication (GO:0045071)	5	0.00071154	0.043226	IFITM1;PLSCR1;IFI16;MX1;ZC3HAV1
regulation of actin cytoskeleton organization (GO:0032956)	6	0.000702001	0.0436867	EPS8;DLC1;TWF1;CRK;EPHA3;GPM6B
regulation of bone mineralization (GO:0030500)	5	0.00071154	0.0437468	GREM1;BMPR2;BMP2K;GPM6B;DDR2
positive regulation of signal transduction (GO:0009967)	10	0.000774296	0.0449004	TGFB2;FLT1;IL7;BMP2K;GATA3;IGF1;SULF1;HIF1A;SASH1;ROBO1
positive regulation of protein kinase activity (GO:0045860)	9	0.000830141	0.047069	CENPE;TGFB2;RALB;MAP3K1;MAP3K8;IQGAP1;STK4;EZH2;DDR2
positive regulation of phospholipase C activity (GO:0010863)	4	0.00082618	0.0473707	EDNRA;FLT1;HTR2B;FGF2
Immune System Homo sapiens R-HSA-168256	55	2.12859e-10	3.25674e-07	IFITM1;PROS1;CBLB;ADAR;IFI35;KIF11;FGF2;IFIT3;IFIT2;IFIH1;CTSO;TRIM2;CASP4;CASP1;MAP3K8;TRIM22;IL1R1;IFNGR1;RIPK2;TRPC1;FGG;CYBB;GFRA1;YWHAZ;ADAM17;KIF2A;MS4A2;CRK;RAPGEF4;C1S;PDE1A;CFI;IQGAP1;PLD1;ADCY7;IFI16;PRKAR2B;RIPK1;GBP2;EIF4E;GBP1;CD55;IL33;YES1;MAP3K1;SEC24A;MX1;CENPE;CLEC2B;IL7;TNFSF4;ASB9;XAF1;SEC24D;IL18R1
Cytokine Signaling in Immune system Homo sapiens R-HSA-1280215	29	2.19931e-08	1.68247e-05	IFITM1;ADAR;IFI35;IQGAP1;FGF2;IFIT3;IFIT2;TRIM2;CASP1;MAP3K8;GBP2;EIF4E;GBP1;TRIM22;IL33;YES1;IL1R1;IFNGR1;RIPK2;FGG;MX1;GFRA1;YWHAZ;ADAM17;IL7;TNFSF4;XAF1;CRK;IL18R1
Hemostasis Homo sapiens R-HSA-109582	24	1.39969e-06	0.000713844	GUCY1A2;TGFB2;YES1;ANGPT2;DOCK9;PDE1A;PROS1;PCDH7;FGG;PLA2G4A;GATA3;IGF1;KIF11;TFPI;YWHAZ;GNAI1;CENPE;PDE10A;KIF2A;PRKAR2B;PDE3A;CD58;CRK;RAPGEF4
Interferon alpha/beta signaling Homo sapiens R-HSA-909733	8	5.43275e-06	0.00166242	IFITM1;MX1;ADAR;IFI35;GBP2;XAF1;IFIT3;IFIT2
Interferon Signaling Homo sapiens R-HSA-913531	13	5.02057e-06	0.00192037	IFITM1;IFNGR1;MX1;ADAR;IFI35;IFIT3;IFIT2;TRIM2;XAF1;GBP2;GBP1;EIF4E;TRIM22

## Sheet: M15
Y RET vs. disuse comparison: upregulated in Y RET network but downregulated in disuse network
Y RET vs. O RET comparison: upregulated only in Y RET network
Description	Count	P-value	FDR	Genes
Y RET network:
respiratory electron transport chain (GO:0022904)	17	6.04941e-15	3.08702e-11	COX8A;NDUFA9;NDUFB7;COX4I1;NDUFB3;NDUFC1;SDHC;UQCR11;COX5B;SDHB;COX5A;NDUFAB1;UQCRFS1;NDUFS2;SLC25A12;NDUFV2;NDUFV1
mitochondrial ATP synthesis coupled electron transport (GO:0042775)	16	1.99327e-14	5.08582e-11	COX8A;NDUFA9;NDUFB7;COX4I1;NDUFB3;NDUFC1;SDHC;UQCR11;TAZ;COX5B;COX5A;NDUFAB1;UQCRFS1;NDUFS2;NDUFV2;NDUFV1
mitochondrial respiratory chain complex I assembly (GO:0032981)	9	1.6021e-07	0.000136259	NDUFA9;NDUFB7;NDUFB3;NDUFAB1;NDUFS2;NDUFC1;TAZ;NDUFV2;NDUFV1
mitochondrial respiratory chain complex I biogenesis (GO:0097031)	9	1.6021e-07	0.00016351	NDUFA9;NDUFB7;NDUFB3;NDUFAB1;NDUFS2;NDUFC1;TAZ;NDUFV2;NDUFV1
NADH dehydrogenase complex assembly (GO:0010257)	9	1.6021e-07	0.000204388	NDUFA9;NDUFB7;NDUFB3;NDUFAB1;NDUFS2;NDUFC1;TAZ;NDUFV2;NDUFV1
mitochondrial electron transport, NADH to ubiquinone (GO:0006120)	8	1.44273e-07	0.000245408	NDUFA9;NDUFB7;NDUFB3;NDUFAB1;NDUFS2;NDUFC1;NDUFV2;NDUFV1
mitochondrial respiratory chain complex assembly (GO:0033108)	10	6.43237e-07	0.00046892	NDUFA9;NDUFB7;NDUFB3;NDUFAB1;NDUFS2;NDUFC1;NDUFV2;TAZ;NDUFV1;COX20
gluconeogenesis (GO:0006094)	7	1.01338e-06	0.000646412	GPI;TPI1;PGAM1;GOT2;SLC25A12;SLC25A11;FBP2
hexose biosynthetic process (GO:0019319)	7	1.66976e-06	0.000946755	GPI;TPI1;PGAM1;GOT2;SLC25A12;SLC25A11;FBP2
glucose metabolic process (GO:0006006)	8	1.99207e-06	0.00101655	GPI;TPI1;PGAM1;GAA;GOT2;SLC25A12;SLC25A11;FBP2
leucine metabolic process (GO:0006551)	3	7.73911e-05	0.0359025	MCCC2;IVD;BCAT2
Metabolism Homo sapiens R-HSA-1430728	79	7.68878e-21	1.17638e-17	B4GALT2;GPI;COX4I1;PIK3CD;RPL8;TAZ;NUBP1;GCSH;GYS1;NAGLU;SPR;GUK1;CHP1;UQCRFS1;ACAA1;MCCC2;COX8A;CBR1;TPI1;GPX1;GSTO1;PGAM1;GAA;RPS6;MED8;ACOT13;SDHC;NDUFC1;SDHB;GCAT;GCHFR;PKM;BDH1;IVD;PSME1;SMS;NDUFS2;SLC25A12;ALDH7A1;SLC25A11;ISCU;FBP2;BCAT2;NDUFB7;NDUFB3;MGST2;UQCR11;COX5B;OAZ1;COX5A;BPHL;CKMT2;DGUOK;INPP5F;GNG5;ALDH1B1;INPP5E;INPP5K;NDUFV2;NDUFV1;CTSA;NDUFA9;MBTPS1;CYB5A;AOC2;KCNB1;GSR;GOT2;…
Respiratory electron transport Homo sapiens R-HSA-611105	17	1.89069e-15	1.44638e-12	COX8A;NDUFA9;NDUFB7;COX4I1;NDUFB3;NDUFC1;SDHC;UQCR11;COX5B;SDHB;COX5A;NDUFAB1;UQCRFS1;NDUFS2;NDUFV2;NDUFV1;COX20
Respiratory electron transport, ATP synthesis by chemiosmotic coupling, and heat production by uncoupling proteins. Homo sapiens R-HSA-163200	17	7.85568e-14	4.0064e-11	COX8A;NDUFA9;NDUFB7;COX4I1;NDUFB3;SDHC;NDUFC1;UQCR11;COX5B;SDHB;COX5A;NDUFAB1;UQCRFS1;NDUFS2;NDUFV2;NDUFV1;COX20
The citric acid (TCA) cycle and respiratory electron transport Homo sapiens R-HSA-1428517	19	1.86649e-13	7.13931e-11	COX8A;NDUFA9;NDUFB7;COX4I1;IDH2;NDUFB3;SDHC;NDUFC1;UQCR11;COX5B;SDHB;COX5A;NDUFAB1;UQCRFS1;NDUFS2;ACO2;NDUFV2;NDUFV1;COX20
Glucose metabolism Homo sapiens R-HSA-70326	10	9.08095e-08	2.77877e-05	GPI;GYS1;TPI1;PKM;PGAM1;GAA;GOT2;SLC25A12;SLC25A11;FBP2
Gluconeogenesis Homo sapiens R-HSA-70263	7	1.67968e-07	4.28318e-05	GPI;TPI1;PGAM1;GOT2;SLC25A12;SLC25A11;FBP2
Complex I biogenesis Homo sapiens R-HSA-6799198	8	2.40936e-07	5.26618e-05	NDUFA9;NDUFB7;NDUFB3;NDUFAB1;NDUFS2;NDUFC1;NDUFV2;NDUFV1
Metabolism of amino acids and derivatives Homo sapiens R-HSA-71291	18	5.82149e-07	0.000111336	MCCC2;GSR;RPS6;GOT2;RPL8;FAH;OAZ1;GCAT;GCSH;CKMT2;GLUD1;GRHPR;IVD;NDUFAB1;PSME1;SMS;ALDH7A1;BCAT2
TP53 Regulates Metabolic Genes Homo sapiens R-HSA-5628897	9	1.70049e-06	0.000289084	COX8A;GPI;PRDX2;COX4I1;GSR;COX5B;COX5A;COX20;LAMTOR5
Transcriptional Regulation by TP53 Homo sapiens R-HSA-3700989	17	4.36555e-06	0.00066793	COX8A;GPI;BRD1;PCNA;MAPKAP1;COX4I1;GSR;HUS1;COX5B;COX5A;DDB2;PRDX2;CCNE1;POLR2K;LAMTOR5;RAD9A;COX20
Metabolism of carbohydrates Homo sapiens R-HSA-71387	13	0.00010622	0.013543	B4GALT2;GPI;TPI1;PGAM1;GAA;GOT2;GYS1;PKM;NAGLU;CHP1;SLC25A12;SLC25A11;FBP2
Citric acid cycle (TCA cycle) Homo sapiens R-HSA-71403	4	9.98377e-05	0.0138865	IDH2;SDHC;ACO2;SDHB
Disuse network:
respiratory electron transport chain (GO:0022904)	34	4.83431e-34	2.46695e-30	COX7B;NDUFB8;NDUFB7;NDUFB6;UQCRB;COX4I1;NDUFB3;ETFDH;NDUFB1;ETFA;UQCR11;ETFB;COX5B;COX7C;COX5A;UQCRFS1;CYC1;NDUFV2;NDUFV1;COX8A;NDUFA7;NDUFA6;NDUFA5;NDUFA2;NDUFA1;SDHD;SDHB;NDUFS7;NDUFAB1;NDUFS3;UQCRC1;CYCS;NDUFS1;SLC25A12
mitochondrial ATP synthesis coupled electron transport (GO:0042775)	30	8.84532e-30	2.25688e-26	COX7B;NDUFB8;NDUFB7;NDUFB6;UQCRB;COX4I1;NDUFB3;NDUFB1;UQCR11;COX5B;COX7C;COX5A;UQCRFS1;CYC1;NDUFV2;NDUFV1;COX8A;NDUFA7;NDUFA6;NDUFA5;NDUFA2;NDUFA1;SDHD;COQ7;NDUFS7;NDUFAB1;NDUFS3;UQCRC1;CYCS;NDUFS1
fatty acid beta-oxidation (GO:0006635)	17	4.43953e-17	7.55164e-14	ACAA2;ETFDH;HSD17B4;ETFA;PEX2;ETFB;MCAT;ACAT1;HADHB;HADHA;AUH;SCP2;ACOX2;NDUFAB1;ACADM;HADH;DECR1
mitochondrial electron transport, NADH to ubiquinone (GO:0006120)	16	2.47702e-16	3.16006e-13	NDUFB8;NDUFA7;NDUFB7;NDUFA6;NDUFB6;NDUFA5;NDUFB3;NDUFA2;NDUFA1;NDUFB1;NDUFS7;NDUFAB1;NDUFS3;NDUFS1;NDUFV2;NDUFV1
mitochondrial respiratory chain complex I assembly (GO:0032981)	17	4.82643e-15	3.51847e-12	NDUFB8;NDUFA7;NDUFB7;COA1;NDUFA6;NDUFB6;NDUFA5;NDUFB3;NDUFA2;NDUFA1;NDUFB1;NDUFS7;NDUFAB1;NDUFS3;NDUFS1;NDUFV2;NDUFV1
mitochondrial respiratory chain complex I biogenesis (GO:0097031)	17	4.82643e-15	4.10488e-12	NDUFB8;NDUFA7;NDUFB7;COA1;NDUFA6;NDUFB6;NDUFA5;NDUFB3;NDUFA2;NDUFA1;NDUFB1;NDUFS7;NDUFAB1;NDUFS3;NDUFS1;NDUFV2;NDUFV1
NADH dehydrogenase complex assembly (GO:0010257)	17	4.82643e-15	4.92585e-12	NDUFB8;NDUFA7;NDUFB7;COA1;NDUFA6;NDUFB6;NDUFA5;NDUFB3;NDUFA2;NDUFA1;NDUFB1;NDUFS7;NDUFAB1;NDUFS3;NDUFS1;NDUFV2;NDUFV1
mitochondrial respiratory chain complex assembly (GO:0033108)	19	5.01918e-14	3.20161e-11	NDUFB8;NDUFA7;COA1;NDUFB7;NDUFA6;UQCRB;NDUFB6;NDUFA5;COX17;NDUFB3;NDUFA2;NDUFA1;NDUFB1;NDUFS7;NDUFAB1;NDUFS3;NDUFS1;NDUFV2;NDUFV1
fatty acid oxidation (GO:0019395)	12	1.9501e-10	1.1057e-07	HADHB;HADHA;ACAA2;AUH;NDUFAB1;HSD17B4;PEX2;ACADM;HADH;MCAT;ACAT1;DECR1
fatty acid catabolic process (GO:0009062)	13	3.94134e-10	2.01126e-07	ACAA2;HSD17B4;PEX2;MCAT;ACAT1;HADHB;HADHA;AUH;PCCB;NDUFAB1;ACADM;HADH;DECR1
cardiac muscle contraction (GO:0060048)	10	1.3608e-09	6.31286e-07	CSRP3;TNNC1;MYL3;TNNI1;CASQ2;TCAP;TNNI3;ATP1B1;SCN2B;MYH7
heart contraction (GO:0060047)	10	1.15302e-08	4.90323e-06	CSRP3;TNNC1;MYL3;TNNI1;CASQ2;TCAP;TNNI3;ATP1B1;SCN2B;MYH7
cellular respiration (GO:0045333)	11	1.33565e-08	5.24294e-06	NDUFS7;UQCRB;NDUFS3;UQCRC1;ETFDH;CYCS;ETFA;NDUFS1;ETFB;NDUFV2;SDHB
pyruvate metabolic process (GO:0006090)	10	1.82843e-08	6.66461e-06	PFKFB1;PDHX;SLC16A1;TPI1;PDHA1;PDHB;DLAT;BPGM;DLD;HK2
mitochondrion organization (GO:0007005)	17	4.01655e-08	1.36643e-05	TOMM70;NDUFB8;PHB;TRAK1;HK2;SUPV3L1;OPA1;TMEM11;PPIF;TIMM17A;TFAM;CYCS;TSPO;NDUFS1;DNM1L;SLC25A4;FXN
mitochondrial electron transport, cytochrome c to oxygen (GO:0006123)	7	1.05346e-07	3.35988e-05	COX8A;COX7B;COX4I1;CYCS;COX5B;COX5A;COX7C
mitochondrial electron transport, ubiquinol to cytochrome c (GO:0006122)	6	1.54611e-07	4.64106e-05	UQCRB;UQCRC1;UQCRFS1;CYCS;UQCR11;CYC1
striated muscle contraction (GO:0006941)	10	3.10322e-07	8.79764e-05	CSRP3;TNNC1;MYL3;CASQ2;TNNI1;TCAP;TNNI3;ATP1B1;MYH7;SCN2B
regulation of ATPase activity (GO:0043462)	8	9.90828e-07	0.000266115	PLN;SLN;TNNC1;MYL3;RGN;PPIF;TNNI3;ATP1B1
gluconeogenesis (GO:0006094)	8	1.20987e-06	0.000308697	PFKFB1;GPI;TPI1;GOT1;MDH1;GOT2;BPGM;SLC25A12
hexose biosynthetic process (GO:0019319)	8	2.13047e-06	0.000517704	PFKFB1;GPI;TPI1;GOT1;MDH1;GOT2;BPGM;SLC25A12
regulation of acetyl-CoA biosynthetic process from pyruvate (GO:0010510)	5	3.39188e-06	0.000752556	PDHX;PDHA1;PDHB;DLAT;DLD
regulation of acyl-CoA biosynthetic process (GO:0050812)	5	3.39188e-06	0.000786763	PDHX;PDHA1;PDHB;DLAT;DLD
glucose metabolic process (GO:0006006)	9	4.58796e-06	0.000975514	GPI;PFKFB1;TPI1;GOT1;MDH1;GOT2;LRP5;BPGM;SLC25A12
fatty acid beta-oxidation using acyl-CoA dehydrogenase (GO:0033539)	5	7.65892e-06	0.00156334	ACOX2;ETFDH;ETFA;ETFB;ACADM
actin-myosin filament sliding (GO:0033275)	7	8.54637e-06	0.00161526	ACTN2;TNNC1;MYL3;TNNI1;TCAP;TNNI3;MYH7
muscle filament sliding (GO:0030049)	7	8.54637e-06	0.00167739	ACTN2;TNNC1;MYL3;TNNI1;TCAP;TNNI3;MYH7
mitochondrial translation (GO:0032543)	11	9.2383e-06	0.00168368	LARS2;MRPL3;NDUFA7;MRPS11;MRPS12;MRPS31;MRPL58;MRPL12;MTRF1L;TUFM;MRPL33
mitochondrial transport (GO:0006839)	12	1.63177e-05	0.00287135	MRS2;TOMM70;SLC25A3;NDUFB8;MTX2;PPIF;TIMM17A;TSPO;CYC1;SLC25A12;COX5B;SLC25A4
skeletal muscle contraction (GO:0003009)	5	2.08037e-05	0.0035387	TNNC1;TNNI1;TCAP;TNNI3;MYH7
steroid biosynthetic process (GO:0006694)	9	2.63882e-05	0.00434384	SCP2;ACOX2;FDX1;PMVK;HSD3B1;TSPO;HSD17B4;HMGCR;DHCR7
nicotinamide nucleotide metabolic process (GO:0046496)	7	2.727e-05	0.00434871	PFKFB1;PDHX;TPI1;PDHB;BPGM;DLD;HK2
regulation of cardiac muscle contraction by calcium ion signaling (GO:0010882)	5	4.70413e-05	0.00727429	CASQ2;ATP2A2;ANK2;TNNI3;ATP1B1
monocarboxylic acid metabolic process (GO:0032787)	10	5.82797e-05	0.0087471	PDHX;PDHA1;SLC16A1;GOT2;PCCB;DLAT;PDHB;CYP4F11;PPARA;DLD
peroxisome organization (GO:0007031)	5	7.5285e-05	0.0106716	PEX3;PEX11A;PEX2;PEX12;DNM1L
protein tetramerization (GO:0051262)	9	7.47661e-05	0.0109009	HMGCL;CD79A;KCNC1;ACTN2;CAT;ACOT13;HMGCR;DNM1L;DECR1
dicarboxylic acid catabolic process (GO:0043649)	4	9.48614e-05	0.0130832	GLUD2;GOT1;GOT2;ASPA
acetyl-CoA biosynthetic process (GO:0006085)	3	0.000148489	0.0194292	PDHA1;PDHB;ACAT1
spliceosomal complex assembly (GO:0000245)	6	0.00014714	0.0197594	SNRPD2;SNRPD1;SNRPG;TXNL4A;LSM4;SRPK1
glycolipid biosynthetic process (GO:0009247)	6	0.00016882	0.0215372	DPM1;SCCPDH;PGAP2;NDUFAB1;ST8SIA5;PIGF
carboxylic acid biosynthetic process (GO:0046394)	6	0.000219714	0.0273464	UGP2;GOT1;HYAL1;GOT2;RGN;ASPA
mitochondrial gene expression (GO:0140053)	6	0.000249321	0.0302925	LARS2;NDUFA7;MRPS11;MRPS12;TFAM;MRPL12
mitochondrial translational elongation (GO:0070125)	8	0.000334555	0.0397031	MRPL3;MRPS11;MRPS12;MRPS31;MRPL58;MRPL12;MRPL33;TUFM
regulation of cardiac conduction (GO:1903779)	7	0.000359526	0.0416969	PLN;CASQ2;ATP2B4;ATP2A2;ANK2;TNNI3;ATP1B1
ketone body biosynthetic process (GO:0046951)	3	0.000403616	0.0420337	HMGCL;BDH1;ACAT1
muscle contraction (GO:0006936)	10	0.000415486	0.0424045	CKMT2;ACTN2;TNNC1;MYL3;CASQ2;TNNI1;TCAP;TNNI3;SORBS1;MYH7
protein lipoylation (GO:0009249)	3	0.000403616	0.0429094	GCSH;NDUFAB1;LIAS
mitochondrial translational termination (GO:0070126)	8	0.000390713	0.0433437	MRPL3;MRPS11;MRPS12;MRPS31;MRPL58;MRPL12;MTRF1L;MRPL33
organic hydroxy compound biosynthetic process (GO:1901617)	6	0.000400433	0.0434767	SCP2;ACOX2;PMVK;HSD17B4;HMGCR;DHCR7
purine ribonucleoside triphosphate metabolic process (GO:0009205)	5	0.000389052	0.0441185	OPA1;NDUFS1;ATP1B1;RHOQ;MYH7
aspartate family amino acid catabolic process (GO:0009068)	4	0.000467931	0.0468206	GOT1;GOT2;DLD;ASPA
The citric acid (TCA) cycle and respiratory electron transport Homo sapiens R-HSA-1428517	47	6.5431e-43	1.0011e-39	COX7B;NDUFB8;FH;NDUFB7;UQCRB;NDUFB6;COX4I1;NDUFB3;ETFDH;NDUFB1;ETFA;UQCR11;ETFB;PDHB;COX5B;COX7C;COX5A;NNT;MPC2;IDH3B;UQCRFS1;CYC1;DLAT;NDUFV2;NDUFV1;IDH3A;COX8A;PDHX;NDUFA7;PDHA1;SLC16A1;NDUFA6;NDUFA5;NDUFA2;NDUFA1;SDHD;SDHB;LRPPRC;SUCLA2;NDUFS7;NDUFAB1;UQCRC1;NDUFS3;CYCS;NDUFS1;ACO2;DLD
Respiratory electron transport Homo sapiens R-HSA-611105	34	3.30791e-35	2.53055e-32	COX7B;NDUFB8;NDUFB7;NDUFB6;UQCRB;COX4I1;NDUFB3;ETFDH;NDUFB1;ETFA;UQCR11;ETFB;COX5B;COX7C;COX5A;UQCRFS1;CYC1;NDUFV2;NDUFV1;COX8A;NDUFA7;NDUFA6;NDUFA5;NDUFA2;NDUFA1;SDHD;SDHB;LRPPRC;NDUFS7;NDUFAB1;NDUFS3;UQCRC1;CYCS;NDUFS1
Metabolism Homo sapiens R-HSA-1430728	124	2.68205e-34	1.36784e-31	RPL30;GDE1;RPL9;GCSH;SCP2;MPC2;NAMPT;HADH;PDHX;ACOT13;SDHD;SDHB;MED7;FDX1;UQCRC1;RPL27;PFKFB1;UQCRB;MAOB;MGST3;PEX11A;MTTP;MGST2;LIAS;MTMR6;ACAT1;RAP1A;PMVK;ST3GAL6;CYC1;NDUFV2;NDUFV1;DECR1;PDHA1;GOT1;IDH1;GOT2;CYP4F11;COQ7;AIMP1;GLUD2;RPS27;CYCS;ACO2;DHCR7;GPI;COX7B;ACY1;COX4I1;AMD1;ADK;GPT;ETFA;ETFB;COX7C;HK2;GYS1;IMPA1;AUH;NNT;HYAL1;RFK;IDH3B;UQCRFS1;ACADM;CD36;DLAT;IDH3A;COX8A;LYPLA1;TPI1;BPG…
Respiratory electron transport, ATP synthesis by chemiosmotic coupling, and heat production by uncoupling proteins. Homo sapiens R-HSA-163200	34	1.6477e-31	6.30247e-29	COX7B;NDUFB8;NDUFB7;UQCRB;NDUFB6;COX4I1;NDUFB3;ETFDH;NDUFB1;ETFA;UQCR11;ETFB;COX5B;COX7C;COX5A;UQCRFS1;CYC1;NDUFV2;NDUFV1;COX8A;NDUFA7;NDUFA6;NDUFA5;NDUFA2;NDUFA1;SDHD;SDHB;LRPPRC;NDUFS7;NDUFAB1;UQCRC1;NDUFS3;CYCS;NDUFS1
[truncated: 35 more rows]

## Sheet: M16
Y RET vs. disuse comparison: upregulated only in disuse network
[truncated: 161 more rows]

## Sheet: M17
Y RET vs. disuse comparison: upregulated only in disuse network
[truncated: 17 more rows]

[truncated: 10 more sheets: M18, M19, M20, M23, M24, M26, M27, M28, M32, M33]
