# Supplementary material for: Transcriptomic meta‐analysis of disuse muscle atrophy vs. resistance exercise‐induced hypertrophy in young and older humans
Source: J Cachexia Sarcopenia Muscle. 2021 May 5;12(3):629–45. doi: 10.1002/jcsm.12706 (PMC8200445; doi:10.1002/jcsm.12706)
Supplement: Supplementary file 5 — Table S5. Supporting information [file JCSM-12-629-s002.xlsx]

## Sheet: RET vs disuse
	Up Y RET only modules										Down Y RET only modules		Up disuse only modules										Down disuse only modules												Up RET and disuse modules				Up RET and down disuse modules				Down RET and up disuse modules
																																			Overlapping hub				Overlapping hub				Overlapping hub
	Hub in RRHO list of uniquely upregulated genes for RET vs. (disuse)										Hub in RRHO list of uniquely downregulated genes for RET vs. (disuse)		Hub in RRHO list of uniquely upregulated genes for disuse vs. (RET)										Hub in RRHO list of uniquely downregulated genes for disuse vs. (RET)												Overlapping hub in RRHO list of commonly upregulated genes RET vs. disuse				Overlapping hub in RRHO list of up RET but down disuse genes				Overlapping hub in RRHO list of down RET but up disuse genes
	M14.Y		M19.Y		M20.Y		M24.Y		M28.Y		M13.Y		M8.D		M9.D		M16.D		M17.D		M23.D		M6.D		M12.D		M26.D		M27.D		M32.D		M33.D		M4.Y		M4.D		M15.Y		M15.D		M18.Y		M18.D
	SH3BGRL		PTBP1		RNF24		TMEM184B		CD48		EIF2B4		ATP6V0D1		TSPYL2		LUC7L3		SPAG9		CHRNA1		COX6B1		KLHDC3		LDHB		ICMT		MRPS18B		PKN1		CLIC1		EEF1A1		SLC25A11		ATP5MC3		SCAF11		TTC37
	PKD2		ACVRL1		PRKCD		CTTN		RAC2		ZNHIT3		VCP		GPD2		PAN2		SKP1		GADD45A		NDUFA9		MN1		HSPB6		KCNB1		COQ9		ADCY9		TMSB10		HTRA1		MRPL12		MDH1		HNRNPDL		NUP58
	GUCY1A1		CD81		CACNB3		COL14A1		CCL5		HINFP		MAPT		NAP1L1		SRSF11		CALM1		PSAP		NDUFB5		SNTA1		ACOT11		SMPDL3B		MTIF2		SRM		ARPC1B		C1R		WDR77		CYC1		AGGF1		ATP2B1
	ADD3		CAVIN1		CD83		TBX2		FYB1		ACTR1A		MAP4		UBFD1		DDX17		SCARB2		YPEL1		NDUFC1		ATP5F1D		RIPOR2		SMYD5		COX6C		BTBD2		ANXA1		CLIC1		ACAA1		GOT1		FXR1		NPEPPS
	PROS1		CX3CL1		ITGAX		CALR		CORO1A		FBL		PADI2		PIAS1		RBM39		PRKCI		CCNG2		ADSL		RPL3L		ACSL1		MYL12A		POLR2I		IQSEC1		WIPF1		TIMP2		ENDOG		CKMT2		USO1		RNF13
	ECM2		PLOD3		DYRK3		RAP2B		CD53		COPS3		SMARCA4		CCDC6		EIF3A		PPM1A		IRF7		GRHPR		PGAM2		ALDH6A1		METTL1		VDAC2		NCLN		THY1		C1S		COX4I1		ATP5MC1		U2SURP		ZFR
	SWAP70		STX4		LST1		LGMN		IL7R		NUDC		USP5		RORA		REV3L		DMD		BLCAP		EIF1		PPP1R1A		GSTO1		MAGEA1		HSDL2		ESRRA		RAB31		NOTCH2		ICAM3		SLC25A4		KRR1		OSER1
	BMP5		LZTR1		UBE2C		MRC2		CD2		BLVRA		DDB1		MSTN		PNN		ZBTB20		CYLD		WWP1		ENO3		PROX1		CSTB		UQCRC2		WDTC1		IGFBP7		MYOF		GATD3A		UQCRFS1		CUL3		NR3C2
	CALD1		XPO6		CSF3R		VSIG4		GPSM3		CHMP2A		ADRM1		MET		UPF3A		RANBP2		CHRND		HOXA10		CCDC69		CKB		NRG2		MFN2		FOXK2		COL4A2		TMSB10		STX10		NDUFS3		EIF3A		VAMP3
	YES1		GMDS		ALOX15B		PDE2A		PTPN6		PRPS1		CKAP5		ACVR1		SLK		DLG5		PRKAR1A		YIPF6		DTNA		ACADVL		PAEP		AKAP1		NF2		TIMP1		TIMP1		TUFM		ATP5F1B		SERBP1		MIOS
	HDGFL3		RAB35		PRDM1		CYB561		GZMA		PFDN5		EIF2B4		JUN		DMTF1		CBFB		FADS3		OR1E1		COX6A2		MIPEP		FAM216A		SDHC		AGPAT1		LAMA4		MGP		NDUFA9		UQCRC1		RIF1		TMF1
	MAP3K1		RING1		RAB32		FKBP1B		KLRB1		RPL35		VARS1		TSPAN8		SSB		SYNCRIP		DMPK		TPPP		AQP4		BCAR3		CST1		ISCA1		MLLT1		COL4A1		ANXA1		GPX1		NDUFAB1		EIF5		MBNL1
	HIF1A		ADGRE5		BTK		SEPTIN4		CD52		RPL29		TBC1D22A				RBBP7		PCM1		CELF2		HDDC2		PDK2		LPL		RHBDL1		MYL1		PPP2R5D		COL1A2		COL1A2		LAGE3		ATP5PF		PRKAA2		ZNF330
	IFI16		TNFRSF1B		DGKA		MYL12B		IKZF1		ADSL		RANGAP1				SNAP23		MAPK1		GPX4		NOL3		FBP2		GNG5		SMS		SORD		DNM2		LY96		SPARC		C1QBP		GOT2		UBE3A		RLF
	SPARCL1		TICAM1		CD84		CDIPT		IL2RG		RAF1		SNX17				SRSF5				ANKRD1		RPL22		EML1		HSPD1				TSFM		ARAF		S100A10		CD44		BPHL		COX5B		CEBPZ		ATRX
	TRPC1		TSPAN4		MOK		TNFRSF1A		CYTIP		CAPN1		GPAA1				HNRNPR				EZR		NME4		PHKA1		TST				TXN2		CLUH		COL6A3		SDC2		CNPPD1		SLC16A1		WBP4		PPP1R12B
	EDNRA		SLC25A44		WAS		EFS		FCN1		ARIH2		PSMD2				CIRBP				MRAS		SLC22A6		IDH2		GCDH				MMACHC		FAM189B		ARPC5		IFI16		NDUFS2		ENDOG		PUM1		JMJD1C
	TWF1		STARD8		CD4		RUSC1		GNLY		GLE1		PRPF6				PRPF4B				KIFAP3		GGCT		NOS1		MYOZ2				HOXB2		PLEC		PECAM1		PPIB		SSNA1		NDUFV2		CNOT4		ZMYND11
	EPS8		RRAS		NECTIN2		NID1				PSMA7		TEAD4				BTAF1				CREG1		THAP11		PKM		INPP5J				NDUFS2		CDK16		MSN		CNN3		IDH2		DLAT		ECPAS
	CASP4		NPR1		CRABP2						HNRNPF		EIF4H				NKTR				CDC42EP3		IRS1		SLC38A3		ATP5F1C				RASGRP3		NOTCH3		PARVA		VIM		TAZ		SUCLA2		STAG2
	PTBP3		KDELR1		LILRB1						CMTR1		PSMC4				NR2C1				LMO7		APOBEC2		SLC25A11		PFKFB2				PKIA		BAG6		CD93		SNX7		GUK1		COX8A		LSM14A
	CFI		ADM		MMP19						DHX16		UBA1				PPIG				CD63		SLC7A2		ARHGEF6						RPS6KA2		GBF1		CDH5		EPB41L3		DCAF11		CYCS		MTF2
	CAV2		LAMA5		LY86						DCAF8		HNRNPAB				TAX1BP1				LIMK2		ESD		EPS15						ECH1		DGAT1		TAGLN2		FBN1		MIPEP		COX7B		ZMYND11
	SASH1		TXLNA								PSMC3		P4HB				ZNF84				CCN1		KRT12		GAMT						PPID		OGDH		S100A11		PLTP		SND1		VEGFA		VEZF1
	CTSO		CDC42EP4								AKAP8		MADD				RBM5				OSBPL8		IMPA2		CTDNEP1						GRPEL1		EEF1A2		COL5A2		RAB31		GOT2		COX7C		ZBTB20
	PTPN12		DDX39A								MAMLD1		MGRN1				TOP2B				PRUNE2		GATB		MLEC						DESI2		TLN1		COL1A1		TMSB4X		RGL2		PDHA1		KIAA0232
	COBLL1										RNASEH1		BABAM2				TRA2B				PRDX1		UBB		PTPN3						SNX3		BCL7B		VIM		COL3A1		COQ9		PPIF		SREK1
	MECOM										EXOSC2		KCNN3				WSB1				ANGPTL2		RNF139		DNAJB5						ABTB2		HDAC5		TMSB4X		ANXA5		GRHPR		EIF3K		PJA2
	LAMB1										PSMB1		ABCF2				FUBP1				PLCE1		RUSC1		TLE5						PFKFB4		POLR3D		CLIC4		DDAH2		WDR45		NDUFA6		PTPN11
	BAZ1A										PSMB3		WWP2				FNBP4				TEP1		CIAPIN1		INPP5A						BIN1		FURIN		COL3A1		COL6A3		ATOX1		ETFDH
	FAM172A										PSMC5		CNPPD1				PPP1R12A				KDM7A		UBL3		GMPR						KYAT1		RGL2		CAP1		EMP3		TMEM251		SLC25A12
	MAN1A1										MAPK14		PLA2G4C				ANKRD12				ARPP19				DIP2C						TFDP1		KMT2D		CAV1		FYN		HCCS		IMMT
	VCAN										TMOD1		SNRPA				C2CD5				FST				PTP4A3						HSPA4L		PCBP4		PXDN		COL5A2		MRPS18B		COX4I1
	SEC24D										CZIB						PSMC6				MYC				MYOM1						MCRS1		CACNA1S		HTRA1		S100A11		NDUFV2		COX7A2
	ZC3HAV1										CCT4						CREBZF				PFKP				ALDOA						SAMD14		SLC25A44		LAMC1		COL6A2		MGAT1		NDUFS1
	NAB1										PWP1						USP1				GPX3				RRAGD						SLC4A4		HDLBP		PPIB		CFH		GCSH		MPC2
	FLI1										NUP205						PDLIM3				TGFB3				PYGM						RAD17		ASCC2		TYROBP		EMP1		RABAC1		DECR1
	SERPINI1										COQ7						CCDC28A				SLC7A6				ATF4						ORC4		RAD23A		APLNR		EFEMP1		CTSA		ATP5MPL
	ZC2HC1A										ZNRD2						BCAS2				PRNP				PPP1CC						SLC37A4		FOXJ2		THBS4		SRPX		LAMTOR5		ATP5MG
	MARCKS										NSFL1C						HMGB1				S100A13				GPD1L						PYY		DNAJC11		ASAP2		SERPING1		NDUFC1		VDAC3
	DDR2										RPL36AL						COL4A3				TGFB2				MAPKAPK2						INSIG2		MTOR		CD34		ANXA2				COX5A
	FZD6										AIMP2						PPWD1				CLOCK				PRKCQ						SMIM8		SPATA2		EMP1		SNAI2				MRPL12
	SGCE										FAM50A						SRRM1				CAPNS1				LMO1						LDB3		TMEM8B		PDGFRB		ARPC1B				NDUFA1
																	SACM1L				MAGED2				FRAT2						GLRB		IPO13		MARCKSL1		TYROBP				NDUFB3
																	OGT				CRELD1				GYPC						VGF		R3HDM2		PLS3		MRC1				COX7A1
																	KIAA0753				GBP2				CS						ASF1A		CRKL		LYN		FAT1				TIMM8A
																	ARFGEF1				MLF2				SH2B2						SKP2		ZBTB18		FAT1		DCLK1				TCAP
																	TAF12				DHRS7				OXA1L						MAP2K4		MAP2K7		CCND1		COL1A1				UQCRB
																	SAT1				MYBPH				TLE2						STAU2		ZNF423		COL18A1		VCAN				WIPI1
																	KHDC4				NINJ1				ART3						SLC25A46		TOMM40		PNP		RGL1				SDHB
																	STX16				HSPB3				HCCS						UQCRQ		RPRD2		GMFG		CCN5				PPP2R3A
																	CBX3				MPP6				AFG3L2						SUPT20H		MKNK2		GNG11		DAB2				MRPS12
																	CCDC130				ARHGAP12				EBAG9						ESR1		PCYT2		RGL1		FBLN5				ATP5PB
																	PARP2				LGMN				COX10						VSNL1		ZCCHC14		FSCN1		LUM				MTX2
																	PSMB4				ABHD2				PAQR4								TEX261		STK10		CD14				NDUFB6
																	ALG8				ALDH1B1				SLC29A1								UBE2M		BGN		PYGL				HADH
																	TOP1				RAB11FIP3				EIF4EBP1								EIF2AK1		TUSC3		S100A4				MYL3
																	ABHD3				TNFAIP3				RBM38								GTF3C1		CTSK		CALD1				ETFB
																	BAZ1A				SLPI				SYNGR1								AKT1		MYOF		YWHAQ				PPM1B
																	USP32P2				LETMD1				FABP3								RNF10		MXRA5		CSF1R				LYPLA1
																	CLK1				MTSS1				CCNG1								SREBF2		SERPINH1		DDR2
																	HMOX1				SLC5A1				KCNS3								RNF126		DPYSL2		MARCKS
																	ITPRID2				MYL12B				PNPLA4								TSC22D4		NID2		AHR
																					KIF13B				PDE4A								SGTA		MYH10		SULF1
																					SERINC3				NREP								ACADS		TGFB1I1		KLF6
																					GLG1				DOK5								MPRIP		EEF1A1		NPC2
																					STK38L				UAP1								VPS13D		TIMP2		SH3BGRL
																					SMAD9				SAMD4A								DNAJA3		SH2B3		CASP4
																					AGFG1				ECI1								DYRK1B		LAPTM5		LOXL1
																					MYOG				EPM2A								USP10		CRIP1		CTSK
																					SOD1				GNA11								DLGAP4		ARF3		THY1
																					PPIA				TSC1								RAB11B		SPARC		RPL3
																					AMPD3				TLN2								TM9SF4		LASP1		PARVA
																					STK17A				CAV3								TGM2		ITPR1		MVP
																					UBE2E3				ZNF76								HMGA1		ARHGDIB		DBN1
																					TCTA				TFRC								CTBP1		DAB2		AIF1
																					CTTN				RXRG								TMEM109		F2R		HLA-DRA
																					HABP4				NEURL1								RANBP3		CYFIP1		CAV1
																									PPP3CB								NFIX				COL15A1
																									DBI								ATP6V0C				GSN
																									PHKG1												VSIG4
																									OPTN												SCRN1
																									ADCY2												C1QB
																									RXRA												CHRDL1
																									UCKL1												MPZL1
																									ALAS1												SFRP4
																									NPAS2												YWHAZ
																									ANXA11												PROS1
																									ST3GAL1												SPTAN1
																									MIA2												COL4A2
																									CAMK2A												CPQ
																																					CD99
																																					HLA-DMA
																																					LOX
																																					PTPRF
																																					MXRA8
																																					CAP1
																																					FBLN1
																																					ADIRF
																																					PLS3
																																					IGFBP4
																																					TGFBR2
																																					VCAM1
																																					PTPRA
																																					S100A10
																																					THBS1
																																					ADD3
																																					MFAP4
																																					HNMT
																																					PCOLCE
																																					SGCE
																																					TPM4
																																					CILP
																																					ZFP36L2
																																					FSTL1
																																					SPARCL1
																																					PECAM1
																																					ENPP2
																																					IL33
																																					COL14A1
																																					FTL
																																					ECM2
																																					LCP1
																																					NT5E
																																					IFITM2
																																					PLK2
																																					CD81
																																					ISLR
																																					BCAT1
																																					PDGFRL
																																					IGFBP7
																																					IGFBP3
																																					PLAUR
																																					CTSS
																																					FAP
																																					SPON1
																																					HLA-DMB
																																					AHNAK2
																																					LGALS3

## Sheet: Young vs older RET
	Up Y RET only modules														Down Y RET only modules		Down Y RET and O RET modules
																	Overlapping hub
	Hub in RRHO list of uniquely upregulated genes for Y RET vs. (O RET)														Hub in RRHO list of uniquely downregulated genes for Y RET (vs. O RET)		Overlapping hub in RRHO list of commonly downregulated genes Y vs. O RET
	M4.Y		M14.Y		M15.Y		M19.Y		M20.Y		M24.Y		M28.Y		M18.Y		M13.Y		M13.O
	CLIC1		SH3BGRL		SLC25A11		PTBP1		RNF24		TMEM184B		CD48		SCAF11		EIF2B4		ARF4
	TMSB10		PKD2		MRPL12		ACVRL1		PRKCD		CTTN		RAC2		HNRNPDL		ZNHIT3		MED6
	ARPC1B		GUCY1A1		WDR77		CD81		CACNB3		COL14A1		CCL5		AGGF1		HINFP		ATP6V1B2
	ANXA1		ADD3		ACAA1		CAVIN1		CD83		TBX2		FYB1		FXR1		ACTR1A		CSE1L
	WIPF1		PROS1		ENDOG		CX3CL1		ITGAX		CALR		CORO1A		USO1		FBL		PAICS
	THY1		ECM2		COX4I1		PLOD3		DYRK3		RAP2B		CD53		U2SURP		COPS3		PSMC6
	RAB31		SWAP70		ICAM3		STX4		LST1		LGMN		IL7R		KRR1		NUDC		PSMA2
	IGFBP7		BMP5		GATD3A		LZTR1		UBE2C		MRC2		CD2		CUL3		BLVRA		PEX13
	COL4A2		CALD1		STX10		XPO6		CSF3R		VSIG4		GPSM3		EIF3A		CHMP2A		CCT5
	TIMP1		YES1		TUFM		GMDS		ALOX15B		PDE2A		PTPN6		SERBP1		PRPS1		UBA2
	LAMA4		HDGFL3		NDUFA9		RAB35		PRDM1		CYB561		GZMA		RIF1		PFDN5		RHEB
	COL4A1		MAP3K1		GPX1		RING1		RAB32		FKBP1B		KLRB1		EIF5		RPL35		CUL1
	COL1A2		HIF1A		LAGE3		ADGRE5		BTK		SEPTIN4		CD52		PRKAA2		RPL29		ILF2
	LY96		IFI16		C1QBP		TNFRSF1B		DGKA		MYL12B		IKZF1		UBE3A		ADSL		ACTL6A
	S100A10		SPARCL1		BPHL		TICAM1		CD84		CDIPT		IL2RG		CEBPZ		RAF1		POLR2B
	COL6A3		TRPC1		CNPPD1		TSPAN4		MOK		TNFRSF1A		CYTIP		WBP4		CAPN1		NUP98
	ARPC5		EDNRA		NDUFS2		SLC25A44		WAS		EFS		FCN1		PUM1		ARIH2		RSL1D1
	PECAM1		TWF1		SSNA1		STARD8		CD4		RUSC1		GNLY		CNOT4		GLE1		NUP155
	MSN		EPS8		IDH2		RRAS		NECTIN2		NID1				ECPAS		PSMA7		CCT2
	PARVA		CASP4		TAZ		NPR1		CRABP2						STAG2		HNRNPF		ARPP19
	CD93		PTBP3		GUK1		KDELR1		LILRB1						LSM14A		CMTR1		HNRNPC
	CDH5		CFI		DCAF11		ADM		MMP19						MTF2		DHX16		TSN
	TAGLN2		CAV2		MIPEP		LAMA5		LY86						ZMYND11		DCAF8		RABGGTB
	S100A11		SASH1		SND1		TXLNA								VEZF1		PSMC3		SELENOF
	COL5A2		CTSO		GOT2		CDC42EP4								ZBTB20		AKAP8		TM9SF2
	COL1A1		PTPN12		RGL2		DDX39A								KIAA0232		MAMLD1		ARL1
	VIM		COBLL1		COQ9										SREK1		RNASEH1		PRKRA
	TMSB4X		MECOM		GRHPR										PJA2		EXOSC2		PSMB1
	CLIC4		LAMB1		WDR45										PTPN11		PSMB1		CREM
	COL3A1		BAZ1A		ATOX1												PSMB3		HMGN4
	CAP1		FAM172A		TMEM251												PSMC5		CETN3
	CAV1		MAN1A1		HCCS												MAPK14		SNRPG
	PXDN		VCAN		MRPS18B												TMOD1		DUSP11
	HTRA1		SEC24D		NDUFV2												CZIB		SPTLC1
	LAMC1		ZC3HAV1		MGAT1												CCT4		NUP153
	PPIB		NAB1		GCSH												PWP1		MRPL40
	TYROBP		FLI1		RABAC1												NUP205		PIGF
	APLNR		SERPINI1		CTSA												COQ7		TBCE
	THBS4		ZC2HC1A		LAMTOR5												ZNRD2		PSMA1
	ASAP2		MARCKS		NDUFC1												NSFL1C		SRSF7
	CD34		DDR2														RPL36AL		STX12
	EMP1		FZD6														AIMP2		DDX52
	PDGFRB		SGCE														FAM50A		HPRT1
	MARCKSL1																		SNRPD3
	PLS3																		STAM
	LYN																		PSMD10
	FAT1																		RAF1
	CCND1																		ALG8
	COL18A1																		PA2G4
	PNP																		HNRNPAB
	GMFG																		PWP1
	GNG11																		SLBP
	RGL1																		GTF2B
	FSCN1																		SOD1
	STK10
	BGN
	TUSC3
	CTSK
	MYOF
	MXRA5
	SERPINH1
	DPYSL2
	NID2
	MYH10
	TGFB1I1
	EEF1A1
	TIMP2
	SH2B3
	LAPTM5
	CRIP1
	ARF3
	SPARC
	LASP1
	ITPR1
	ARHGDIB
	DAB2
	F2R
	CYFIP1
